# Supplementary material for: Fingerprints, barcode sequences and quasi-phylogenies–Tools for analysing polyphonic music
Source: PLoS One. 2023 Mar 2;18(3):e0280478. doi: 10.1371/journal.pone.0280478 (PMC9980773; doi:10.1371/journal.pone.0280478)
Supplement: S1 Fig — (ZIP) [file pone.0280478.s001.zip]

Archive with 290 entries (286 files):
- S1_MIDI-input/1_rameau_all.bat_
- S1_MIDI-input/1_rameau_B-aroque.bat_
- S1_MIDI-input/1_rameau_R_omantics.bat_
- S1_MIDI-input/1_rameau_V_iennese.bat_
- S1_MIDI-input/data/
- S1_MIDI-input/data/Bach_CPE_1741.inf
- S1_MIDI-input/data/Bach_CPE_1741.mid
- S1_MIDI-input/data/Bach_CPE_1747.inf
- S1_MIDI-input/data/Bach_CPE_1747.mid
- S1_MIDI-input/data/Bach_JS_1729.inf
- S1_MIDI-input/data/Bach_JS_1729.mid
- S1_MIDI-input/data/Bach_JS_1748to50.inf
- S1_MIDI-input/data/Bach_JS_1748to50.mid
- S1_MIDI-input/data/Baroque/
- S1_MIDI-input/data/Baroque/Bach_CPE_1741.inf
- S1_MIDI-input/data/Baroque/Bach_CPE_1741.mid
- S1_MIDI-input/data/Baroque/Bach_CPE_1747.inf
- S1_MIDI-input/data/Baroque/Bach_CPE_1747.mid
- S1_MIDI-input/data/Baroque/Bach_JS_1729.inf
- S1_MIDI-input/data/Baroque/Bach_JS_1729.mid
- S1_MIDI-input/data/Baroque/Bach_JS_1748to50.inf
- S1_MIDI-input/data/Baroque/Bach_JS_1748to50.mid
- S1_MIDI-input/data/Baroque/Buxtehude_1675to76.inf
- S1_MIDI-input/data/Baroque/Buxtehude_1675to76.mid
- S1_MIDI-input/data/Baroque/Buxtehude_1696.inf
- S1_MIDI-input/data/Baroque/Buxtehude_1696.mid
- S1_MIDI-input/data/Baroque/Charpentier_1672.inf
- S1_MIDI-input/data/Baroque/Charpentier_1672.mid
- S1_MIDI-input/data/Baroque/Charpentier_1680.inf
- S1_MIDI-input/data/Baroque/Charpentier_1680.mid
- S1_MIDI-input/data/Baroque/Corelli_1690.inf
- S1_MIDI-input/data/Baroque/Corelli_1690.mid
- S1_MIDI-input/data/Baroque/Corelli_1694.inf
- S1_MIDI-input/data/Baroque/Corelli_1694.mid
- S1_MIDI-input/data/Baroque/Couperin_1700.inf
- S1_MIDI-input/data/Baroque/Couperin_1700.mid
- S1_MIDI-input/data/Baroque/Couperin_1700_2.inf
- S1_MIDI-input/data/Baroque/Couperin_1700_2.mid
- S1_MIDI-input/data/Baroque/Haendel_1715to18.inf
- S1_MIDI-input/data/Baroque/Haendel_1715to18.mid
- S1_MIDI-input/data/Baroque/Haendel_1750.inf
- S1_MIDI-input/data/Baroque/Haendel_1750.mid
- S1_MIDI-input/data/Baroque/Lully_1659.inf
- S1_MIDI-input/data/Baroque/Lully_1659.mid
- S1_MIDI-input/data/Baroque/Lully_1684.inf
- S1_MIDI-input/data/Baroque/Lully_1684.mid
- S1_MIDI-input/data/Baroque/Monteverdi_1592.inf
- S1_MIDI-input/data/Baroque/Monteverdi_1592.mid
- S1_MIDI-input/data/Baroque/Monteverdi_1641.inf
- S1_MIDI-input/data/Baroque/Monteverdi_1641.mid
- S1_MIDI-input/data/Baroque/Pachelbel_1680.inf
- S1_MIDI-input/data/Baroque/Pachelbel_1680.mid
- S1_MIDI-input/data/Baroque/Pachelbel_1694.inf
- S1_MIDI-input/data/Baroque/Pachelbel_1694.mid
- S1_MIDI-input/data/Baroque/Scarlatti_1721.inf
- S1_MIDI-input/data/Baroque/Scarlatti_1721.mid
- S1_MIDI-input/data/Baroque/Scarlatti_1721_2.inf
- S1_MIDI-input/data/Baroque/Scarlatti_1721_2.mid
- S1_MIDI-input/data/Baroque/Schuetz_1629.inf
- S1_MIDI-input/data/Baroque/Schuetz_1629.mid
- S1_MIDI-input/data/Baroque/Schuetz_1648.inf
- S1_MIDI-input/data/Baroque/Schuetz_1648.mid
- S1_MIDI-input/data/Baroque/Telemann_1730.inf
- S1_MIDI-input/data/Baroque/Telemann_1730.mid
- S1_MIDI-input/data/Baroque/Telemann_1752.inf
- S1_MIDI-input/data/Baroque/Telemann_1752.mid
- S1_MIDI-input/data/Baroque/Vivaldi_1720.inf
- S1_MIDI-input/data/Baroque/Vivaldi_1720.mid
- S1_MIDI-input/data/Baroque/Vivaldi_1720s.inf
- S1_MIDI-input/data/Baroque/Vivaldi_1720s.mid
- S1_MIDI-input/data/Beethoven_1799.inf
- S1_MIDI-input/data/Beethoven_1799.mid
- S1_MIDI-input/data/Beethoven_1804.inf
- S1_MIDI-input/data/Beethoven_1804.mid
- S1_MIDI-input/data/Brahms_1874.inf
- S1_MIDI-input/data/Brahms_1874.mid
- S1_MIDI-input/data/Brahms_1888.inf
- S1_MIDI-input/data/Brahms_1888.mid
- S1_MIDI-input/data/Bruckner_1878.inf
- S1_MIDI-input/data/Bruckner_1878.mid
- S1_MIDI-input/data/Bruckner_1881to83.inf
- S1_MIDI-input/data/Bruckner_1881to83.mid
- S1_MIDI-input/data/Buxtehude_1675to76.inf
- S1_MIDI-input/data/Buxtehude_1675to76.mid
- S1_MIDI-input/data/Buxtehude_1696.inf
- S1_MIDI-input/data/Buxtehude_1696.mid
- S1_MIDI-input/data/Charpentier_1672.inf
- S1_MIDI-input/data/Charpentier_1672.mid
- S1_MIDI-input/data/Charpentier_1680.inf
- S1_MIDI-input/data/Charpentier_1680.mid
- S1_MIDI-input/data/Chopin_1843.inf
- S1_MIDI-input/data/Chopin_1843.mid
- S1_MIDI-input/data/Chopin_1846to47.inf
- S1_MIDI-input/data/Chopin_1846to47.mid
- S1_MIDI-input/data/Corelli_1690.inf
- S1_MIDI-input/data/Corelli_1690.mid
- S1_MIDI-input/data/Corelli_1694.inf
- S1_MIDI-input/data/Corelli_1694.mid
- S1_MIDI-input/data/Couperin_1700.inf
- S1_MIDI-input/data/Couperin_1700.mid
- S1_MIDI-input/data/Couperin_1700_2.inf
- S1_MIDI-input/data/Couperin_1700_2.mid
- S1_MIDI-input/data/Dvorak_1873.inf
- S1_MIDI-input/data/Dvorak_1873.mid
- S1_MIDI-input/data/Dvorak_1874.inf
- S1_MIDI-input/data/Dvorak_1874.mid
- S1_MIDI-input/data/Grieg_1884.inf
- S1_MIDI-input/data/Grieg_1884.mid
- S1_MIDI-input/data/Grieg_1893.inf
- S1_MIDI-input/data/Grieg_1893.mid
- S1_MIDI-input/data/Haendel_1715to18.inf
- S1_MIDI-input/data/Haendel_1715to18.mid
- S1_MIDI-input/data/Haendel_1750.inf
- S1_MIDI-input/data/Haendel_1750.mid
- S1_MIDI-input/data/Haydn_1761.inf
- S1_MIDI-input/data/Haydn_1761.mid
- S1_MIDI-input/data/Haydn_1796.inf
- S1_MIDI-input/data/Haydn_1796.mid
- S1_MIDI-input/data/Lully_1659.inf
- S1_MIDI-input/data/Lully_1659.mid
- S1_MIDI-input/data/Lully_1684.inf
- S1_MIDI-input/data/Lully_1684.mid
- S1_MIDI-input/data/Mahler_1888.inf
- S1_MIDI-input/data/Mahler_1888.mid
- S1_MIDI-input/data/Mahler_1902.inf
- S1_MIDI-input/data/Mahler_1902.mid
- S1_MIDI-input/data/Mendelssohn_1826.inf
- S1_MIDI-input/data/Mendelssohn_1826.mid
- S1_MIDI-input/data/Mendelssohn_1844.inf
- S1_MIDI-input/data/Mendelssohn_1844.mid
- S1_MIDI-input/data/Monteverdi_1592.inf
- S1_MIDI-input/data/Monteverdi_1592.mid
- S1_MIDI-input/data/Monteverdi_1641.inf
- S1_MIDI-input/data/Monteverdi_1641.mid
- S1_MIDI-input/data/Mozart_1775.inf
- S1_MIDI-input/data/Mozart_1775.mid
- S1_MIDI-input/data/Mozart_1785.inf
- S1_MIDI-input/data/Mozart_1785.mid
- S1_MIDI-input/data/Mozart_1788.inf
- S1_MIDI-input/data/Mozart_1788.mid
- S1_MIDI-input/data/Mozart_1789.inf
- S1_MIDI-input/data/Mozart_1789.mid
- S1_MIDI-input/data/Pachelbel_1680.inf
- S1_MIDI-input/data/Pachelbel_1680.mid
- S1_MIDI-input/data/Pachelbel_1694.inf
- S1_MIDI-input/data/Pachelbel_1694.mid
- S1_MIDI-input/data/Prokofiev_1918.inf
- S1_MIDI-input/data/Prokofiev_1918.mid
- S1_MIDI-input/data/Prokofiev_1935.inf
- S1_MIDI-input/data/Prokofiev_1935.mid
- S1_MIDI-input/data/Rachmaninov_1906.inf
- S1_MIDI-input/data/Rachmaninov_1906.mid
- S1_MIDI-input/data/Rachmaninov_1912.inf
- S1_MIDI-input/data/Rachmaninov_1912.mid
- S1_MIDI-input/data/Rimsky-Korsakov_1888.inf
- S1_MIDI-input/data/Rimsky-Korsakov_1888.mid
- S1_MIDI-input/data/Rimsky-Korsakov_1899to1900.inf
- S1_MIDI-input/data/Rimsky-Korsakov_1899to1900.mid
- S1_MIDI-input/data/Romantics/
- S1_MIDI-input/data/Romantics/Brahms_1874.inf
- S1_MIDI-input/data/Romantics/Brahms_1874.mid
- S1_MIDI-input/data/Romantics/Brahms_1888.inf
- S1_MIDI-input/data/Romantics/Brahms_1888.mid
- S1_MIDI-input/data/Romantics/Bruckner_1878.inf
- S1_MIDI-input/data/Romantics/Bruckner_1878.mid
- S1_MIDI-input/data/Romantics/Bruckner_1881to83.inf
- S1_MIDI-input/data/Romantics/Bruckner_1881to83.mid
- S1_MIDI-input/data/Romantics/Chopin_1843.inf
- S1_MIDI-input/data/Romantics/Chopin_1843.mid
- S1_MIDI-input/data/Romantics/Chopin_1846to47.inf
- S1_MIDI-input/data/Romantics/Chopin_1846to47.mid
- S1_MIDI-input/data/Romantics/Dvorak_1873.inf
- S1_MIDI-input/data/Romantics/Dvorak_1873.mid
- S1_MIDI-input/data/Romantics/Dvorak_1874.inf
- S1_MIDI-input/data/Romantics/Dvorak_1874.mid
- S1_MIDI-input/data/Romantics/Grieg_1884.inf
- S1_MIDI-input/data/Romantics/Grieg_1884.mid
- S1_MIDI-input/data/Romantics/Grieg_1893.inf
- S1_MIDI-input/data/Romantics/Grieg_1893.mid
- S1_MIDI-input/data/Romantics/Mahler_1888.inf
- S1_MIDI-input/data/Romantics/Mahler_1888.mid
- S1_MIDI-input/data/Romantics/Mahler_1902.inf
- S1_MIDI-input/data/Romantics/Mahler_1902.mid
- S1_MIDI-input/data/Romantics/Mendelssohn_1826.inf
- S1_MIDI-input/data/Romantics/Mendelssohn_1826.mid
- S1_MIDI-input/data/Romantics/Mendelssohn_1844.inf
- S1_MIDI-input/data/Romantics/Mendelssohn_1844.mid
- S1_MIDI-input/data/Romantics/Prokofiev_1918.inf
- S1_MIDI-input/data/Romantics/Prokofiev_1918.mid
- S1_MIDI-input/data/Romantics/Prokofiev_1935.inf
- S1_MIDI-input/data/Romantics/Prokofiev_1935.mid
- S1_MIDI-input/data/Romantics/Rachmaninov_1906.inf
- S1_MIDI-input/data/Romantics/Rachmaninov_1906.mid
- S1_MIDI-input/data/Romantics/Rachmaninov_1912.inf
- S1_MIDI-input/data/Romantics/Rachmaninov_1912.mid
- S1_MIDI-input/data/Romantics/Rimsky-Korsakov_1888.inf
- S1_MIDI-input/data/Romantics/Rimsky-Korsakov_1888.mid
- S1_MIDI-input/data/Romantics/Rimsky-Korsakov_1899to1900.inf
- S1_MIDI-input/data/Romantics/Rimsky-Korsakov_1899to1900.mid
- S1_MIDI-input/data/Romantics/Schumann_1842.inf
- S1_MIDI-input/data/Romantics/Schumann_1842.mid
- S1_MIDI-input/data/Romantics/Schumann_1884.inf
- S1_MIDI-input/data/Romantics/Schumann_1884.mid
- S1_MIDI-input/data/Romantics/Sibelius_1885.inf
- S1_MIDI-input/data/Romantics/Sibelius_1885.mid
- S1_MIDI-input/data/Romantics/Sibelius_1903.inf
- S1_MIDI-input/data/Romantics/Sibelius_1903.mid
- S1_MIDI-input/data/Romantics/Strauss_R_1881.inf
- S1_MIDI-input/data/Romantics/Strauss_R_1881.mid
- S1_MIDI-input/data/Romantics/Strauss_R_1940.inf
- S1_MIDI-input/data/Romantics/Strauss_R_1940.mid
- S1_MIDI-input/data/Romantics/Tchaikovsky_1880.inf
- S1_MIDI-input/data/Romantics/Tchaikovsky_1880.mid
- S1_MIDI-input/data/Romantics/Tchaikovsky_1884.inf
- S1_MIDI-input/data/Romantics/Tchaikovsky_1884.mid
- S1_MIDI-input/data/Romantics/Verdi_1851.inf
- S1_MIDI-input/data/Romantics/Verdi_1851.mid
- S1_MIDI-input/data/Romantics/Verdi_1852.inf
- S1_MIDI-input/data/Romantics/Verdi_1852.mid
- S1_MIDI-input/data/Romantics/Wagner_1845.inf
- S1_MIDI-input/data/Romantics/Wagner_1845.mid
- S1_MIDI-input/data/Romantics/Wagner_1870.inf
- S1_MIDI-input/data/Romantics/Wagner_1870.mid
- S1_MIDI-input/data/Scarlatti_1721.inf
- S1_MIDI-input/data/Scarlatti_1721.mid
- S1_MIDI-input/data/Scarlatti_1721_2.inf
- S1_MIDI-input/data/Scarlatti_1721_2.mid
- S1_MIDI-input/data/Schubert_1816.inf
- S1_MIDI-input/data/Schubert_1816.mid
- S1_MIDI-input/data/Schubert_1828.inf
- S1_MIDI-input/data/Schubert_1828.mid
- S1_MIDI-input/data/Schuetz_1629.inf
- S1_MIDI-input/data/Schuetz_1629.mid
- S1_MIDI-input/data/Schuetz_1648.inf
- S1_MIDI-input/data/Schuetz_1648.mid
- S1_MIDI-input/data/Schumann_1842.inf
- S1_MIDI-input/data/Schumann_1842.mid
- S1_MIDI-input/data/Schumann_1884.inf
- S1_MIDI-input/data/Schumann_1884.mid
- S1_MIDI-input/data/Sibelius_1885.inf
- S1_MIDI-input/data/Sibelius_1885.mid
- S1_MIDI-input/data/Sibelius_1903.inf
- S1_MIDI-input/data/Sibelius_1903.mid
- S1_MIDI-input/data/Strauss_R_1881.inf
- S1_MIDI-input/data/Strauss_R_1881.mid
- S1_MIDI-input/data/Strauss_R_1940.inf
- S1_MIDI-input/data/Strauss_R_1940.mid
- S1_MIDI-input/data/Tchaikovsky_1880.inf
- S1_MIDI-input/data/Tchaikovsky_1880.mid
- S1_MIDI-input/data/Tchaikovsky_1884.inf
- S1_MIDI-input/data/Tchaikovsky_1884.mid
- S1_MIDI-input/data/Telemann_1730.inf
- S1_MIDI-input/data/Telemann_1730.mid
- S1_MIDI-input/data/Telemann_1752.inf
- S1_MIDI-input/data/Telemann_1752.mid
- S1_MIDI-input/data/Verdi_1851.inf
- S1_MIDI-input/data/Verdi_1851.mid
- S1_MIDI-input/data/Verdi_1852.inf
- S1_MIDI-input/data/Verdi_1852.mid
- S1_MIDI-input/data/Viennese/
- S1_MIDI-input/data/Viennese/Beethoven_1799.inf
- S1_MIDI-input/data/Viennese/Beethoven_1799.mid
- S1_MIDI-input/data/Viennese/Beethoven_1804.inf
- S1_MIDI-input/data/Viennese/Beethoven_1804.mid
- S1_MIDI-input/data/Viennese/Haydn_1761.inf
- S1_MIDI-input/data/Viennese/Haydn_1761.mid
- S1_MIDI-input/data/Viennese/Haydn_1796.inf
- S1_MIDI-input/data/Viennese/Haydn_1796.mid
- S1_MIDI-input/data/Viennese/Mozart_1775.inf
- S1_MIDI-input/data/Viennese/Mozart_1775.mid
- S1_MIDI-input/data/Viennese/Mozart_1785.inf
- S1_MIDI-input/data/Viennese/Mozart_1785.mid
- S1_MIDI-input/data/Viennese/Mozart_1788.inf
- S1_MIDI-input/data/Viennese/Mozart_1788.mid
- S1_MIDI-input/data/Viennese/Mozart_1789.inf
- S1_MIDI-input/data/Viennese/Mozart_1789.mid
- S1_MIDI-input/data/Viennese/Schubert_1816.inf
- S1_MIDI-input/data/Viennese/Schubert_1816.mid
- S1_MIDI-input/data/Viennese/Schubert_1828.inf
- S1_MIDI-input/data/Viennese/Schubert_1828.mid
- S1_MIDI-input/data/Vivaldi_1720.inf
- S1_MIDI-input/data/Vivaldi_1720.mid
- S1_MIDI-input/data/Vivaldi_1720s.inf
- S1_MIDI-input/data/Vivaldi_1720s.mid
- S1_MIDI-input/data/Wagner_1845.inf
- S1_MIDI-input/data/Wagner_1845.mid
- S1_MIDI-input/data/Wagner_1870.inf
- S1_MIDI-input/data/Wagner_1870.mid
- S1_MIDI-input/dir.bat_
- S1_MIDI-input/dir.txt
