# Supplementary material for: Fingerprints, barcode sequences and quasi-phylogenies–Tools for analysing polyphonic music
Source: PLoS One. 2023 Mar 2;18(3):e0280478. doi: 10.1371/journal.pone.0280478 (PMC9980773; doi:10.1371/journal.pone.0280478)
Supplement: S1 Fig — (ZIP) [file pone.0280478.s001.zip › S1_MIDI-input/1_rameau_all.bat_]

REM B rameau.exe -MAP -f=000 -t=020  -5 .\data\Bach_CPE_1741.mid
REM B pcs2seq.exe  -o -6 .\data\Bach_CPE_1741
REM B rameau.exe -MAP -f=000 -t=020  -5 .\data\Bach_CPE_1747.mid
REM B pcs2seq.exe  -o -6 .\data\Bach_CPE_1747
REM B rameau.exe -MAP -f=000 -t=020  -5 .\data\Bach_CPE_1758.mid
REM B pcs2seq.exe  -o -6 .\data\Bach_CPE_1758
REM B rameau.exe -MAP -f=000 -t=020  -5 .\data\Bach_JS_1729.mid
REM B pcs2seq.exe  -o -6 .\data\Bach_JS_1729
REM B rameau.exe -MAP -f=000 -t=020  -5 .\data\Bach_JS_1748to50.mid
REM B pcs2seq.exe  -o -6 .\data\Bach_JS_1748to50
REM WS rameau.exe -MAP -f=000 -t=020  -5 .\data\Beethoven_1799.mid
REM WS pcs2seq.exe  -o -6 .\data\Beethoven_1799
REM WS rameau.exe -MAP -f=000 -t=020  -5 .\data\Beethoven_1804.mid
REM WS pcs2seq.exe  -o -6 .\data\Beethoven_1804
REM R rameau.exe -MAP -f=000 -t=020  -5 .\data\Brahms_1874.mid
REM R pcs2seq.exe  -o -6 .\data\Brahms_1874
REM R rameau.exe -MAP -f=000 -t=020  -5 .\data\Brahms_1888.mid
REM R pcs2seq.exe  -o -6 .\data\Brahms_1888
REM R rameau.exe -MAP -f=000 -t=020  -5 .\data\Bruckner_1878.mid
REM R pcs2seq.exe  -o -6 .\data\Bruckner_1878
REM R rameau.exe -MAP -f=000 -t=020  -5 .\data\Bruckner_1881to83.mid
REM R pcs2seq.exe  -o -6 .\data\Bruckner_1881to83
REM B rameau.exe -MAP -f=000 -t=020  -5 .\data\Buxtehude_1675to76.mid
REM B pcs2seq.exe  -o -6 .\data\Buxtehude_1675to76
REM B rameau.exe -MAP -f=000 -t=020  -5 .\data\Buxtehude_1696.mid
REM B pcs2seq.exe  -o -6 .\data\Buxtehude_1696
REM B rameau.exe -MAP -f=000 -t=020  -5 .\data\Charpentier_1672.mid
REM B pcs2seq.exe  -o -6 .\data\Charpentier_1672
REM B rameau.exe -MAP -f=000 -t=020  -5 .\data\Charpentier_1680.mid
REM B pcs2seq.exe  -o -6 .\data\Charpentier_1680
REM R rameau.exe -MAP -f=000 -t=020  -5 .\data\Chopin_1846to47.mid
REM R pcs2seq.exe  -o -6 .\data\Chopin_1846to47
REM R rameau.exe -MAP -f=000 -t=020  -5 .\data\Chopin_0000.mid
REM R pcs2seq.exe  -o -6 .\data\Chopin_0000
REM B rameau.exe -MAP -f=000 -t=020  -5 .\data\Corelli_1690.mid
REM B pcs2seq.exe  -o -6 .\data\Corelli_1690
REM B rameau.exe -MAP -f=000 -t=020  -5 .\data\Corelli_1694.mid
REM B pcs2seq.exe  -o -6 .\data\Corelli_1694
REM B rameau.exe -MAP -f=000 -t=020  -5 .\data\Couperin_1700.mid
REM B pcs2seq.exe  -o -6 .\data\Couperin_1700
REM B rameau.exe -MAP -f=000 -t=020  -5 .\data\Couperin_1700_2.mid
REM B pcs2seq.exe  -o -6 .\data\Couperin_1700_2
REM R rameau.exe -MAP -f=000 -t=020  -5 .\data\Dvorak_1873.mid
REM R pcs2seq.exe  -o -6 .\data\Dvorak_1873
REM R rameau.exe -MAP -f=000 -t=020  -5 .\data\Dvorak_1874.mid
REM R pcs2seq.exe  -o -6 .\data\Dvorak_1874
REM R rameau.exe -MAP -f=000 -t=020  -5 .\data\Grieg_1884.mid
REM R pcs2seq.exe  -o -6 .\data\Grieg_1884
REM R rameau.exe -MAP -f=000 -t=020  -5 .\data\Grieg_1891.mid
REM R pcs2seq.exe  -o -6 .\data\Grieg_1891
REM R rameau.exe -MAP -f=000 -t=020  -5 .\data\Grieg_1893.mid
REM R pcs2seq.exe  -o -6 .\data\Grieg_1893
REM R rameau.exe -MAP -f=000 -t=020  -5 .\data\Grieg_0000.mid
REM R pcs2seq.exe  -o -6 .\data\Grieg_0000
REM B rameau.exe -MAP -f=000 -t=020  -5 .\data\Haendel_1715to18.mid
REM B pcs2seq.exe  -o -6 .\data\Haendel_1715to18
REM B rameau.exe -MAP -f=000 -t=020  -5 .\data\Haendel_1750.mid
REM B pcs2seq.exe  -o -6 .\data\Haendel_1750
REM WS rameau.exe -MAP -f=000 -t=020  -5 .\data\Haydn_1761.mid
REM WS pcs2seq.exe  -o -6 .\data\Haydn_1761
REM WS rameau.exe -MAP -f=000 -t=020  -5 .\data\Haydn_1796.mid
REM WS pcs2seq.exe  -o -6 .\data\Haydn_1796
REM B rameau.exe -MAP -f=000 -t=020  -5 .\data\Lully_1659.mid
REM B pcs2seq.exe  -o -6 .\data\Lully_1659
REM B rameau.exe -MAP -f=000 -t=020  -5 .\data\Lully_1684.mid
REM B pcs2seq.exe  -o -6 .\data\Lully_1684
REM B rameau.exe -MAP -f=000 -t=020  -5 .\data\Mahler_1888.mid
REM B pcs2seq.exe  -o -6 .\data\Mahler_1888
REM B rameau.exe -MAP -f=000 -t=020  -5 .\data\Mahler_1902.mid
REM B pcs2seq.exe  -o -6 .\data\Mahler_1902
REM R rameau.exe -MAP -f=000 -t=020  -5 .\data\Mendelssohn_1826.mid
REM R pcs2seq.exe  -o -6 .\data\Mendelssohn_1826
REM R rameau.exe -MAP -f=000 -t=020  -5 .\data\Mendelssohn_1844.mid
REM R pcs2seq.exe  -o -6 .\data\Mendelssohn_1844
REM B rameau.exe -MAP -f=000 -t=020  -5 .\data\Monteverdi_1592.mid
REM B pcs2seq.exe  -o -6 .\data\Monteverdi_1592
REM B rameau.exe -MAP -f=000 -t=020  -5 .\data\Monteverdi_1641.mid
REM B pcs2seq.exe  -o -6 .\data\Monteverdi_1641
REM WS rameau.exe -MAP -f=000 -t=020  -5 .\data\Mozart_1775.mid
REM WS pcs2seq.exe  -o -6 .\data\Mozart_1775
REM WS rameau.exe -MAP -f=000 -t=020  -5 .\data\Mozart_1785.mid
REM WS pcs2seq.exe  -o -6 .\data\Mozart_1785
REM WS rameau.exe -MAP -f=000 -t=020  -5 .\data\Mozart_1788.mid
REM WS pcs2seq.exe  -o -6 .\data\Mozart_1788
REM WS rameau.exe -MAP -f=000 -t=020  -5 .\data\Mozart_1789.mid
REM WS pcs2seq.exe  -o -6 .\data\Mozart_1789
REM B rameau.exe -MAP -f=000 -t=020  -5 .\data\Pachelbel_1680.mid
REM B pcs2seq.exe  -o -6 .\data\Pachelbel_1680
REM B rameau.exe -MAP -f=000 -t=020  -5 .\data\Pachelbel_1694.mid
REM B pcs2seq.exe  -o -6 .\data\Pachelbel_1694
REM R rameau.exe -MAP -f=000 -t=020  -5 .\data\Prokofiev_1918.mid
REM R pcs2seq.exe  -o -6 .\data\Prokofiev_1918
REM R rameau.exe -MAP -f=000 -t=020  -5 .\data\Prokofiev_1935.mid
REM R pcs2seq.exe  -o -6 .\data\Prokofiev_1935
REM R rameau.exe -MAP -f=000 -t=020  -5 .\data\Rachmaninov_1906.mid
REM R pcs2seq.exe  -o -6 .\data\Rachmaninov_1906
REM R rameau.exe -MAP -f=000 -t=020  -5 .\data\Rachmaninov_1912.mid
REM R pcs2seq.exe  -o -6 .\data\Rachmaninov_1912
REM R rameau.exe -MAP -f=000 -t=020  -5 .\data\Rimsky-Korsakov_1888.mid
REM R pcs2seq.exe  -o -6 .\data\Rimsky-Korsakov_1888
REM R rameau.exe -MAP -f=000 -t=020  -5 .\data\Rimsky-Korsakov_1899to1900.mid
REM R pcs2seq.exe  -o -6 .\data\Rimsky-Korsakov_1899to1900
REM B rameau.exe -MAP -f=000 -t=020  -5 .\data\Scarlatti_1721.mid
REM B pcs2seq.exe  -o -6 .\data\Scarlatti_1721
REM B rameau.exe -MAP -f=000 -t=020  -5 .\data\Scarlatti_1721_2.mid
REM B pcs2seq.exe  -o -6 .\data\Scarlatti_1721_2
REM WS rameau.exe -MAP -f=000 -t=020  -5 .\data\Schubert_1816.mid
REM WS pcs2seq.exe  -o -6 .\data\Schubert_1816
REM WS rameau.exe -MAP -f=000 -t=020  -5 .\data\Schubert_1828.mid
REM WS pcs2seq.exe  -o -6 .\data\Schubert_1828
REM B rameau.exe -MAP -f=000 -t=020  -5 .\data\Schuetz_1629.mid
REM B pcs2seq.exe  -o -6 .\data\Schuetz_1629
REM B rameau.exe -MAP -f=000 -t=020  -5 .\data\Schuetz_1648.mid
REM B pcs2seq.exe  -o -6 .\data\Schuetz_1648
REM R rameau.exe -MAP -f=000 -t=020  -5 .\data\Schumann_1884.mid
REM R pcs2seq.exe  -o -6 .\data\Schumann_1884
REM R rameau.exe -MAP -f=000 -t=020  -5 .\data\Schumann_1842.mid
REM R pcs2seq.exe  -o -6 .\data\Schumann_1842
REM R rameau.exe -MAP -f=000 -t=020  -5 .\data\Sibelius_1885.mid
REM R pcs2seq.exe  -o -6 .\data\Sibelius_1885
REM R rameau.exe -MAP -f=000 -t=020  -5 .\data\Sibelius_1903.mid
REM R pcs2seq.exe  -o -6 .\data\Sibelius_1903
REM R rameau.exe -MAP -f=000 -t=020  -5 .\data\Strauss_R_1881.mid
REM R pcs2seq.exe  -o -6 .\data\Strauss_R_1881
REM R rameau.exe -MAP -f=000 -t=020  -5 .\data\Strauss_R_1940.mid
REM R pcs2seq.exe  -o -6 .\data\Strauss_R_1940
REM B rameau.exe -MAP -f=000 -t=020  -5 .\data\Telemann_1730.mid
REM B pcs2seq.exe  -o -6 .\data\Telemann_1730
REM B rameau.exe -MAP -f=000 -t=020  -5 .\data\Telemann_1752.mid
REM B pcs2seq.exe  -o -6 .\data\Telemann_1752
REM R rameau.exe -MAP -f=000 -t=020  -5 .\data\Tchaikovsky_1880.mid
REM R pcs2seq.exe  -o -6 .\data\Tchaikovsky_1880
REM R rameau.exe -MAP -f=000 -t=020  -5 .\data\Tchaikovsky_1884.mid
REM R pcs2seq.exe  -o -6 .\data\Tchaikovsky_1884
REM R rameau.exe -MAP -f=000 -t=020  -5 .\data\Verdi_1851.mid
REM R pcs2seq.exe  -o -6 .\data\Verdi_1851
REM R rameau.exe -MAP -f=000 -t=020  -5 .\data\Verdi_1852.mid
REM R pcs2seq.exe  -o -6 .\data\Verdi_1852
REM B rameau.exe -MAP -f=000 -t=020  -5 .\data\Vivaldi_0000.mid
REM B pcs2seq.exe  -o -6 .\data\Vivaldi_0000
REM B rameau.exe -MAP -f=000 -t=020  -5 .\data\Vivaldi_1720s.mid
REM B pcs2seq.exe  -o -6 .\data\Vivaldi_1720s.mid
REM B rameau.exe -MAP -f=000 -t=020  -5 .\data\Vivaldi_1720.mid
REM B pcs2seq.exe  -o -6 .\data\Vivaldi_1720
REM R rameau.exe -MAP -f=000 -t=020  -5 .\data\Wagner_1845.mid
REM R pcs2seq.exe  -o -6 .\data\Wagner_1845
REM R rameau.exe -MAP -f=000 -t=020  -5 .\data\Wagner_1870.mid
REM R pcs2seq.exe  -o -6 .\data\Wagner_1870
REM
REM B rameau.exe -MAP -f=000 -t=020  -5 .\data\all-merged.mid
REM B pcs2seq.exe  -o -6 .\data\all-merged
REM B rameau.exe -MAP -f=000 -t=020  -5 .\data\test.pcs
REM B pcs2seq.exe  -o -6 .\data\test
REM
PAUSE
PAUSE
