# Supplementary material for: Fingerprints, barcode sequences and quasi-phylogenies–Tools for analysing polyphonic music
Source: PLoS One. 2023 Mar 2;18(3):e0280478. doi: 10.1371/journal.pone.0280478 (PMC9980773; doi:10.1371/journal.pone.0280478)
Supplement: S1 Fig — (ZIP) [file pone.0280478.s001.zip › S1_MIDI-input/data/Baroque/Bach_JS_1748to50.inf]

#AnalysisNo# 8d7a5165-0c30-44b4-855e-7484517e7a8b
#Date# 01-01-22
#Title# Die Kunst der Fuge, Contrapunctus alla Decima                       
#Composer# Johann Sebastian Bach
#Opus# BWV 1080, no. 10 
#Year# 1748-50
#Editor# n/a
#Publisher# ARION Verlag, Baden-Baden
#Movement# n/a                         
#Key# A minor
#TimeSignature# n/a 
#BarNodsfrom# 2 
#BarNodsto# 20
#OffbeatValue# n/a
#MinimalRhythmValue# n/a
#InputBy# Gerhard Rambold & Siegfried Schiessl
