# Supplementary material for: Fingerprints, barcode sequences and quasi-phylogenies–Tools for analysing polyphonic music
Source: PLoS One. 2023 Mar 2;18(3):e0280478. doi: 10.1371/journal.pone.0280478 (PMC9980773; doi:10.1371/journal.pone.0280478)
Supplement: S1 Fig — (ZIP) [file pone.0280478.s001.zip › S1_MIDI-input/data/Baroque/Scarlatti_1721.inf]

#AnalysisNo# 47e39f97-b50e-4520-8986-24bdad796ae8
#Date# 01-01-22
#Title# Keyboard Sonata
#Composer# Domenico Scarlatti
#Opus# n/a
#Year# [midlife 1721] 
#Editor# n/a
#Publisher# ARION Verlag, Baden-Baden
#Movement# 1
#Key# D minor
#TimeSignature# n/a 
#BarNodsfrom# 2 
#BarNodsto# 20
#OffbeatValue# n/a
#MinimalRhythmValue# n/a
#InputBy# Gerhard Rambold & Siegfried Schiessl
