# Supplementary material for: Fingerprints, barcode sequences and quasi-phylogenies–Tools for analysing polyphonic music
Source: PLoS One. 2023 Mar 2;18(3):e0280478. doi: 10.1371/journal.pone.0280478 (PMC9980773; doi:10.1371/journal.pone.0280478)
Supplement: S1 Fig — (ZIP) [file pone.0280478.s001.zip › S1_MIDI-input/data/Beethoven_1804.inf]

#AnalysisNo# 9dc23a43-5af7-4c8f-96d8-ee6524aa2ac7
#Date# 01-01-23
#Title# Symphony no. 5 
#Composer# Ludwig van Beethoven 
#Opus# op. 67
#Year# 1804
#Editor# n/a
#Publisher# ARION Verlag, Baden-Baden
#Movement# n/a                         
#Key# C minor
#TimeSignature# n/a 
#BarNodsfrom# 1
#BarNodsto# 20
#OffbeatValue# n/a
#MinimalRhythmValue# n/a
#InputBy# Gerhard Rambold & Siegfried Schiessl
