# Supplementary material for: Fingerprints, barcode sequences and quasi-phylogenies–Tools for analysing polyphonic music
Source: PLoS One. 2023 Mar 2;18(3):e0280478. doi: 10.1371/journal.pone.0280478 (PMC9980773; doi:10.1371/journal.pone.0280478)
Supplement: S1 Fig — (ZIP) [file pone.0280478.s001.zip › S1_MIDI-input/data/Charpentier_1672.inf]

#AnalysisNo# 25ad91a4-9674-4e7b-b325-8936bfa9ab27
#Date# 01-01-22
#Title# Ave Regina
#Composer# Marc-Antoine Charpentier
#Opus# H. 19 
#Year# 1672
#Editor# n/a
#Publisher# ARION Verlag, Baden-Baden
#Movement# n/a                
#Key# C major
#TimeSignature# n/a 
#BarNodsfrom# 1 
#BarNodsto# 20
#OffbeatValue# n/a
#MinimalRhythmValue# n/a
#InputBy# Gerhard Rambold & Siegfried Schiessl
