# Supplementary material for: Fingerprints, barcode sequences and quasi-phylogenies–Tools for analysing polyphonic music
Source: PLoS One. 2023 Mar 2;18(3):e0280478. doi: 10.1371/journal.pone.0280478 (PMC9980773; doi:10.1371/journal.pone.0280478)
Supplement: S1 Fig — (ZIP) [file pone.0280478.s001.zip › S1_MIDI-input/data/Corelli_1690.inf]

#AnalysisNo# 9acb12b8-3a5c-4cf8-9341-8ec87a34a066
#Date# 01-01-22
#Title# Concerto grosso
#Composer# Arcangelo Corelli
#Opus# op. 6, no. 8 
#Year# 1690
#Editor# n/a
#Publisher# ARION Verlag, Baden-Baden
#Movement# 1             
#Key# G minor
#TimeSignature# n/a 
#BarNodsfrom# 1 
#BarNodsto# 20
#OffbeatValue# n/a
#MinimalRhythmValue# n/a
#InputBy# Gerhard Rambold & Siegfried Schiessl
