# Supplementary material for: Fingerprints, barcode sequences and quasi-phylogenies–Tools for analysing polyphonic music
Source: PLoS One. 2023 Mar 2;18(3):e0280478. doi: 10.1371/journal.pone.0280478 (PMC9980773; doi:10.1371/journal.pone.0280478)
Supplement: S1 Fig — (ZIP) [file pone.0280478.s001.zip › S1_MIDI-input/data/Grieg_1893.inf]

#AnalysisNo# e7acbea6-b152-4af7-a1f7-f74cda09ed5b
#Date# 01-01-23
#Title# Valgsang
#Composer# Edvard Grieg
#Opus# EG 149
#Year# 1893
#Editor# n/a
#Publisher# ARION Verlag, Baden-Baden
#Movement# n/a                         
#Key# B-flat major
#TimeSignature# n/a 
#BarNodsfrom# 1
#BarNodsto# 20
#OffbeatValue# n/a
#MinimalRhythmValue# n/a
#InputBy# Gerhard Rambold & Siegfried Schiessl
