# Supplementary material for: Fingerprints, barcode sequences and quasi-phylogenies–Tools for analysing polyphonic music
Source: PLoS One. 2023 Mar 2;18(3):e0280478. doi: 10.1371/journal.pone.0280478 (PMC9980773; doi:10.1371/journal.pone.0280478)
Supplement: S1 Fig — (ZIP) [file pone.0280478.s001.zip › S1_MIDI-input/data/Haydn_1761.inf]

#AnalysisNo# c60c714a-f0e8-4e88-8bf8-c95fb8c78a13
#Date# 01-01-23
#Title# Cello Concerto, no. 1
#Composer# Joseph Haydn
#Opus# Hob. VIIb-1
#Year# 1761
#Editor# n/a
#Publisher# ARION Verlag, Baden-Baden
#Movement# n/a                      
#Key# C major
#TimeSignature# n/a 
#BarNodsfrom# 1
#BarNodsto# 20
#OffbeatValue# n/a
#MinimalRhythmValue# n/a
#InputBy# Gerhard Rambold & Siegfried Schiessl
