# Supplementary material for: Fingerprints, barcode sequences and quasi-phylogenies–Tools for analysing polyphonic music
Source: PLoS One. 2023 Mar 2;18(3):e0280478. doi: 10.1371/journal.pone.0280478 (PMC9980773; doi:10.1371/journal.pone.0280478)
Supplement: S1 Fig — (ZIP) [file pone.0280478.s001.zip › S1_MIDI-input/data/Lully_1684.inf]

#AnalysisNo# a46c1a7c-7127-4352-8ed8-2ecbb4ca42e2
#Date# 01-01-22
#Title# Amadis de Gaule
#Composer# Jean-Baptiste Lully
#Opus# n/a
#Year# 1684
#Editor# n/a
#Publisher# ARION Verlag, Baden-Baden
#Movement# Ouverture
#Key# G minor
#TimeSignature# n/a 
#BarNodsfrom# 1 
#BarNodsto# 20
#OffbeatValue# n/a
#MinimalRhythmValue# n/a
#InputBy# Gerhard Rambold & Siegfried Schiessl
