# Supplementary material for: Fingerprints, barcode sequences and quasi-phylogenies–Tools for analysing polyphonic music
Source: PLoS One. 2023 Mar 2;18(3):e0280478. doi: 10.1371/journal.pone.0280478 (PMC9980773; doi:10.1371/journal.pone.0280478)
Supplement: S1 Fig — (ZIP) [file pone.0280478.s001.zip › S1_MIDI-input/data/Romantics/Chopin_1843.inf]

#AnalysisNo# 141cb845-a56b-42c9-a69a-3a6e317b8eeb
#Date# 01-01-22
#Title# Valse, A minor 
#Composer# Fr�d�ric Chopin
#Opus# B. 150
#Year# 1843
#Editor# n/a
#Publisher# ARION Verlag, Baden-Baden
#Movement# n/a                
#Key# A minor 
#TimeSignature# n/a 
#BarNodsfrom# 2 
#BarNodsto# 20
#OffbeatValue# n/a
#MinimalRhythmValue# n/a
#InputBy# Gerhard Rambold & Siegfried Schiessl
