# Supplementary material for: Fingerprints, barcode sequences and quasi-phylogenies–Tools for analysing polyphonic music
Source: PLoS One. 2023 Mar 2;18(3):e0280478. doi: 10.1371/journal.pone.0280478 (PMC9980773; doi:10.1371/journal.pone.0280478)
Supplement: S1 Fig — (ZIP) [file pone.0280478.s001.zip › S1_MIDI-input/data/Romantics/Dvorak_1874.inf]

#AnalysisNo# e1a558a6-41ee-4368-ab03-964f1f6a4351
#Date# 01-01-22
#Title# String quartet
#Composer# Anton�n Dvor�k
#Opus# op. 16, no. 7
#Year# 1874
#Editor# n/a
#Publisher# ARION Verlag, Baden-Baden
#Movement# n/a                         
#Key# A minor
#TimeSignature# n/a 
#BarNodsfrom# 2 
#BarNodsto# 20
#OffbeatValue# n/a
#MinimalRhythmValue# n/a
#InputBy# Gerhard Rambold & Siegfried Schiessl
