# Supplementary material for: Fingerprints, barcode sequences and quasi-phylogenies–Tools for analysing polyphonic music
Source: PLoS One. 2023 Mar 2;18(3):e0280478. doi: 10.1371/journal.pone.0280478 (PMC9980773; doi:10.1371/journal.pone.0280478)
Supplement: S1 Fig — (ZIP) [file pone.0280478.s001.zip › S1_MIDI-input/data/Romantics/Schumann_1842.inf]

#AnalysisNo# 5ec499f0-31ca-49cd-9227-c39b173b2cad
#Date# 01-01-22
#Title# String Quartet No. 2 
#Composer# Robert Schumann
#Opus# op. 41
#Year# 1842
#Editor# n/a
#Publisher# ARION Verlag, Baden-Baden
#Movement# 1
#Key# F major
#TimeSignature# n/a 
#BarNodsfrom# 2 
#BarNodsto# 20
#OffbeatValue# n/a
#MinimalRhythmValue# n/a
#InputBy# Gerhard Rambold & Siegfried Schiessl
