# Supplementary material for: Fingerprints, barcode sequences and quasi-phylogenies–Tools for analysing polyphonic music
Source: PLoS One. 2023 Mar 2;18(3):e0280478. doi: 10.1371/journal.pone.0280478 (PMC9980773; doi:10.1371/journal.pone.0280478)
Supplement: S1 Fig — (ZIP) [file pone.0280478.s001.zip › S1_MIDI-input/data/Sibelius_1885.inf]

#AnalysisNo# 86c4d925-579d-4cfc-9646-5904b27aa7f7
#Date# 01-01-22
#Title# String Quartet
#Composer# Jean Sibelius
#Opus# n/a
#Year# 1885
#Editor# n/a
#Publisher# ARION Verlag, Baden-Baden
#Movement# 1
#Key# E-flat major
#TimeSignature# n/a 
#BarNodsfrom# 1 
#BarNodsto# 20
#OffbeatValue# n/a
#MinimalRhythmValue# n/a
#InputBy# Gerhard Rambold & Siegfried Schiessl
