# Supplementary material for: Fingerprints, barcode sequences and quasi-phylogenies–Tools for analysing polyphonic music
Source: PLoS One. 2023 Mar 2;18(3):e0280478. doi: 10.1371/journal.pone.0280478 (PMC9980773; doi:10.1371/journal.pone.0280478)
Supplement: S1 Fig — (ZIP) [file pone.0280478.s001.zip › S1_MIDI-input/data/Telemann_1752.inf]

#AnalysisNo# f8f49c7b-c810-4b43-81f5-8f5a59b5b324
#Date# 01-01-22
#Title# Concerto a 4 
#Composer# Georg Philipp Telemann
#Opus# TWV 43, D4
#Year# 1752
#Editor# n/a
#Publisher# ARION Verlag, Baden-Baden
#Movement# 2
#Key# D minor
#TimeSignature# n/a 
#BarNodsfrom# 1 
#BarNodsto# 20
#OffbeatValue# n/a
#MinimalRhythmValue# n/a
#InputBy# Gerhard Rambold & Siegfried Schiessl
