# Supplementary material for: Fingerprints, barcode sequences and quasi-phylogenies–Tools for analysing polyphonic music
Source: PLoS One. 2023 Mar 2;18(3):e0280478. doi: 10.1371/journal.pone.0280478 (PMC9980773; doi:10.1371/journal.pone.0280478)
Supplement: S1 Fig — (ZIP) [file pone.0280478.s001.zip › S1_MIDI-input/data/Viennese/Haydn_1796.inf]

#AnalysisNo# ba647b7d-7ca2-47ac-9921-4c652bd9c131
#Date# 01-01-23
#Title# String Quartet, no. 3
#Composer# Joseph Haydn
#Opus# Hob. III:77
#Year# 1796
#Editor# n/a
#Publisher# ARION Verlag, Baden-Baden
#Movement# n/a                         
#Key# C major
#TimeSignature# n/a 
#BarNodsfrom# 
#BarNodsto# 
#OffbeatValue# n/a
#MinimalRhythmValue# n/a
#InputBy# Gerhard Rambold & Siegfried Schiessl
