# Supplementary material for: Fingerprints, barcode sequences and quasi-phylogenies–Tools for analysing polyphonic music
Source: PLoS One. 2023 Mar 2;18(3):e0280478. doi: 10.1371/journal.pone.0280478 (PMC9980773; doi:10.1371/journal.pone.0280478)
Supplement: S1 Fig — (ZIP) [file pone.0280478.s001.zip › S1_MIDI-input/data/Viennese/Mozart_1775.inf]

#AnalysisNo# 6326476b-2326-4c5e-a824-5a5b52f93469
#Date# 01-01-23
#Title# Violin Concerto, no. 3 
#Composer# Wolfgang Amadeus Mozart
#Opus# K 216
#Year# 1775
#Editor# n/a
#Publisher# ARION Verlag, Baden-Baden
#Movement# n/a                         
#Key# G major
#TimeSignature# n/a 
#BarNodsfrom# 
#BarNodsto# 
#OffbeatValue# n/a
#MinimalRhythmValue# n/a
#InputBy# Gerhard Rambold & Siegfried Schiessl
