# Supplementary material for: Fingerprints, barcode sequences and quasi-phylogenies–Tools for analysing polyphonic music
Source: PLoS One. 2023 Mar 2;18(3):e0280478. doi: 10.1371/journal.pone.0280478 (PMC9980773; doi:10.1371/journal.pone.0280478)
Supplement: S1 Fig — (ZIP) [file pone.0280478.s001.zip › S1_MIDI-input/dir.txt]

 Volume in drive C is Windows
 Volume Serial Number is F2CE-7D94

 Directory of C:\Users\Gerhard Rambold\Desktop\S1\data

26/12/2022  12:42    <DIR>          .
26/12/2022  12:44    <DIR>          ..
26/12/2022  10:55               388 Bach_CPE_1741.inf
18/12/2022  16:42             6,995 Bach_CPE_1741.mid
26/12/2022  10:57               416 Bach_CPE_1747.inf
18/12/2022  16:42             4,134 Bach_CPE_1747.mid
26/12/2022  11:29               456 Bach_JS_1729.inf
21/12/2021  17:12             3,326 Bach_JS_1729.mid
11/06/2022  09:23               481 Bach_JS_1748to50.inf
27/12/2021  08:29             2,776 Bach_JS_1748to50.mid
26/12/2022  12:08    <DIR>          Baroque
26/12/2022  10:59               416 Beethoven_1799.inf
18/12/2022  16:42             2,009 Beethoven_1799.mid
26/12/2022  11:01               410 Beethoven_1804.inf
18/12/2022  18:41             1,501 Beethoven_1804.mid
04/06/2022  20:12               430 Brahms_1874.inf
25/05/2022  18:59             2,797 Brahms_1874.mid
11/06/2022  09:23               439 Brahms_1888.inf
21/12/2021  18:01             3,041 Brahms_1888.mid
26/05/2022  16:04               406 Bruckner_1878.inf
21/12/2021  14:31             3,944 Bruckner_1878.mid
26/05/2022  16:04               403 Bruckner_1881to83.inf
22/12/2021  09:02             3,742 Bruckner_1881to83.mid
11/06/2022  09:25               427 Buxtehude_1675to76.inf
25/12/2021  14:13             2,494 Buxtehude_1675to76.mid
30/05/2022  18:30               413 Buxtehude_1696.inf
25/05/2022  18:59             1,960 Buxtehude_1696.mid
26/05/2022  16:04               403 Charpentier_1672.inf
23/12/2021  12:28             1,673 Charpentier_1672.mid
04/06/2022  20:13               423 Charpentier_1680.inf
25/05/2022  18:59             2,352 Charpentier_1680.mid
04/06/2022  20:15               400 Chopin_1843.inf
01/06/2022  15:32             2,075 Chopin_1843.mid
11/06/2022  09:28               415 Chopin_1846to47.inf
27/12/2021  14:26             1,982 Chopin_1846to47.mid
11/06/2022  09:29               403 Corelli_1690.inf
25/12/2021  14:13             3,859 Corelli_1690.mid
11/06/2022  09:33               412 Corelli_1694.inf
25/05/2022  18:59             2,630 Corelli_1694.mid
11/06/2022  09:32               392 Couperin_1700.inf
26/12/2021  12:47             3,250 Couperin_1700.mid
11/06/2022  09:32               399 Couperin_1700_2.inf
25/05/2022  18:59             3,210 Couperin_1700_2.mid
26/05/2022  16:04               381 Dvorak_1873.inf
22/12/2021  10:35             3,062 Dvorak_1873.mid
04/06/2022  20:21               419 Dvorak_1874.inf
25/05/2022  18:59             2,266 Dvorak_1874.mid
04/06/2022  20:21               410 Grieg_1884.inf
25/05/2022  18:59             2,250 Grieg_1884.mid
26/12/2022  11:08               399 Grieg_1893.inf
19/12/2022  14:53             2,617 Grieg_1893.mid
26/05/2022  16:04               406 Haendel_1715to18.inf
22/12/2021  10:27             3,168 Haendel_1715to18.mid
04/06/2022  20:22               427 Haendel_1750.inf
25/05/2022  18:59             3,969 Haendel_1750.mid
26/12/2022  11:22               409 Haydn_1761.inf
18/12/2022  16:42             5,125 Haydn_1761.mid
26/12/2022  11:12               412 Haydn_1796.inf
18/12/2022  16:42             5,442 Haydn_1796.mid
04/06/2022  20:22               419 Lully_1659.inf
25/05/2022  18:59             2,445 Lully_1659.mid
26/05/2022  16:04               390 Lully_1684.inf
26/12/2021  12:47             4,219 Lully_1684.mid
06/06/2022  14:17               403 Mahler_1888.inf
01/06/2022  10:16             1,972 Mahler_1888.mid
06/06/2022  14:17               413 Mahler_1902.inf
01/06/2022  10:16             2,206 Mahler_1902.mid
04/06/2022  20:24               382 Mendelssohn_1826.inf
22/12/2021  10:27             2,334 Mendelssohn_1826.mid
30/05/2022  19:34               439 Mendelssohn_1844.inf
25/05/2022  18:59             4,776 Mendelssohn_1844.mid
04/06/2022  20:25               432 Monteverdi_1592.inf
25/05/2022  18:59             1,698 Monteverdi_1592.mid
10/06/2022  21:30               387 Monteverdi_1641.inf
21/12/2021  16:04             1,325 Monteverdi_1641.mid
18/12/2022  16:58               399 Mozart_1775.inf
18/12/2022  16:42             5,511 Mozart_1775.mid
18/12/2022  16:58               399 Mozart_1785.inf
19/12/2022  14:53             2,685 Mozart_1785.mid
26/12/2022  11:14               421 Mozart_1788.inf
19/12/2022  14:53             4,747 Mozart_1788.mid
26/12/2022  11:16               418 Mozart_1789.inf
18/12/2022  16:42             2,914 Mozart_1789.mid
06/06/2022  14:18               372 Pachelbel_1680.inf
25/05/2022  18:59             2,804 Pachelbel_1680.mid
26/05/2022  16:04               371 Pachelbel_1694.inf
22/12/2021  10:44             4,893 Pachelbel_1694.mid
26/05/2022  16:04               389 Prokofiev_1918.inf
27/12/2021  14:26             2,553 Prokofiev_1918.mid
04/06/2022  20:26               432 Prokofiev_1935.inf
25/05/2022  18:59             3,188 Prokofiev_1935.mid
04/06/2022  20:28               389 Rachmaninov_1906.inf
25/05/2022  18:59             6,014 Rachmaninov_1906.mid
26/05/2022  16:04               388 Rachmaninov_1912.inf
26/12/2021  13:12             6,208 Rachmaninov_1912.mid
01/06/2022  14:09               402 Rimsky-Korsakov_1888.inf
01/06/2022  13:41             2,115 Rimsky-Korsakov_1888.mid
26/05/2022  16:04               402 Rimsky-Korsakov_1899to1900.inf
27/12/2021  14:26             2,419 Rimsky-Korsakov_1899to1900.mid
26/12/2022  12:34    <DIR>          Romantics
11/06/2022  09:50               392 Scarlatti_1721.inf
25/12/2021  14:13             2,762 Scarlatti_1721.mid
11/06/2022  09:50               376 Scarlatti_1721_2.inf
25/05/2022  18:59             2,143 Scarlatti_1721_2.mid
26/12/2022  11:25               396 Schubert_1816.inf
18/12/2022  16:42             2,465 Schubert_1816.mid
26/12/2022  11:24               410 Schubert_1828.inf
18/12/2022  16:42             1,486 Schubert_1828.mid
26/05/2022  16:04               394 Schuetz_1629.inf
25/12/2021  14:13             2,639 Schuetz_1629.mid
18/12/2022  16:58               399 Schuetz_1648.inf
19/12/2022  14:53             1,946 Schuetz_1648.mid
26/05/2022  16:04               387 Schumann_1842.inf
24/12/2021  08:06             2,020 Schumann_1842.mid
04/06/2022  20:30               410 Schumann_1884.inf
25/05/2022  18:59             1,955 Schumann_1884.mid
26/05/2022  16:04               380 Sibelius_1885.inf
21/12/2021  15:29             3,423 Sibelius_1885.mid
04/06/2022  20:31               413 Sibelius_1903.inf
25/05/2022  18:59             1,495 Sibelius_1903.mid
26/05/2022  16:04               379 Strauss_R_1881.inf
22/12/2021  12:36             3,583 Strauss_R_1881.mid
04/06/2022  20:31               446 Strauss_R_1940.inf
25/05/2022  18:59             3,133 Strauss_R_1940.mid
26/05/2022  16:04               405 Tchaikovsky_1880.inf
22/12/2021  13:33             3,094 Tchaikovsky_1880.mid
30/05/2022  19:46               424 Tchaikovsky_1884.inf
25/05/2022  18:59             3,597 Tchaikovsky_1884.mid
04/06/2022  20:32               422 Telemann_1730.inf
25/05/2022  18:59             4,560 Telemann_1730.mid
26/05/2022  16:04               390 Telemann_1752.inf
22/12/2021  12:37             3,637 Telemann_1752.mid
04/06/2022  20:33               424 Verdi_1851.inf
25/05/2022  18:59             2,411 Verdi_1851.mid
26/05/2022  16:04               386 Verdi_1852.inf
24/12/2021  09:39             3,039 Verdi_1852.mid
26/12/2022  12:24    <DIR>          Viennese
26/05/2022  16:04               415 Vivaldi_1720.inf
25/05/2022  18:59             7,108 Vivaldi_1720.mid
10/06/2022  21:49               381 Vivaldi_1720s.inf
27/12/2021  08:29             4,046 Vivaldi_1720s.mid
04/06/2022  20:34               408 Wagner_1845.inf
25/05/2022  18:59             2,085 Wagner_1845.mid
26/05/2022  16:04               388 Wagner_1870.inf
23/12/2021  20:22             2,233 Wagner_1870.mid
             140 File(s)        248,002 bytes
               5 Dir(s)  705,135,599,616 bytes free
