# Supplementary material for: Fingerprints, barcode sequences and quasi-phylogenies–Tools for analysing polyphonic music
Source: PLoS One. 2023 Mar 2;18(3):e0280478. doi: 10.1371/journal.pone.0280478 (PMC9980773; doi:10.1371/journal.pone.0280478)
Supplement: S2 Fig — (ZIP) [file pone.0280478.s002.zip]

Archive with 28 entries (28 files):
- S2A-AB_Figs/bach_cpe_1741.map.eps
- S2A-AB_Figs/bach_cpe_1747.map.eps
- S2A-AB_Figs/bach_js_1729.map.eps
- S2A-AB_Figs/bach_js_1748to50.map.eps
- S2A-AB_Figs/buxtehude_1675to76.map.eps
- S2A-AB_Figs/buxtehude_1696.map.eps
- S2A-AB_Figs/charpentier_1672.map.eps
- S2A-AB_Figs/charpentier_1680.map.eps
- S2A-AB_Figs/corelli_1690.map.eps
- S2A-AB_Figs/corelli_1694.map.eps
- S2A-AB_Figs/couperin_1700.map.eps
- S2A-AB_Figs/couperin_1700_2.map.eps
- S2A-AB_Figs/haendel_1715to18.map.eps
- S2A-AB_Figs/haendel_1750.map.eps
- S2A-AB_Figs/lully_1659.map.eps
- S2A-AB_Figs/lully_1684.map.eps
- S2A-AB_Figs/monteverdi_1592.map.eps
- S2A-AB_Figs/monteverdi_1641.map.eps
- S2A-AB_Figs/pachelbel_1680.map.eps
- S2A-AB_Figs/pachelbel_1694.map.eps
- S2A-AB_Figs/scarlatti_1721.map.eps
- S2A-AB_Figs/scarlatti_1721_2.map.eps
- S2A-AB_Figs/schuetz_1629.map.eps
- S2A-AB_Figs/schuetz_1648.map.eps
- S2A-AB_Figs/telemann_1730.map.eps
- S2A-AB_Figs/telemann_1752.map.eps
- S2A-AB_Figs/vivaldi_1720.map.eps
- S2A-AB_Figs/vivaldi_1720s.map.eps
