# Supplementary material for: Fingerprints, barcode sequences and quasi-phylogenies–Tools for analysing polyphonic music
Source: PLoS One. 2023 Mar 2;18(3):e0280478. doi: 10.1371/journal.pone.0280478 (PMC9980773; doi:10.1371/journal.pone.0280478)
Supplement: S3 Fig — (ZIP) [file pone.0280478.s003.zip]

Archive with 10 entries (10 files):
- S3A-J_Figs/beethoven_1799.map.eps
- S3A-J_Figs/beethoven_1804.map.eps
- S3A-J_Figs/haydn_1761.map.eps
- S3A-J_Figs/haydn_1796.map.eps
- S3A-J_Figs/mozart_1775.map.eps
- S3A-J_Figs/mozart_1785.map.eps
- S3A-J_Figs/mozart_1788.map.eps
- S3A-J_Figs/mozart_1789.map.eps
- S3A-J_Figs/schubert_1816.map.eps
- S3A-J_Figs/schubert_1828.map.eps
