# Supplementary material for: Fingerprints, barcode sequences and quasi-phylogenies–Tools for analysing polyphonic music
Source: PLoS One. 2023 Mar 2;18(3):e0280478. doi: 10.1371/journal.pone.0280478 (PMC9980773; doi:10.1371/journal.pone.0280478)
Supplement: S4 Fig — (ZIP) [file pone.0280478.s004.zip]

Archive with 32 entries (32 files):
- S4A-AF_Figs/brahms_1874.map.eps
- S4A-AF_Figs/brahms_1888.map.eps
- S4A-AF_Figs/bruckner_1878.map.eps
- S4A-AF_Figs/bruckner_1881to83.map.eps
- S4A-AF_Figs/chopin_1843.map.eps
- S4A-AF_Figs/chopin_1846to47.map.eps
- S4A-AF_Figs/dvorak_1873.map.eps
- S4A-AF_Figs/dvorak_1874.map.eps
- S4A-AF_Figs/grieg_1884.map.eps
- S4A-AF_Figs/grieg_1893.map.eps
- S4A-AF_Figs/mahler_1888.map.eps
- S4A-AF_Figs/mahler_1902.map.eps
- S4A-AF_Figs/mendelssohn_1826.map.eps
- S4A-AF_Figs/mendelssohn_1844.map.eps
- S4A-AF_Figs/prokofiev_1918.map.eps
- S4A-AF_Figs/prokofiev_1935.map.eps
- S4A-AF_Figs/rachmaninov_1906.map.eps
- S4A-AF_Figs/rachmaninov_1912.map.eps
- S4A-AF_Figs/rimsky-korsakov_1888.map.eps
- S4A-AF_Figs/rimsky-korsakov_1899to1900.map.eps
- S4A-AF_Figs/schumann_1842.map.eps
- S4A-AF_Figs/schumann_1884.map.eps
- S4A-AF_Figs/sibelius_1885.map.eps
- S4A-AF_Figs/sibelius_1903.map.eps
- S4A-AF_Figs/strauss_r_1881.map.eps
- S4A-AF_Figs/strauss_r_1940.map.eps
- S4A-AF_Figs/tchaikovsky_1880.map.eps
- S4A-AF_Figs/tchaikovsky_1884.map.eps
- S4A-AF_Figs/verdi_1851.map.eps
- S4A-AF_Figs/verdi_1852.map.eps
- S4A-AF_Figs/wagner_1845.map.eps
- S4A-AF_Figs/wagner_1870.map.eps
