# Supplementary material for: Fingerprints, barcode sequences and quasi-phylogenies–Tools for analysing polyphonic music
Source: PLoS One. 2023 Mar 2;18(3):e0280478. doi: 10.1371/journal.pone.0280478 (PMC9980773; doi:10.1371/journal.pone.0280478)
Supplement: S6 Fig — (ZIP) [file pone.0280478.s006.zip]

Archive with 207 entries (207 files):
- S6_Rameau-intermediate-files/bach_cpe_1741.pcs
- S6_Rameau-intermediate-files/bach_cpe_1741.rdl
- S6_Rameau-intermediate-files/bach_cpe_1741.vps
- S6_Rameau-intermediate-files/bach_cpe_1747.pcs
- S6_Rameau-intermediate-files/bach_cpe_1747.rdl
- S6_Rameau-intermediate-files/bach_cpe_1747.vps
- S6_Rameau-intermediate-files/bach_js_1729.pcs
- S6_Rameau-intermediate-files/bach_js_1729.rdl
- S6_Rameau-intermediate-files/bach_js_1729.vps
- S6_Rameau-intermediate-files/bach_js_1748to50.pcs
- S6_Rameau-intermediate-files/bach_js_1748to50.rdl
- S6_Rameau-intermediate-files/bach_js_1748to50.vps
- S6_Rameau-intermediate-files/beethoven_1799.pcs
- S6_Rameau-intermediate-files/beethoven_1799.rdl
- S6_Rameau-intermediate-files/beethoven_1799.vps
- S6_Rameau-intermediate-files/beethoven_1804.pcs
- S6_Rameau-intermediate-files/beethoven_1804.rdl
- S6_Rameau-intermediate-files/beethoven_1804.vps
- S6_Rameau-intermediate-files/brahms_1874.pcs
- S6_Rameau-intermediate-files/brahms_1874.rdl
- S6_Rameau-intermediate-files/brahms_1874.vps
- S6_Rameau-intermediate-files/brahms_1888.pcs
- S6_Rameau-intermediate-files/brahms_1888.rdl
- S6_Rameau-intermediate-files/brahms_1888.vps
- S6_Rameau-intermediate-files/bruckner_1878.pcs
- S6_Rameau-intermediate-files/bruckner_1878.rdl
- S6_Rameau-intermediate-files/bruckner_1878.vps
- S6_Rameau-intermediate-files/bruckner_1881to83.pcs
- S6_Rameau-intermediate-files/bruckner_1881to83.rdl
- S6_Rameau-intermediate-files/bruckner_1881to83.vps
- S6_Rameau-intermediate-files/buxtehude_1675to76.pcs
- S6_Rameau-intermediate-files/buxtehude_1675to76.rdl
- S6_Rameau-intermediate-files/buxtehude_1675to76.vps
- S6_Rameau-intermediate-files/buxtehude_1696.pcs
- S6_Rameau-intermediate-files/buxtehude_1696.rdl
- S6_Rameau-intermediate-files/buxtehude_1696.vps
- S6_Rameau-intermediate-files/charpentier_1672.pcs
- S6_Rameau-intermediate-files/charpentier_1672.rdl
- S6_Rameau-intermediate-files/charpentier_1672.vps
- S6_Rameau-intermediate-files/charpentier_1680.pcs
- S6_Rameau-intermediate-files/charpentier_1680.rdl
- S6_Rameau-intermediate-files/charpentier_1680.vps
- S6_Rameau-intermediate-files/chopin_1846to47.pcs
- S6_Rameau-intermediate-files/chopin_1846to47.rdl
- S6_Rameau-intermediate-files/chopin_1846to47.vps
- S6_Rameau-intermediate-files/corelli_1690.pcs
- S6_Rameau-intermediate-files/corelli_1690.rdl
- S6_Rameau-intermediate-files/corelli_1690.vps
- S6_Rameau-intermediate-files/corelli_1694.pcs
- S6_Rameau-intermediate-files/corelli_1694.rdl
- S6_Rameau-intermediate-files/corelli_1694.vps
- S6_Rameau-intermediate-files/couperin_1700.pcs
- S6_Rameau-intermediate-files/couperin_1700.rdl
- S6_Rameau-intermediate-files/couperin_1700.vps
- S6_Rameau-intermediate-files/couperin_1700_2.pcs
- S6_Rameau-intermediate-files/couperin_1700_2.rdl
- S6_Rameau-intermediate-files/couperin_1700_2.vps
- S6_Rameau-intermediate-files/dvorak_1873.pcs
- S6_Rameau-intermediate-files/dvorak_1873.rdl
- S6_Rameau-intermediate-files/dvorak_1873.vps
- S6_Rameau-intermediate-files/dvorak_1874.pcs
- S6_Rameau-intermediate-files/dvorak_1874.rdl
- S6_Rameau-intermediate-files/dvorak_1874.vps
- S6_Rameau-intermediate-files/grieg_1884.pcs
- S6_Rameau-intermediate-files/grieg_1884.rdl
- S6_Rameau-intermediate-files/grieg_1884.vps
- S6_Rameau-intermediate-files/grieg_1893.pcs
- S6_Rameau-intermediate-files/grieg_1893.rdl
- S6_Rameau-intermediate-files/grieg_1893.vps
- S6_Rameau-intermediate-files/haendel_1715to18.pcs
- S6_Rameau-intermediate-files/haendel_1715to18.rdl
- S6_Rameau-intermediate-files/haendel_1715to18.vps
- S6_Rameau-intermediate-files/haendel_1750.pcs
- S6_Rameau-intermediate-files/haendel_1750.rdl
- S6_Rameau-intermediate-files/haendel_1750.vps
- S6_Rameau-intermediate-files/haydn_1761.pcs
- S6_Rameau-intermediate-files/haydn_1761.rdl
- S6_Rameau-intermediate-files/haydn_1761.vps
- S6_Rameau-intermediate-files/haydn_1796.pcs
- S6_Rameau-intermediate-files/haydn_1796.rdl
- S6_Rameau-intermediate-files/haydn_1796.vps
- S6_Rameau-intermediate-files/lully_1659.pcs
- S6_Rameau-intermediate-files/lully_1659.rdl
- S6_Rameau-intermediate-files/lully_1659.vps
- S6_Rameau-intermediate-files/lully_1684.pcs
- S6_Rameau-intermediate-files/lully_1684.rdl
- S6_Rameau-intermediate-files/lully_1684.vps
- S6_Rameau-intermediate-files/mahler_1888.pcs
- S6_Rameau-intermediate-files/mahler_1888.rdl
- S6_Rameau-intermediate-files/mahler_1888.vps
- S6_Rameau-intermediate-files/mahler_1902.pcs
- S6_Rameau-intermediate-files/mahler_1902.rdl
- S6_Rameau-intermediate-files/mahler_1902.vps
- S6_Rameau-intermediate-files/mendelssohn_1826.pcs
- S6_Rameau-intermediate-files/mendelssohn_1826.rdl
- S6_Rameau-intermediate-files/mendelssohn_1826.vps
- S6_Rameau-intermediate-files/mendelssohn_1844.pcs
- S6_Rameau-intermediate-files/mendelssohn_1844.rdl
- S6_Rameau-intermediate-files/mendelssohn_1844.vps
- S6_Rameau-intermediate-files/monteverdi_1592.pcs
- S6_Rameau-intermediate-files/monteverdi_1592.rdl
- S6_Rameau-intermediate-files/monteverdi_1592.vps
- S6_Rameau-intermediate-files/monteverdi_1641.pcs
- S6_Rameau-intermediate-files/monteverdi_1641.rdl
- S6_Rameau-intermediate-files/monteverdi_1641.vps
- S6_Rameau-intermediate-files/mozart_1775.pcs
- S6_Rameau-intermediate-files/mozart_1775.rdl
- S6_Rameau-intermediate-files/mozart_1775.vps
- S6_Rameau-intermediate-files/mozart_1785.pcs
- S6_Rameau-intermediate-files/mozart_1785.rdl
- S6_Rameau-intermediate-files/mozart_1785.vps
- S6_Rameau-intermediate-files/mozart_1788.pcs
- S6_Rameau-intermediate-files/mozart_1788.rdl
- S6_Rameau-intermediate-files/mozart_1788.vps
- S6_Rameau-intermediate-files/mozart_1789.pcs
- S6_Rameau-intermediate-files/mozart_1789.rdl
- S6_Rameau-intermediate-files/mozart_1789.vps
- S6_Rameau-intermediate-files/pachelbel_1680.pcs
- S6_Rameau-intermediate-files/pachelbel_1680.rdl
- S6_Rameau-intermediate-files/pachelbel_1680.vps
- S6_Rameau-intermediate-files/pachelbel_1694.pcs
- S6_Rameau-intermediate-files/pachelbel_1694.rdl
- S6_Rameau-intermediate-files/pachelbel_1694.vps
- S6_Rameau-intermediate-files/prokofiev_1918.pcs
- S6_Rameau-intermediate-files/prokofiev_1918.rdl
- S6_Rameau-intermediate-files/prokofiev_1918.vps
- S6_Rameau-intermediate-files/prokofiev_1935.pcs
- S6_Rameau-intermediate-files/prokofiev_1935.rdl
- S6_Rameau-intermediate-files/prokofiev_1935.vps
- S6_Rameau-intermediate-files/rachmaninov_1906.pcs
- S6_Rameau-intermediate-files/rachmaninov_1906.rdl
- S6_Rameau-intermediate-files/rachmaninov_1906.vps
- S6_Rameau-intermediate-files/rachmaninov_1912.pcs
- S6_Rameau-intermediate-files/rachmaninov_1912.rdl
- S6_Rameau-intermediate-files/rachmaninov_1912.vps
- S6_Rameau-intermediate-files/rimsky-korsakov_1888.pcs
- S6_Rameau-intermediate-files/rimsky-korsakov_1888.rdl
- S6_Rameau-intermediate-files/rimsky-korsakov_1888.vps
- S6_Rameau-intermediate-files/rimsky-korsakov_1899to1900.pcs
- S6_Rameau-intermediate-files/rimsky-korsakov_1899to1900.rdl
- S6_Rameau-intermediate-files/rimsky-korsakov_1899to1900.vps
- S6_Rameau-intermediate-files/scarlatti_1721.pcs
- S6_Rameau-intermediate-files/scarlatti_1721.rdl
- S6_Rameau-intermediate-files/scarlatti_1721.vps
- S6_Rameau-intermediate-files/scarlatti_1721_2.pcs
- S6_Rameau-intermediate-files/scarlatti_1721_2.rdl
- S6_Rameau-intermediate-files/scarlatti_1721_2.vps
- S6_Rameau-intermediate-files/schubert_1816.pcs
- S6_Rameau-intermediate-files/schubert_1816.rdl
- S6_Rameau-intermediate-files/schubert_1816.vps
- S6_Rameau-intermediate-files/schubert_1828.pcs
- S6_Rameau-intermediate-files/schubert_1828.rdl
- S6_Rameau-intermediate-files/schubert_1828.vps
- S6_Rameau-intermediate-files/schuetz_1629.pcs
- S6_Rameau-intermediate-files/schuetz_1629.rdl
- S6_Rameau-intermediate-files/schuetz_1629.vps
- S6_Rameau-intermediate-files/schuetz_1648.pcs
- S6_Rameau-intermediate-files/schuetz_1648.rdl
- S6_Rameau-intermediate-files/schuetz_1648.vps
- S6_Rameau-intermediate-files/schumann_1842.pcs
- S6_Rameau-intermediate-files/schumann_1842.rdl
- S6_Rameau-intermediate-files/schumann_1842.vps
- S6_Rameau-intermediate-files/schumann_1884.pcs
- S6_Rameau-intermediate-files/schumann_1884.rdl
- S6_Rameau-intermediate-files/schumann_1884.vps
- S6_Rameau-intermediate-files/sibelius_1885.pcs
- S6_Rameau-intermediate-files/sibelius_1885.rdl
- S6_Rameau-intermediate-files/sibelius_1885.vps
- S6_Rameau-intermediate-files/sibelius_1903.pcs
- S6_Rameau-intermediate-files/sibelius_1903.rdl
- S6_Rameau-intermediate-files/sibelius_1903.vps
- S6_Rameau-intermediate-files/strauss_r_1881.pcs
- S6_Rameau-intermediate-files/strauss_r_1881.rdl
- S6_Rameau-intermediate-files/strauss_r_1881.vps
- S6_Rameau-intermediate-files/strauss_r_1940.pcs
- S6_Rameau-intermediate-files/strauss_r_1940.rdl
- S6_Rameau-intermediate-files/strauss_r_1940.vps
- S6_Rameau-intermediate-files/tchaikovsky_1880.pcs
- S6_Rameau-intermediate-files/tchaikovsky_1880.rdl
- S6_Rameau-intermediate-files/tchaikovsky_1880.vps
- S6_Rameau-intermediate-files/tchaikovsky_1884.pcs
- S6_Rameau-intermediate-files/tchaikovsky_1884.rdl
- S6_Rameau-intermediate-files/tchaikovsky_1884.vps
- S6_Rameau-intermediate-files/telemann_1730.pcs
- S6_Rameau-intermediate-files/telemann_1730.rdl
- S6_Rameau-intermediate-files/telemann_1730.vps
- S6_Rameau-intermediate-files/telemann_1752.pcs
- S6_Rameau-intermediate-files/telemann_1752.rdl
- S6_Rameau-intermediate-files/telemann_1752.vps
- S6_Rameau-intermediate-files/verdi_1851.pcs
- S6_Rameau-intermediate-files/verdi_1851.rdl
- S6_Rameau-intermediate-files/verdi_1851.vps
- S6_Rameau-intermediate-files/verdi_1852.pcs
- S6_Rameau-intermediate-files/verdi_1852.rdl
- S6_Rameau-intermediate-files/verdi_1852.vps
- S6_Rameau-intermediate-files/vivaldi_1720.pcs
- S6_Rameau-intermediate-files/vivaldi_1720.rdl
- S6_Rameau-intermediate-files/vivaldi_1720.vps
- S6_Rameau-intermediate-files/vivaldi_1720s.pcs
- S6_Rameau-intermediate-files/vivaldi_1720s.rdl
- S6_Rameau-intermediate-files/vivaldi_1720s.vps
- S6_Rameau-intermediate-files/wagner_1845.pcs
- S6_Rameau-intermediate-files/wagner_1845.rdl
- S6_Rameau-intermediate-files/wagner_1845.vps
- S6_Rameau-intermediate-files/wagner_1870.pcs
- S6_Rameau-intermediate-files/wagner_1870.rdl
- S6_Rameau-intermediate-files/wagner_1870.vps
