# Supplementary material for: Fingerprints, barcode sequences and quasi-phylogenies–Tools for analysing polyphonic music
Source: PLoS One. 2023 Mar 2;18(3):e0280478. doi: 10.1371/journal.pone.0280478 (PMC9980773; doi:10.1371/journal.pone.0280478)
Supplement: S6 Fig — (ZIP) [file pone.0280478.s006.zip › S6_Rameau-intermediate-files/bach_cpe_1741.vps]

* File : .\data\bach_cpe_1741.vps Time : Mon Dec 26 13:24:00 2022
* File : .\data\bach_cpe_1741.rdl Time : Mon Dec 26 13:24:00 2022
* File : .\data\bach_cpe_1741.mid Time : Sun Dec 18 16:42:14 2022
# bar 2
8,3,0,8,
8,3,0,8,
8,0,3,0,8,
8,8,0,3,0,8,
8,8,0,3,8,0,8,
8,0,8,
8,0,8,10,
# bar 3
8,8,10,
8,10,
10,
10,0,
0,
0,1,
1,
1,3,
3,
3,
3,
8,3,
0,8,3,
0,7,3,
10,7,3,
10,7,3,
10,7,3,
10,8,3,
8,8,3,
8,10,3,
7,10,3,
7,10,3,
7,10,3,
7,1,3,
10,1,3,
# bar 4
10,0,3,
8,0,3,
8,0,3,
8,0,3,
8,10,3,
7,10,3,
7,0,3,
8,0,3,
8,0,3,
8,0,3,
8,8,3,
0,8,3,
0,7,3,
10,7,3,
10,7,3,
10,7,3,
10,8,3,
8,8,3,
8,10,3,
7,10,3,
7,10,3,
7,10,3,
7,1,3,
10,1,3,
# bar 5
10,0,3,
8,0,3,
8,0,3,
8,0,3,
8,10,3,
7,10,3,
7,10,3,8,
7,0,3,8,
7,0,8,
8,0,8,
8,0,7,8,
8,0,7,
8,0,5,7,
8,1,5,7,
8,1,5,
10,1,5,
10,1,3,5,
10,1,3,
10,3,
0,3,
0,3,0,
0,3,0,
0,3,0,
8,3,0,
8,3,10,0,
8,3,10,
8,3,10,
7,3,10,
10,3,10,
10,3,10,
10,3,
# bar 6
10,3,
7,3,
7,3,1,
7,3,7,1,
7,7,1,
3,7,1,
3,7,0,1,
3,7,0,
3,7,10,0,
3,8,10,0,
3,8,10,
8,8,10,
8,8,10,
8,8,
8,8,
8,8,
8,3,
3,3,
3,1,
1,1,
1,0,
0,0,
0,8,0,3,0,8,
0,8,10,3,0,8,
0,8,10,3,0,8,
10,8,10,3,0,8,
10,8,3,0,8,
8,8,3,0,8,
8,8,0,3,0,8,
8,0,3,0,8,
8,0,3,0,3,8,
8,0,3,
8,0,1,3,
# bar 7
8,0,1,3,
8,0,1,
8,0,1,
8,0,0,1,
8,0,0,
8,0,10,0,
8,3,10,0,
8,3,10,
8,3,10,
8,3,8,10,
8,3,8,
8,3,8,0,
8,8,0,
8,8,0,
8,8,0,
8,8,0,3,
8,8,3,
8,8,0,3,
8,0,3,
8,0,
8,0,
8,0,8,
8,0,8,
8,0,3,8,
8,0,3,8,
8,0,3,
8,0,3,
8,0,3,0,
8,0,0,
8,0,8,0,
8,0,8,0,
8,0,8,
8,0,8,
8,0,8,3,
8,0,3,
8,10,3,
7,10,3,
7,10,3,3,
7,10,3,
7,10,3,
7,10,3,
7,3,10,3,
7,3,10,
7,3,10,
7,3,5,10,
# bar 8
7,3,5,10,
7,3,10,
7,3,10,
7,3,10,
7,3,10,
7,3,5,10,
7,3,10,
7,3,10,
7,3,10,
7,3,10,
7,3,5,10,
7,3,10,
7,3,10,
7,3,10,
7,3,10,
7,10,
7,3,10,
7,3,10,
7,3,10,
7,3,10,
7,3,7,10,
7,7,10,
7,7,10,
7,7,10,
7,10,
7,10,
7,10,3,
7,10,3,
7,10,3,
7,10,3,
7,10,3,
7,10,3,
7,10,3,
7,10,3,
7,10,3,
7,10,3,
7,8,3,
5,8,3,
5,8,3,
5,8,3,
5,8,2,3,
5,8,2,3,
5,8,2,3,
5,8,2,
5,8,2,
5,8,2,
# bar 9
5,8,2,
5,8,
5,8,
5,8,
5,8,2,
5,8,2,
5,8,2,5,
5,8,2,5,
5,8,5,
5,8,5,
5,8,5,8,
5,8,8,
5,8,7,8,
5,8,7,8,
5,8,7,
5,8,7,
5,8,5,7,
5,8,5,
5,8,3,5,
5,8,3,5,
5,8,3,
5,8,3,
5,8,2,3,
5,8,2,
5,8,0,2,
5,8,0,2,
5,8,0,
5,8,0,
5,8,10,0,
5,8,10,
5,8,10,
5,8,10,
5,8,
5,8,
5,7,8,
5,7,8,
5,7,8,3,
5,7,10,3,
5,10,3,
3,10,3,
3,10,3,
3,10,
3,7,10,
3,3,7,10,
3,3,7,
3,3,7,
3,3,7,
3,3,
# bar 10
3,3,
3,3,
3,3,
3,3,
3,3,
3,3,
3,3,
3,3,
3,3,
3,3,
3,3,5,
3,3,5,
3,3,5,
3,3,5,
3,3,5,6,
3,5,6,
3,5,6,
5,5,6,
5,5,6,
5,5,6,
5,5,6,
6,5,6,
6,3,5,6,
6,3,5,
6,3,5,
5,3,5,
5,1,3,5,
5,1,3,
5,1,3,
3,1,3,
3,0,1,3,
3,0,1,
3,0,1,
1,0,1,
1,0,
0,0,
0,0,
0,0,
0,0,1,
0,0,1,
0,0,1,
0,0,1,
0,0,1,3,
0,1,3,
0,1,3,
1,1,3,
1,1,3,
# bar 11
1,1,3,
1,1,3,
3,1,3,
3,0,1,3,
3,0,1,
3,0,1,
1,0,1,
1,10,0,1,
1,10,0,
1,10,0,
0,10,0,
0,9,10,0,
0,9,10,
0,9,10,
10,9,10,
10,9,
9,9,
9,9,0,
9,9,3,0,
9,5,3,0,
9,5,3,0,
9,5,3,0,
9,5,3,0,
9,5,3,0,
9,5,3,0,
9,5,3,
9,5,0,3,
9,5,0,3,
9,5,0,3,
9,5,0,3,
9,5,0,3,
9,5,0,3,
10,5,0,3,
10,5,0,3,
10,5,0,3,
10,5,0,1,
10,5,10,1,
10,5,10,10,
# bar 12
10,5,10,10,
10,5,10,
10,5,10,
10,5,5,10,
10,5,5,
10,5,1,5,
10,1,1,5,
10,1,1,
10,1,1,
10,1,10,1,
10,1,10,
10,1,10,
10,1,10,
10,1,10,1,
10,1,1,
10,1,1,3,
10,1,1,3,
10,1,3,
1,3,
1,3,5,
1,3,3,5,
1,3,5,
3,5,
3,3,5,
3,5,3,5,
3,5,3,
5,3,
5,1,3,
3,5,1,3,
3,5,1,
3,1,
3,0,1,
1,3,0,1,
1,3,0,
1,0,
1,10,0,
0,1,10,0,
0,1,10,
0,10,
10,0,10,
10,10,
10,10,
10,10,
10,10,0,
10,10,0,
10,0,
10,0,
10,0,1,
10,0,0,1,
10,0,1,
0,1,
0,0,1,
# bar 13
0,1,0,1,
0,1,0,
1,0,
1,10,0,
0,1,10,0,
0,1,10,
0,10,
0,8,10,
10,0,8,10,
10,0,8,
10,8,
10,7,8,
8,10,7,8,
8,10,7,
8,7,
7,8,7,
7,7,
7,7,10,
7,1,10,
7,3,1,10,
7,3,1,10,
7,3,1,10,
7,3,1,10,
7,3,1,10,
7,3,1,10,
7,3,1,
7,3,10,1,
7,3,10,1,
7,3,10,1,
7,3,10,0,
7,3,8,0,
7,3,8,8,
7,3,8,8,
7,3,8,
8,3,8,
8,3,3,8,
8,3,3,
8,3,0,3,
8,0,0,3,
8,0,0,
8,0,0,
8,0,8,0,
8,0,8,
8,0,8,
# bar 14
8,0,8,
8,0,8,
8,0,8,
8,0,8,10,
8,8,10,
8,8,10,
8,8,10,
8,8,10,0,
8,10,0,
8,10,0,
10,10,0,
10,10,0,
10,10,0,
10,10,0,
0,10,0,
0,8,10,0,
0,8,10,
0,8,10,
10,8,10,
10,7,8,10,
10,7,8,
10,7,8,
8,7,8,
8,5,7,8,
8,5,7,
8,5,7,
7,5,7,
7,3,5,7,
7,3,5,
7,3,5,
5,3,5,
5,1,3,5,
5,1,3,
5,1,3,
3,1,3,
3,0,1,3,
3,0,1,
3,0,1,
1,0,1,
1,10,0,1,
1,10,0,
1,10,0,
0,10,0,
0,8,10,0,
0,8,10,
0,8,10,
10,8,10,
10,8,
8,8,
8,8,3,
8,8,3,
8,8,3,0,
8,8,3,0,
# bar 15
8,8,3,0,
8,3,0,
8,3,0,
8,3,0,
8,3,10,0,
8,3,10,
8,0,10,
8,0,10,
8,0,8,10,
8,0,8,
8,0,8,
8,0,8,
8,0,7,8,
8,0,7,
8,0,7,
8,0,7,
8,0,5,7,
8,0,5,
8,0,5,
8,0,5,
8,0,
8,0,0,
8,0,
0,
5,0,
9,5,0,
9,5,0,
# bar 16
9,5,0,
9,5,0,
9,5,0,
9,5,0,
9,5,0,
9,5,0,
9,5,0,
9,5,0,
9,5,2,
9,5,2,
9,5,2,
9,5,3,
9,5,3,
9,5,3,
9,5,3,
9,5,3,
9,5,3,
9,5,3,
9,5,3,
9,5,3,
# bar 17
9,5,3,
9,5,3,5,
9,5,5,
9,5,5,
9,5,5,7,
9,5,7,
9,5,7,
9,5,
9,5,5,
9,5,5,
9,5,3,5,
9,5,3,
9,5,3,
9,5,3,
9,5,3,
9,5,
9,5,2,
9,5,2,
9,5,0,2,
9,5,0,
9,5,0,
9,5,0,
9,5,0,
9,5,
9,5,2,
9,5,2,
9,5,0,
10,5,0,
10,5,10,
10,10,
2,10,
10,2,10,
# bar 18
10,2,10,
10,2,10,
10,2,10,
10,2,10,
10,2,10,
10,2,10,
10,2,10,0,
10,2,10,0,
10,2,0,
8,2,0,
8,2,0,2,
8,2,2,
8,2,2,3,
8,5,2,3,
8,5,3,
8,5,3,
8,5,3,5,
8,5,5,
8,5,2,5,
8,10,2,5,
8,10,2,
8,10,2,
8,10,0,2,
8,10,0,
8,10,10,0,
8,10,10,0,
8,10,10,
8,10,10,
8,10,10,3,
8,10,3,
8,10,10,3,
8,10,10,3,
8,10,10,
7,10,10,
7,10,10,0,
7,10,0,
7,10,0,2,
7,10,0,2,
7,10,2,
7,10,2,
7,10,2,3,
7,10,3,
7,10,3,5,
# bar 19
7,10,3,5,
7,10,5,
7,10,5,
7,10,5,7,
7,10,7,
7,10,7,8,
7,10,7,8,
7,10,8,
7,10,8,
7,10,8,10,
7,10,10,
7,10,10,0,
7,7,10,0,
7,7,0,
3,7,0,
3,7,10,0,
3,7,10,
3,7,8,10,
3,7,8,10,
3,7,8,
3,7,8,
3,7,8,10,
3,7,10,
3,7,7,10,
3,7,7,10,
3,7,7,
3,7,7,
3,7,5,7,
3,7,5,
3,7,3,5,
3,7,3,5,
3,7,3,
3,7,3,
3,7,2,3,
3,7,2,
3,7,2,10,
3,5,2,10,
3,5,10,
10,5,10,
10,5,5,10,
10,5,5,
10,5,2,5,
10,2,2,5,
10,2,2,
10,2,2,
10,2,10,2,
10,2,10,
# bar 20
10,2,10,
10,2,10,
10,2,10,
10,2,10,
10,2,10,0,
10,2,10,0,
10,2,0,
8,2,0,
8,2,0,2,
8,2,2,
8,2,2,3,
8,5,2,3,
8,5,3,
8,5,3,
8,5,3,5,
8,5,5,
8,5,2,5,
8,10,2,5,
8,10,2,
8,10,2,
8,10,0,2,
8,10,0,
8,10,10,0,
8,10,10,0,
8,10,10,
8,10,10,
8,10,10,3,
8,10,3,
8,10,10,3,
8,10,10,3,
8,10,10,
7,10,10,
7,10,10,0,
7,10,0,
7,10,0,2,
7,10,0,2,
7,10,2,
7,10,2,
7,10,2,3,
7,10,3,
7,10,3,5,
