# Supplementary material for: Fingerprints, barcode sequences and quasi-phylogenies–Tools for analysing polyphonic music
Source: PLoS One. 2023 Mar 2;18(3):e0280478. doi: 10.1371/journal.pone.0280478 (PMC9980773; doi:10.1371/journal.pone.0280478)
Supplement: S6 Fig — (ZIP) [file pone.0280478.s006.zip › S6_Rameau-intermediate-files/bach_cpe_1747.vps]

* File : .\data\bach_cpe_1747.vps Time : Mon Dec 26 13:24:06 2022
* File : .\data\bach_cpe_1747.rdl Time : Mon Dec 26 13:24:05 2022
* File : .\data\bach_cpe_1747.mid Time : Sun Dec 18 16:42:14 2022
# bar 2
3,
3,
3,
3,3,
3,3,6,
# bar 3
3,3,6,
3,3,6,10,
3,3,10,
3,3,10,3,
3,3,3,
3,3,
3,
6,3,
3,6,3,
3,6,3,
3,6,3,
3,10,3,
6,10,3,
6,11,3,
8,11,3,
8,11,3,
8,11,3,
8,11,3,
8,11,3,5,
8,11,5,
8,5,5,
8,5,5,
8,5,3,5,
10,5,3,5,
10,5,3,
10,5,
10,5,3,
10,5,3,5,
10,5,5,
10,5,
10,5,5,
10,5,3,5,
10,5,3,
10,5,
10,5,3,
10,5,3,5,
10,5,5,
10,5,
10,5,5,
10,5,3,5,
10,5,5,
10,5,2,5,
10,5,2,
10,5,2,3,
# bar 4
10,5,2,
10,5,2,
10,5,2,
10,5,2,3,
10,5,3,
10,5,3,5,
10,5,5,
10,5,
5,
10,5,
10,
10,8,
8,
2,8,
10,2,8,
10,2,5,8,
10,2,5,
10,2,5,6,
10,2,6,
10,3,6,
3,6,
3,6,
3,
3,6,
# bar 5
3,6,
3,3,6,
3,3,6,10,
3,3,10,
3,3,10,3,
3,3,3,
3,3,
3,
6,3,
3,6,3,
3,6,3,
3,6,3,
3,10,3,
6,10,3,
6,11,3,
8,11,3,
8,11,3,
8,11,3,
8,11,3,
8,11,3,5,
8,11,5,
8,5,5,
8,5,5,
8,5,3,5,
10,5,3,5,
10,5,3,
10,5,
10,5,3,
10,5,3,5,
10,5,5,
10,5,
10,5,5,
10,5,3,5,
10,5,3,
10,5,
10,5,3,
10,5,3,5,
10,5,5,
10,5,
10,5,5,
10,5,3,5,
10,5,5,
10,5,2,5,
10,5,2,
10,5,2,3,
# bar 6
10,5,2,
10,5,2,
10,5,2,
10,5,2,3,
10,5,3,
10,5,3,5,
10,5,5,
10,5,
5,
10,5,
5,8,
2,5,8,
10,2,5,8,
10,2,5,
10,2,5,6,
10,3,5,6,
3,5,6,
3,5,6,
3,3,5,6,
# bar 7
3,3,10,6,
3,10,3,6,
3,10,3,6,
3,10,1,6,
1,10,1,6,
1,1,3,6,
1,11,3,6,
11,11,3,6,
11,10,3,6,
10,10,3,6,
10,10,3,10,
10,11,3,10,
11,11,3,10,
11,11,3,8,
11,8,3,8,
8,8,3,8,
8,8,3,6,
8,1,3,6,
1,1,3,6,
1,3,6,
1,1,3,6,
# bar 8
1,1,8,6,
1,8,1,6,
1,8,1,6,
1,8,11,6,
11,8,11,6,
11,8,11,5,
11,11,1,5,
11,10,1,5,
10,10,1,5,
10,8,1,5,
8,8,1,5,
8,8,1,8,
8,10,1,8,
10,10,1,8,
10,10,1,6,
10,6,1,6,
6,6,1,6,
6,6,1,5,
6,11,1,5,
11,11,1,5,
11,1,5,
11,11,1,5,
11,11,1,3,
# bar 9
11,11,6,3,
11,6,11,3,
11,6,11,3,
11,6,10,3,
10,6,10,3,
10,10,11,3,
10,8,11,3,
8,8,11,3,
8,8,11,3,
8,6,11,3,
6,6,11,3,
6,6,11,11,
6,5,11,11,
8,5,11,11,
8,5,11,3,
5,5,11,3,
5,5,11,3,
5,5,10,3,
5,5,10,3,
10,5,10,3,
10,5,10,3,
10,5,10,2,
# bar 10
10,10,2,
10,10,2,
10,10,11,2,
11,10,11,2,
11,10,11,
11,11,
11,10,
10,10,
10,8,
8,8,
8,6,
6,6,
6,5,
5,5,
5,3,
3,3,
3,3,3,
3,3,3,
3,3,10,3,
# bar 11
3,3,10,
3,10,
10,
10,11,
11,
11,1,
1,
10,1,
10,
10,11,
11,
8,11,
8,
8,
8,
3,8,
3,3,8,
# bar 12
3,10,8,
10,10,8,
10,11,8,
11,11,8,
11,11,7,8,
11,11,7,
11,1,7,
1,1,7,
1,10,7,
10,10,7,
10,10,7,8,
10,10,8,
10,11,8,
11,11,8,
11,8,8,
8,8,8,
8,8,8,10,
8,8,10,
8,7,10,
7,7,10,
7,7,1,10,
7,7,1,
7,7,1,3,
# bar 13
7,7,3,
7,7,3,
3,7,3,
3,7,3,4,
3,7,4,
3,7,3,4,
3,7,3,
3,8,3,
5,8,3,
5,8,1,3,
5,8,1,
5,8,11,1,
5,8,11,
5,10,11,
7,10,11,
7,10,11,
7,10,
7,10,11,
7,10,11,
7,3,11,
8,3,11,
8,3,11,8,
8,3,8,
8,3,8,8,
# bar 14
8,3,8,
11,3,8,
11,3,8,
11,3,8,
11,3,8,
11,3,8,
11,3,8,
11,3,8,
11,3,8,11,
11,3,11,
11,3,10,11,
11,3,10,
11,3,10,
11,3,8,10,
11,3,8,
11,3,8,10,
11,3,10,
11,4,10,
1,4,10,
1,4,10,4,
1,4,4,
1,4,8,4,
# bar 15
1,4,8,
1,4,8,
1,4,8,
1,4,8,
1,4,7,8,
1,4,7,
1,3,7,
3,3,7,
3,3,7,10,
3,3,10,
3,3,10,
3,3,
3,3,
3,1,3,
3,1,3,
3,11,1,3,
3,11,3,
3,11,3,
8,11,3,
8,11,8,
8,11,8,
8,11,8,
# bar 16
8,8,
8,8,
8,8,
8,10,
10,10,
10,11,
11,11,
11,8,
8,8,
8,3,
3,3,
3,6,
6,6,
6,5,
5,5,
5,5,1,
5,5,1,
5,5,1,5,
# bar 17
5,5,5,
5,5,5,8,
5,5,8,
5,5,8,1,
5,5,1,
5,5,8,1,
5,5,8,
5,5,8,10,
5,5,10,
5,6,10,
6,6,10,
6,6,6,10,
6,6,6,
6,6,5,6,
6,6,5,
6,8,5,
1,8,5,
1,5,
1,1,5,
# bar 18
1,5,5,
5,5,5,
5,8,5,
8,8,5,
8,1,5,
1,1,5,
1,8,5,
8,8,5,
8,8,5,6,
8,8,6,
8,10,6,
10,10,6,
10,6,6,
6,6,6,
6,6,6,8,
6,6,8,
6,5,8,
5,5,8,
5,5,11,8,
5,5,11,
5,5,11,1,
# bar 19
5,5,1,
5,5,1,
1,5,1,
1,5,1,3,
1,5,3,
1,5,1,3,
1,5,1,
1,6,1,
3,6,1,
3,6,11,1,
3,6,11,
3,6,10,11,
3,6,10,
3,8,10,
5,8,10,
5,8,10,
5,8,
5,8,10,
5,8,10,
5,1,10,
6,1,10,
6,1,10,6,
6,1,6,
6,1,6,6,
# bar 20
6,1,6,
10,1,6,
10,1,6,
10,1,6,
10,1,6,
10,1,6,
10,1,6,
10,1,6,
10,1,6,10,
10,1,10,
10,1,8,10,
10,1,8,
10,1,8,
10,1,6,8,
10,1,6,
10,1,6,8,
10,1,8,
10,3,8,
11,3,8,
11,3,8,3,
11,3,3,
11,3,6,3,
