# Supplementary material for: Fingerprints, barcode sequences and quasi-phylogenies–Tools for analysing polyphonic music
Source: PLoS One. 2023 Mar 2;18(3):e0280478. doi: 10.1371/journal.pone.0280478 (PMC9980773; doi:10.1371/journal.pone.0280478)
Supplement: S6 Fig — (ZIP) [file pone.0280478.s006.zip › S6_Rameau-intermediate-files/bach_js_1729.pcs]

* File : .\data\bach_js_1729.pcs Time : Mon Dec 26 13:24:11 2022
* File : .\data\bach_js_1729.vps Time : Mon Dec 26 13:24:11 2022
* File : .\data\bach_js_1729.rdl Time : Mon Dec 26 13:24:11 2022
* File : .\data\bach_js_1729.mid Time : Tue Dec 21 17:12:32 2021
# bar 2
1-1
2-3
3-11
3-11
4-20
4-20
4-14
4-29
5-25
4-27
# bar 3
3-11
4-27
4-26
4-22
3-11
3-11
3-11
3-11
3-7
3-7
3-7
3-11
4-26
4-22
4-26
4-13
4-27
3-11
# bar 4
3-11
3-11
3-11
3-11
4-20
4-8
4-8
3-5
3-10
3-7
4-11
4-22
3-11
# bar 5
3-11
2-5
1-1
1-1
2-5
2-5
3-11
3-11
3-11
4-20
3-11
4-20
4-14
4-29
4-27
# bar 6
3-11
3-9
3-7
4-23
3-9
3-11
4-27
4-29
4-14
3-11
4-14
4-20
3-4
3-11
3-10
4-13
4-11
4-22
3-11
4-14
4-23
4-27
4-27
# bar 7
3-11
4-27
4-16
3-9
3-11
3-11
3-11
3-11
3-11
3-11
4-22
4-22
3-9
3-11
4-26
4-27
4-27
4-29
# bar 8
3-11
3-11
4-27
4-23
4-26
3-11
3-11
4-14
4-20
4-26
4-20
4-14
3-11
3-4
4-11
4-22
3-11
4-14
4-23
3-7
3-7
4-22
# bar 9
3-11
3-9
4-14
4-13
3-5
3-5
3-11
3-11
3-11
4-20
4-26
4-13
4-27
3-11
4-27
4-16
3-9
3-11
3-11
# bar 10
3-11
2-4
1-1
1-1
2-5
3-11
3-11
4-27
4-13
4-16
3-9
3-11
3-11
3-11
4-26
4-13
3-10
# bar 11
4-13
3-10
4-13
4-11
4-22
3-11
3-9
2-5
3-9
3-11
3-11
4-22
3-9
3-11
4-27
4-28
4-27
4-22
4-16
3-4
# bar 12
4-14
3-11
3-9
4-22
4-24
3-12
3-11
4-27
4-27
4-16
3-9
4-14
3-11
2-4
3-4
4-7
4-18
3-11
3-11
# bar 13
3-11
2-5
1-1
1-1
2-4
2-4
3-11
3-11
4-26
4-23
4-22
4-22
3-11
3-10
3-11
3-9
4-22
# bar 14
3-11
4-27
4-16
4-16
3-9
3-11
3-4
3-7
4-23
4-22
4-22
3-11
3-9
4-22
4-11
3-2
2-3
3-11
4-22
4-26
4-20
4-26
4-13
# bar 15
3-10
3-7
4-11
4-22
3-11
3-11
3-9
3-11
3-11
4-20
4-14
3-11
3-11
2-4
3-8
3-8
3-9
3-9
# bar 16
3-11
3-9
4-23
4-27
4-27
3-11
3-11
3-8
3-6
4-22
3-11
3-11
4-27
4-23
4-26
3-11
3-11
3-11
3-11
4-20
4-26
4-13
4-27
# bar 17
3-11
4-27
4-16
3-9
3-11
3-11
3-11
3-11
3-11
3-11
4-20
4-14
4-14
4-14
3-11
4-14
3-9
4-14
4-14
3-11
# bar 18
3-11
3-10
3-7
3-6
3-6
3-11
4-20
4-26
4-23
3-7
3-11
4-22
4-23
4-14
3-11
3-5
4-13
4-27
4-26
4-22
# bar 19
3-11
3-11
3-4
2-5
2-5
3-11
4-20
3-11
3-4
3-7
3-7
4-23
3-9
3-11
4-27
4-16
3-9
3-11
3-11
# bar 20
3-11
2-4
1-1
1-1
1-1
2-4
3-11
4-29
4-8
3-4
2-4
3-11
3-11
2-3
3-11
3-11
3-11
4-22
5-23
4-23
