# Supplementary material for: Fingerprints, barcode sequences and quasi-phylogenies–Tools for analysing polyphonic music
Source: PLoS One. 2023 Mar 2;18(3):e0280478. doi: 10.1371/journal.pone.0280478 (PMC9980773; doi:10.1371/journal.pone.0280478)
Supplement: S6 Fig — (ZIP) [file pone.0280478.s006.zip › S6_Rameau-intermediate-files/bach_js_1729.vps]

* File : .\data\bach_js_1729.vps Time : Mon Dec 26 13:24:11 2022
* File : .\data\bach_js_1729.rdl Time : Mon Dec 26 13:24:11 2022
* File : .\data\bach_js_1729.mid Time : Tue Dec 21 17:12:32 2021
# bar 2
8,
11,8,
11,4,8,
4,11,4,8,
4,11,3,4,8,
4,11,3,8,
4,11,3,6,
4,10,3,6,
4,10,1,3,6,
4,10,1,6,
# bar 3
6,10,1,6,
6,10,1,4,
6,10,1,3,
6,11,1,3,
6,11,3,
6,11,3,
8,11,3,
8,11,4,
8,11,6,
8,6,11,6,
8,6,11,6,
3,6,11,6,
3,8,11,6,
4,8,11,6,
4,8,11,1,
4,10,11,1,
4,10,1,6,
6,10,1,6,
# bar 4
6,10,3,6,
6,11,3,6,
6,11,3,6,
11,11,3,6,
10,11,3,6,
10,11,5,6,
10,11,5,6,
10,11,5,
8,11,5,
8,11,6,
8,10,11,6,
8,10,1,6,
6,10,1,6,
# bar 5
6,10,1,
6,1,
6,
6,
11,6,
11,6,
3,11,6,
3,11,8,
3,11,8,
3,11,4,8,
4,11,4,8,
4,11,3,8,
4,11,3,6,
4,10,3,6,
4,10,1,6,
# bar 6
6,10,1,6,
6,8,1,6,
6,8,11,6,
6,8,11,1,
6,6,11,1,
6,6,10,1,
4,6,10,1,
4,6,10,3,
4,6,11,3,
3,6,11,3,
3,6,11,4,
3,8,11,4,
3,4,8,4,
1,4,8,4,
1,4,10,4,
1,4,10,3,
1,4,11,3,
1,6,11,3,
3,6,11,3,
4,6,11,3,
4,6,11,1,
4,6,10,1,
4,10,1,6,
# bar 7
6,10,1,6,
6,10,1,4,
6,10,11,4,
6,6,11,4,
6,6,11,3,
11,6,11,3,
11,6,11,3,
11,6,11,3,
11,6,11,3,
11,6,11,3,
11,6,1,3,
11,6,1,3,
11,6,1,
10,6,1,
10,6,1,3,
10,6,1,4,
10,8,1,4,
10,8,11,4,
# bar 8
8,8,11,4,
8,8,1,4,
10,8,1,4,
10,8,1,3,
10,6,1,3,
10,6,3,
11,6,3,
11,6,3,4,
11,8,3,4,
11,8,3,6,
11,10,3,6,
11,10,1,6,
10,10,1,6,
10,10,11,6,
8,10,11,6,
8,10,1,6,
10,10,1,6,
10,11,1,6,
8,11,1,6,
8,11,1,
8,10,1,
8,10,1,6,
# bar 9
6,10,1,6,
6,8,1,6,
5,8,1,6,
5,8,11,6,
5,6,11,6,
5,6,11,6,
3,6,11,6,
3,6,10,6,
3,3,10,6,
11,3,10,6,
11,3,8,6,
11,5,8,6,
11,5,8,1,
1,5,8,1,
1,5,8,11,
1,5,6,11,
1,1,6,11,
1,1,6,10,
6,1,6,10,
# bar 10
6,1,10,
6,10,
6,
6,
1,6,
1,6,10,
6,1,6,10,
4,1,6,10,
4,1,10,11,
4,6,10,11,
4,6,11,
3,6,11,
3,8,11,
4,8,11,
4,8,11,1,
4,10,11,1,
4,10,1,4,
# bar 11
3,10,1,4,
1,10,1,4,
1,10,3,4,
1,11,3,4,
1,11,3,6,
11,11,3,6,
11,11,4,6,
11,11,4,
11,11,4,6,
11,11,3,6,
11,11,3,6,
11,1,3,6,
11,1,6,
9,1,6,
9,1,3,6,
9,0,3,6,
8,0,3,6,
8,10,3,6,
8,10,3,4,
8,8,3,4,
# bar 12
1,8,3,4,
1,8,1,4,
1,8,1,3,
1,8,11,3,
1,7,11,3,
3,7,11,3,
3,7,10,3,
3,7,10,1,3,
3,7,10,1,
3,7,8,1,
3,8,1,
3,4,8,1,
4,8,1,
4,8,
4,8,3,
4,7,8,3,
4,7,10,3,
7,10,3,
3,7,10,3,
# bar 13
3,7,10,
3,10,
3,
3,
11,3,
11,3,
8,11,3,
8,11,4,
8,11,1,4,
8,11,1,6,
8,10,1,6,
8,10,3,6,
3,10,3,6,
3,0,3,6,
3,0,3,8,
3,1,3,8,
3,1,5,8,
# bar 14
1,1,5,8,
11,1,5,8,
11,1,5,6,
11,1,5,6,
11,1,6,
10,1,6,
10,11,6,
8,11,6,
8,11,1,6,
8,10,1,6,
8,10,1,6,
6,10,1,6,
6,8,1,6,
6,8,1,4,
6,8,3,4,
6,6,3,4,
6,6,3,
11,6,3,
11,6,1,3,
10,6,1,3,
10,6,1,5,
10,8,1,5,
10,8,11,5,
# bar 15
8,8,11,5,
8,8,11,6,
8,10,11,6,
8,10,1,6,
6,10,1,6,
6,10,1,6,
6,11,1,6,
6,11,3,6,
11,11,3,6,
11,10,3,6,
11,10,3,8,
11,8,3,8,
11,8,4,8,
4,8,4,8,
4,10,4,8,
4,10,4,6,
4,11,4,6,
4,11,6,
# bar 16
3,11,6,
4,11,6,
4,11,1,6,
4,10,1,6,
4,10,1,6,
6,10,1,6,
6,10,3,6,
6,10,4,6,
6,8,4,6,
6,8,11,4,
8,8,11,4,
8,8,1,4,
10,8,1,4,
10,8,1,3,
10,6,1,3,
10,6,3,
11,6,3,
11,8,3,
11,8,11,3,
4,8,11,3,
4,8,11,1,
4,10,11,1,
4,10,1,6,
# bar 17
6,10,1,6,
6,10,1,4,
6,10,11,4,
6,6,11,4,
6,6,11,3,
11,6,11,3,
11,6,11,3,
11,8,11,3,
11,8,11,4,
4,8,11,4,
3,8,11,4,
3,8,1,4,
3,8,1,4,
3,8,1,4,
1,8,1,4,
1,8,3,4,
1,8,3,
1,8,3,4,
1,8,3,4,
1,8,1,4,
# bar 18
1,8,1,4,
1,10,1,4,
1,10,1,3,
1,11,1,3,
1,11,3,
8,11,3,
8,11,3,4,
8,11,1,4,
8,11,1,6,
8,11,6,
3,11,6,
3,11,1,6,
4,11,1,6,
4,11,3,6,
6,11,3,6,
6,11,5,6,
8,11,5,6,
8,11,1,5,
8,10,1,5,
8,10,1,6,
# bar 19
10,10,1,6,
6,10,1,6,
6,10,11,6,
6,11,6,
6,11,6,
3,11,6,
3,10,11,6,
3,6,10,6,
11,6,10,6,
11,6,8,6,
11,6,8,6,
11,6,8,1,
1,6,8,1,
1,5,8,1,
1,5,8,11,
1,5,6,11,
1,6,11,
1,6,10,
6,1,6,10,
# bar 20
6,1,10,
6,10,
6,
6,
6,
6,10,
3,6,10,
3,4,6,10,
3,4,10,11,
3,3,10,11,
3,3,11,
8,3,11,
8,3,8,11,
8,8,11,
8,8,11,4,
8,8,1,4,
8,1,4,
8,6,1,4,
8,6,1,3,4,
8,6,1,3,
