# Supplementary material for: Fingerprints, barcode sequences and quasi-phylogenies–Tools for analysing polyphonic music
Source: PLoS One. 2023 Mar 2;18(3):e0280478. doi: 10.1371/journal.pone.0280478 (PMC9980773; doi:10.1371/journal.pone.0280478)
Supplement: S6 Fig — (ZIP) [file pone.0280478.s006.zip › S6_Rameau-intermediate-files/bach_js_1748to50.pcs]

* File : .\data\bach_js_1748to50.pcs Time : Mon Dec 26 13:24:17 2022
* File : .\data\bach_js_1748to50.vps Time : Mon Dec 26 13:24:16 2022
* File : .\data\bach_js_1748to50.rdl Time : Mon Dec 26 13:24:16 2022
* File : .\data\bach_js_1748to50.mid Time : Mon Dec 27 08:29:54 2021
# bar 3
1-1
1-1
1-1
# bar 4
1-1
1-1
1-1
1-1
1-1
# bar 5
1-1
1-1
1-1
1-1
1-1
2-6
2-5
2-3
# bar 6
2-2
2-5
2-5
2-4
1-1
1-1
1-1
2-3
2-2
2-5
# bar 7
2-3
2-4
2-5
2-4
2-3
2-1
1-1
2-2
2-4
2-5
2-3
# bar 8
2-5
2-4
2-4
2-3
2-2
1-1
2-2
2-4
2-2
2-3
3-11
# bar 9
3-4
3-11
3-11
3-9
3-7
3-2
3-11
3-9
3-11
3-9
2-5
2-2
2-4
2-5
3-4
# bar 10
3-11
3-10
3-7
3-2
2-3
3-7
4-26
4-22
3-11
4-27
4-23
3-9
3-11
4-27
3-8
3-12
# bar 11
3-11
3-9
2-5
2-5
3-9
3-11
3-11
4-19
4-19
4-18
4-28
4-27
3-11
3-11
3-7
4-26
3-11
# bar 12
4-14
3-2
2-3
2-3
2-3
2-5
3-11
3-4
3-4
2-4
2-5
2-5
3-7
3-2
2-2
3-9
# bar 13
3-11
3-9
3-11
3-10
3-8
3-9
3-11
3-11
3-10
3-8
3-7
2-3
3-2
3-7
3-7
# bar 14
3-11
2-5
2-3
3-7
3-4
2-4
2-6
3-8
3-9
3-11
3-11
3-10
3-8
3-7
2-3
3-2
3-7
3-7
# bar 15
3-11
2-5
2-3
3-7
3-9
3-11
3-4
3-2
2-3
3-7
3-11
3-9
3-11
3-9
# bar 16
4-16
4-18
4-12
4-13
4-15
3-7
3-11
4-20
3-11
3-12
3-8
4-27
4-28
3-10
3-8
4-29
3-11
3-11
3-9
3-7
3-9
# bar 17
4-14
3-11
4-18
4-17
3-11
3-11
3-11
3-4
2-1
2-3
3-7
4-27
3-11
3-11
3-11
4-20
3-11
3-5
4-16
3-9
# bar 18
3-11
2-3
3-7
3-2
3-3
2-3
3-11
3-9
4-23
3-7
4-23
4-11
3-6
2-4
3-4
4-11
4-22
4-23
4-26
4-27
# bar 19
4-22
3-11
4-14
4-10
3-7
2-3
3-7
4-11
4-22
3-7
4-22
4-23
4-26
3-11
3-10
4-27
4-29
4-14
4-10
# bar 20
3-7
3-11
4-22
3-11
4-22
4-23
3-9
4-23
3-9
3-11
3-10
4-13
3-7
3-6
3-12
3-11
4-27
