# Supplementary material for: Fingerprints, barcode sequences and quasi-phylogenies–Tools for analysing polyphonic music
Source: PLoS One. 2023 Mar 2;18(3):e0280478. doi: 10.1371/journal.pone.0280478 (PMC9980773; doi:10.1371/journal.pone.0280478)
Supplement: S6 Fig — (ZIP) [file pone.0280478.s006.zip › S6_Rameau-intermediate-files/bach_js_1748to50.rdl]

* File : .\data\bach_js_1748to50.rdl Time : Mon Dec 26 13:24:16 2022
* File : .\data\bach_js_1748to50.mid Time : Mon Dec 27 08:29:54 2021
# bar 1
# bar 2
# bar 3
     7701  ..  ..  +74 ..  ..  ..  ..  ..  ..  ..  ..  ..  ..  ..  ..  .. 
     8661  ..  ..  -74 ..  ..  ..  ..  ..  ..  ..  ..  ..  ..  ..  ..  .. 
     8661  ..  ..  +75 ..  ..  ..  ..  ..  ..  ..  ..  ..  ..  ..  ..  .. 
     9621  ..  ..  -75 ..  ..  ..  ..  ..  ..  ..  ..  ..  ..  ..  ..  .. 
     9621  ..  ..  +70 ..  ..  ..  ..  ..  ..  ..  ..  ..  ..  ..  ..  .. 
    10581  ..  ..  -70 ..  ..  ..  ..  ..  ..  ..  ..  ..  ..  ..  ..  .. 
# bar 4
    11541  ..  ..  +78 ..  ..  ..  ..  ..  ..  ..  ..  ..  ..  ..  ..  .. 
    12501  ..  ..  -78 ..  ..  ..  ..  ..  ..  ..  ..  ..  ..  ..  ..  .. 
    12501  ..  ..  +77 ..  ..  ..  ..  ..  ..  ..  ..  ..  ..  ..  ..  .. 
    13461  ..  ..  -77 ..  ..  ..  ..  ..  ..  ..  ..  ..  ..  ..  ..  .. 
    13461  ..  ..  +82 ..  ..  ..  ..  ..  ..  ..  ..  ..  ..  ..  ..  .. 
    14421  ..  ..  -82 ..  ..  ..  ..  ..  ..  ..  ..  ..  ..  ..  ..  .. 
    14421  ..  ..  +63 ..  ..  ..  ..  ..  ..  ..  ..  ..  ..  ..  ..  .. 
    14901  ..  ..  -63 ..  ..  ..  ..  ..  ..  ..  ..  ..  ..  ..  ..  .. 
    14901  ..  ..  +65 ..  ..  ..  ..  ..  ..  ..  ..  ..  ..  ..  ..  .. 
# bar 5
    15381  ..  ..  -65 ..  ..  ..  ..  ..  ..  ..  ..  ..  ..  ..  ..  .. 
    15381  ..  ..  +66 ..  ..  ..  ..  ..  ..  ..  ..  ..  ..  ..  ..  .. 
    15861  ..  ..  -66 ..  ..  ..  ..  ..  ..  ..  ..  ..  ..  ..  ..  .. 
    15861  ..  ..  +68 ..  ..  ..  ..  ..  ..  ..  ..  ..  ..  ..  ..  .. 
    16341  ..  ..  -68 ..  ..  ..  ..  ..  ..  ..  ..  ..  ..  ..  ..  .. 
    16341  ..  ..  +70 ..  ..  ..  ..  ..  ..  ..  ..  ..  ..  ..  ..  .. 
    16821  ..  ..  -70 ..  ..  ..  ..  ..  ..  ..  ..  ..  ..  ..  ..  .. 
    16821  ..  ..  +71 ..  ..  ..  ..  ..  ..  ..  ..  ..  ..  ..  ..  .. 
    17301  ..  ..  -71 ..  ..  ..  ..  ..  ..  ..  ..  ..  ..  ..  ..  .. 
    17301  ..  ..  +73 ..  ..  ..  ..  ..  ..  ..  ..  ..  ..  ..  ..  .. 
    17429  ..  ..  ..  +67 ..  ..  ..  ..  ..  ..  ..  ..  ..  ..  ..  .. 
    18389  ..  ..  ..  -67 ..  ..  ..  ..  ..  ..  ..  ..  ..  ..  ..  .. 
    18389  ..  ..  ..  +68 ..  ..  ..  ..  ..  ..  ..  ..  ..  ..  ..  .. 
    18741  ..  ..  -73 ..  ..  ..  ..  ..  ..  ..  ..  ..  ..  ..  ..  .. 
    18741  ..  ..  +71 ..  ..  ..  ..  ..  ..  ..  ..  ..  ..  ..  ..  .. 
# bar 6
    19221  ..  ..  -71 ..  ..  ..  ..  ..  ..  ..  ..  ..  ..  ..  ..  .. 
    19221  ..  ..  +70 ..  ..  ..  ..  ..  ..  ..  ..  ..  ..  ..  ..  .. 
    19349  ..  ..  ..  -68 ..  ..  ..  ..  ..  ..  ..  ..  ..  ..  ..  .. 
    19349  ..  ..  ..  +63 ..  ..  ..  ..  ..  ..  ..  ..  ..  ..  ..  .. 
    19701  ..  ..  -70 ..  ..  ..  ..  ..  ..  ..  ..  ..  ..  ..  ..  .. 
    19701  ..  ..  +68 ..  ..  ..  ..  ..  ..  ..  ..  ..  ..  ..  ..  .. 
    20181  ..  ..  -68 ..  ..  ..  ..  ..  ..  ..  ..  ..  ..  ..  ..  .. 
    20181  ..  ..  +67 ..  ..  ..  ..  ..  ..  ..  ..  ..  ..  ..  ..  .. 
    20309  ..  ..  ..  -63 ..  ..  ..  ..  ..  ..  ..  ..  ..  ..  ..  .. 
    20661  ..  ..  -67 ..  ..  ..  ..  ..  ..  ..  ..  ..  ..  ..  ..  .. 
    20661  ..  ..  +63 ..  ..  ..  ..  ..  ..  ..  ..  ..  ..  ..  ..  .. 
    21141  ..  ..  -63 ..  ..  ..  ..  ..  ..  ..  ..  ..  ..  ..  ..  .. 
    21141  ..  ..  +68 ..  ..  ..  ..  ..  ..  ..  ..  ..  ..  ..  ..  .. 
    21269  ..  ..  ..  +71 ..  ..  ..  ..  ..  ..  ..  ..  ..  ..  ..  .. 
    22229  ..  ..  ..  -71 ..  ..  ..  ..  ..  ..  ..  ..  ..  ..  ..  .. 
    22229  ..  ..  ..  +70 ..  ..  ..  ..  ..  ..  ..  ..  ..  ..  ..  .. 
    22581  ..  ..  -68 ..  ..  ..  ..  ..  ..  ..  ..  ..  ..  ..  ..  .. 
    22581  ..  ..  +65 ..  ..  ..  ..  ..  ..  ..  ..  ..  ..  ..  ..  .. 
# bar 7
    23061  ..  ..  -65 ..  ..  ..  ..  ..  ..  ..  ..  ..  ..  ..  ..  .. 
    23061  ..  ..  +67 ..  ..  ..  ..  ..  ..  ..  ..  ..  ..  ..  ..  .. 
    23189  ..  ..  ..  -70 ..  ..  ..  ..  ..  ..  ..  ..  ..  ..  ..  .. 
    23189  ..  ..  ..  +75 ..  ..  ..  ..  ..  ..  ..  ..  ..  ..  ..  .. 
    23541  ..  ..  -67 ..  ..  ..  ..  ..  ..  ..  ..  ..  ..  ..  ..  .. 
    23541  ..  ..  +70 ..  ..  ..  ..  ..  ..  ..  ..  ..  ..  ..  ..  .. 
    24021  ..  ..  -70 ..  ..  ..  ..  ..  ..  ..  ..  ..  ..  ..  ..  .. 
    24021  ..  ..  +71 ..  ..  ..  ..  ..  ..  ..  ..  ..  ..  ..  ..  .. 
    24149  ..  ..  ..  -75 ..  ..  ..  ..  ..  ..  ..  ..  ..  ..  ..  .. 
    24149  ..  ..  ..  +68 ..  ..  ..  ..  ..  ..  ..  ..  ..  ..  ..  .. 
    24629  ..  ..  ..  -68 ..  ..  ..  ..  ..  ..  ..  ..  ..  ..  ..  .. 
    24629  ..  ..  ..  +70 ..  ..  ..  ..  ..  ..  ..  ..  ..  ..  ..  .. 
    25109  ..  ..  ..  -70 ..  ..  ..  ..  ..  ..  ..  ..  ..  ..  ..  .. 
    25109  ..  ..  ..  +71 ..  ..  ..  ..  ..  ..  ..  ..  ..  ..  ..  .. 
    25589  ..  ..  ..  -71 ..  ..  ..  ..  ..  ..  ..  ..  ..  ..  ..  .. 
    25589  ..  ..  ..  +73 ..  ..  ..  ..  ..  ..  ..  ..  ..  ..  ..  .. 
    26069  ..  ..  ..  -73 ..  ..  ..  ..  ..  ..  ..  ..  ..  ..  ..  .. 
    26069  ..  ..  ..  +75 ..  ..  ..  ..  ..  ..  ..  ..  ..  ..  ..  .. 
    26421  ..  ..  -71 ..  ..  ..  ..  ..  ..  ..  ..  ..  ..  ..  ..  .. 
    26421  ..  ..  +68 ..  ..  ..  ..  ..  ..  ..  ..  ..  ..  ..  ..  .. 
    26549  ..  ..  ..  -75 ..  ..  ..  ..  ..  ..  ..  ..  ..  ..  ..  .. 
    26549  ..  ..  ..  +77 ..  ..  ..  ..  ..  ..  ..  ..  ..  ..  ..  .. 
# bar 8
    26901  ..  ..  -68 ..  ..  ..  ..  ..  ..  ..  ..  ..  ..  ..  ..  .. 
    26901  ..  ..  +70 ..  ..  ..  ..  ..  ..  ..  ..  ..  ..  ..  ..  .. 
    27029  ..  ..  ..  -77 ..  ..  ..  ..  ..  ..  ..  ..  ..  ..  ..  .. 
    27029  ..  ..  ..  +78 ..  ..  ..  ..  ..  ..  ..  ..  ..  ..  ..  .. 
    27381  ..  ..  -70 ..  ..  ..  ..  ..  ..  ..  ..  ..  ..  ..  ..  .. 
    27381  ..  ..  +74 ..  ..  ..  ..  ..  ..  ..  ..  ..  ..  ..  ..  .. 
    27861  ..  ..  -74 ..  ..  ..  ..  ..  ..  ..  ..  ..  ..  ..  ..  .. 
    27861  ..  ..  +75 ..  ..  ..  ..  ..  ..  ..  ..  ..  ..  ..  ..  .. 
    28469  ..  ..  ..  -78 ..  ..  ..  ..  ..  ..  ..  ..  ..  ..  ..  .. 
    28469  ..  ..  ..  +77 ..  ..  ..  ..  ..  ..  ..  ..  ..  ..  ..  .. 
    28949  ..  ..  ..  -77 ..  ..  ..  ..  ..  ..  ..  ..  ..  ..  ..  .. 
    28949  ..  ..  ..  +75 ..  ..  ..  ..  ..  ..  ..  ..  ..  ..  ..  .. 
    29429  ..  ..  ..  -75 ..  ..  ..  ..  ..  ..  ..  ..  ..  ..  ..  .. 
    29429  ..  ..  ..  +73 ..  ..  ..  ..  ..  ..  ..  ..  ..  ..  ..  .. 
    29909  ..  ..  ..  -73 ..  ..  ..  ..  ..  ..  ..  ..  ..  ..  ..  .. 
    29909  ..  ..  ..  +71 ..  ..  ..  ..  ..  ..  ..  ..  ..  ..  ..  .. 
    30261  ..  ..  -75 ..  ..  ..  ..  ..  ..  ..  ..  ..  ..  ..  ..  .. 
    30261  ..  ..  +73 ..  ..  ..  ..  ..  ..  ..  ..  ..  ..  ..  ..  .. 
    30389  ..  ..  ..  -71 ..  ..  ..  ..  ..  ..  ..  ..  ..  ..  ..  .. 
    30389  ..  ..  ..  +70 ..  ..  ..  ..  ..  ..  ..  ..  ..  ..  ..  .. 
    30613  ..  +54 ..  ..  ..  ..  ..  ..  ..  ..  ..  ..  ..  ..  ..  .. 
# bar 9
    30741  ..  ..  -73 ..  ..  ..  ..  ..  ..  ..  ..  ..  ..  ..  ..  .. 
    30741  ..  ..  +71 ..  ..  ..  ..  ..  ..  ..  ..  ..  ..  ..  ..  .. 
    30869  ..  ..  ..  -70 ..  ..  ..  ..  ..  ..  ..  ..  ..  ..  ..  .. 
    30869  ..  ..  ..  +75 ..  ..  ..  ..  ..  ..  ..  ..  ..  ..  ..  .. 
    31221  ..  ..  -71 ..  ..  ..  ..  ..  ..  ..  ..  ..  ..  ..  ..  .. 
    31221  ..  ..  +70 ..  ..  ..  ..  ..  ..  ..  ..  ..  ..  ..  ..  .. 
    31573  ..  -54 ..  ..  ..  ..  ..  ..  ..  ..  ..  ..  ..  ..  ..  .. 
    31573  ..  +53 ..  ..  ..  ..  ..  ..  ..  ..  ..  ..  ..  ..  ..  .. 
    31701  ..  ..  -70 ..  ..  ..  ..  ..  ..  ..  ..  ..  ..  ..  ..  .. 
    31701  ..  ..  +68 ..  ..  ..  ..  ..  ..  ..  ..  ..  ..  ..  ..  .. 
    32181  ..  ..  -68 ..  ..  ..  ..  ..  ..  ..  ..  ..  ..  ..  ..  .. 
    32181  ..  ..  +66 ..  ..  ..  ..  ..  ..  ..  ..  ..  ..  ..  ..  .. 
    32533  ..  -53 ..  ..  ..  ..  ..  ..  ..  ..  ..  ..  ..  ..  ..  .. 
    32533  ..  +58 ..  ..  ..  ..  ..  ..  ..  ..  ..  ..  ..  ..  ..  .. 
    32661  ..  ..  -66 ..  ..  ..  ..  ..  ..  ..  ..  ..  ..  ..  ..  .. 
    32661  ..  ..  +65 ..  ..  ..  ..  ..  ..  ..  ..  ..  ..  ..  ..  .. 
    32789  ..  ..  ..  -75 ..  ..  ..  ..  ..  ..  ..  ..  ..  ..  ..  .. 
    32789  ..  ..  ..  +74 ..  ..  ..  ..  ..  ..  ..  ..  ..  ..  ..  .. 
    33269  ..  ..  ..  -74 ..  ..  ..  ..  ..  ..  ..  ..  ..  ..  ..  .. 
    33269  ..  ..  ..  +72 ..  ..  ..  ..  ..  ..  ..  ..  ..  ..  ..  .. 
    33493  ..  -58 ..  ..  ..  ..  ..  ..  ..  ..  ..  ..  ..  ..  ..  .. 
    33621  ..  ..  -65 ..  ..  ..  ..  ..  ..  ..  ..  ..  ..  ..  ..  .. 
    33621  ..  ..  +70 ..  ..  ..  ..  ..  ..  ..  ..  ..  ..  ..  ..  .. 
    33749  ..  ..  ..  -72 ..  ..  ..  ..  ..  ..  ..  ..  ..  ..  ..  .. 
    33749  ..  ..  ..  +74 ..  ..  ..  ..  ..  ..  ..  ..  ..  ..  ..  .. 
    34229  ..  ..  ..  -74 ..  ..  ..  ..  ..  ..  ..  ..  ..  ..  ..  .. 
    34229  ..  ..  ..  +75 ..  ..  ..  ..  ..  ..  ..  ..  ..  ..  ..  .. 
    34453  ..  +50 ..  ..  ..  ..  ..  ..  ..  ..  ..  ..  ..  ..  ..  .. 
# bar 10
    34709  ..  ..  ..  -75 ..  ..  ..  ..  ..  ..  ..  ..  ..  ..  ..  .. 
    34709  ..  ..  ..  +77 ..  ..  ..  ..  ..  ..  ..  ..  ..  ..  ..  .. 
    35061  ..  ..  -70 ..  ..  ..  ..  ..  ..  ..  ..  ..  ..  ..  ..  .. 
    35061  ..  ..  +68 ..  ..  ..  ..  ..  ..  ..  ..  ..  ..  ..  ..  .. 
    35413  ..  -50 ..  ..  ..  ..  ..  ..  ..  ..  ..  ..  ..  ..  ..  .. 
    35413  ..  +51 ..  ..  ..  ..  ..  ..  ..  ..  ..  ..  ..  ..  ..  .. 
    35541  ..  ..  -68 ..  ..  ..  ..  ..  ..  ..  ..  ..  ..  ..  ..  .. 
    35541  ..  ..  +66 ..  ..  ..  ..  ..  ..  ..  ..  ..  ..  ..  ..  .. 
    36149  ..  ..  ..  -77 ..  ..  ..  ..  ..  ..  ..  ..  ..  ..  ..  .. 
    36149  ..  ..  ..  +75 ..  ..  ..  ..  ..  ..  ..  ..  ..  ..  ..  .. 
    36245  +73 ..  ..  ..  ..  ..  ..  ..  ..  ..  ..  ..  ..  ..  ..  .. 
    36373  ..  -51 ..  ..  ..  ..  ..  ..  ..  ..  ..  ..  ..  ..  ..  .. 
    36373  ..  +46 ..  ..  ..  ..  ..  ..  ..  ..  ..  ..  ..  ..  ..  .. 
    36501  ..  ..  -66 ..  ..  ..  ..  ..  ..  ..  ..  ..  ..  ..  ..  .. 
    36501  ..  ..  +65 ..  ..  ..  ..  ..  ..  ..  ..  ..  ..  ..  ..  .. 
    36629  ..  ..  ..  -75 ..  ..  ..  ..  ..  ..  ..  ..  ..  ..  ..  .. 
    36629  ..  ..  ..  +77 ..  ..  ..  ..  ..  ..  ..  ..  ..  ..  ..  .. 
    36981  ..  ..  -65 ..  ..  ..  ..  ..  ..  ..  ..  ..  ..  ..  ..  .. 
    36981  ..  ..  +67 ..  ..  ..  ..  ..  ..  ..  ..  ..  ..  ..  ..  .. 
    37205  -73 ..  ..  ..  ..  ..  ..  ..  ..  ..  ..  ..  ..  ..  ..  .. 
    37205  +72 ..  ..  ..  ..  ..  ..  ..  ..  ..  ..  ..  ..  ..  ..  .. 
    37333  ..  -46 ..  ..  ..  ..  ..  ..  ..  ..  ..  ..  ..  ..  ..  .. 
    37333  ..  +53 ..  ..  ..  ..  ..  ..  ..  ..  ..  ..  ..  ..  ..  .. 
    37461  ..  ..  -67 ..  ..  ..  ..  ..  ..  ..  ..  ..  ..  ..  ..  .. 
    37461  ..  ..  +69 ..  ..  ..  ..  ..  ..  ..  ..  ..  ..  ..  ..  .. 
    37813  ..  -53 ..  ..  ..  ..  ..  ..  ..  ..  ..  ..  ..  ..  ..  .. 
    37813  ..  +51 ..  ..  ..  ..  ..  ..  ..  ..  ..  ..  ..  ..  ..  .. 
    38165  -72 ..  ..  ..  ..  ..  ..  ..  ..  ..  ..  ..  ..  ..  ..  .. 
    38165  +77 ..  ..  ..  ..  ..  ..  ..  ..  ..  ..  ..  ..  ..  ..  .. 
    38293  ..  -51 ..  ..  ..  ..  ..  ..  ..  ..  ..  ..  ..  ..  ..  .. 
    38293  ..  +49 ..  ..  ..  ..  ..  ..  ..  ..  ..  ..  ..  ..  ..  .. 
# bar 11
    38421  ..  ..  -69 ..  ..  ..  ..  ..  ..  ..  ..  ..  ..  ..  ..  .. 
    38421  ..  ..  +70 ..  ..  ..  ..  ..  ..  ..  ..  ..  ..  ..  ..  .. 
    38773  ..  -49 ..  ..  ..  ..  ..  ..  ..  ..  ..  ..  ..  ..  ..  .. 
    38773  ..  +48 ..  ..  ..  ..  ..  ..  ..  ..  ..  ..  ..  ..  ..  .. 
    38901  ..  ..  -70 ..  ..  ..  ..  ..  ..  ..  ..  ..  ..  ..  ..  .. 
    38901  ..  ..  +72 ..  ..  ..  ..  ..  ..  ..  ..  ..  ..  ..  ..  .. 
    39125  -77 ..  ..  ..  ..  ..  ..  ..  ..  ..  ..  ..  ..  ..  ..  .. 
    39253  ..  -48 ..  ..  ..  ..  ..  ..  ..  ..  ..  ..  ..  ..  ..  .. 
    39253  ..  +46 ..  ..  ..  ..  ..  ..  ..  ..  ..  ..  ..  ..  ..  .. 
    39381  ..  ..  -72 ..  ..  ..  ..  ..  ..  ..  ..  ..  ..  ..  ..  .. 
    39381  ..  ..  +73 ..  ..  ..  ..  ..  ..  ..  ..  ..  ..  ..  ..  .. 
    39733  ..  -46 ..  ..  ..  ..  ..  ..  ..  ..  ..  ..  ..  ..  ..  .. 
    39733  ..  +44 ..  ..  ..  ..  ..  ..  ..  ..  ..  ..  ..  ..  ..  .. 
    40085  +69 ..  ..  ..  ..  ..  ..  ..  ..  ..  ..  ..  ..  ..  ..  .. 
    40213  ..  -44 ..  ..  ..  ..  ..  ..  ..  ..  ..  ..  ..  ..  ..  .. 
    40213  ..  +42 ..  ..  ..  ..  ..  ..  ..  ..  ..  ..  ..  ..  ..  .. 
    40341  ..  ..  -73 ..  ..  ..  ..  ..  ..  ..  ..  ..  ..  ..  ..  .. 
    40341  ..  ..  +72 ..  ..  ..  ..  ..  ..  ..  ..  ..  ..  ..  ..  .. 
    40469  ..  ..  ..  -77 ..  ..  ..  ..  ..  ..  ..  ..  ..  ..  ..  .. 
    40469  ..  ..  ..  +75 ..  ..  ..  ..  ..  ..  ..  ..  ..  ..  ..  .. 
    41045  -69 ..  ..  ..  ..  ..  ..  ..  ..  ..  ..  ..  ..  ..  ..  .. 
    41045  +70 ..  ..  ..  ..  ..  ..  ..  ..  ..  ..  ..  ..  ..  ..  .. 
    41301  ..  ..  -72 ..  ..  ..  ..  ..  ..  ..  ..  ..  ..  ..  ..  .. 
    41301  ..  ..  +70 ..  ..  ..  ..  ..  ..  ..  ..  ..  ..  ..  ..  .. 
    41429  ..  ..  ..  -75 ..  ..  ..  ..  ..  ..  ..  ..  ..  ..  ..  .. 
    41429  ..  ..  ..  +73 ..  ..  ..  ..  ..  ..  ..  ..  ..  ..  ..  .. 
    41653  ..  -42 ..  ..  ..  ..  ..  ..  ..  ..  ..  ..  ..  ..  ..  .. 
    41653  ..  +44 ..  ..  ..  ..  ..  ..  ..  ..  ..  ..  ..  ..  ..  .. 
    42005  -70 ..  ..  ..  ..  ..  ..  ..  ..  ..  ..  ..  ..  ..  ..  .. 
    42005  +65 ..  ..  ..  ..  ..  ..  ..  ..  ..  ..  ..  ..  ..  ..  .. 
    42133  ..  -44 ..  ..  ..  ..  ..  ..  ..  ..  ..  ..  ..  ..  ..  .. 
    42133  ..  +46 ..  ..  ..  ..  ..  ..  ..  ..  ..  ..  ..  ..  ..  .. 
# bar 12
    42613  ..  -46 ..  ..  ..  ..  ..  ..  ..  ..  ..  ..  ..  ..  ..  .. 
    42613  ..  +48 ..  ..  ..  ..  ..  ..  ..  ..  ..  ..  ..  ..  ..  .. 
    42965  -65 ..  ..  ..  ..  ..  ..  ..  ..  ..  ..  ..  ..  ..  ..  .. 
    42965  +70 ..  ..  ..  ..  ..  ..  ..  ..  ..  ..  ..  ..  ..  ..  .. 
    43093  ..  -48 ..  ..  ..  ..  ..  ..  ..  ..  ..  ..  ..  ..  ..  .. 
    43093  ..  +49 ..  ..  ..  ..  ..  ..  ..  ..  ..  ..  ..  ..  ..  .. 
    43221  ..  ..  -70 ..  ..  ..  ..  ..  ..  ..  ..  ..  ..  ..  ..  .. 
    43349  ..  ..  ..  -73 ..  ..  ..  ..  ..  ..  ..  ..  ..  ..  ..  .. 
    43445  -70 ..  ..  ..  ..  ..  ..  ..  ..  ..  ..  ..  ..  ..  ..  .. 
    43445  +68 ..  ..  ..  ..  ..  ..  ..  ..  ..  ..  ..  ..  ..  ..  .. 
    43829  ..  ..  ..  +65 ..  ..  ..  ..  ..  ..  ..  ..  ..  ..  ..  .. 
    43925  -68 ..  ..  ..  ..  ..  ..  ..  ..  ..  ..  ..  ..  ..  ..  .. 
    43925  +66 ..  ..  ..  ..  ..  ..  ..  ..  ..  ..  ..  ..  ..  ..  .. 
    44053  ..  -49 ..  ..  ..  ..  ..  ..  ..  ..  ..  ..  ..  ..  ..  .. 
    44053  ..  +46 ..  ..  ..  ..  ..  ..  ..  ..  ..  ..  ..  ..  ..  .. 
    44309  ..  ..  ..  -65 ..  ..  ..  ..  ..  ..  ..  ..  ..  ..  ..  .. 
    44309  ..  ..  ..  +70 ..  ..  ..  ..  ..  ..  ..  ..  ..  ..  ..  .. 
    44405  -66 ..  ..  ..  ..  ..  ..  ..  ..  ..  ..  ..  ..  ..  ..  .. 
    44405  +65 ..  ..  ..  ..  ..  ..  ..  ..  ..  ..  ..  ..  ..  ..  .. 
    44885  -65 ..  ..  ..  ..  ..  ..  ..  ..  ..  ..  ..  ..  ..  ..  .. 
    44885  +63 ..  ..  ..  ..  ..  ..  ..  ..  ..  ..  ..  ..  ..  ..  .. 
    45013  ..  -46 ..  ..  ..  ..  ..  ..  ..  ..  ..  ..  ..  ..  ..  .. 
    45013  ..  +48 ..  ..  ..  ..  ..  ..  ..  ..  ..  ..  ..  ..  ..  .. 
    45365  -63 ..  ..  ..  ..  ..  ..  ..  ..  ..  ..  ..  ..  ..  ..  .. 
    45365  +61 ..  ..  ..  ..  ..  ..  ..  ..  ..  ..  ..  ..  ..  ..  .. 
    45845  -61 ..  ..  ..  ..  ..  ..  ..  ..  ..  ..  ..  ..  ..  ..  .. 
    45845  +60 ..  ..  ..  ..  ..  ..  ..  ..  ..  ..  ..  ..  ..  ..  .. 
    45973  ..  -48 ..  ..  ..  ..  ..  ..  ..  ..  ..  ..  ..  ..  ..  .. 
    45973  ..  +53 ..  ..  ..  ..  ..  ..  ..  ..  ..  ..  ..  ..  ..  .. 
# bar 13
    46229  ..  ..  ..  -70 ..  ..  ..  ..  ..  ..  ..  ..  ..  ..  ..  .. 
    46229  ..  ..  ..  +68 ..  ..  ..  ..  ..  ..  ..  ..  ..  ..  ..  .. 
    46709  ..  ..  ..  -68 ..  ..  ..  ..  ..  ..  ..  ..  ..  ..  ..  .. 
    46709  ..  ..  ..  +67 ..  ..  ..  ..  ..  ..  ..  ..  ..  ..  ..  .. 
    47189  ..  ..  ..  -67 ..  ..  ..  ..  ..  ..  ..  ..  ..  ..  ..  .. 
    47189  ..  ..  ..  +68 ..  ..  ..  ..  ..  ..  ..  ..  ..  ..  ..  .. 
    47285  -60 ..  ..  ..  ..  ..  ..  ..  ..  ..  ..  ..  ..  ..  ..  .. 
    47285  +62 ..  ..  ..  ..  ..  ..  ..  ..  ..  ..  ..  ..  ..  ..  .. 
    47413  ..  -53 ..  ..  ..  ..  ..  ..  ..  ..  ..  ..  ..  ..  ..  .. 
    47413  ..  +46 ..  ..  ..  ..  ..  ..  ..  ..  ..  ..  ..  ..  ..  .. 
    47765  -62 ..  ..  ..  ..  ..  ..  ..  ..  ..  ..  ..  ..  ..  ..  .. 
    47765  +63 ..  ..  ..  ..  ..  ..  ..  ..  ..  ..  ..  ..  ..  ..  .. 
    47893  ..  -46 ..  ..  ..  ..  ..  ..  ..  ..  ..  ..  ..  ..  ..  .. 
    47893  ..  +48 ..  ..  ..  ..  ..  ..  ..  ..  ..  ..  ..  ..  ..  .. 
    48245  -63 ..  ..  ..  ..  ..  ..  ..  ..  ..  ..  ..  ..  ..  ..  .. 
    48245  +65 ..  ..  ..  ..  ..  ..  ..  ..  ..  ..  ..  ..  ..  ..  .. 
    48373  ..  -48 ..  ..  ..  ..  ..  ..  ..  ..  ..  ..  ..  ..  ..  .. 
    48373  ..  +50 ..  ..  ..  ..  ..  ..  ..  ..  ..  ..  ..  ..  ..  .. 
    48725  -65 ..  ..  ..  ..  ..  ..  ..  ..  ..  ..  ..  ..  ..  ..  .. 
    48725  +66 ..  ..  ..  ..  ..  ..  ..  ..  ..  ..  ..  ..  ..  ..  .. 
    48853  ..  -50 ..  ..  ..  ..  ..  ..  ..  ..  ..  ..  ..  ..  ..  .. 
    48853  ..  +51 ..  ..  ..  ..  ..  ..  ..  ..  ..  ..  ..  ..  ..  .. 
    49109  ..  ..  ..  -68 ..  ..  ..  ..  ..  ..  ..  ..  ..  ..  ..  .. 
    49109  ..  ..  ..  +66 ..  ..  ..  ..  ..  ..  ..  ..  ..  ..  ..  .. 
    49205  -66 ..  ..  ..  ..  ..  ..  ..  ..  ..  ..  ..  ..  ..  ..  .. 
    49205  +65 ..  ..  ..  ..  ..  ..  ..  ..  ..  ..  ..  ..  ..  ..  .. 
    49589  ..  ..  ..  -66 ..  ..  ..  ..  ..  ..  ..  ..  ..  ..  ..  .. 
    49589  ..  ..  ..  +68 ..  ..  ..  ..  ..  ..  ..  ..  ..  ..  ..  .. 
    49685  -65 ..  ..  ..  ..  ..  ..  ..  ..  ..  ..  ..  ..  ..  ..  .. 
    49685  +66 ..  ..  ..  ..  ..  ..  ..  ..  ..  ..  ..  ..  ..  ..  .. 
# bar 14
    50069  ..  ..  ..  -68 ..  ..  ..  ..  ..  ..  ..  ..  ..  ..  ..  .. 
    50069  ..  ..  ..  +70 ..  ..  ..  ..  ..  ..  ..  ..  ..  ..  ..  .. 
    50165  -66 ..  ..  ..  ..  ..  ..  ..  ..  ..  ..  ..  ..  ..  ..  .. 
    50165  +63 ..  ..  ..  ..  ..  ..  ..  ..  ..  ..  ..  ..  ..  ..  .. 
    50549  ..  ..  ..  -70 ..  ..  ..  ..  ..  ..  ..  ..  ..  ..  ..  .. 
    50549  ..  ..  ..  +72 ..  ..  ..  ..  ..  ..  ..  ..  ..  ..  ..  .. 
    50645  -63 ..  ..  ..  ..  ..  ..  ..  ..  ..  ..  ..  ..  ..  ..  .. 
    50645  +65 ..  ..  ..  ..  ..  ..  ..  ..  ..  ..  ..  ..  ..  ..  .. 
    50773  ..  -51 ..  ..  ..  ..  ..  ..  ..  ..  ..  ..  ..  ..  ..  .. 
    50773  ..  +49 ..  ..  ..  ..  ..  ..  ..  ..  ..  ..  ..  ..  ..  .. 
    51029  ..  ..  ..  -72 ..  ..  ..  ..  ..  ..  ..  ..  ..  ..  ..  .. 
    51029  ..  ..  ..  +73 ..  ..  ..  ..  ..  ..  ..  ..  ..  ..  ..  .. 
    51125  -65 ..  ..  ..  ..  ..  ..  ..  ..  ..  ..  ..  ..  ..  ..  .. 
    51125  +67 ..  ..  ..  ..  ..  ..  ..  ..  ..  ..  ..  ..  ..  ..  .. 
    51253  ..  -49 ..  ..  ..  ..  ..  ..  ..  ..  ..  ..  ..  ..  ..  .. 
    51253  ..  +51 ..  ..  ..  ..  ..  ..  ..  ..  ..  ..  ..  ..  ..  .. 
    51605  -67 ..  ..  ..  ..  ..  ..  ..  ..  ..  ..  ..  ..  ..  ..  .. 
    51605  +68 ..  ..  ..  ..  ..  ..  ..  ..  ..  ..  ..  ..  ..  ..  .. 
    51733  ..  -51 ..  ..  ..  ..  ..  ..  ..  ..  ..  ..  ..  ..  ..  .. 
    51733  ..  +53 ..  ..  ..  ..  ..  ..  ..  ..  ..  ..  ..  ..  ..  .. 
    52085  -68 ..  ..  ..  ..  ..  ..  ..  ..  ..  ..  ..  ..  ..  ..  .. 
    52085  +70 ..  ..  ..  ..  ..  ..  ..  ..  ..  ..  ..  ..  ..  ..  .. 
    52213  ..  -53 ..  ..  ..  ..  ..  ..  ..  ..  ..  ..  ..  ..  ..  .. 
    52213  ..  +55 ..  ..  ..  ..  ..  ..  ..  ..  ..  ..  ..  ..  ..  .. 
    52565  -70 ..  ..  ..  ..  ..  ..  ..  ..  ..  ..  ..  ..  ..  ..  .. 
    52565  +71 ..  ..  ..  ..  ..  ..  ..  ..  ..  ..  ..  ..  ..  ..  .. 
    52693  ..  -55 ..  ..  ..  ..  ..  ..  ..  ..  ..  ..  ..  ..  ..  .. 
    52693  ..  +56 ..  ..  ..  ..  ..  ..  ..  ..  ..  ..  ..  ..  ..  .. 
    52949  ..  ..  ..  -73 ..  ..  ..  ..  ..  ..  ..  ..  ..  ..  ..  .. 
    52949  ..  ..  ..  +71 ..  ..  ..  ..  ..  ..  ..  ..  ..  ..  ..  .. 
    53045  -71 ..  ..  ..  ..  ..  ..  ..  ..  ..  ..  ..  ..  ..  ..  .. 
    53045  +70 ..  ..  ..  ..  ..  ..  ..  ..  ..  ..  ..  ..  ..  ..  .. 
    53429  ..  ..  ..  -71 ..  ..  ..  ..  ..  ..  ..  ..  ..  ..  ..  .. 
    53429  ..  ..  ..  +73 ..  ..  ..  ..  ..  ..  ..  ..  ..  ..  ..  .. 
    53525  -70 ..  ..  ..  ..  ..  ..  ..  ..  ..  ..  ..  ..  ..  ..  .. 
    53525  +71 ..  ..  ..  ..  ..  ..  ..  ..  ..  ..  ..  ..  ..  ..  .. 
# bar 15
    53909  ..  ..  ..  -73 ..  ..  ..  ..  ..  ..  ..  ..  ..  ..  ..  .. 
    53909  ..  ..  ..  +75 ..  ..  ..  ..  ..  ..  ..  ..  ..  ..  ..  .. 
    54005  -71 ..  ..  ..  ..  ..  ..  ..  ..  ..  ..  ..  ..  ..  ..  .. 
    54005  +68 ..  ..  ..  ..  ..  ..  ..  ..  ..  ..  ..  ..  ..  ..  .. 
    54389  ..  ..  ..  -75 ..  ..  ..  ..  ..  ..  ..  ..  ..  ..  ..  .. 
    54389  ..  ..  ..  +77 ..  ..  ..  ..  ..  ..  ..  ..  ..  ..  ..  .. 
    54485  -68 ..  ..  ..  ..  ..  ..  ..  ..  ..  ..  ..  ..  ..  ..  .. 
    54485  +70 ..  ..  ..  ..  ..  ..  ..  ..  ..  ..  ..  ..  ..  ..  .. 
    54613  ..  -56 ..  ..  ..  ..  ..  ..  ..  ..  ..  ..  ..  ..  ..  .. 
    54613  ..  +51 ..  ..  ..  ..  ..  ..  ..  ..  ..  ..  ..  ..  ..  .. 
    54869  ..  ..  ..  -77 ..  ..  ..  ..  ..  ..  ..  ..  ..  ..  ..  .. 
    54869  ..  ..  ..  +78 ..  ..  ..  ..  ..  ..  ..  ..  ..  ..  ..  .. 
    55093  ..  -51 ..  ..  ..  ..  ..  ..  ..  ..  ..  ..  ..  ..  ..  .. 
    55093  ..  +53 ..  ..  ..  ..  ..  ..  ..  ..  ..  ..  ..  ..  ..  .. 
    55445  -70 ..  ..  ..  ..  ..  ..  ..  ..  ..  ..  ..  ..  ..  ..  .. 
    55445  +75 ..  ..  ..  ..  ..  ..  ..  ..  ..  ..  ..  ..  ..  ..  .. 
    55573  ..  -53 ..  ..  ..  ..  ..  ..  ..  ..  ..  ..  ..  ..  ..  .. 
    55573  ..  +54 ..  ..  ..  ..  ..  ..  ..  ..  ..  ..  ..  ..  ..  .. 
    56053  ..  -54 ..  ..  ..  ..  ..  ..  ..  ..  ..  ..  ..  ..  ..  .. 
    56053  ..  +56 ..  ..  ..  ..  ..  ..  ..  ..  ..  ..  ..  ..  ..  .. 
    56533  ..  -56 ..  ..  ..  ..  ..  ..  ..  ..  ..  ..  ..  ..  ..  .. 
    56533  ..  +58 ..  ..  ..  ..  ..  ..  ..  ..  ..  ..  ..  ..  ..  .. 
    56789  ..  ..  ..  -78 ..  ..  ..  ..  ..  ..  ..  ..  ..  ..  ..  .. 
    56789  ..  ..  ..  +77 ..  ..  ..  ..  ..  ..  ..  ..  ..  ..  ..  .. 
    56885  -75 ..  ..  ..  ..  ..  ..  ..  ..  ..  ..  ..  ..  ..  ..  .. 
    56885  +73 ..  ..  ..  ..  ..  ..  ..  ..  ..  ..  ..  ..  ..  ..  .. 
    57365  -73 ..  ..  ..  ..  ..  ..  ..  ..  ..  ..  ..  ..  ..  ..  .. 
    57365  +75 ..  ..  ..  ..  ..  ..  ..  ..  ..  ..  ..  ..  ..  ..  .. 
# bar 16
    57621  ..  ..  +69 ..  ..  ..  ..  ..  ..  ..  ..  ..  ..  ..  ..  .. 
    57749  ..  ..  ..  -77 ..  ..  ..  ..  ..  ..  ..  ..  ..  ..  ..  .. 
    57749  ..  ..  ..  +78 ..  ..  ..  ..  ..  ..  ..  ..  ..  ..  ..  .. 
    57845  -75 ..  ..  ..  ..  ..  ..  ..  ..  ..  ..  ..  ..  ..  ..  .. 
    57845  +72 ..  ..  ..  ..  ..  ..  ..  ..  ..  ..  ..  ..  ..  ..  .. 
    58229  ..  ..  ..  -78 ..  ..  ..  ..  ..  ..  ..  ..  ..  ..  ..  .. 
    58229  ..  ..  ..  +75 ..  ..  ..  ..  ..  ..  ..  ..  ..  ..  ..  .. 
    58325  -72 ..  ..  ..  ..  ..  ..  ..  ..  ..  ..  ..  ..  ..  ..  .. 
    58325  +73 ..  ..  ..  ..  ..  ..  ..  ..  ..  ..  ..  ..  ..  ..  .. 
    58581  ..  ..  -69 ..  ..  ..  ..  ..  ..  ..  ..  ..  ..  ..  ..  .. 
    58581  ..  ..  +70 ..  ..  ..  ..  ..  ..  ..  ..  ..  ..  ..  ..  .. 
    58709  ..  ..  ..  -75 ..  ..  ..  ..  ..  ..  ..  ..  ..  ..  ..  .. 
    58709  ..  ..  ..  +77 ..  ..  ..  ..  ..  ..  ..  ..  ..  ..  ..  .. 
    58933  ..  -58 ..  ..  ..  ..  ..  ..  ..  ..  ..  ..  ..  ..  ..  .. 
    58933  ..  +54 ..  ..  ..  ..  ..  ..  ..  ..  ..  ..  ..  ..  ..  .. 
    59189  ..  ..  ..  -77 ..  ..  ..  ..  ..  ..  ..  ..  ..  ..  ..  .. 
    59189  ..  ..  ..  +70 ..  ..  ..  ..  ..  ..  ..  ..  ..  ..  ..  .. 
    59285  -73 ..  ..  ..  ..  ..  ..  ..  ..  ..  ..  ..  ..  ..  ..  .. 
    59285  +74 ..  ..  ..  ..  ..  ..  ..  ..  ..  ..  ..  ..  ..  ..  .. 
    59413  ..  -54 ..  ..  ..  ..  ..  ..  ..  ..  ..  ..  ..  ..  ..  .. 
    59413  ..  +56 ..  ..  ..  ..  ..  ..  ..  ..  ..  ..  ..  ..  ..  .. 
    59541  ..  ..  -70 ..  ..  ..  ..  ..  ..  ..  ..  ..  ..  ..  ..  .. 
    59541  ..  ..  +65 ..  ..  ..  ..  ..  ..  ..  ..  ..  ..  ..  ..  .. 
    59669  ..  ..  ..  -70 ..  ..  ..  ..  ..  ..  ..  ..  ..  ..  ..  .. 
    59669  ..  ..  ..  +71 ..  ..  ..  ..  ..  ..  ..  ..  ..  ..  ..  .. 
    59893  ..  -56 ..  ..  ..  ..  ..  ..  ..  ..  ..  ..  ..  ..  ..  .. 
    59893  ..  +53 ..  ..  ..  ..  ..  ..  ..  ..  ..  ..  ..  ..  ..  .. 
    60245  -74 ..  ..  ..  ..  ..  ..  ..  ..  ..  ..  ..  ..  ..  ..  .. 
    60245  +75 ..  ..  ..  ..  ..  ..  ..  ..  ..  ..  ..  ..  ..  ..  .. 
    60373  ..  -53 ..  ..  ..  ..  ..  ..  ..  ..  ..  ..  ..  ..  ..  .. 
    60373  ..  +54 ..  ..  ..  ..  ..  ..  ..  ..  ..  ..  ..  ..  ..  .. 
    60501  ..  ..  -65 ..  ..  ..  ..  ..  ..  ..  ..  ..  ..  ..  ..  .. 
    60629  ..  ..  ..  -71 ..  ..  ..  ..  ..  ..  ..  ..  ..  ..  ..  .. 
    60629  ..  ..  ..  +70 ..  ..  ..  ..  ..  ..  ..  ..  ..  ..  ..  .. 
    60853  ..  -54 ..  ..  ..  ..  ..  ..  ..  ..  ..  ..  ..  ..  ..  .. 
    60853  ..  +53 ..  ..  ..  ..  ..  ..  ..  ..  ..  ..  ..  ..  ..  .. 
    61205  -75 ..  ..  ..  ..  ..  ..  ..  ..  ..  ..  ..  ..  ..  ..  .. 
    61205  +68 ..  ..  ..  ..  ..  ..  ..  ..  ..  ..  ..  ..  ..  ..  .. 
    61333  ..  -53 ..  ..  ..  ..  ..  ..  ..  ..  ..  ..  ..  ..  ..  .. 
    61333  ..  +51 ..  ..  ..  ..  ..  ..  ..  ..  ..  ..  ..  ..  ..  .. 
# bar 17
    61461  ..  ..  +71 ..  ..  ..  ..  ..  ..  ..  ..  ..  ..  ..  ..  .. 
    61589  ..  ..  ..  -70 ..  ..  ..  ..  ..  ..  ..  ..  ..  ..  ..  .. 
    61589  ..  ..  ..  +75 ..  ..  ..  ..  ..  ..  ..  ..  ..  ..  ..  .. 
    61813  ..  -51 ..  ..  ..  ..  ..  ..  ..  ..  ..  ..  ..  ..  ..  .. 
    61813  ..  +50 ..  ..  ..  ..  ..  ..  ..  ..  ..  ..  ..  ..  ..  .. 
    62165  -68 ..  ..  ..  ..  ..  ..  ..  ..  ..  ..  ..  ..  ..  ..  .. 
    62165  +66 ..  ..  ..  ..  ..  ..  ..  ..  ..  ..  ..  ..  ..  ..  .. 
    62293  ..  -50 ..  ..  ..  ..  ..  ..  ..  ..  ..  ..  ..  ..  ..  .. 
    62293  ..  +51 ..  ..  ..  ..  ..  ..  ..  ..  ..  ..  ..  ..  ..  .. 
    62421  ..  ..  -71 ..  ..  ..  ..  ..  ..  ..  ..  ..  ..  ..  ..  .. 
    62421  ..  ..  +70 ..  ..  ..  ..  ..  ..  ..  ..  ..  ..  ..  ..  .. 
    62549  ..  ..  ..  -75 ..  ..  ..  ..  ..  ..  ..  ..  ..  ..  ..  .. 
    62773  ..  -51 ..  ..  ..  ..  ..  ..  ..  ..  ..  ..  ..  ..  ..  .. 
    62773  ..  +47 ..  ..  ..  ..  ..  ..  ..  ..  ..  ..  ..  ..  ..  .. 
    63125  -66 ..  ..  ..  ..  ..  ..  ..  ..  ..  ..  ..  ..  ..  ..  .. 
    63125  +70 ..  ..  ..  ..  ..  ..  ..  ..  ..  ..  ..  ..  ..  ..  .. 
    63253  ..  -47 ..  ..  ..  ..  ..  ..  ..  ..  ..  ..  ..  ..  ..  .. 
    63253  ..  +49 ..  ..  ..  ..  ..  ..  ..  ..  ..  ..  ..  ..  ..  .. 
    63381  ..  ..  -70 ..  ..  ..  ..  ..  ..  ..  ..  ..  ..  ..  ..  .. 
    63381  ..  ..  +75 ..  ..  ..  ..  ..  ..  ..  ..  ..  ..  ..  ..  .. 
    63509  ..  ..  ..  +67 ..  ..  ..  ..  ..  ..  ..  ..  ..  ..  ..  .. 
    63733  ..  -49 ..  ..  ..  ..  ..  ..  ..  ..  ..  ..  ..  ..  ..  .. 
    63733  ..  +46 ..  ..  ..  ..  ..  ..  ..  ..  ..  ..  ..  ..  ..  .. 
    64085  -70 ..  ..  ..  ..  ..  ..  ..  ..  ..  ..  ..  ..  ..  ..  .. 
    64085  +75 ..  ..  ..  ..  ..  ..  ..  ..  ..  ..  ..  ..  ..  ..  .. 
    64213  ..  -46 ..  ..  ..  ..  ..  ..  ..  ..  ..  ..  ..  ..  ..  .. 
    64213  ..  +48 ..  ..  ..  ..  ..  ..  ..  ..  ..  ..  ..  ..  ..  .. 
    64341  ..  ..  -75 ..  ..  ..  ..  ..  ..  ..  ..  ..  ..  ..  ..  .. 
    64341  ..  ..  +68 ..  ..  ..  ..  ..  ..  ..  ..  ..  ..  ..  ..  .. 
    64469  ..  ..  ..  -67 ..  ..  ..  ..  ..  ..  ..  ..  ..  ..  ..  .. 
    64469  ..  ..  ..  +68 ..  ..  ..  ..  ..  ..  ..  ..  ..  ..  ..  .. 
    64693  ..  -48 ..  ..  ..  ..  ..  ..  ..  ..  ..  ..  ..  ..  ..  .. 
    64693  ..  +50 ..  ..  ..  ..  ..  ..  ..  ..  ..  ..  ..  ..  ..  .. 
    64821  ..  ..  -68 ..  ..  ..  ..  ..  ..  ..  ..  ..  ..  ..  ..  .. 
    64821  ..  ..  +70 ..  ..  ..  ..  ..  ..  ..  ..  ..  ..  ..  ..  .. 
    65173  ..  -50 ..  ..  ..  ..  ..  ..  ..  ..  ..  ..  ..  ..  ..  .. 
    65173  ..  +51 ..  ..  ..  ..  ..  ..  ..  ..  ..  ..  ..  ..  ..  .. 
# bar 18
    65301  ..  ..  -70 ..  ..  ..  ..  ..  ..  ..  ..  ..  ..  ..  ..  .. 
    65301  ..  ..  +72 ..  ..  ..  ..  ..  ..  ..  ..  ..  ..  ..  ..  .. 
    65429  ..  ..  ..  -68 ..  ..  ..  ..  ..  ..  ..  ..  ..  ..  ..  .. 
    65429  ..  ..  ..  +63 ..  ..  ..  ..  ..  ..  ..  ..  ..  ..  ..  .. 
    65525  -75 ..  ..  ..  ..  ..  ..  ..  ..  ..  ..  ..  ..  ..  ..  .. 
    65525  +77 ..  ..  ..  ..  ..  ..  ..  ..  ..  ..  ..  ..  ..  ..  .. 
    65781  ..  ..  -72 ..  ..  ..  ..  ..  ..  ..  ..  ..  ..  ..  ..  .. 
    65781  ..  ..  +74 ..  ..  ..  ..  ..  ..  ..  ..  ..  ..  ..  ..  .. 
    66005  -77 ..  ..  ..  ..  ..  ..  ..  ..  ..  ..  ..  ..  ..  ..  .. 
    66005  +78 ..  ..  ..  ..  ..  ..  ..  ..  ..  ..  ..  ..  ..  ..  .. 
    66261  ..  ..  -74 ..  ..  ..  ..  ..  ..  ..  ..  ..  ..  ..  ..  .. 
    66261  ..  ..  +75 ..  ..  ..  ..  ..  ..  ..  ..  ..  ..  ..  ..  .. 
    66389  ..  ..  ..  -63 ..  ..  ..  ..  ..  ..  ..  ..  ..  ..  ..  .. 
    66389  ..  ..  ..  +70 ..  ..  ..  ..  ..  ..  ..  ..  ..  ..  ..  .. 
    66485  -78 ..  ..  ..  ..  ..  ..  ..  ..  ..  ..  ..  ..  ..  ..  .. 
    66485  +80 ..  ..  ..  ..  ..  ..  ..  ..  ..  ..  ..  ..  ..  ..  .. 
    66741  ..  ..  -75 ..  ..  ..  ..  ..  ..  ..  ..  ..  ..  ..  ..  .. 
    66741  ..  ..  +77 ..  ..  ..  ..  ..  ..  ..  ..  ..  ..  ..  ..  .. 
    66869  ..  ..  ..  -70 ..  ..  ..  ..  ..  ..  ..  ..  ..  ..  ..  .. 
    66869  ..  ..  ..  +68 ..  ..  ..  ..  ..  ..  ..  ..  ..  ..  ..  .. 
    66965  -80 ..  ..  ..  ..  ..  ..  ..  ..  ..  ..  ..  ..  ..  ..  .. 
    66965  +82 ..  ..  ..  ..  ..  ..  ..  ..  ..  ..  ..  ..  ..  ..  .. 
    67093  ..  -51 ..  ..  ..  ..  ..  ..  ..  ..  ..  ..  ..  ..  ..  .. 
    67093  ..  +42 ..  ..  ..  ..  ..  ..  ..  ..  ..  ..  ..  ..  ..  .. 
    67221  ..  ..  -77 ..  ..  ..  ..  ..  ..  ..  ..  ..  ..  ..  ..  .. 
    67221  ..  ..  +78 ..  ..  ..  ..  ..  ..  ..  ..  ..  ..  ..  ..  .. 
    67349  ..  ..  ..  -68 ..  ..  ..  ..  ..  ..  ..  ..  ..  ..  ..  .. 
    67349  ..  ..  ..  +66 ..  ..  ..  ..  ..  ..  ..  ..  ..  ..  ..  .. 
    67829  ..  ..  ..  -66 ..  ..  ..  ..  ..  ..  ..  ..  ..  ..  ..  .. 
    67829  ..  ..  ..  +65 ..  ..  ..  ..  ..  ..  ..  ..  ..  ..  ..  .. 
    68053  ..  -42 ..  ..  ..  ..  ..  ..  ..  ..  ..  ..  ..  ..  ..  .. 
    68053  ..  +44 ..  ..  ..  ..  ..  ..  ..  ..  ..  ..  ..  ..  ..  .. 
    68309  ..  ..  ..  -65 ..  ..  ..  ..  ..  ..  ..  ..  ..  ..  ..  .. 
    68309  ..  ..  ..  +63 ..  ..  ..  ..  ..  ..  ..  ..  ..  ..  ..  .. 
    68661  ..  ..  -78 ..  ..  ..  ..  ..  ..  ..  ..  ..  ..  ..  ..  .. 
    68661  ..  ..  +77 ..  ..  ..  ..  ..  ..  ..  ..  ..  ..  ..  ..  .. 
    68789  ..  ..  ..  -63 ..  ..  ..  ..  ..  ..  ..  ..  ..  ..  ..  .. 
    68789  ..  ..  ..  +61 ..  ..  ..  ..  ..  ..  ..  ..  ..  ..  ..  .. 
    68885  -82 ..  ..  ..  ..  ..  ..  ..  ..  ..  ..  ..  ..  ..  ..  .. 
    68885  +83 ..  ..  ..  ..  ..  ..  ..  ..  ..  ..  ..  ..  ..  ..  .. 
# bar 19
    69141  ..  ..  -77 ..  ..  ..  ..  ..  ..  ..  ..  ..  ..  ..  ..  .. 
    69141  ..  ..  +75 ..  ..  ..  ..  ..  ..  ..  ..  ..  ..  ..  ..  .. 
    69269  ..  ..  ..  -61 ..  ..  ..  ..  ..  ..  ..  ..  ..  ..  ..  .. 
    69269  ..  ..  ..  +59 ..  ..  ..  ..  ..  ..  ..  ..  ..  ..  ..  .. 
    69365  -83 ..  ..  ..  ..  ..  ..  ..  ..  ..  ..  ..  ..  ..  ..  .. 
    69365  +82 ..  ..  ..  ..  ..  ..  ..  ..  ..  ..  ..  ..  ..  ..  .. 
    69621  ..  ..  -75 ..  ..  ..  ..  ..  ..  ..  ..  ..  ..  ..  ..  .. 
    69621  ..  ..  +73 ..  ..  ..  ..  ..  ..  ..  ..  ..  ..  ..  ..  .. 
    69845  -82 ..  ..  ..  ..  ..  ..  ..  ..  ..  ..  ..  ..  ..  ..  .. 
    69845  +80 ..  ..  ..  ..  ..  ..  ..  ..  ..  ..  ..  ..  ..  ..  .. 
    70101  ..  ..  -73 ..  ..  ..  ..  ..  ..  ..  ..  ..  ..  ..  ..  .. 
    70101  ..  ..  +71 ..  ..  ..  ..  ..  ..  ..  ..  ..  ..  ..  ..  .. 
    70325  -80 ..  ..  ..  ..  ..  ..  ..  ..  ..  ..  ..  ..  ..  ..  .. 
    70325  +78 ..  ..  ..  ..  ..  ..  ..  ..  ..  ..  ..  ..  ..  ..  .. 
    70581  ..  ..  -71 ..  ..  ..  ..  ..  ..  ..  ..  ..  ..  ..  ..  .. 
    70581  ..  ..  +70 ..  ..  ..  ..  ..  ..  ..  ..  ..  ..  ..  ..  .. 
    70709  ..  ..  ..  -59 ..  ..  ..  ..  ..  ..  ..  ..  ..  ..  ..  .. 
    70709  ..  ..  ..  +61 ..  ..  ..  ..  ..  ..  ..  ..  ..  ..  ..  .. 
    70805  -78 ..  ..  ..  ..  ..  ..  ..  ..  ..  ..  ..  ..  ..  ..  .. 
    70805  +80 ..  ..  ..  ..  ..  ..  ..  ..  ..  ..  ..  ..  ..  ..  .. 
    70933  ..  -44 ..  ..  ..  ..  ..  ..  ..  ..  ..  ..  ..  ..  ..  .. 
    70933  ..  +42 ..  ..  ..  ..  ..  ..  ..  ..  ..  ..  ..  ..  ..  .. 
    71061  ..  ..  -70 ..  ..  ..  ..  ..  ..  ..  ..  ..  ..  ..  ..  .. 
    71061  ..  ..  +71 ..  ..  ..  ..  ..  ..  ..  ..  ..  ..  ..  ..  .. 
    71189  ..  ..  ..  -61 ..  ..  ..  ..  ..  ..  ..  ..  ..  ..  ..  .. 
    71189  ..  ..  ..  +63 ..  ..  ..  ..  ..  ..  ..  ..  ..  ..  ..  .. 
    71413  ..  -42 ..  ..  ..  ..  ..  ..  ..  ..  ..  ..  ..  ..  ..  .. 
    71413  ..  +44 ..  ..  ..  ..  ..  ..  ..  ..  ..  ..  ..  ..  ..  .. 
    71669  ..  ..  ..  -63 ..  ..  ..  ..  ..  ..  ..  ..  ..  ..  ..  .. 
    71669  ..  ..  ..  +65 ..  ..  ..  ..  ..  ..  ..  ..  ..  ..  ..  .. 
    71765  -80 ..  ..  ..  ..  ..  ..  ..  ..  ..  ..  ..  ..  ..  ..  .. 
    71765  +73 ..  ..  ..  ..  ..  ..  ..  ..  ..  ..  ..  ..  ..  ..  .. 
    71893  ..  -44 ..  ..  ..  ..  ..  ..  ..  ..  ..  ..  ..  ..  ..  .. 
    71893  ..  +46 ..  ..  ..  ..  ..  ..  ..  ..  ..  ..  ..  ..  ..  .. 
    72149  ..  ..  ..  -65 ..  ..  ..  ..  ..  ..  ..  ..  ..  ..  ..  .. 
    72149  ..  ..  ..  +66 ..  ..  ..  ..  ..  ..  ..  ..  ..  ..  ..  .. 
    72629  ..  ..  ..  -66 ..  ..  ..  ..  ..  ..  ..  ..  ..  ..  ..  .. 
    72629  ..  ..  ..  +68 ..  ..  ..  ..  ..  ..  ..  ..  ..  ..  ..  .. 
# bar 20
    72981  ..  ..  -71 ..  ..  ..  ..  ..  ..  ..  ..  ..  ..  ..  ..  .. 
    72981  ..  ..  +70 ..  ..  ..  ..  ..  ..  ..  ..  ..  ..  ..  ..  .. 
    73109  ..  ..  ..  -68 ..  ..  ..  ..  ..  ..  ..  ..  ..  ..  ..  .. 
    73109  ..  ..  ..  +66 ..  ..  ..  ..  ..  ..  ..  ..  ..  ..  ..  .. 
    73461  ..  ..  -70 ..  ..  ..  ..  ..  ..  ..  ..  ..  ..  ..  ..  .. 
    73461  ..  ..  +68 ..  ..  ..  ..  ..  ..  ..  ..  ..  ..  ..  ..  .. 
    73941  ..  ..  -68 ..  ..  ..  ..  ..  ..  ..  ..  ..  ..  ..  ..  .. 
    73941  ..  ..  +66 ..  ..  ..  ..  ..  ..  ..  ..  ..  ..  ..  ..  .. 
    74421  ..  ..  -66 ..  ..  ..  ..  ..  ..  ..  ..  ..  ..  ..  ..  .. 
    74421  ..  ..  +68 ..  ..  ..  ..  ..  ..  ..  ..  ..  ..  ..  ..  .. 
    74773  ..  -46 ..  ..  ..  ..  ..  ..  ..  ..  ..  ..  ..  ..  ..  .. 
    74773  ..  +47 ..  ..  ..  ..  ..  ..  ..  ..  ..  ..  ..  ..  ..  .. 
    74901  ..  ..  -68 ..  ..  ..  ..  ..  ..  ..  ..  ..  ..  ..  ..  .. 
    74901  ..  ..  +66 ..  ..  ..  ..  ..  ..  ..  ..  ..  ..  ..  ..  .. 
    75029  ..  ..  ..  -66 ..  ..  ..  ..  ..  ..  ..  ..  ..  ..  ..  .. 
    75029  ..  ..  ..  +68 ..  ..  ..  ..  ..  ..  ..  ..  ..  ..  ..  .. 
    75253  ..  -47 ..  ..  ..  ..  ..  ..  ..  ..  ..  ..  ..  ..  ..  .. 
    75253  ..  +49 ..  ..  ..  ..  ..  ..  ..  ..  ..  ..  ..  ..  ..  .. 
    75381  ..  ..  -66 ..  ..  ..  ..  ..  ..  ..  ..  ..  ..  ..  ..  .. 
    75381  ..  ..  +64 ..  ..  ..  ..  ..  ..  ..  ..  ..  ..  ..  ..  .. 
    75509  ..  ..  ..  -68 ..  ..  ..  ..  ..  ..  ..  ..  ..  ..  ..  .. 
    75509  ..  ..  ..  +70 ..  ..  ..  ..  ..  ..  ..  ..  ..  ..  ..  .. 
    75733  ..  -49 ..  ..  ..  ..  ..  ..  ..  ..  ..  ..  ..  ..  ..  .. 
    75733  ..  +51 ..  ..  ..  ..  ..  ..  ..  ..  ..  ..  ..  ..  ..  .. 
    75861  ..  ..  -64 ..  ..  ..  ..  ..  ..  ..  ..  ..  ..  ..  ..  .. 
    75861  ..  ..  +63 ..  ..  ..  ..  ..  ..  ..  ..  ..  ..  ..  ..  .. 
    75989  ..  ..  ..  -70 ..  ..  ..  ..  ..  ..  ..  ..  ..  ..  ..  .. 
    75989  ..  ..  ..  +71 ..  ..  ..  ..  ..  ..  ..  ..  ..  ..  ..  .. 
    76085  -73 ..  ..  ..  ..  ..  ..  ..  ..  ..  ..  ..  ..  ..  ..  .. 
    76085  +67 ..  ..  ..  ..  ..  ..  ..  ..  ..  ..  ..  ..  ..  ..  .. 
    76565  -67 ..  ..  ..  ..  ..  ..  ..  ..  ..  ..  ..  ..  ..  ..  .. 
    76565  +68 ..  ..  ..  ..  ..  ..  ..  ..  ..  ..  ..  ..  ..  ..  .. 
    76693  ..  -51 ..  ..  ..  ..  ..  ..  ..  ..  ..  ..  ..  ..  ..  .. 
    76693  ..  +53 ..  ..  ..  ..  ..  ..  ..  ..  ..  ..  ..  ..  ..  .. 
# bar 21
