# Supplementary material for: Fingerprints, barcode sequences and quasi-phylogenies–Tools for analysing polyphonic music
Source: PLoS One. 2023 Mar 2;18(3):e0280478. doi: 10.1371/journal.pone.0280478 (PMC9980773; doi:10.1371/journal.pone.0280478)
Supplement: S6 Fig — (ZIP) [file pone.0280478.s006.zip › S6_Rameau-intermediate-files/bach_js_1748to50.vps]

* File : .\data\bach_js_1748to50.vps Time : Mon Dec 26 13:24:16 2022
* File : .\data\bach_js_1748to50.rdl Time : Mon Dec 26 13:24:16 2022
* File : .\data\bach_js_1748to50.mid Time : Mon Dec 27 08:29:54 2021
# bar 3
2,
3,
10,
# bar 4
6,
5,
10,
3,
5,
# bar 5
6,
8,
10,
11,
1,
7,1,
8,1,
8,11,
# bar 6
8,10,
3,10,
3,8,
3,7,
7,
3,
8,
8,11,
8,10,
5,10,
# bar 7
7,10,
7,3,
10,3,
11,3,
8,11,
10,11,
11,
11,1,
11,3,
8,3,
8,5,
# bar 8
10,5,
10,6,
2,6,
3,6,
3,5,
3,
1,3,
11,3,
11,1,
10,1,
6,10,1,
# bar 9
6,10,11,
6,11,3,
6,10,3,
5,10,3,
5,8,3,
5,6,3,
10,6,3,
10,5,3,
10,5,2,
10,5,0,
5,0,
10,0,
10,2,
10,3,
2,10,3,
# bar 10
2,10,5,
2,8,5,
3,8,5,
3,6,5,
3,6,3,
3,6,1,3,
10,6,1,3,
10,5,1,3,
10,5,1,5,
10,7,1,5,
10,7,0,5,
5,7,0,5,
5,9,0,5,
3,9,0,5,
3,9,5,
1,9,5,
# bar 11
1,10,5,
0,10,5,
0,0,5,
0,0,5,
10,0,5,
10,1,5,
8,1,5,
8,9,1,5,
6,9,1,5,
6,9,0,5,
6,9,0,3,
6,10,0,3,
6,10,3,
6,10,1,
8,10,1,
8,5,10,1,
10,5,10,1,
# bar 12
0,5,10,1,
0,10,1,
1,10,1,
1,10,1,
1,10,
1,8,
1,5,8,
1,5,6,
10,5,6,
10,6,10,
10,5,10,
10,3,10,
0,3,10,
0,1,10,
0,0,10,
5,0,10,
# bar 13
5,0,8,
5,0,7,
5,0,8,
5,2,8,
10,2,8,
10,3,8,
0,3,8,
0,5,8,
2,5,8,
2,6,8,
3,6,8,
3,6,
3,5,6,
3,5,8,
3,6,8,
# bar 14
3,6,10,
3,3,10,
3,3,0,
3,5,0,
1,5,0,
1,5,1,
1,7,1,
3,7,1,
3,8,1,
5,8,1,
5,10,1,
7,10,1,
7,11,1,
8,11,1,
8,11,
8,10,11,
8,10,1,
8,11,1,
# bar 15
8,11,3,
8,8,3,
8,8,5,
8,10,5,
3,10,5,
3,10,6,
5,10,6,
5,3,6,
6,3,6,
8,3,6,
10,3,6,
10,3,5,
10,1,5,
10,3,5,
# bar 16
10,9,3,5,
10,9,3,6,
10,9,0,6,
10,9,0,3,
10,9,1,3,
10,10,1,3,
10,10,1,5,
6,10,1,5,
6,10,1,
6,10,2,
8,10,2,
8,5,10,2,
8,5,11,2,
5,5,11,2,
5,5,11,3,
6,5,11,3,
6,11,3,
6,10,3,
5,10,3,
5,8,10,
3,8,10,
# bar 17
3,8,10,11,
3,8,11,3,
2,8,11,3,
2,6,11,3,
3,6,11,3,
3,6,10,3,
3,6,10,
11,6,10,
11,10,
1,10,
1,10,3,
1,7,10,3,
10,7,10,3,
10,7,3,
0,7,3,
0,7,8,3,
0,8,3,
2,8,3,
2,8,10,3,
3,8,10,3,
# bar 18
3,8,0,3,
3,3,0,3,
3,3,0,5,
3,3,2,5,
3,3,2,6,
3,3,3,6,
3,10,3,6,
3,10,3,8,
3,10,5,8,
3,8,5,8,
3,8,5,10,
6,8,5,10,
6,8,6,10,
6,6,6,10,
6,5,6,10,
8,5,6,10,
8,3,6,10,
8,3,5,10,
8,1,5,10,
8,1,5,11,
# bar 19
8,1,3,11,
8,11,3,11,
8,11,3,10,
8,11,1,10,
8,11,1,8,
8,11,11,8,
8,11,11,6,
8,11,10,6,
8,1,10,6,
8,1,10,8,
6,1,10,8,
6,1,11,8,
6,3,11,8,
8,3,11,8,
8,5,11,8,
8,5,11,1,
10,5,11,1,
10,6,11,1,
10,8,11,1,
# bar 20
10,8,10,1,
10,6,10,1,
10,6,8,1,
10,6,1,
10,6,8,1,
11,6,8,1,
11,6,1,
11,6,8,1,
1,6,8,1,
1,4,8,1,
1,4,10,1,
3,4,10,1,
3,3,10,1,
3,3,11,1,
3,3,7,11,
3,3,8,11,
5,3,8,11,
