# Supplementary material for: Fingerprints, barcode sequences and quasi-phylogenies–Tools for analysing polyphonic music
Source: PLoS One. 2023 Mar 2;18(3):e0280478. doi: 10.1371/journal.pone.0280478 (PMC9980773; doi:10.1371/journal.pone.0280478)
Supplement: S6 Fig — (ZIP) [file pone.0280478.s006.zip › S6_Rameau-intermediate-files/beethoven_1799.pcs]

* File : .\data\beethoven_1799.pcs Time : Mon Dec 26 13:46:14 2022
* File : .\data\beethoven_1799.vps Time : Mon Dec 26 13:46:14 2022
* File : .\data\beethoven_1799.rdl Time : Mon Dec 26 13:46:14 2022
* File : .\data\beethoven_1799.mid Time : Sun Dec 18 16:42:14 2022
# bar 2
1-1
1-1
1-1
1-1
# bar 3
2-2
2-2
2-2
2-2
2-2
2-2
2-2
2-2
3-2
3-2
3-2
3-2
3-2
3-2
3-2
2-1
2-1
2-1
2-1
2-1
1-1
1-1
2-1
2-1
2-1
1-1
1-1
1-1
1-1
1-1
2-5
2-5
2-5
1-1
1-1
1-1
1-1
1-1
1-1
# bar 4
1-1
1-1
1-1
1-1
1-1
2-2
2-2
2-2
2-2
2-2
2-2
2-2
2-2
2-2
2-2
3-2
3-2
3-2
3-2
3-2
3-2
2-1
2-1
2-1
2-1
2-1
1-1
1-1
2-1
2-1
2-1
1-1
1-1
1-1
1-1
1-1
2-3
2-3
2-3
1-1
# bar 5
1-1
1-1
2-2
2-2
2-2
1-1
1-1
1-1
2-5
3-11
3-11
# bar 6
3-11
4-26
3-11
2-4
3-8
2-4
3-11
2-4
2-4
2-4
3-6
3-6
3-8
3-8
4-27
3-11
# bar 7
4-26
3-11
4-20
4-20
3-11
2-4
2-4
3-11
3-11
3-11
3-11
2-3
2-3
3-7
4-26
4-26
3-7
3-7
4-11
4-11
# bar 8
4-14
3-11
3-11
4-29
4-29
4-29
3-11
4-29
4-29
5-24
4-16
3-4
4-20
4-20
3-11
2-4
3-4
2-5
2-5
2-5
2-5
1-1
# bar 9
2-2
2-2
2-2
2-2
2-2
2-2
2-2
2-2
2-2
3-2
3-2
3-2
3-2
3-2
2-1
2-1
2-1
2-1
2-1
2-1
1-1
2-1
2-1
2-1
1-1
1-1
1-1
1-1
1-1
2-5
2-5
2-5
1-1
1-1
1-1
1-1
1-1
1-1
# bar 10
1-1
1-1
1-1
1-1
2-2
2-2
2-2
2-2
2-2
2-2
2-2
2-2
2-2
3-2
3-2
3-2
3-2
3-2
2-1
2-1
2-1
2-1
2-1
2-1
1-1
2-1
2-1
2-1
1-1
1-1
1-1
1-1
1-1
2-3
2-3
2-3
1-1
# bar 11
1-1
1-1
1-1
1-1
1-1
1-1
# bar 12
1-1
2-2
1-1
1-1
1-1
1-1
2-5
3-5
4-18
5-31
4-28
# bar 13
3-10
2-6
3-10
2-3
1-1
1-1
2-2
1-1
1-1
1-1
1-1
2-2
# bar 14
3-7
4-27
5-31
4-28
3-10
4-28
3-10
2-3
1-1
# bar 15
1-1
2-1
1-1
2-2
1-1
1-1
1-1
2-3
3-10
4-27
4-27
3-11
4-19
3-12
4-19
3-11
3-11
4-14
4-14
5-23
4-10
# bar 16
4-10
3-2
3-2
3-2
4-10
3-2
3-2
3-2
2-3
2-3
2-5
3-4
3-4
4-14
3-11
3-7
3-11
3-11
4-20
3-11
2-5
3-11
4-20
4-20
3-4
4-11
3-2
4-14
3-11
4-14
3-4
4-20
3-4
2-4
# bar 17
2-4
2-4
2-4
1-1
1-1
