# Supplementary material for: Fingerprints, barcode sequences and quasi-phylogenies–Tools for analysing polyphonic music
Source: PLoS One. 2023 Mar 2;18(3):e0280478. doi: 10.1371/journal.pone.0280478 (PMC9980773; doi:10.1371/journal.pone.0280478)
Supplement: S6 Fig — (ZIP) [file pone.0280478.s006.zip › S6_Rameau-intermediate-files/beethoven_1799.vps]

* File : .\data\beethoven_1799.vps Time : Mon Dec 26 13:46:14 2022
* File : .\data\beethoven_1799.rdl Time : Mon Dec 26 13:46:14 2022
* File : .\data\beethoven_1799.mid Time : Sun Dec 18 16:42:14 2022
# bar 2
6,
6,
6,6,
6,6,
# bar 3
6,6,8,
6,8,
6,6,8,
6,6,8,
6,8,6,8,
6,8,6,8,
6,8,6,
8,6,
8,5,6,
8,5,6,
6,8,5,6,
6,8,5,6,
6,8,5,6,
6,8,5,
6,8,5,
6,5,
6,5,
6,5,
5,6,5,
5,6,
5,
5,
5,6,
5,6,
5,6,
6,
6,
6,6,
6,
6,
6,1,
6,1,
6,1,
1,
1,1,
1,1,
1,1,
1,
1,
# bar 4
6,
6,
6,6,
6,6,
6,6,
6,6,8,
6,8,
6,6,8,
6,6,8,
6,8,6,8,
6,8,6,8,
6,8,6,
6,8,6,
8,6,
8,6,
8,5,6,
6,8,5,6,
6,8,5,6,
6,8,5,
6,8,5,
6,8,5,
6,5,
6,5,
6,5,
5,6,5,
5,6,
5,
5,
5,6,
5,6,
5,6,
6,
6,
6,6,
6,
6,
6,3,
6,3,
6,3,
3,
# bar 5
3,3,
3,3,
3,3,1,
3,1,
3,1,
1,
1,
6,
11,6,
3,11,6,
3,3,11,6,
# bar 6
3,3,11,8,
3,3,11,6,8,
3,3,11,6,
3,3,11,
3,3,11,5,
3,3,11,
3,3,11,6,
3,3,11,
3,3,11,
3,3,11,
3,1,3,11,
3,1,11,
5,1,11,
5,1,11,
5,1,8,11,
5,1,8,
# bar 7
5,1,8,10,
5,1,10,
5,1,6,10,
5,6,1,6,10,
6,1,6,10,
6,6,10,
6,6,10,
6,3,6,10,
3,6,10,
3,3,6,10,
3,3,6,10,3,
3,3,6,3,
3,6,3,
3,8,6,3,
11,3,8,6,3,
11,8,6,3,
11,8,6,
11,8,6,11,
11,8,6,10,
11,8,6,10,
# bar 8
11,1,6,10,
1,6,10,
1,1,6,10,
1,0,1,6,10,
1,0,6,10,
1,0,1,6,10,
1,1,6,10,
1,0,1,6,10,
1,0,6,10,
1,0,6,8,10,
1,0,6,8,
1,0,8,
1,0,5,8,
1,0,1,5,8,
1,1,5,8,
1,1,5,
1,1,5,6,
1,1,6,
1,1,6,
1,6,
1,6,6,
6,6,
# bar 9
6,6,8,
6,8,
6,6,8,
6,6,8,
6,8,6,8,
6,8,6,8,
6,8,6,
8,6,
8,6,
8,5,6,
6,8,5,6,
6,8,5,6,
6,8,5,
6,8,5,
6,5,
6,5,
6,5,
6,5,
5,6,5,
5,6,
5,
5,6,
5,6,
5,6,
6,
6,
6,6,
6,
6,
6,1,
6,1,
6,1,
1,
1,1,
1,1,
1,1,
1,
1,
# bar 10
6,
6,
6,6,
6,6,
6,6,8,
6,8,
6,6,8,
6,6,8,
6,8,6,8,
6,8,6,8,
6,8,6,
8,6,
8,6,
8,5,6,
6,8,5,6,
6,8,5,6,
6,8,5,
6,8,5,
6,5,
6,5,
6,5,
6,5,
5,6,5,
5,6,
5,
5,6,
5,6,
5,6,
6,
6,
6,6,
6,
6,
6,3,
6,3,
6,3,
3,
# bar 11
3,3,
3,3,
3,3,
3,
3,
6,
# bar 12
8,
6,8,
6,
5,
6,
10,
5,10,
11,5,10,
2,11,5,10,
2,11,5,8,10,
2,11,5,8,
# bar 13
11,5,8,
11,5,
11,5,8,
11,8,
8,
10,
8,10,
8,
7,
8,
11,
1,11,
# bar 14
1,4,11,
7,1,4,11,
7,1,4,10,11,
7,1,4,10,
7,1,4,
7,1,4,10,
7,4,10,
7,10,
10,
# bar 15
11,
10,11,
10,
8,10,
8,
10,
1,
4,1,
7,4,1,
11,7,4,1,
11,7,4,11,1,
11,7,4,11,
11,7,3,4,11,
11,7,3,11,
11,7,8,3,11,
11,8,3,11,
11,8,3,11,
11,8,3,10,11,
11,8,3,10,
11,8,1,3,10,
11,8,1,10,
# bar 16
11,8,10,1,10,
11,10,1,10,
11,10,1,10,
11,10,1,
11,10,1,8,
11,10,8,
11,10,11,8,
11,10,11,8,
11,11,8,
11,11,8,
11,11,6,
11,10,11,6,
11,10,6,
11,10,1,6,
1,10,1,6,
1,10,1,8,
1,10,1,6,
1,10,1,5,
1,10,1,5,6,
1,10,1,6,
1,1,6,
1,1,6,10,
1,5,1,6,10,
1,5,6,10,
5,6,10,
5,6,8,10,
5,6,8,
5,1,6,8,
5,1,8,
5,1,6,8,
5,1,6,
5,10,1,6,
5,10,6,
10,6,
# bar 17
6,10,6,
6,6,10,6,
6,6,10,
6,6,
6,
