# Supplementary material for: Fingerprints, barcode sequences and quasi-phylogenies–Tools for analysing polyphonic music
Source: PLoS One. 2023 Mar 2;18(3):e0280478. doi: 10.1371/journal.pone.0280478 (PMC9980773; doi:10.1371/journal.pone.0280478)
Supplement: S6 Fig — (ZIP) [file pone.0280478.s006.zip › S6_Rameau-intermediate-files/beethoven_1804.pcs]

* File : .\data\beethoven_1804.pcs Time : Mon Dec 26 13:46:17 2022
* File : .\data\beethoven_1804.vps Time : Mon Dec 26 13:46:17 2022
* File : .\data\beethoven_1804.rdl Time : Mon Dec 26 13:46:17 2022
* File : .\data\beethoven_1804.mid Time : Sun Dec 18 18:41:28 2022
# bar 2
1-1
1-1
1-1
1-1
1-1
1-1
1-1
# bar 3
1-1
1-1
1-1
1-1
1-1
1-1
1-1
2-4
2-4
2-4
2-4
2-4
1-1
1-1
1-1
# bar 4
1-1
1-1
2-2
1-1
1-1
1-1
1-1
1-1
1-1
1-1
1-1
1-1
1-1
1-1
1-1
1-1
1-1
2-3
2-3
2-3
2-3
2-3
1-1
# bar 5
1-1
1-1
1-1
1-1
1-1
1-1
# bar 6
1-1
1-1
2-3
3-11
3-11
3-11
3-11
3-11
3-11
# bar 7
3-11
3-11
2-5
1-1
2-5
2-5
2-5
# bar 8
2-5
2-2
2-3
3-10
2-3
2-3
2-3
3-10
4-28
4-27
4-27
# bar 9
4-27
3-11
3-11
3-11
# bar 10
4-27
4-19
3-12
3-11
3-11
2-3
2-3
2-3
3-7
4-10
4-10
3-7
4-23
4-27
3-8
3-8
2-4
2-4
# bar 11
3-8
3-12
3-11
3-11
2-3
2-3
2-3
3-7
4-10
4-10
3-7
4-23
4-27
3-8
3-8
2-4
2-4
2-4
2-4
2-4
3-11
3-11
# bar 12
3-11
3-11
4-27
4-27
4-27
4-27
4-27
4-19
4-19
3-3
4-3
3-2
3-11
3-11
3-11
3-11
3-11
3-8
3-8
3-8
3-8
3-8
3-8
3-8
# bar 13
3-8
3-8
