# Supplementary material for: Fingerprints, barcode sequences and quasi-phylogenies–Tools for analysing polyphonic music
Source: PLoS One. 2023 Mar 2;18(3):e0280478. doi: 10.1371/journal.pone.0280478 (PMC9980773; doi:10.1371/journal.pone.0280478)
Supplement: S6 Fig — (ZIP) [file pone.0280478.s006.zip › S6_Rameau-intermediate-files/beethoven_1804.vps]

* File : .\data\beethoven_1804.vps Time : Mon Dec 26 13:46:17 2022
* File : .\data\beethoven_1804.rdl Time : Mon Dec 26 13:46:17 2022
* File : .\data\beethoven_1804.mid Time : Sun Dec 18 18:41:28 2022
# bar 2
8,
8,8,
8,8,8,
8,8,8,8,
8,8,8,8,
8,8,8,8,
8,8,8,8,
# bar 3
8,8,8,8,
8,8,8,8,
8,8,8,8,
8,8,8,8,
8,8,8,8,
8,8,8,8,
8,8,8,8,
8,8,8,4,8,
8,8,8,4,8,
8,8,4,4,8,
8,4,4,4,8,
4,4,4,4,8,
4,4,4,4,
4,4,4,4,
4,4,4,
# bar 4
4,4,
4,
4,6,
6,
6,6,
6,6,6,
6,6,6,6,
6,6,6,6,
6,6,6,6,
6,6,6,6,
6,6,6,6,
6,6,6,6,
6,6,6,6,
6,6,6,6,
6,6,6,6,
6,6,6,6,
6,6,6,6,
6,6,6,3,6,
6,6,6,3,6,
6,6,3,3,6,
6,3,3,3,6,
3,3,3,3,6,
3,3,3,3,
# bar 5
3,3,3,3,
3,3,3,
3,3,
3,
8,
8,
# bar 6
8,
4,
1,4,
1,4,9,
1,4,9,
1,4,9,
1,4,9,4,
1,4,8,4,
1,4,8,4,
# bar 7
1,4,8,4,
1,4,8,1,
1,8,1,
1,1,
1,8,1,
1,8,
1,8,
# bar 8
1,8,
1,3,
0,3,
0,3,9,
0,9,
0,9,
0,9,
0,3,9,
0,3,9,6,
0,3,8,6,
0,3,8,6,
# bar 9
0,3,8,6,
0,3,8,3,
0,3,8,8,
0,3,8,8,
# bar 10
0,3,8,6,
0,3,8,4,
0,4,8,4,
1,4,8,4,
1,4,8,4,
1,4,4,
1,4,4,
1,4,4,
1,4,6,4,
1,4,6,3,4,
1,6,3,4,
1,6,3,
1,6,8,3,
0,6,8,3,
0,6,8,
0,6,8,8,
0,8,8,
0,8,8,
# bar 11
0,8,6,
0,8,4,
1,8,4,
1,4,8,4,
1,4,4,
1,4,4,
1,4,4,
1,4,6,4,
1,4,6,3,4,
1,6,3,4,
1,6,3,
1,6,8,3,
0,6,8,3,
0,6,8,
0,6,8,8,
0,8,8,
0,8,8,
0,8,8,
0,0,8,8,
0,0,8,8,
0,0,8,3,8,
0,0,8,3,8,
# bar 12
0,0,8,3,8,
0,0,8,3,8,
0,0,8,3,6,
0,0,8,3,6,
0,0,8,3,6,
0,0,8,3,6,
0,0,8,3,6,
0,0,8,3,4,
0,0,8,3,4,
0,0,4,3,4,
0,1,4,3,4,
1,1,4,3,4,
1,1,4,8,4,
1,1,4,8,4,
1,1,8,4,
1,1,8,4,
1,8,4,
9,7,1,
9,7,1,
9,9,7,1,
9,9,9,7,1,
9,9,9,7,1,
9,9,9,7,1,
9,9,9,7,1,
# bar 13
9,9,7,1,
9,7,1,
