# Supplementary material for: Fingerprints, barcode sequences and quasi-phylogenies–Tools for analysing polyphonic music
Source: PLoS One. 2023 Mar 2;18(3):e0280478. doi: 10.1371/journal.pone.0280478 (PMC9980773; doi:10.1371/journal.pone.0280478)
Supplement: S6 Fig — (ZIP) [file pone.0280478.s006.zip › S6_Rameau-intermediate-files/brahms_1874.pcs]

* File : .\data\brahms_1874.pcs Time : Mon Dec 26 13:27:05 2022
* File : .\data\brahms_1874.vps Time : Mon Dec 26 13:27:05 2022
* File : .\data\brahms_1874.rdl Time : Mon Dec 26 13:27:05 2022
* File : .\data\brahms_1874.mid Time : Wed May 25 19:59:59 2022
# bar 2
1-1
2-3
3-11
3-11
2-4
2-4
# bar 3
2-4
2-4
2-5
3-11
3-11
3-11
2-4
2-5
3-11
3-11
3-11
2-4
3-11
3-11
3-9
4-23
4-26
4-26
3-11
3-9
3-11
3-11
# bar 4
3-11
3-11
3-11
3-11
3-11
3-11
3-11
3-11
2-4
2-4
2-4
2-4
2-5
3-11
3-11
3-11
2-4
2-4
3-11
3-11
3-11
3-11
3-11
# bar 5
4-27
4-27
4-27
4-27
4-27
4-27
4-13
3-5
3-9
3-11
2-5
2-5
2-5
1-1
1-1
1-1
2-4
# bar 6
2-4
2-4
2-4
3-11
3-11
3-11
4-22
4-21
5-24
4-22
4-22
3-11
3-11
3-11
2-4
3-11
3-11
3-11
3-11
3-11
3-11
3-11
# bar 7
3-11
3-11
3-11
3-11
2-5
3-9
3-9
3-11
3-11
3-11
3-11
3-11
3-11
2-4
1-1
1-1
2-3
3-11
3-11
3-11
3-11
3-11
3-11
3-11
4-18
# bar 8
4-18
4-27
3-7
2-5
1-1
1-1
2-6
1-1
2-3
1-1
2-5
3-11
2-4
3-8
2-6
3-10
4-28
3-10
2-6
1-1
1-1
2-6
1-1
2-3
1-1
2-6
2-6
2-6
3-8
2-4
3-8
4-27
# bar 9
3-10
2-3
1-1
1-1
2-5
2-5
3-11
3-11
3-11
3-11
3-11
4-26
4-27
4-27
4-27
# bar 10
4-27
4-23
4-22
3-11
2-4
2-4
1-1
1-1
2-2
3-7
3-7
3-7
3-7
3-7
3-7
3-7
3-7
# bar 11
3-7
4-27
5-34
4-22
4-27
4-27
4-27
3-10
4-27
4-27
4-27
4-27
3-10
4-27
4-27
3-11
3-11
3-11
2-3
3-7
4-10
3-7
2-3
3-11
4-22
4-22
3-11
3-11
3-11
# bar 12
3-11
3-11
3-11
3-11
3-11
3-11
4-22
4-22
3-11
3-11
3-11
3-11
3-11
3-11
4-14
4-23
4-27
5-34
4-22
4-27
4-27
4-27
3-10
4-27
4-27
4-27
4-27
3-10
# bar 13
4-27
4-27
3-11
3-11
3-11
2-3
3-7
4-10
3-7
3-11
3-11
2-5
1-1
1-1
1-1
2-4
3-11
3-11
3-11
3-11
3-11
3-11
3-11
3-11
# bar 14
3-11
3-11
3-11
3-11
3-11
3-11
3-11
3-11
4-29
3-8
3-8
3-8
3-8
3-8
3-8
3-8
4-29
3-11
3-11
3-11
# bar 15
3-11
3-11
3-11
3-11
4-29
3-8
3-8
3-8
3-8
3-8
3-9
3-9
4-14
3-11
3-11
3-11
4-26
3-11
3-9
3-9
4-22
3-11
3-11
# bar 16
2-4
2-4
3-11
3-11
3-9
4-14
4-14
3-11
3-11
3-11
3-11
2-4
2-5
2-3
2-4
2-5
2-3
2-4
# bar 17
3-11
3-11
3-11
2-4
2-4
2-4
2-4
1-1
1-1
