# Supplementary material for: Fingerprints, barcode sequences and quasi-phylogenies–Tools for analysing polyphonic music
Source: PLoS One. 2023 Mar 2;18(3):e0280478. doi: 10.1371/journal.pone.0280478 (PMC9980773; doi:10.1371/journal.pone.0280478)
Supplement: S6 Fig — (ZIP) [file pone.0280478.s006.zip › S6_Rameau-intermediate-files/brahms_1874.vps]

* File : .\data\brahms_1874.vps Time : Mon Dec 26 13:27:05 2022
* File : .\data\brahms_1874.rdl Time : Mon Dec 26 13:27:05 2022
* File : .\data\brahms_1874.mid Time : Wed May 25 19:59:59 2022
# bar 2
11,
8,11,
4,8,11,
4,8,11,
4,8,
4,8,
# bar 3
4,8,
4,8,
4,11,
4,8,11,
4,8,11,
4,8,11,
4,8,4,
4,11,4,
4,8,11,4,
4,8,11,4,
4,8,11,8,
4,8,4,8,
4,11,4,8,
4,11,4,8,
4,11,4,6,
4,11,1,6,
4,9,1,6,
4,9,1,6,
4,9,1,4,
4,9,11,4,
4,8,11,4,
4,8,11,4,
# bar 4
4,8,11,
4,8,11,
4,8,11,
4,8,11,
4,8,11,
4,8,11,
4,8,11,
4,8,11,
4,8,
4,8,
4,8,
4,8,
4,11,
4,8,11,
4,8,11,
4,8,11,
4,8,4,
4,8,8,
4,11,8,
4,8,11,8,
4,8,11,8,
4,8,11,8,
4,8,1,8,
# bar 5
4,10,1,8,
4,10,1,8,
4,10,1,6,
4,10,1,6,
4,10,1,6,
4,10,1,6,
4,10,11,1,
4,10,11,
4,6,11,
3,6,11,
11,6,11,
11,6,11,
11,6,
11,
11,
11,
11,3,
# bar 6
11,3,
11,3,
11,3,11,
11,3,6,11,
11,3,6,11,
11,3,6,11,
11,3,6,1,
11,3,9,1,
11,3,4,9,1,
11,4,9,1,
9,11,4,9,1,
9,4,9,1,
9,4,9,1,
9,4,9,1,
9,9,1,
9,4,9,1,
4,9,1,
9,4,9,1,
9,4,9,1,
9,4,9,1,
9,4,9,1,
9,4,9,1,
# bar 7
9,4,9,1,
9,4,9,1,
9,4,9,1,
9,4,9,1,
9,4,9,4,
9,4,11,4,
9,4,11,4,
8,4,11,4,
8,4,11,
8,4,11,
8,4,11,
8,4,11,
8,4,11,
8,4,
8,
11,
8,11,
4,8,11,
8,4,8,11,
8,4,8,11,
8,4,8,11,
8,4,8,11,
8,4,8,11,
8,4,8,1,
8,4,7,1,
# bar 8
8,4,7,1,
9,4,7,1,
9,4,7,
9,4,
9,
1,
7,1,
7,
4,7,
4,
9,4,
9,4,1,
9,1,
9,7,1,
7,1,
4,7,1,
10,4,7,1,
10,4,7,
10,4,
10,
1,
7,1,
7,
4,7,
4,
10,4,
10,4,4,
10,4,
10,8,4,
8,4,
2,8,4,
11,2,8,4,
# bar 9
11,2,8,
11,2,
11,
4,
9,4,
4,9,4,
1,4,9,4,
1,4,9,4,
1,4,9,4,
1,4,9,4,
1,4,9,4,
1,4,9,6,
1,4,10,6,
1,4,10,6,
1,4,10,6,
# bar 10
1,4,10,6,
1,4,11,6,
1,3,11,6,
11,3,11,6,
11,3,11,
11,3,
11,
11,
9,11,
6,9,11,
11,6,9,11,
11,6,9,11,
11,6,9,11,
11,6,9,11,
11,6,9,11,
11,6,9,11,
11,6,9,11,
# bar 11
11,6,9,11,
3,6,9,11,
1,3,6,9,11,
1,6,9,11,
1,6,9,3,
1,6,9,3,
1,6,9,3,
6,9,3,
11,6,9,3,
11,6,9,3,
11,6,9,3,
11,6,9,3,
3,6,9,3,
1,3,6,9,3,
1,6,9,3,
1,6,9,6,
1,6,9,6,
1,6,9,6,
6,9,6,
11,6,9,6,
11,6,9,8,
11,6,11,8,
11,8,11,8,
4,8,11,8,
4,8,11,6,8,
4,8,11,6,
4,8,11,
4,8,11,4,
4,8,11,4,
# bar 12
4,8,11,4,
4,8,11,4,
4,8,11,8,
4,8,11,8,
4,8,11,8,
4,8,11,8,
4,8,11,6,8,
4,8,11,6,
4,8,11,
4,8,11,4,
4,8,11,4,
4,8,11,4,
4,8,11,4,
4,8,11,
4,8,9,11,
4,6,9,11,
3,6,9,11,
1,3,6,9,11,
1,6,9,11,
1,6,9,3,
1,6,9,3,
1,6,9,3,
6,9,3,
11,6,9,3,
11,6,9,3,
11,6,9,3,
11,6,9,3,
3,6,9,3,
# bar 13
1,3,6,9,3,
1,6,9,3,
1,6,9,6,
1,6,9,6,
1,6,9,6,
6,9,6,
11,6,9,6,
11,6,9,8,
11,6,11,8,
11,4,11,8,
4,11,8,
4,11,
4,
4,
8,
4,8,
1,4,8,
1,4,8,
1,4,8,
1,4,8,
1,4,8,
1,4,8,
1,4,8,
1,4,8,
# bar 14
1,4,8,
1,4,8,
1,4,8,
1,4,8,
1,4,8,
1,4,8,
1,4,8,
1,4,8,
1,2,4,8,
2,4,8,
2,4,8,
2,4,8,
2,4,8,
2,4,8,
2,4,8,
2,4,8,
1,2,4,8,
1,4,8,
1,4,8,
1,4,8,
# bar 15
1,4,8,
1,4,8,
1,4,8,
1,4,8,
1,2,4,8,
2,4,8,
2,4,8,
2,4,8,
2,4,8,
2,4,8,
2,4,9,
2,4,9,
1,2,4,9,
1,4,9,
1,4,8,
1,4,8,
11,1,4,8,
11,4,8,
11,4,6,
11,1,6,
9,11,1,6,
9,1,6,
9,1,4,
# bar 16
9,1,
9,1,
4,9,1,
9,4,9,1,
9,4,9,11,
9,4,8,11,
9,4,8,11,
11,4,8,11,
11,4,8,
11,4,8,
11,4,8,
4,8,
4,11,
8,11,
8,4,
11,4,
11,8,
4,8,
# bar 17
11,4,8,
11,4,8,
11,4,4,8,
4,4,8,
4,8,4,8,
8,4,8,
8,4,
8,
8,
