# Supplementary material for: Fingerprints, barcode sequences and quasi-phylogenies–Tools for analysing polyphonic music
Source: PLoS One. 2023 Mar 2;18(3):e0280478. doi: 10.1371/journal.pone.0280478 (PMC9980773; doi:10.1371/journal.pone.0280478)
Supplement: S6 Fig — (ZIP) [file pone.0280478.s006.zip › S6_Rameau-intermediate-files/brahms_1888.pcs]

* File : .\data\brahms_1888.pcs Time : Mon Dec 26 13:27:11 2022
* File : .\data\brahms_1888.vps Time : Mon Dec 26 13:27:11 2022
* File : .\data\brahms_1888.rdl Time : Mon Dec 26 13:27:10 2022
* File : .\data\brahms_1888.mid Time : Tue Dec 21 18:01:26 2021
# bar 2
1-1
1-1
1-1
# bar 3
1-1
1-1
1-1
2-2
2-3
2-3
3-11
4-20
4-20
4-16
4-16
4-27
4-23
4-23
4-22
4-22
4-22
4-22
3-11
3-11
2-5
# bar 4
2-5
2-3
3-2
3-2
3-7
3-7
4-26
4-26
4-26
4-20
4-16
3-9
4-16
4-27
4-26
4-22
4-22
3-11
3-11
3-11
3-11
2-5
2-5
1-1
1-1
1-1
2-2
2-3
# bar 5
2-3
3-11
4-20
4-20
4-20
4-26
4-22
4-22
3-9
3-9
4-22
3-7
2-3
2-3
2-3
2-3
3-2
4-29
4-27
4-26
4-26
4-23
4-14
3-11
3-11
3-11
3-11
# bar 6
3-11
3-11
3-11
3-11
3-11
4-20
4-19
3-12
4-24
5-26
4-19
3-11
3-11
3-11
3-11
3-11
3-11
3-11
3-11
4-26
4-26
3-11
4-27
# bar 7
5-34
4-22
5-23
4-14
5-27
4-26
4-27
4-27
4-27
4-23
4-27
4-27
3-11
4-27
5-31
5-22
5-20
4-20
3-11
3-11
3-8
# bar 8
4-27
3-10
3-10
4-27
4-27
4-26
4-26
3-11
3-11
4-26
4-27
3-8
3-12
4-19
4-19
4-19
3-11
3-9
3-9
3-9
3-9
3-9
3-9
3-11
# bar 9
3-8
4-21
4-22
4-27
4-27
4-27
4-24
4-16
3-9
3-9
3-9
3-9
3-11
3-7
3-7
3-6
4-21
4-21
# bar 10
3-8
4-27
4-26
4-26
3-11
3-11
3-9
4-22
3-11
4-17
4-17
# bar 11
4-17
3-11
3-11
3-9
3-9
3-7
4-26
4-26
3-11
3-11
4-26
4-26
4-26
4-23
4-23
4-11
4-13
4-8
5-20
4-14
3-11
3-11
3-11
3-9
3-9
# bar 12
3-7
4-26
4-26
3-11
4-26
4-26
4-26
4-26
4-27
4-27
3-11
3-7
4-27
4-27
4-27
4-27
4-27
4-27
4-27
3-7
3-7
4-27
4-27
4-16
4-20
4-29
3-8
4-16
# bar 13
4-16
4-16
5-29
4-27
4-27
3-7
4-27
4-27
4-27
4-26
4-26
3-11
3-9
3-9
3-9
3-7
4-22
4-22
4-21
3-8
3-8
3-7
3-7
4-27
4-27
3-11
3-11
4-27
4-27
4-27
# bar 14
4-27
4-27
4-28
4-27
5-25
4-29
4-20
3-11
2-4
2-4
1-1
1-1
1-1
2-4
# bar 15
2-4
2-4
3-6
4-22
5-23
5-23
5-23
5-25
5-25
4-13
4-13
3-10
3-10
3-10
3-10
4-27
5-25
4-29
4-14
3-11
3-11
4-26
# bar 16
4-27
4-27
5-26
4-24
4-27
4-27
4-27
4-19
5-17
4-19
3-11
3-11
3-11
2-3
1-1
1-1
2-3
# bar 17
3-11
3-11
3-9
4-14
5-27
5-27
5-27
5-27
5-27
4-26
4-27
4-27
3-11
2-4
1-1
