# Supplementary material for: Fingerprints, barcode sequences and quasi-phylogenies–Tools for analysing polyphonic music
Source: PLoS One. 2023 Mar 2;18(3):e0280478. doi: 10.1371/journal.pone.0280478 (PMC9980773; doi:10.1371/journal.pone.0280478)
Supplement: S6 Fig — (ZIP) [file pone.0280478.s006.zip › S6_Rameau-intermediate-files/brahms_1888.vps]

* File : .\data\brahms_1888.vps Time : Mon Dec 26 13:27:11 2022
* File : .\data\brahms_1888.rdl Time : Mon Dec 26 13:27:10 2022
* File : .\data\brahms_1888.mid Time : Tue Dec 21 18:01:26 2021
# bar 2
3,
11,
10,
# bar 3
6,
3,
5,
3,5,
3,6,
3,6,
10,3,6,
10,3,6,11,
3,10,3,6,11,
3,10,3,5,11,
3,10,3,5,11,
3,8,3,5,11,
3,8,3,5,10,
8,8,3,5,10,
8,8,3,6,10,
8,8,3,6,10,
8,10,3,6,10,
8,10,3,6,
3,10,3,6,
3,10,3,6,
3,10,3,
# bar 4
3,10,3,
3,6,3,
3,6,3,5,
3,6,3,5,
3,8,3,5,
3,8,3,6,
11,8,3,6,
11,8,3,6,
11,8,3,6,
11,10,3,6,
11,10,3,5,
3,10,3,5,
3,10,3,5,11,
3,8,3,5,11,
3,8,3,6,11,
3,8,3,6,10,
3,8,3,6,10,
3,10,3,6,10,
3,10,3,6,10,
3,10,3,6,
3,10,3,6,
3,10,3,
3,10,3,
3,3,
3,
5,
3,5,
3,6,
# bar 5
3,6,
10,3,6,
10,3,6,11,
3,10,3,6,11,
3,10,3,6,11,
3,8,3,6,11,
3,8,3,6,10,
8,8,3,6,10,
8,8,3,10,
8,8,3,10,
8,6,3,10,
8,6,3,6,
3,6,3,6,
3,6,3,
3,6,3,
3,6,3,
3,6,3,5,
11,6,3,5,
11,8,3,5,
11,8,3,6,
11,8,3,6,
11,8,1,6,
11,10,1,6,
6,10,1,6,
6,10,1,6,10,
6,10,1,10,
6,10,1,1,
# bar 6
6,10,6,1,
6,10,6,1,
6,10,6,1,
6,10,6,3,
6,10,6,1,
6,10,5,1,
6,9,5,1,
1,9,5,1,
1,9,5,3,
1,9,5,6,3,
1,9,5,6,1,
1,9,6,1,
1,10,6,1,
1,10,6,10,1,
6,10,6,10,1,
6,10,6,1,
6,10,6,10,1,
6,10,1,10,1,
6,10,1,10,1,
6,10,1,10,3,
6,10,1,10,3,
6,10,1,10,1,
6,10,1,1,4,
# bar 7
6,10,8,1,4,
6,1,8,1,4,
6,1,8,3,4,
1,1,8,3,4,
1,11,8,3,4,
1,11,8,1,4,
1,10,8,1,4,
1,10,8,1,4,
1,10,8,10,4,
1,10,8,10,3,
1,10,7,10,3,
1,10,7,10,3,
3,10,7,10,3,
3,10,7,10,1,
3,10,7,1,4,
3,10,7,11,4,
3,10,8,11,4,
3,8,8,11,4,
4,8,8,11,4,
4,8,4,11,4,
4,8,4,10,4,
# bar 8
4,8,1,10,4,
4,1,10,4,
4,1,10,4,
6,1,10,4,
6,10,1,10,4,
6,10,1,10,3,
6,10,1,3,
6,10,3,3,
6,10,3,3,
6,10,3,1,
7,10,3,1,
3,7,3,1,
3,7,3,11,
3,7,3,8,11,
3,7,3,8,11,
7,8,3,8,11,
8,3,8,11,
8,3,8,10,
8,3,8,10,
8,10,3,8,10,
10,3,8,10,
10,3,5,10,
10,3,5,
10,3,6,
# bar 9
10,0,6,
10,0,6,8,
10,0,5,8,
10,2,5,8,
10,2,5,8,
10,10,2,5,8,
10,10,2,6,8,
10,10,2,3,8,
10,10,3,8,
10,3,10,3,8,
10,3,10,3,5,
3,10,3,5,
3,10,3,6,
3,1,3,6,
3,1,3,6,
3,1,3,5,
11,3,1,3,5,
11,3,1,3,5,
# bar 10
11,3,11,3,5,
11,8,11,3,5,
11,8,11,3,6,
8,8,11,3,6,
8,8,11,3,
8,8,11,3,
8,8,10,3,
8,6,10,3,
3,6,10,3,
3,6,10,3,7,
3,6,10,3,7,
# bar 11
3,6,10,3,7,
3,10,3,7,
3,10,3,7,
3,10,3,5,
3,10,3,5,
3,0,3,5,
8,3,0,3,5,
8,0,3,5,
8,0,3,0,
8,0,5,0,
8,3,5,0,
8,8,3,5,0,
8,3,5,0,
8,3,5,10,
8,3,5,10,
8,3,5,7,
8,2,5,7,
8,2,3,7,
8,10,2,3,7,
8,10,3,7,
10,3,7,
3,10,3,7,
3,10,3,7,
3,10,3,5,
3,10,3,5,
# bar 12
3,0,3,5,
8,3,0,3,5,
8,0,3,5,
8,0,3,3,
8,0,5,3,
8,0,5,3,
8,8,0,5,3,
8,0,5,3,
8,0,5,2,
8,0,5,2,
8,0,5,
8,10,5,
8,10,2,5,
8,10,2,5,
8,10,2,5,
8,10,2,5,
8,10,2,5,
8,10,2,5,
8,10,2,5,
8,10,8,5,
8,10,8,5,
2,8,10,8,5,
2,10,8,5,
2,10,8,3,
2,10,7,3,
2,10,7,8,
2,10,2,8,
2,3,10,2,8,
# bar 13
2,3,10,2,8,
3,10,2,8,
3,5,10,2,8,
5,10,2,8,
5,10,2,8,
5,10,10,8,
5,2,10,8,
5,2,10,8,
10,5,2,10,8,
10,5,2,10,7,
10,5,2,10,7,
10,5,2,10,5,
10,5,3,10,5,
10,5,3,10,5,
10,10,3,10,5,
10,10,8,10,5,
0,10,8,10,5,
0,10,8,10,5,
0,10,8,10,2,
2,10,8,10,2,
2,10,8,10,
5,10,8,10,
5,10,5,8,
5,10,2,5,8,
5,10,2,5,8,
5,10,2,5,10,
10,2,5,10,
10,2,5,8,
10,10,2,5,8,
10,10,2,5,8,
# bar 14
10,10,2,5,8,
10,5,2,5,8,
11,5,2,5,8,
11,5,2,5,7,
11,5,2,4,7,
11,5,4,7,
11,0,4,7,
0,0,4,7,
0,0,4,
0,0,4,
0,0,
0,
0,
8,0,
# bar 15
0,8,0,
8,0,8,0,
8,0,8,10,
5,8,0,8,10,
5,8,0,7,10,
5,8,0,7,10,
5,8,0,7,10,
5,8,2,7,10,
5,8,2,7,10,
5,8,2,7,8,
5,8,2,7,8,
5,8,2,5,8,
5,8,2,5,8,
5,8,2,5,8,
5,8,2,5,8,
5,10,2,5,8,
7,10,2,5,8,
7,10,2,8,
7,10,3,8,
7,10,3,7,
7,10,3,7,
7,10,0,3,7,
# bar 16
7,10,0,4,7,
7,10,0,4,7,
7,10,0,4,8,
0,10,0,4,8,
0,10,0,4,7,
0,10,4,7,
0,10,0,4,7,
0,8,0,4,7,
5,8,0,4,7,
5,8,0,4,5,
5,8,0,5,
5,8,0,5,
5,8,0,
5,8,
5,
8,
5,8,
# bar 17
0,5,8,
5,0,5,8,
5,0,5,7,
8,5,0,5,7,
8,5,0,3,7,
8,5,0,3,7,
8,5,0,3,7,
8,5,0,3,7,
8,5,0,3,7,
8,5,0,3,5,
9,5,0,3,5,
9,5,0,3,
9,5,0,
9,5,
9,
