# Supplementary material for: Fingerprints, barcode sequences and quasi-phylogenies–Tools for analysing polyphonic music
Source: PLoS One. 2023 Mar 2;18(3):e0280478. doi: 10.1371/journal.pone.0280478 (PMC9980773; doi:10.1371/journal.pone.0280478)
Supplement: S6 Fig — (ZIP) [file pone.0280478.s006.zip › S6_Rameau-intermediate-files/bruckner_1878.pcs]

* File : .\data\bruckner_1878.pcs Time : Mon Dec 26 13:27:16 2022
* File : .\data\bruckner_1878.vps Time : Mon Dec 26 13:27:16 2022
* File : .\data\bruckner_1878.rdl Time : Mon Dec 26 13:27:16 2022
* File : .\data\bruckner_1878.mid Time : Tue Dec 21 14:31:27 2021
# bar 2
1-1
2-3
3-11
3-11
3-11
3-11
# bar 3
4-17
3-11
3-11
3-11
3-11
4-20
4-20
4-20
4-27
4-27
4-28
4-27
3-11
# bar 4
4-29
4-16
4-20
4-20
3-11
3-11
3-11
3-11
3-11
3-11
4-26
4-20
3-11
# bar 5
3-12
4-24
3-12
4-19
3-12
3-12
3-11
3-11
4-26
3-7
2-3
2-3
2-2
3-7
# bar 6
3-7
4-26
3-11
4-26
4-26
4-27
5-34
5-27
4-26
5-27
5-27
5-27
5-25
5-25
5-31
4-13
3-2
# bar 7
2-1
3-3
3-3
3-4
2-4
2-2
2-2
3-6
4-22
5-34
5-31
4-28
3-10
2-3
1-1
2-3
2-3
2-6
2-5
2-4
2-2
3-8
# bar 8
2-4
2-5
3-5
3-8
3-8
3-10
3-11
3-8
3-8
3-11
3-11
3-11
3-11
2-5
# bar 9
1-1
1-1
1-1
1-1
2-3
3-11
2-4
3-8
3-2
3-2
4-29
5-19
4-15
4-23
4-23
4-23
4-23
4-27
4-29
3-11
# bar 10
4-20
4-14
4-14
4-22
4-22
4-22
3-7
3-7
4-27
4-27
4-27
3-7
3-7
3-7
2-5
3-7
3-7
3-11
3-11
3-11
4-14
4-14
4-14
4-14
3-4
2-5
2-4
2-4
2-4
3-6
3-6
2-2
3-6
3-6
2-4
3-11
3-11
3-11
3-11
2-5
2-4
3-4
3-9
3-9
2-2
2-2
# bar 11
3-9
3-9
3-9
4-22
3-9
3-9
2-5
2-5
2-5
2-5
2-5
3-7
3-7
3-7
3-7
3-7
2-2
3-8
3-8
2-4
2-4
2-4
1-1
1-1
1-1
2-2
1-1
2-4
2-4
3-11
3-11
4-27
3-11
3-11
3-11
2-4
2-4
2-4
3-8
4-29
4-10
3-7
3-7
3-7
3-7
3-7
3-7
3-7
3-7
4-22
3-7
3-7
3-7
# bar 12
3-11
3-11
2-4
3-11
4-26
4-26
3-11
4-26
4-26
4-20
4-20
4-20
4-26
4-26
3-7
3-11
3-11
3-4
3-4
3-4
2-4
2-4
2-4
2-4
2-3
2-3
3-7
4-26
4-26
4-26
5-35
4-26
4-26
4-27
4-27
4-27
4-28
4-28
4-28
5-31
4-27
4-27
3-11
3-10
4-13
4-13
# bar 13
4-13
3-10
3-7
2-2
3-8
3-8
2-2
2-4
3-12
4-19
4-14
4-13
4-13
4-13
4-3
4-3
3-2
4-29
3-2
3-2
3-2
3-2
4-29
4-16
4-16
3-9
4-22
4-22
3-6
3-7
3-7
3-7
4-22
3-9
2-5
2-5
3-11
4-20
4-20
4-20
4-20
4-20
3-11
3-11
2-5
3-11
3-11
2-3
2-3
2-3
2-3
# bar 14
2-3
2-3
3-10
4-27
3-10
3-10
3-10
3-10
3-10
3-10
3-10
3-10
3-10
3-5
3-5
3-5
3-2
4-10
3-7
3-7
3-7
3-7
4-27
3-8
3-8
2-2
3-7
4-27
3-10
3-10
2-3
2-3
2-3
3-11
2-5
1-1
2-3
3-11
3-11
3-5
3-5
3-10
3-11
2-5
2-5
1-1
1-1
# bar 15
2-2
3-9
2-5
2-5
3-11
3-11
3-11
4-20
3-4
2-5
2-5
1-1
1-1
2-5
1-1
2-3
3-10
2-6
1-1
3-8
2-2
1-1
1-1
2-2
3-9
2-5
1-1
2-5
3-9
4-22
3-7
2-3
3-11
4-26
3-7
2-5
2-5
1-1
1-1
2-5
1-1
2-4
3-6
2-2
2-2
1-1
1-1
1-1
2-5
1-1
2-4
3-11
2-5
2-5
1-1
1-1
2-5
1-1
2-3
3-10
2-6
1-1
3-8
2-2
1-1
1-1
2-2
3-9
2-5
1-1
2-5
3-9
4-22
3-7
2-3
3-11
4-26
3-7
2-5
2-5
1-1
1-1
2-5
1-1
2-4
3-11
2-5
1-1
3-7
2-2
1-1
# bar 16
1-1
2-2
3-9
2-5
1-1
2-5
3-9
4-14
3-4
2-4
3-11
4-20
3-4
2-5
2-5
1-1
1-1
2-5
1-1
2-3
3-10
2-3
3-11
2-5
1-1
2-3
1-1
2-5
1-1
2-6
1-1
2-3
1-1
2-5
1-1
2-5
1-1
2-5
3-11
2-4
1-1
2-1
1-1
2-5
1-1
2-5
1-1
2-3
1-1
2-6
1-1
2-5
1-1
2-5
3-11
2-3
1-1
2-2
1-1
2-5
1-1
2-5
1-1
2-4
1-1
2-2
1-1
2-5
# bar 17
3-11
2-3
2-5
1-1
2-5
3-11
2-4
2-5
1-1
2-5
1-1
2-6
3-10
2-3
3-7
2-3
3-11
2-4
2-5
1-1
2-4
3-11
2-3
1-1
2-5
1-1
2-5
3-11
2-3
1-1
2-2
1-1
2-5
1-1
2-6
1-1
2-3
1-1
