# Supplementary material for: Fingerprints, barcode sequences and quasi-phylogenies–Tools for analysing polyphonic music
Source: PLoS One. 2023 Mar 2;18(3):e0280478. doi: 10.1371/journal.pone.0280478 (PMC9980773; doi:10.1371/journal.pone.0280478)
Supplement: S6 Fig — (ZIP) [file pone.0280478.s006.zip › S6_Rameau-intermediate-files/bruckner_1878.vps]

* File : .\data\bruckner_1878.vps Time : Mon Dec 26 13:27:16 2022
* File : .\data\bruckner_1878.rdl Time : Mon Dec 26 13:27:16 2022
* File : .\data\bruckner_1878.mid Time : Tue Dec 21 14:31:27 2021
# bar 2
1,
10,1,
6,10,1,
1,6,10,1,
6,1,6,10,1,
6,1,6,10,6,
# bar 3
6,1,6,10,9,
6,1,6,9,9,
6,1,6,9,6,
6,2,6,9,6,
6,2,6,9,2,
6,2,6,9,1,
6,2,6,9,1,
6,2,6,9,1,
6,3,6,9,1,
6,3,6,9,1,
6,3,6,9,0,
6,3,6,9,11,
6,3,6,11,
# bar 4
6,3,5,11,
6,1,5,11,
6,1,5,10,
6,1,5,10,
6,1,6,10,
6,1,6,10,
6,1,6,10,1,
6,1,6,10,1,
6,1,6,10,6,
6,1,6,10,10,
6,1,6,10,3,
6,1,6,10,5,
6,1,6,10,6,
# bar 5
6,2,6,10,6,
6,2,6,10,8,
6,2,6,10,6,
6,2,6,10,5,
6,2,6,10,6,
6,2,10,6,
6,1,10,6,
6,1,10,6,
6,1,10,3,
6,1,3,
6,3,
6,3,
6,8,
6,11,8,
# bar 6
6,6,11,8,
6,3,6,11,8,
6,3,6,11,11,
6,3,8,11,11,
6,3,8,11,8,
6,2,8,11,8,
6,2,8,11,4,
6,3,8,11,4,
6,3,8,11,3,
6,4,8,11,3,
6,4,8,11,3,
6,4,8,11,3,
6,5,8,11,3,
6,5,8,11,3,
6,5,8,11,2,
6,5,8,11,5,
6,5,8,5,
# bar 7
6,5,5,
6,5,2,
6,5,2,
6,5,10,
6,6,10,
6,6,8,
6,8,8,
6,8,4,8,
6,8,1,4,8,
6,10,1,4,8,
6,10,1,4,7,
10,1,4,7,
10,1,4,10,
10,1,10,
10,10,
10,7,
10,7,
10,4,
11,4,
11,3,
1,3,
1,7,3,
# bar 8
3,7,3,
3,8,3,
3,8,2,
4,8,2,
4,10,2,
4,10,1,
5,10,1,
5,11,1,
5,11,1,
5,10,1,
6,10,1,
1,6,10,1,
1,6,10,
1,6,
# bar 9
1,
6,
6,6,
6,6,6,
9,6,6,
9,2,6,
6,2,6,
6,2,6,8,
6,9,6,8,
6,9,6,8,
2,9,6,8,
2,9,3,6,8,
2,8,3,6,8,
1,8,3,6,8,
1,8,3,6,
1,6,8,3,
1,6,8,3,
0,6,8,3,
0,6,8,5,
0,8,5,
# bar 10
0,8,1,5,
0,8,1,3,
0,1,8,1,3,
11,1,8,1,3,
11,1,8,3,
11,1,8,1,3,
11,1,8,1,
11,8,1,
11,5,8,1,
11,5,8,1,1,
11,5,8,1,1,
11,8,1,1,
11,1,8,1,1,
10,1,8,1,1,
1,8,1,1,
10,8,1,1,
1,10,8,1,1,
1,10,6,1,1,
10,6,1,1,
10,6,1,1,
10,6,1,11,
6,10,6,1,11,
6,10,1,6,11,
10,1,6,11,
10,6,11,
6,11,
6,10,
10,6,10,
10,6,10,
10,6,8,
10,6,8,
6,8,
6,10,8,
6,10,8,
6,10,6,
1,6,10,6,
1,6,10,6,
1,10,6,
1,10,5,
10,5,
1,5,
6,1,5,
6,1,8,
6,1,8,
6,8,
6,8,
# bar 11
6,1,8,
6,1,8,
6,1,8,
10,6,1,8,
6,1,8,
6,1,8,
6,1,6,
1,6,1,6,
6,1,6,
6,1,6,
6,6,1,6,
6,6,1,4,6,
6,1,6,4,6,
1,6,4,6,
1,6,4,6,
1,6,4,
6,4,
10,6,4,
10,6,4,
10,6,
10,6,6,
10,6,6,
6,6,
6,
6,
6,4,
6,
6,10,
6,10,6,
1,6,10,6,
1,6,10,
1,6,10,4,
1,6,10,
1,6,10,
1,6,10,6,
6,10,6,
6,10,
6,10,
6,10,4,
6,10,4,3,
6,1,4,3,
6,1,3,
6,1,3,
6,1,6,3,
6,1,3,
6,1,3,3,
6,1,3,3,
6,1,3,3,
6,1,3,3,
11,6,1,3,3,
6,1,3,3,
6,1,3,3,
3,6,1,3,3,
# bar 12
3,6,11,3,3,
6,11,3,3,
11,3,3,
11,3,8,
6,11,3,8,
6,3,11,3,8,
3,11,3,8,
6,11,3,8,
6,11,3,8,
6,11,3,10,
11,6,11,3,10,
11,6,11,3,10,
11,6,11,3,8,
11,6,3,8,
6,3,8,
11,3,8,
11,3,8,
11,3,10,
3,11,3,10,
3,11,3,10,
3,11,3,11,
11,3,11,
3,11,
3,11,
3,6,
6,3,6,
6,8,3,6,
6,8,11,3,6,
8,11,3,6,
8,11,3,6,
1,8,11,3,6,
8,11,3,6,
8,11,3,6,
8,11,3,5,
5,8,11,3,5,
8,11,3,5,
8,11,2,5,
8,8,11,2,5,
8,11,2,5,11,
8,7,2,5,11,
7,2,5,11,
7,2,5,11,
7,2,11,
8,2,11,
1,8,2,11,
1,8,2,11,
# bar 13
1,8,2,11,
8,2,11,
8,1,11,
1,11,
5,1,11,
5,1,11,
1,11,
1,9,
1,5,9,
1,5,9,6,
1,5,8,6,
11,5,8,6,
8,11,5,8,6,
8,11,5,8,6,
8,9,5,8,6,
9,5,8,6,
6,9,8,6,
2,6,9,8,6,
6,9,8,6,
9,9,8,6,
6,9,9,8,6,
9,9,8,6,
2,9,8,6,
2,9,8,4,
9,2,9,8,4,
9,2,9,4,
9,2,6,9,4,
2,6,9,4,
2,6,6,4,
6,9,6,4,
6,9,6,4,
9,6,4,
2,9,6,4,
2,9,4,
2,9,2,
2,9,2,
2,6,9,2,
2,6,9,1,
2,6,9,2,1,
6,9,2,1,
6,9,2,1,
6,9,2,1,
6,9,2,2,
6,9,2,2,
9,2,2,
6,9,2,2,
6,9,2,6,
6,9,6,6,
6,9,6,6,
6,9,6,6,
9,6,6,
# bar 14
9,6,6,
9,6,6,
9,0,6,6,
2,9,0,6,6,
9,0,6,6,
0,9,6,6,
6,0,9,6,6,
0,9,6,6,
9,0,6,6,
9,9,0,6,6,
9,9,0,6,
9,6,9,0,6,
6,9,0,6,
6,11,0,6,
6,11,0,6,
6,11,0,0,
9,11,0,0,
2,9,11,0,0,
2,9,0,0,
2,9,0,0,
2,9,0,0,
2,9,0,2,0,
6,9,0,2,0,
6,0,2,0,
6,0,2,0,
0,2,0,
9,0,2,0,
9,0,2,6,
9,0,6,6,
9,0,6,6,
9,6,6,
9,6,6,
9,6,
9,1,6,
1,6,
1,
10,1,
10,1,5,
10,1,5,5,
10,11,5,5,
10,11,5,
8,11,5,
8,11,3,
8,3,
8,3,3,
3,3,
3,
# bar 15
5,3,
10,5,3,
10,3,
10,3,3,
6,10,3,3,
6,10,3,
6,10,1,
6,10,5,1,
6,5,1,
6,1,
6,1,1,
1,1,
1,
8,1,
8,
5,8,
5,8,11,
5,11,
5,
5,11,1,
11,1,
11,
11,
1,11,
6,1,11,
6,1,
6,
6,1,
6,11,1,
3,6,11,1,
3,6,1,
3,6,
3,6,10,
3,6,1,10,
3,1,10,
3,10,
3,10,10,
10,10,
10,
5,10,
5,
1,5,
1,5,3,
1,3,
1,3,3,
3,3,
3,
5,
10,5,
10,
6,10,
6,10,1,
6,1,
6,1,1,
1,1,
1,
8,1,
8,
5,8,
5,8,11,
5,11,
5,
5,11,1,
11,1,
11,
11,
1,11,
6,1,11,
6,1,
6,
6,1,
6,11,1,
3,6,11,1,
3,6,1,
3,6,
3,6,10,
3,6,1,10,
3,1,10,
3,10,
3,10,10,
10,10,
10,
5,10,
5,
1,5,
1,5,8,
1,8,
1,
1,8,10,
8,10,
8,
# bar 16
8,
10,8,
3,10,8,
3,10,
3,
3,10,
3,8,10,
11,3,8,10,
11,3,10,
11,3,
11,3,6,
11,3,10,6,
11,10,6,
11,6,
11,6,6,
6,6,
6,
1,6,
1,
10,1,
10,1,7,
10,7,
10,2,7,
2,7,
2,
11,2,
11,
11,6,
6,
0,6,
0,
9,0,
9,
9,4,
4,
11,6,
11,
11,4,
7,11,4,
7,11,
7,
7,6,
7,
7,2,
2,
9,2,
9,
6,9,
6,
6,0,
0,
7,2,
7,
7,0,
4,7,0,
4,7,
4,
4,2,
4,
4,11,
11,
6,11,
6,
2,6,
2,
2,4,
4,
11,4,
# bar 17
7,11,4,
7,4,
7,2,
2,
9,2,
6,9,2,
6,2,
6,1,
1,
7,2,
7,
7,1,
4,7,1,
4,7,
4,7,2,
4,7,
4,7,11,
7,11,
6,11,
6,
2,6,
2,6,9,
6,9,
6,
4,11,
4,
4,9,
1,4,9,
1,4,
1,
1,11,
1,
1,8,
8,
2,8,
2,
11,2,
11,
