# Supplementary material for: Fingerprints, barcode sequences and quasi-phylogenies–Tools for analysing polyphonic music
Source: PLoS One. 2023 Mar 2;18(3):e0280478. doi: 10.1371/journal.pone.0280478 (PMC9980773; doi:10.1371/journal.pone.0280478)
Supplement: S6 Fig — (ZIP) [file pone.0280478.s006.zip › S6_Rameau-intermediate-files/bruckner_1881to83.pcs]

* File : .\data\bruckner_1881to83.pcs Time : Mon Dec 26 13:27:22 2022
* File : .\data\bruckner_1881to83.vps Time : Mon Dec 26 13:27:21 2022
* File : .\data\bruckner_1881to83.rdl Time : Mon Dec 26 13:27:21 2022
* File : .\data\bruckner_1881to83.mid Time : Wed Dec 22 09:02:45 2021
# bar 2
1-1
2-5
3-11
3-11
# bar 3
3-11
4-18
4-27
4-27
4-27
4-17
3-11
4-29
4-20
4-14
3-9
3-11
# bar 4
3-8
4-24
4-27
3-7
3-10
3-11
3-7
4-10
3-7
3-7
3-11
# bar 5
3-11
3-11
3-11
3-11
3-11
3-11
3-11
4-18
4-18
3-10
4-18
3-11
4-27
4-27
4-27
4-23
4-23
4-27
3-11
# bar 6
4-19
5-17
4-19
3-11
3-11
3-9
4-23
4-22
4-22
3-11
3-11
3-11
3-11
3-11
3-11
# bar 7
2-5
2-5
3-9
4-22
4-22
3-11
4-14
4-14
4-19
4-24
5-26
4-27
4-27
5-28
4-12
3-8
4-16
4-16
3-8
3-10
4-28
4-28
4-27
# bar 8
5-26
4-19
4-27
3-7
2-2
1-1
1-1
1-1
1-1
1-1
1-1
2-1
3-4
4-14
4-14
3-11
# bar 9
3-11
3-11
2-3
3-11
3-11
4-26
4-20
4-20
3-4
4-14
3-11
# bar 10
3-11
3-11
3-9
4-22
4-22
4-24
4-27
4-23
5-23
4-22
3-11
4-14
4-14
3-9
4-14
3-11
3-11
3-11
# bar 11
2-4
1-1
2-2
1-1
1-1
2-5
3-11
4-22
4-22
4-22
4-26
4-26
3-11
3-4
3-7
3-9
3-9
3-11
3-11
3-6
3-6
4-11
4-14
4-14
3-11
3-11
3-11
# bar 12
3-11
2-5
2-5
2-5
2-5
3-11
4-22
4-22
4-22
4-26
4-26
3-11
3-11
3-11
3-9
2-5
3-4
3-4
3-7
3-7
3-9
3-9
3-11
3-12
4-19
3-11
3-11
2-3
2-3
3-11
3-11
3-11
# bar 13
2-3
3-11
4-14
4-14
3-11
4-22
3-9
3-9
3-9
4-14
4-14
3-11
2-4
2-4
1-1
1-1
2-3
1-1
1-1
2-5
3-11
4-19
4-19
4-19
4-19
4-19
4-16
3-9
4-23
3-9
3-9
# bar 14
3-11
3-11
4-22
4-22
3-11
4-14
3-9
3-9
3-9
4-14
4-14
3-11
2-4
2-4
1-1
1-1
1-1
2-5
2-5
3-11
3-11
4-27
3-8
# bar 15
4-27
3-11
3-8
4-16
5-29
4-23
4-22
4-20
4-20
3-4
4-20
3-11
3-11
3-11
3-10
4-13
3-5
3-5
3-11
4-27
3-8
# bar 16
3-8
4-27
4-27
4-27
4-23
5-23
5-23
4-22
3-11
3-11
3-11
3-11
3-11
4-17
5-32
4-18
4-18
3-11
4-27
3-8
# bar 17
4-27
3-11
3-8
4-16
5-29
4-23
4-22
4-20
4-20
3-4
4-20
3-11
3-11
3-11
2-3
3-11
2-5
3-11
3-11
4-27
3-8
# bar 18
4-27
3-11
3-8
4-16
5-29
4-23
4-14
4-19
4-19
4-19
5-21
4-20
4-20
3-11
3-11
2-5
3-9
3-9
4-14
3-11
4-27
3-8
# bar 19
4-27
4-26
3-7
2-5
3-11
4-27
4-27
3-11
4-19
5-17
4-19
3-11
3-11
3-9
2-2
2-2
3-7
4-27
3-8
4-12
4-19
# bar 20
4-19
4-18
4-13
4-13
4-14
4-14
4-14
4-12
4-12
4-14
4-14
3-9
3-11
3-11
3-11
2-3
1-1
2-3
1-1
1-1
2-5
1-1
2-3
3-11
4-27
