# Supplementary material for: Fingerprints, barcode sequences and quasi-phylogenies–Tools for analysing polyphonic music
Source: PLoS One. 2023 Mar 2;18(3):e0280478. doi: 10.1371/journal.pone.0280478 (PMC9980773; doi:10.1371/journal.pone.0280478)
Supplement: S6 Fig — (ZIP) [file pone.0280478.s006.zip › S6_Rameau-intermediate-files/bruckner_1881to83.vps]

* File : .\data\bruckner_1881to83.vps Time : Mon Dec 26 13:27:21 2022
* File : .\data\bruckner_1881to83.rdl Time : Mon Dec 26 13:27:21 2022
* File : .\data\bruckner_1881to83.mid Time : Wed Dec 22 09:02:45 2021
# bar 2
2,
9,2,
5,9,2,
2,5,9,2,
# bar 3
2,5,9,
2,5,8,9,
2,5,8,10,
2,5,8,10,
2,5,8,10,
2,5,10,1,
2,5,10,2,
2,5,10,4,
2,5,9,10,
2,4,5,9,
2,4,9,
1,4,9,
# bar 4
1,3,9,
1,3,5,9,
0,3,5,9,
0,3,5,
0,3,9,
0,3,7,
0,3,5,
0,3,5,2,
0,5,2,
0,5,2,
10,5,2,
# bar 5
10,5,2,
10,5,2,
10,5,2,
10,5,2,
10,5,10,2,
10,7,10,2,
10,2,7,10,2,
10,2,7,10,1,
7,2,7,10,1,
7,1,7,10,1,
7,1,7,10,2,
7,2,7,10,2,
7,2,7,10,4,
7,2,7,10,4,
7,2,7,10,4,
7,2,7,9,4,
7,2,4,9,4,
7,1,4,9,4,
9,1,4,9,4,
# bar 6
9,1,4,9,5,
9,1,4,2,5,
9,1,9,2,5,
9,9,2,5,
2,9,2,5,
2,9,2,7,
2,9,2,4,7,
2,0,2,4,7,
2,0,4,7,
0,0,4,7,
0,0,4,9,
0,0,5,9,
0,0,5,9,
0,0,5,9,
5,0,5,9,
# bar 7
5,0,5,
5,0,5,
5,0,5,7,
5,9,0,5,7,
5,9,0,5,7,
5,9,0,5,9,
5,10,0,5,9,
5,10,0,5,9,
5,10,1,5,9,
5,7,1,5,9,
5,7,1,4,9,
4,7,1,4,9,
4,7,1,4,9,
4,7,1,3,9,
4,7,1,3,7,
3,7,1,3,7,
3,7,1,3,8,
3,9,1,3,8,
3,9,1,3,9,
3,9,0,3,9,
3,6,0,3,9,
3,6,9,0,9,
2,6,9,0,9,
# bar 8
2,6,9,0,10,
2,6,9,10,
2,6,9,0,
2,9,0,
2,0,
2,2,
2,
0,
10,
9,
9,
10,9,
2,10,9,
2,7,10,9,
7,2,7,10,9,
7,2,7,10,7,
# bar 9
7,2,7,10,
7,2,7,10,
7,7,10,
7,3,7,10,
3,7,10,
3,7,10,0,
3,7,10,2,
3,7,10,2,
3,10,2,
3,5,10,2,
10,5,10,2,
# bar 10
10,5,10,1,
10,5,10,2,
10,5,10,0,
10,5,10,2,0,
10,5,0,2,0,
10,6,0,2,0,
9,6,0,2,0,
9,7,0,2,0,
9,7,0,2,10,
7,7,0,2,10,
7,7,10,2,10,
7,7,10,2,9,
7,7,10,2,9,
7,7,9,2,9,
7,6,9,2,9,
2,6,9,2,9,
2,6,9,2,
2,6,9,
# bar 11
2,6,
2,
2,4,
4,
4,4,
9,4,4,
1,9,4,4,
1,9,4,11,
1,9,4,11,
1,9,4,11,
1,8,4,11,
1,4,8,4,11,
4,8,4,11,
4,8,4,9,
4,6,4,9,
4,6,4,11,
4,6,4,11,
4,8,4,11,
4,8,4,11,
4,8,4,6,
4,8,4,6,
4,8,3,6,
4,11,3,6,
4,11,3,6,
11,3,6,
11,3,8,
11,4,8,
# bar 12
4,11,4,8,
4,11,4,4,
4,11,4,4,
4,11,4,4,
4,9,4,4,
1,4,9,4,4,
1,4,9,4,11,
1,9,4,11,
1,9,4,11,
1,8,4,11,
1,4,8,4,11,
1,4,8,4,1,
4,8,4,1,
4,8,4,11,
4,9,4,11,
4,9,4,9,
4,8,4,9,
4,8,4,9,
4,6,4,9,
4,6,4,9,
4,6,4,11,
4,6,4,11,
4,8,4,11,
4,8,4,0,
4,8,7,0,
4,7,7,0,
4,7,7,0,
4,7,7,4,
4,7,7,4,
4,0,7,4,
4,0,7,7,
4,0,7,7,
# bar 13
4,4,7,7,
4,0,4,7,7,
4,0,4,7,5,
0,0,4,7,5,
0,0,4,7,4,
0,0,2,7,4,
0,0,2,7,2,
0,0,7,2,
0,0,7,2,
0,11,0,7,2,
0,7,11,7,2,
7,11,7,2,
7,11,7,
7,11,
7,
7,
7,4,
4,
4,4,
11,4,4,
8,11,4,4,
8,11,4,0,
8,11,4,0,
8,11,4,0,
8,9,4,0,
8,9,4,0,
8,9,4,2,
9,4,2,
9,11,4,2,
9,11,4,4,
9,11,4,4,
# bar 14
9,0,4,4,
9,0,4,4,
9,0,4,2,
9,9,0,4,2,
9,9,0,4,0,
9,9,11,4,0,
9,9,11,4,11,
9,9,4,11,
9,9,4,11,
9,8,9,4,11,
9,4,8,4,11,
4,8,4,11,
4,8,4,
4,8,
4,
4,
11,
6,11,
11,6,11,
11,3,6,11,
3,11,3,6,11,
3,11,3,6,9,
3,11,3,11,9,
# bar 15
3,3,6,11,9,
3,3,6,11,
3,3,9,11,
3,4,9,11,
3,4,9,11,6,
4,4,9,11,6,
4,4,8,11,6,
4,4,8,11,3,
4,4,8,11,3,
4,4,11,3,
4,4,8,11,3,
4,4,8,11,4,
8,4,8,11,4,
8,11,8,11,4,
8,11,8,11,2,
8,11,8,9,2,
8,2,8,9,2,
8,2,9,2,
6,2,9,2,
6,2,9,0,
6,2,2,0,
# bar 16
6,2,0,2,0,
6,9,0,2,0,
6,9,0,2,
6,9,0,2,0,
7,9,0,2,0,
7,9,0,2,11,
7,9,0,2,11,
7,9,11,2,11,
7,7,11,2,11,
7,7,11,2,7,
11,7,11,2,7,
11,7,2,7,
11,2,7,2,7,
11,2,7,10,2,
11,2,5,7,10,
11,10,2,5,10,
11,10,2,5,10,
2,10,2,5,10,
2,10,2,5,8,
2,10,2,10,8,
# bar 17
2,2,5,10,8,
2,2,5,10,
2,2,8,10,
2,3,8,10,
2,3,8,10,5,
3,3,8,10,5,
3,3,7,10,5,
3,3,7,10,2,
3,3,7,10,2,
3,3,10,2,
3,3,7,10,2,
3,3,7,10,3,
7,3,7,10,3,
7,10,7,10,3,
7,10,7,10,
7,10,2,7,
7,7,2,7,
7,7,11,2,7,
11,7,11,2,7,
11,7,11,2,5,
11,7,11,7,5,
# bar 18
11,11,2,7,5,
11,11,2,7,
11,11,5,7,
11,0,5,7,
11,0,5,7,2,
0,0,5,7,2,
0,0,3,7,2,
0,0,3,7,11,
0,0,3,7,11,
0,0,3,7,11,
0,8,3,7,11,
0,8,3,7,0,
8,8,3,7,0,
8,8,3,8,0,
8,3,8,8,0,
8,3,8,3,8,
8,3,8,10,3,
8,3,8,10,3,
8,3,7,10,3,
7,3,7,10,3,
7,3,7,10,1,
7,3,7,3,1,
# bar 19
7,7,10,3,1,
7,7,10,0,3,
7,7,10,0,
7,7,0,
7,4,7,0,
7,4,7,0,10,
4,4,7,0,10,
4,4,7,0,7,
4,4,8,0,7,
4,5,8,0,7,
4,5,8,0,8,
5,5,8,0,8,
5,5,0,8,
5,5,0,7,
5,5,7,
5,5,5,7,
5,2,5,7,
11,2,5,7,
11,7,5,7,
11,7,5,7,8,
11,7,3,7,8,
# bar 20
11,7,3,7,8,
11,7,2,7,8,
5,7,2,7,8,
5,7,2,7,8,
5,7,0,7,8,
5,7,0,7,8,
5,7,0,7,8,
5,7,11,7,8,
5,7,11,7,8,
5,7,0,7,8,
5,7,0,7,8,
5,7,0,7,7,
4,7,0,7,7,
4,7,0,7,
4,7,0,
4,7,
4,
4,7,
7,
7,7,
7,2,
2,2,
11,2,2,
7,11,2,2,
5,7,11,2,2,
