# Supplementary material for: Fingerprints, barcode sequences and quasi-phylogenies–Tools for analysing polyphonic music
Source: PLoS One. 2023 Mar 2;18(3):e0280478. doi: 10.1371/journal.pone.0280478 (PMC9980773; doi:10.1371/journal.pone.0280478)
Supplement: S6 Fig — (ZIP) [file pone.0280478.s006.zip › S6_Rameau-intermediate-files/buxtehude_1675to76.pcs]

* File : .\data\buxtehude_1675to76.pcs Time : Mon Dec 26 13:24:22 2022
* File : .\data\buxtehude_1675to76.vps Time : Mon Dec 26 13:24:22 2022
* File : .\data\buxtehude_1675to76.rdl Time : Mon Dec 26 13:24:21 2022
* File : .\data\buxtehude_1675to76.mid Time : Sat Dec 25 14:13:30 2021
# bar 2
1-1
# bar 3
3-11
3-11
4-22
4-26
# bar 4
4-26
4-23
4-27
4-16
4-16
3-9
3-11
# bar 5
3-9
3-11
3-11
4-27
4-27
3-11
4-27
4-26
4-11
3-11
# bar 6
4-20
3-11
3-7
3-10
3-11
3-10
3-11
3-7
4-27
4-27
3-10
4-27
# bar 7
4-27
4-13
2-5
1-1
3-11
3-11
4-14
3-11
3-11
3-11
3-11
3-9
3-11
# bar 8
3-4
3-7
3-4
3-11
3-11
3-9
2-5
3-9
3-11
3-9
3-11
3-9
3-11
3-11
3-11
# bar 9
3-11
2-5
1-1
1-1
1-1
2-2
2-5
2-5
2-3
# bar 10
2-2
2-4
3-11
2-4
3-11
3-11
3-11
# bar 11
4-22
3-9
4-22
4-23
3-11
3-11
3-7
3-11
3-11
3-11
3-11
3-7
3-9
3-11
4-27
4-20
4-20
3-11
# bar 12
3-11
3-8
3-11
3-11
3-11
3-9
3-11
2-5
3-9
3-11
3-9
3-7
4-27
4-27
4-20
4-5
3-8
# bar 13
3-11
3-11
3-4
4-26
4-22
4-26
4-23
3-9
4-23
4-22
3-11
4-27
4-26
3-11
4-26
4-22
3-11
4-20
3-11
3-11
# bar 14
4-14
3-11
4-22
4-22
4-27
4-20
3-11
3-11
3-11
3-4
3-7
3-9
3-9
3-7
3-6
2-2
2-4
3-8
# bar 15
3-11
3-8
3-11
3-11
3-11
3-11
4-26
4-23
4-26
4-27
4-26
3-11
4-14
4-22
# bar 16
4-27
3-11
4-26
4-20
3-11
3-9
3-11
3-9
4-23
4-27
4-23
4-27
4-23
4-27
4-23
3-11
3-11
3-11
# bar 17
3-11
2-5
2-5
2-5
2-3
3-7
2-5
2-5
3-11
# bar 18
3-4
2-5
2-3
3-7
3-7
3-9
3-11
4-22
3-11
# bar 19
4-22
4-22
4-23
3-9
3-11
3-11
3-11
3-11
3-11
2-4
# bar 20
3-6
4-22
4-22
4-26
4-20
3-11
4-20
4-14
3-9
3-9
3-11
3-11
3-11
3-11
3-11
3-11
3-11
