# Supplementary material for: Fingerprints, barcode sequences and quasi-phylogenies–Tools for analysing polyphonic music
Source: PLoS One. 2023 Mar 2;18(3):e0280478. doi: 10.1371/journal.pone.0280478 (PMC9980773; doi:10.1371/journal.pone.0280478)
Supplement: S6 Fig — (ZIP) [file pone.0280478.s006.zip › S6_Rameau-intermediate-files/buxtehude_1675to76.vps]

* File : .\data\buxtehude_1675to76.vps Time : Mon Dec 26 13:24:22 2022
* File : .\data\buxtehude_1675to76.rdl Time : Mon Dec 26 13:24:21 2022
* File : .\data\buxtehude_1675to76.mid Time : Sat Dec 25 14:13:30 2021
# bar 2
8,
# bar 3
0,3,8,
8,0,3,8,
8,0,3,10,
8,1,5,10,
# bar 4
8,1,5,10,
8,1,3,10,
7,1,3,10,
7,1,3,8,
7,1,3,8,
8,1,3,8,
8,0,3,8,
# bar 5
8,10,3,8,
8,0,3,8,
8,0,3,8,
8,0,3,6,
8,0,3,6,
8,0,3,8,
8,0,3,6,
8,0,3,5,
1,0,3,5,
1,10,1,5,
# bar 6
1,8,0,5,
1,10,1,5,
1,10,1,8,
1,10,1,7,
1,10,1,5,
1,10,1,7,
1,10,1,5,
1,10,1,3,
1,7,10,3,
1,7,10,5,
1,7,10,7,
1,7,10,5,
# bar 7
1,7,10,3,
1,7,10,8,
1,8,
8,
0,3,8,
0,0,3,8,
1,0,3,8,
3,0,3,8,
3,0,3,7,
3,0,3,8,
3,0,3,7,
3,10,3,5,
3,10,3,7,
# bar 8
3,8,3,7,
3,8,3,5,
3,8,3,7,
3,10,3,7,
3,10,3,7,
3,10,3,8,
3,10,3,10,
3,10,3,8,
3,10,3,7,
3,10,3,8,
3,10,3,7,
3,10,3,8,
3,0,3,8,
8,0,3,8,
8,0,3,8,
# bar 9
8,0,3,
8,3,
3,
5,
5,5,
5,3,
8,3,
8,1,
10,1,
# bar 10
10,0,
8,0,
8,0,5,
8,0,8,
5,0,8,
5,1,10,
5,1,10,5,
# bar 11
5,1,10,3,
5,3,10,3,
5,3,10,1,
5,3,10,0,
5,5,8,0,
5,5,8,1,
5,5,8,3,
5,5,8,1,
5,5,8,1,
5,5,8,0,
5,5,8,1,
5,5,8,3,
5,3,10,3,
7,3,10,3,
7,1,10,3,
7,0,8,3,
7,0,8,3,
8,0,8,3,
# bar 12
8,0,8,5,
8,0,8,6,
8,0,8,5,
8,1,8,5,
1,1,8,5,
1,1,8,3,
1,1,8,5,
1,1,8,8,
1,1,8,6,
1,1,8,5,
1,1,8,3,
1,1,10,3,
7,1,10,3,
7,1,10,3,
7,0,8,3,
7,0,8,6,
8,0,8,6,
# bar 13
8,0,8,5,
8,0,8,3,
8,0,8,1,
8,5,10,1,
8,5,10,0,
8,5,10,1,
8,5,10,3,
8,3,10,3,
8,3,10,5,
7,3,10,5,
7,3,10,3,
7,3,10,1,
7,3,10,0,
7,3,10,
7,3,10,0,
8,3,10,0,
8,3,8,0,
8,3,7,0,
8,3,8,0,
0,3,8,0,
# bar 14
0,3,8,1,
0,3,8,3,
0,3,8,10,
0,5,8,10,
2,5,8,10,
2,3,7,10,
3,3,7,10,
3,3,7,0,
3,3,7,10,
3,3,7,8,
3,3,5,8,
3,3,5,10,
5,3,5,10,
5,3,5,8,
5,3,5,7,
5,3,5,
5,1,5,
5,1,5,7,
# bar 15
5,1,5,8,
5,1,5,7,
5,1,5,8,
5,1,5,10,
5,1,5,8,
5,0,5,8,
3,0,5,8,
3,10,5,8,
1,10,5,8,
1,10,5,7,
1,10,5,8,
1,10,5,10,
1,10,5,0,
2,10,5,0,
# bar 16
2,10,5,8,
2,10,5,10,
2,10,5,7,
2,10,3,7,
3,10,3,7,
3,10,3,5,
3,10,3,7,
3,10,3,8,
3,10,1,8,
3,10,1,7,
3,10,1,8,
3,10,1,7,
3,10,1,8,
3,10,1,7,
3,10,1,8,
3,8,0,8,
5,8,0,8,
5,8,0,8,
# bar 17
5,8,0,
5,0,
5,0,
5,0,
3,0,
3,0,5,
5,0,5,
5,10,5,
1,10,5,
# bar 18
1,0,5,
0,0,5,
0,0,3,
10,0,3,
10,0,3,0,
10,0,5,0,
8,0,5,0,
8,10,5,0,
8,8,5,0,
# bar 19
10,8,5,0,
10,8,5,0,
10,7,5,0,
0,7,5,0,
0,7,4,0,
0,7,4,0,
0,8,5,0,
5,8,5,0,
5,8,0,
0,8,0,
# bar 20
0,8,10,
0,8,5,10,
0,8,5,10,
1,8,5,10,
1,8,5,0,
1,8,5,1,
1,8,5,0,
1,8,3,0,
1,8,3,1,
3,8,3,1,
3,8,3,0,
3,7,3,0,
3,7,3,10,
3,7,3,0,
3,8,3,0,
8,8,3,0,
8,0,3,0,
