# Supplementary material for: Fingerprints, barcode sequences and quasi-phylogenies–Tools for analysing polyphonic music
Source: PLoS One. 2023 Mar 2;18(3):e0280478. doi: 10.1371/journal.pone.0280478 (PMC9980773; doi:10.1371/journal.pone.0280478)
Supplement: S6 Fig — (ZIP) [file pone.0280478.s006.zip › S6_Rameau-intermediate-files/buxtehude_1696.vps]

* File : .\data\buxtehude_1696.vps Time : Mon Dec 26 13:24:27 2022
* File : .\data\buxtehude_1696.rdl Time : Mon Dec 26 13:24:26 2022
* File : .\data\buxtehude_1696.mid Time : Wed May 25 19:59:58 2022
# bar 2
0,
5,0,
5,9,0,
# bar 3
5,9,5,
5,9,4,
5,9,5,
9,9,5,
9,0,5,
7,0,5,
7,10,5,
7,10,7,
7,10,5,
7,10,5,
# bar 4
7,10,4,
7,10,2,
7,10,4,
7,0,4,
7,10,4,
0,10,4,
0,10,4,
0,10,4,
0,9,4,
0,9,5,
0,7,5,
5,7,5,
5,9,5,
5,0,5,
2,0,5,
# bar 5
2,10,5,
2,10,0,5,
2,0,5,
2,0,2,5,
2,2,5,
9,2,5,
9,5,
9,0,5,
9,0,5,
9,0,7,
9,0,9,
9,0,
9,0,7,
11,0,7,
11,7,
11,5,
11,2,5,
11,2,4,
0,2,4,
0,2,4,
0,0,4,
0,0,4,
# bar 6
0,0,4,
0,11,4,
0,0,4,
0,0,7,
0,0,5,
9,0,5,
9,0,7,
9,0,7,9,
9,0,9,
9,0,
9,0,7,
4,0,7,
4,0,7,
4,10,7,
# bar 7
4,10,7,
4,9,7,
4,10,7,
4,10,7,
4,10,5,
4,10,7,
4,10,9,
4,10,7,9,
4,10,7,
4,10,
5,10,
5,10,
5,10,0,
5,9,0,
# bar 8
5,9,0,
5,9,0,
5,7,0,
5,9,0,
5,9,0,
5,9,0,
9,0,
0,
9,
# bar 9
5,9,
5,7,
5,9,
5,9,
5,2,
5,2,
5,7,
5,7,
0,5,7,
# bar 10
0,4,7,
0,4,5,
0,2,5,
0,2,7,
0,2,7,
0,4,7,
0,4,0,
0,4,0,
0,9,0,
0,5,9,
0,5,9,
0,2,5,
10,2,5,
# bar 11
9,2,5,
9,0,5,
9,0,7,
10,0,7,
10,2,7,
10,2,10,
10,7,10,
10,4,7,
10,0,4,
9,0,4,
# bar 12
7,0,4,
7,10,4,
7,10,5,
9,10,5,
9,0,5,
9,0,0,
2,0,0,
2,5,0,
2,5,10,
# bar 13
2,5,9,
2,5,10,
7,5,10,
7,4,10,
7,2,10,
0,2,10,
0,4,10,
0,4,9,
# bar 14
0,4,7,
0,4,9,
2,4,9,
2,5,9,
2,5,10,
2,7,10,
2,7,0,
9,7,0,
9,9,0,
5,9,0,
# bar 15
9,9,0,
10,9,0,
0,9,0,
0,9,10,
# bar 16
0,7,10,
0,4,10,
0,4,9,
0,5,9,
0,5,7,
0,5,7,
0,5,0,
# bar 17
0,4,0,
0,4,5,
0,2,5,
0,2,9,
0,0,9,
0,0,7,
0,11,7,
0,11,5,
0,11,4,
0,11,4,
0,0,4,
# bar 18
0,4,
0,4,
10,0,4,
10,0,
9,0,
9,
9,0,
# bar 19
4,0,
4,10,
4,10,
4,7,10,
5,7,10,
5,7,9,
5,5,9,
5,5,9,
# bar 20
5,5,9,
5,5,7,
5,5,9,
5,4,9,
4,9,
5,9,
5,5,9,
3,5,9,
3,5,
2,5,
2,
2,5,
