# Supplementary material for: Fingerprints, barcode sequences and quasi-phylogenies–Tools for analysing polyphonic music
Source: PLoS One. 2023 Mar 2;18(3):e0280478. doi: 10.1371/journal.pone.0280478 (PMC9980773; doi:10.1371/journal.pone.0280478)
Supplement: S6 Fig — (ZIP) [file pone.0280478.s006.zip › S6_Rameau-intermediate-files/charpentier_1672.pcs]

* File : .\data\charpentier_1672.pcs Time : Mon Dec 26 13:24:32 2022
* File : .\data\charpentier_1672.vps Time : Mon Dec 26 13:24:32 2022
* File : .\data\charpentier_1672.rdl Time : Mon Dec 26 13:24:32 2022
* File : .\data\charpentier_1672.mid Time : Thu Dec 23 12:28:51 2021
# bar 2
1-1
# bar 3
2-4
2-4
2-2
3-2
3-11
3-11
3-11
2-4
2-4
# bar 4
2-4
2-4
1-1
1-1
1-1
2-4
3-11
3-11
3-9
4-14
4-14
3-11
3-11
3-11
# bar 5
3-11
3-11
3-11
3-11
3-11
3-11
2-5
2-5
2-5
2-3
2-3
# bar 6
2-3
3-11
3-11
3-11
3-11
3-9
3-9
3-11
# bar 7
3-11
3-10
2-3
3-2
3-7
2-5
2-3
3-7
3-6
# bar 8
4-22
3-11
3-11
3-11
3-11
3-11
2-5
2-5
2-3
3-11
3-11
# bar 9
3-9
3-9
3-11
3-11
3-10
2-3
3-2
3-7
2-5
# bar 10
2-3
3-11
4-26
4-22
3-11
3-11
3-11
3-11
3-11
3-11
2-3
# bar 11
2-3
3-11
3-11
3-11
3-9
3-11
3-11
3-11
3-5
3-5
3-10
3-10
# bar 12
3-11
4-26
4-13
4-13
3-10
3-7
2-2
3-6
2-4
3-11
3-11
3-11
# bar 13
3-11
3-11
3-11
2-3
2-4
2-4
2-4
2-4
3-11
3-11
3-11
3-11
3-10
# bar 14
3-10
3-10
3-10
3-10
3-10
3-10
3-10
3-10
4-13
4-11
4-22
3-11
# bar 15
4-22
3-9
4-14
3-4
4-20
3-11
3-11
4-14
3-9
4-23
4-23
3-9
3-9
3-9
4-14
4-14
3-11
3-11
3-11
# bar 16
3-11
2-4
1-1
1-1
1-1
2-4
3-11
3-5
3-10
3-7
# bar 17
3-4
2-4
3-4
3-4
4-14
3-11
4-22
3-7
4-23
3-9
3-9
2-5
3-4
3-4
3-11
3-11
2-5
3-9
3-9
4-23
3-9
4-22
3-11
3-11
2-4
2-4
2-4
1-1
1-1
