# Supplementary material for: Fingerprints, barcode sequences and quasi-phylogenies–Tools for analysing polyphonic music
Source: PLoS One. 2023 Mar 2;18(3):e0280478. doi: 10.1371/journal.pone.0280478 (PMC9980773; doi:10.1371/journal.pone.0280478)
Supplement: S6 Fig — (ZIP) [file pone.0280478.s006.zip › S6_Rameau-intermediate-files/charpentier_1672.rdl]

* File : .\data\charpentier_1672.rdl Time : Mon Dec 26 13:24:32 2022
* File : .\data\charpentier_1672.mid Time : Thu Dec 23 12:28:51 2021
# bar 1
# bar 2
     7449  +77 ..  ..  ..  ..  ..  ..  ..  ..  ..  ..  ..  ..  ..  ..  .. 
# bar 3
     7705  ..  ..  +73 ..  ..  ..  ..  ..  ..  ..  ..  ..  ..  ..  ..  .. 
     7833  ..  ..  ..  +61 ..  ..  ..  ..  ..  ..  ..  ..  ..  ..  ..  .. 
     8409  -77 ..  ..  ..  ..  ..  ..  ..  ..  ..  ..  ..  ..  ..  ..  .. 
     8409  +75 ..  ..  ..  ..  ..  ..  ..  ..  ..  ..  ..  ..  ..  ..  .. 
     8665  ..  ..  -73 ..  ..  ..  ..  ..  ..  ..  ..  ..  ..  ..  ..  .. 
     8665  ..  ..  +72 ..  ..  ..  ..  ..  ..  ..  ..  ..  ..  ..  ..  .. 
     8793  ..  ..  ..  -61 ..  ..  ..  ..  ..  ..  ..  ..  ..  ..  ..  .. 
     8793  ..  ..  ..  +56 ..  ..  ..  ..  ..  ..  ..  ..  ..  ..  ..  .. 
     9369  -75 ..  ..  ..  ..  ..  ..  ..  ..  ..  ..  ..  ..  ..  ..  .. 
     9369  +77 ..  ..  ..  ..  ..  ..  ..  ..  ..  ..  ..  ..  ..  ..  .. 
     9625  ..  ..  -72 ..  ..  ..  ..  ..  ..  ..  ..  ..  ..  ..  ..  .. 
     9625  ..  ..  +73 ..  ..  ..  ..  ..  ..  ..  ..  ..  ..  ..  ..  .. 
     9753  ..  ..  ..  -56 ..  ..  ..  ..  ..  ..  ..  ..  ..  ..  ..  .. 
     9753  ..  ..  ..  +61 ..  ..  ..  ..  ..  ..  ..  ..  ..  ..  ..  .. 
    11289  -77 ..  ..  ..  ..  ..  ..  ..  ..  ..  ..  ..  ..  ..  ..  .. 
    11289  +77 ..  ..  ..  ..  ..  ..  ..  ..  ..  ..  ..  ..  ..  ..  .. 
# bar 4
    11545  ..  ..  -73 ..  ..  ..  ..  ..  ..  ..  ..  ..  ..  ..  ..  .. 
    11545  ..  ..  +73 ..  ..  ..  ..  ..  ..  ..  ..  ..  ..  ..  ..  .. 
    11673  ..  ..  ..  -61 ..  ..  ..  ..  ..  ..  ..  ..  ..  ..  ..  .. 
    11673  ..  ..  ..  +61 ..  ..  ..  ..  ..  ..  ..  ..  ..  ..  ..  .. 
    12249  -77 ..  ..  ..  ..  ..  ..  ..  ..  ..  ..  ..  ..  ..  ..  .. 
    12505  ..  ..  -73 ..  ..  ..  ..  ..  ..  ..  ..  ..  ..  ..  ..  .. 
    12633  ..  ..  ..  -61 ..  ..  ..  ..  ..  ..  ..  ..  ..  ..  ..  .. 
    13209  +77 ..  ..  ..  ..  ..  ..  ..  ..  ..  ..  ..  ..  ..  ..  .. 
    13337  ..  +73 ..  ..  ..  ..  ..  ..  ..  ..  ..  ..  ..  ..  ..  .. 
    13465  ..  ..  +68 ..  ..  ..  ..  ..  ..  ..  ..  ..  ..  ..  ..  .. 
    13593  ..  ..  ..  +49 ..  ..  ..  ..  ..  ..  ..  ..  ..  ..  ..  .. 
    14169  -77 ..  ..  ..  ..  ..  ..  ..  ..  ..  ..  ..  ..  ..  ..  .. 
    14169  +75 ..  ..  ..  ..  ..  ..  ..  ..  ..  ..  ..  ..  ..  ..  .. 
    14297  ..  -73 ..  ..  ..  ..  ..  ..  ..  ..  ..  ..  ..  ..  ..  .. 
    14297  ..  +72 ..  ..  ..  ..  ..  ..  ..  ..  ..  ..  ..  ..  ..  .. 
    14425  ..  ..  -68 ..  ..  ..  ..  ..  ..  ..  ..  ..  ..  ..  ..  .. 
    14425  ..  ..  +68 ..  ..  ..  ..  ..  ..  ..  ..  ..  ..  ..  ..  .. 
    14553  ..  ..  ..  -49 ..  ..  ..  ..  ..  ..  ..  ..  ..  ..  ..  .. 
    14553  ..  ..  ..  +56 ..  ..  ..  ..  ..  ..  ..  ..  ..  ..  ..  .. 
    15129  -75 ..  ..  ..  ..  ..  ..  ..  ..  ..  ..  ..  ..  ..  ..  .. 
    15129  +77 ..  ..  ..  ..  ..  ..  ..  ..  ..  ..  ..  ..  ..  ..  .. 
    15257  ..  -72 ..  ..  ..  ..  ..  ..  ..  ..  ..  ..  ..  ..  ..  .. 
    15257  ..  +73 ..  ..  ..  ..  ..  ..  ..  ..  ..  ..  ..  ..  ..  .. 
# bar 5
    15385  ..  ..  -68 ..  ..  ..  ..  ..  ..  ..  ..  ..  ..  ..  ..  .. 
    15385  ..  ..  +68 ..  ..  ..  ..  ..  ..  ..  ..  ..  ..  ..  ..  .. 
    15513  ..  ..  ..  -56 ..  ..  ..  ..  ..  ..  ..  ..  ..  ..  ..  .. 
    15513  ..  ..  ..  +49 ..  ..  ..  ..  ..  ..  ..  ..  ..  ..  ..  .. 
    17049  -77 ..  ..  ..  ..  ..  ..  ..  ..  ..  ..  ..  ..  ..  ..  .. 
    17049  +77 ..  ..  ..  ..  ..  ..  ..  ..  ..  ..  ..  ..  ..  ..  .. 
    17177  ..  -73 ..  ..  ..  ..  ..  ..  ..  ..  ..  ..  ..  ..  ..  .. 
    17177  ..  +73 ..  ..  ..  ..  ..  ..  ..  ..  ..  ..  ..  ..  ..  .. 
    17305  ..  ..  -68 ..  ..  ..  ..  ..  ..  ..  ..  ..  ..  ..  ..  .. 
    17305  ..  ..  +68 ..  ..  ..  ..  ..  ..  ..  ..  ..  ..  ..  ..  .. 
    17433  ..  ..  ..  -49 ..  ..  ..  ..  ..  ..  ..  ..  ..  ..  ..  .. 
    17433  ..  ..  ..  +49 ..  ..  ..  ..  ..  ..  ..  ..  ..  ..  ..  .. 
    18009  -77 ..  ..  ..  ..  ..  ..  ..  ..  ..  ..  ..  ..  ..  ..  .. 
    18137  ..  -73 ..  ..  ..  ..  ..  ..  ..  ..  ..  ..  ..  ..  ..  .. 
    18137  ..  +68 ..  ..  ..  ..  ..  ..  ..  ..  ..  ..  ..  ..  ..  .. 
    18265  ..  ..  -68 ..  ..  ..  ..  ..  ..  ..  ..  ..  ..  ..  ..  .. 
    18393  ..  ..  ..  -49 ..  ..  ..  ..  ..  ..  ..  ..  ..  ..  ..  .. 
    18393  ..  ..  ..  +53 ..  ..  ..  ..  ..  ..  ..  ..  ..  ..  ..  .. 
    19097  ..  -68 ..  ..  ..  ..  ..  ..  ..  ..  ..  ..  ..  ..  ..  .. 
    19097  ..  +68 ..  ..  ..  ..  ..  ..  ..  ..  ..  ..  ..  ..  ..  .. 
# bar 6
    20057  ..  -68 ..  ..  ..  ..  ..  ..  ..  ..  ..  ..  ..  ..  ..  .. 
    20057  ..  +68 ..  ..  ..  ..  ..  ..  ..  ..  ..  ..  ..  ..  ..  .. 
    20889  +73 ..  ..  ..  ..  ..  ..  ..  ..  ..  ..  ..  ..  ..  ..  .. 
    21017  ..  -68 ..  ..  ..  ..  ..  ..  ..  ..  ..  ..  ..  ..  ..  .. 
    21017  ..  +70 ..  ..  ..  ..  ..  ..  ..  ..  ..  ..  ..  ..  ..  .. 
    21273  ..  ..  ..  -53 ..  ..  ..  ..  ..  ..  ..  ..  ..  ..  ..  .. 
    21273  ..  ..  ..  +54 ..  ..  ..  ..  ..  ..  ..  ..  ..  ..  ..  .. 
    21849  -73 ..  ..  ..  ..  ..  ..  ..  ..  ..  ..  ..  ..  ..  ..  .. 
    21849  +73 ..  ..  ..  ..  ..  ..  ..  ..  ..  ..  ..  ..  ..  ..  .. 
    22457  ..  -70 ..  ..  ..  ..  ..  ..  ..  ..  ..  ..  ..  ..  ..  .. 
    22457  ..  +68 ..  ..  ..  ..  ..  ..  ..  ..  ..  ..  ..  ..  ..  .. 
    22809  -73 ..  ..  ..  ..  ..  ..  ..  ..  ..  ..  ..  ..  ..  ..  .. 
    22809  +73 ..  ..  ..  ..  ..  ..  ..  ..  ..  ..  ..  ..  ..  ..  .. 
    22937  ..  -68 ..  ..  ..  ..  ..  ..  ..  ..  ..  ..  ..  ..  ..  .. 
    22937  ..  +70 ..  ..  ..  ..  ..  ..  ..  ..  ..  ..  ..  ..  ..  .. 
# bar 7
    23769  -73 ..  ..  ..  ..  ..  ..  ..  ..  ..  ..  ..  ..  ..  ..  .. 
    23769  +75 ..  ..  ..  ..  ..  ..  ..  ..  ..  ..  ..  ..  ..  ..  .. 
    23897  ..  -70 ..  ..  ..  ..  ..  ..  ..  ..  ..  ..  ..  ..  ..  .. 
    23897  ..  +72 ..  ..  ..  ..  ..  ..  ..  ..  ..  ..  ..  ..  ..  .. 
    24153  ..  ..  ..  -54 ..  ..  ..  ..  ..  ..  ..  ..  ..  ..  ..  .. 
    24153  ..  ..  ..  +51 ..  ..  ..  ..  ..  ..  ..  ..  ..  ..  ..  .. 
    25209  -75 ..  ..  ..  ..  ..  ..  ..  ..  ..  ..  ..  ..  ..  ..  .. 
    25209  +73 ..  ..  ..  ..  ..  ..  ..  ..  ..  ..  ..  ..  ..  ..  .. 
    25337  ..  -72 ..  ..  ..  ..  ..  ..  ..  ..  ..  ..  ..  ..  ..  .. 
    25337  ..  +70 ..  ..  ..  ..  ..  ..  ..  ..  ..  ..  ..  ..  ..  .. 
    25689  -73 ..  ..  ..  ..  ..  ..  ..  ..  ..  ..  ..  ..  ..  ..  .. 
    25689  +75 ..  ..  ..  ..  ..  ..  ..  ..  ..  ..  ..  ..  ..  ..  .. 
    25817  ..  -70 ..  ..  ..  ..  ..  ..  ..  ..  ..  ..  ..  ..  ..  .. 
    25817  ..  +72 ..  ..  ..  ..  ..  ..  ..  ..  ..  ..  ..  ..  ..  .. 
    26649  -75 ..  ..  ..  ..  ..  ..  ..  ..  ..  ..  ..  ..  ..  ..  .. 
    26649  +77 ..  ..  ..  ..  ..  ..  ..  ..  ..  ..  ..  ..  ..  ..  .. 
    26777  ..  -72 ..  ..  ..  ..  ..  ..  ..  ..  ..  ..  ..  ..  ..  .. 
    26777  ..  +73 ..  ..  ..  ..  ..  ..  ..  ..  ..  ..  ..  ..  ..  .. 
# bar 8
    26905  ..  ..  +68 ..  ..  ..  ..  ..  ..  ..  ..  ..  ..  ..  ..  .. 
    27033  ..  ..  ..  -51 ..  ..  ..  ..  ..  ..  ..  ..  ..  ..  ..  .. 
    27033  ..  ..  ..  +49 ..  ..  ..  ..  ..  ..  ..  ..  ..  ..  ..  .. 
    27865  ..  ..  -68 ..  ..  ..  ..  ..  ..  ..  ..  ..  ..  ..  ..  .. 
    27865  ..  ..  +68 ..  ..  ..  ..  ..  ..  ..  ..  ..  ..  ..  ..  .. 
    28569  -77 ..  ..  ..  ..  ..  ..  ..  ..  ..  ..  ..  ..  ..  ..  .. 
    28569  +77 ..  ..  ..  ..  ..  ..  ..  ..  ..  ..  ..  ..  ..  ..  .. 
    28697  ..  -73 ..  ..  ..  ..  ..  ..  ..  ..  ..  ..  ..  ..  ..  .. 
    28697  ..  +73 ..  ..  ..  ..  ..  ..  ..  ..  ..  ..  ..  ..  ..  .. 
    28825  ..  ..  -68 ..  ..  ..  ..  ..  ..  ..  ..  ..  ..  ..  ..  .. 
    28825  ..  ..  +68 ..  ..  ..  ..  ..  ..  ..  ..  ..  ..  ..  ..  .. 
    29529  -77 ..  ..  ..  ..  ..  ..  ..  ..  ..  ..  ..  ..  ..  ..  .. 
    29657  ..  -73 ..  ..  ..  ..  ..  ..  ..  ..  ..  ..  ..  ..  ..  .. 
    29657  ..  +73 ..  ..  ..  ..  ..  ..  ..  ..  ..  ..  ..  ..  ..  .. 
    29785  ..  ..  -68 ..  ..  ..  ..  ..  ..  ..  ..  ..  ..  ..  ..  .. 
    29785  ..  ..  +70 ..  ..  ..  ..  ..  ..  ..  ..  ..  ..  ..  ..  .. 
    29913  ..  ..  ..  -49 ..  ..  ..  ..  ..  ..  ..  ..  ..  ..  ..  .. 
    29913  ..  ..  ..  +54 ..  ..  ..  ..  ..  ..  ..  ..  ..  ..  ..  .. 
    30617  ..  -73 ..  ..  ..  ..  ..  ..  ..  ..  ..  ..  ..  ..  ..  .. 
    30617  ..  +73 ..  ..  ..  ..  ..  ..  ..  ..  ..  ..  ..  ..  ..  .. 
# bar 9
    31225  ..  ..  -70 ..  ..  ..  ..  ..  ..  ..  ..  ..  ..  ..  ..  .. 
    31225  ..  ..  +68 ..  ..  ..  ..  ..  ..  ..  ..  ..  ..  ..  ..  .. 
    31577  ..  -73 ..  ..  ..  ..  ..  ..  ..  ..  ..  ..  ..  ..  ..  .. 
    31577  ..  +73 ..  ..  ..  ..  ..  ..  ..  ..  ..  ..  ..  ..  ..  .. 
    31705  ..  ..  -68 ..  ..  ..  ..  ..  ..  ..  ..  ..  ..  ..  ..  .. 
    31705  ..  ..  +70 ..  ..  ..  ..  ..  ..  ..  ..  ..  ..  ..  ..  .. 
    32537  ..  -73 ..  ..  ..  ..  ..  ..  ..  ..  ..  ..  ..  ..  ..  .. 
    32537  ..  +75 ..  ..  ..  ..  ..  ..  ..  ..  ..  ..  ..  ..  ..  .. 
    32665  ..  ..  -70 ..  ..  ..  ..  ..  ..  ..  ..  ..  ..  ..  ..  .. 
    32665  ..  ..  +72 ..  ..  ..  ..  ..  ..  ..  ..  ..  ..  ..  ..  .. 
    32793  ..  ..  ..  -54 ..  ..  ..  ..  ..  ..  ..  ..  ..  ..  ..  .. 
    32793  ..  ..  ..  +51 ..  ..  ..  ..  ..  ..  ..  ..  ..  ..  ..  .. 
    33977  ..  -75 ..  ..  ..  ..  ..  ..  ..  ..  ..  ..  ..  ..  ..  .. 
    33977  ..  +73 ..  ..  ..  ..  ..  ..  ..  ..  ..  ..  ..  ..  ..  .. 
    34105  ..  ..  -72 ..  ..  ..  ..  ..  ..  ..  ..  ..  ..  ..  ..  .. 
    34105  ..  ..  +70 ..  ..  ..  ..  ..  ..  ..  ..  ..  ..  ..  ..  .. 
    34457  ..  -73 ..  ..  ..  ..  ..  ..  ..  ..  ..  ..  ..  ..  ..  .. 
    34457  ..  +75 ..  ..  ..  ..  ..  ..  ..  ..  ..  ..  ..  ..  ..  .. 
# bar 10
    34585  ..  ..  -70 ..  ..  ..  ..  ..  ..  ..  ..  ..  ..  ..  ..  .. 
    34585  ..  ..  +72 ..  ..  ..  ..  ..  ..  ..  ..  ..  ..  ..  ..  .. 
    35289  +68 ..  ..  ..  ..  ..  ..  ..  ..  ..  ..  ..  ..  ..  ..  .. 
    35417  ..  -75 ..  ..  ..  ..  ..  ..  ..  ..  ..  ..  ..  ..  ..  .. 
    35417  ..  +77 ..  ..  ..  ..  ..  ..  ..  ..  ..  ..  ..  ..  ..  .. 
    35545  ..  ..  -72 ..  ..  ..  ..  ..  ..  ..  ..  ..  ..  ..  ..  .. 
    35545  ..  ..  +73 ..  ..  ..  ..  ..  ..  ..  ..  ..  ..  ..  ..  .. 
    35673  ..  ..  ..  -51 ..  ..  ..  ..  ..  ..  ..  ..  ..  ..  ..  .. 
    35673  ..  ..  ..  +49 ..  ..  ..  ..  ..  ..  ..  ..  ..  ..  ..  .. 
    36249  -68 ..  ..  ..  ..  ..  ..  ..  ..  ..  ..  ..  ..  ..  ..  .. 
    36249  +68 ..  ..  ..  ..  ..  ..  ..  ..  ..  ..  ..  ..  ..  ..  .. 
    37209  -68 ..  ..  ..  ..  ..  ..  ..  ..  ..  ..  ..  ..  ..  ..  .. 
    37209  +68 ..  ..  ..  ..  ..  ..  ..  ..  ..  ..  ..  ..  ..  ..  .. 
    37337  ..  -77 ..  ..  ..  ..  ..  ..  ..  ..  ..  ..  ..  ..  ..  .. 
    37337  ..  +77 ..  ..  ..  ..  ..  ..  ..  ..  ..  ..  ..  ..  ..  .. 
    37465  ..  ..  -73 ..  ..  ..  ..  ..  ..  ..  ..  ..  ..  ..  ..  .. 
    37465  ..  ..  +73 ..  ..  ..  ..  ..  ..  ..  ..  ..  ..  ..  ..  .. 
    38169  -68 ..  ..  ..  ..  ..  ..  ..  ..  ..  ..  ..  ..  ..  ..  .. 
    38169  +70 ..  ..  ..  ..  ..  ..  ..  ..  ..  ..  ..  ..  ..  ..  .. 
    38297  ..  -77 ..  ..  ..  ..  ..  ..  ..  ..  ..  ..  ..  ..  ..  .. 
# bar 11
    38425  ..  ..  -73 ..  ..  ..  ..  ..  ..  ..  ..  ..  ..  ..  ..  .. 
    38425  ..  ..  +61 ..  ..  ..  ..  ..  ..  ..  ..  ..  ..  ..  ..  .. 
    38553  ..  ..  ..  -49 ..  ..  ..  ..  ..  ..  ..  ..  ..  ..  ..  .. 
    38553  ..  ..  ..  +54 ..  ..  ..  ..  ..  ..  ..  ..  ..  ..  ..  .. 
    39257  ..  +78 ..  ..  ..  ..  ..  ..  ..  ..  ..  ..  ..  ..  ..  .. 
    39385  ..  ..  -61 ..  ..  ..  ..  ..  ..  ..  ..  ..  ..  ..  ..  .. 
    39385  ..  ..  +61 ..  ..  ..  ..  ..  ..  ..  ..  ..  ..  ..  ..  .. 
    39609  -70 ..  ..  ..  ..  ..  ..  ..  ..  ..  ..  ..  ..  ..  ..  .. 
    39609  +68 ..  ..  ..  ..  ..  ..  ..  ..  ..  ..  ..  ..  ..  ..  .. 
    40089  -68 ..  ..  ..  ..  ..  ..  ..  ..  ..  ..  ..  ..  ..  ..  .. 
    40089  +70 ..  ..  ..  ..  ..  ..  ..  ..  ..  ..  ..  ..  ..  ..  .. 
    40217  ..  -78 ..  ..  ..  ..  ..  ..  ..  ..  ..  ..  ..  ..  ..  .. 
    40217  ..  +73 ..  ..  ..  ..  ..  ..  ..  ..  ..  ..  ..  ..  ..  .. 
    40345  ..  ..  -61 ..  ..  ..  ..  ..  ..  ..  ..  ..  ..  ..  ..  .. 
    40345  ..  ..  +61 ..  ..  ..  ..  ..  ..  ..  ..  ..  ..  ..  ..  .. 
    41049  -70 ..  ..  ..  ..  ..  ..  ..  ..  ..  ..  ..  ..  ..  ..  .. 
    41049  +72 ..  ..  ..  ..  ..  ..  ..  ..  ..  ..  ..  ..  ..  ..  .. 
    41177  ..  -73 ..  ..  ..  ..  ..  ..  ..  ..  ..  ..  ..  ..  ..  .. 
    41177  ..  +78 ..  ..  ..  ..  ..  ..  ..  ..  ..  ..  ..  ..  ..  .. 
    41305  ..  ..  -61 ..  ..  ..  ..  ..  ..  ..  ..  ..  ..  ..  ..  .. 
    41305  ..  ..  +63 ..  ..  ..  ..  ..  ..  ..  ..  ..  ..  ..  ..  .. 
    41433  ..  ..  ..  -54 ..  ..  ..  ..  ..  ..  ..  ..  ..  ..  ..  .. 
    41433  ..  ..  ..  +51 ..  ..  ..  ..  ..  ..  ..  ..  ..  ..  ..  .. 
# bar 12
    42489  -72 ..  ..  ..  ..  ..  ..  ..  ..  ..  ..  ..  ..  ..  ..  .. 
    42489  +70 ..  ..  ..  ..  ..  ..  ..  ..  ..  ..  ..  ..  ..  ..  .. 
    42745  ..  ..  -63 ..  ..  ..  ..  ..  ..  ..  ..  ..  ..  ..  ..  .. 
    42745  ..  ..  +61 ..  ..  ..  ..  ..  ..  ..  ..  ..  ..  ..  ..  .. 
    42969  -70 ..  ..  ..  ..  ..  ..  ..  ..  ..  ..  ..  ..  ..  ..  .. 
    42969  +72 ..  ..  ..  ..  ..  ..  ..  ..  ..  ..  ..  ..  ..  ..  .. 
    43097  ..  -78 ..  ..  ..  ..  ..  ..  ..  ..  ..  ..  ..  ..  ..  .. 
    43097  ..  +78 ..  ..  ..  ..  ..  ..  ..  ..  ..  ..  ..  ..  ..  .. 
    43225  ..  ..  -61 ..  ..  ..  ..  ..  ..  ..  ..  ..  ..  ..  ..  .. 
    43225  ..  ..  +63 ..  ..  ..  ..  ..  ..  ..  ..  ..  ..  ..  ..  .. 
    43929  -72 ..  ..  ..  ..  ..  ..  ..  ..  ..  ..  ..  ..  ..  ..  .. 
    43929  +73 ..  ..  ..  ..  ..  ..  ..  ..  ..  ..  ..  ..  ..  ..  .. 
    44057  ..  -78 ..  ..  ..  ..  ..  ..  ..  ..  ..  ..  ..  ..  ..  .. 
    44185  ..  ..  -63 ..  ..  ..  ..  ..  ..  ..  ..  ..  ..  ..  ..  .. 
    44185  ..  ..  +65 ..  ..  ..  ..  ..  ..  ..  ..  ..  ..  ..  ..  .. 
    44313  ..  ..  ..  -51 ..  ..  ..  ..  ..  ..  ..  ..  ..  ..  ..  .. 
    44313  ..  ..  ..  +49 ..  ..  ..  ..  ..  ..  ..  ..  ..  ..  ..  .. 
    45017  ..  +80 ..  ..  ..  ..  ..  ..  ..  ..  ..  ..  ..  ..  ..  .. 
    45849  -73 ..  ..  ..  ..  ..  ..  ..  ..  ..  ..  ..  ..  ..  ..  .. 
    45849  +73 ..  ..  ..  ..  ..  ..  ..  ..  ..  ..  ..  ..  ..  ..  .. 
    45977  ..  -80 ..  ..  ..  ..  ..  ..  ..  ..  ..  ..  ..  ..  ..  .. 
    45977  ..  +68 ..  ..  ..  ..  ..  ..  ..  ..  ..  ..  ..  ..  ..  .. 
# bar 13
    46105  ..  ..  -65 ..  ..  ..  ..  ..  ..  ..  ..  ..  ..  ..  ..  .. 
    46105  ..  ..  +65 ..  ..  ..  ..  ..  ..  ..  ..  ..  ..  ..  ..  .. 
    46809  -73 ..  ..  ..  ..  ..  ..  ..  ..  ..  ..  ..  ..  ..  ..  .. 
    46937  ..  -68 ..  ..  ..  ..  ..  ..  ..  ..  ..  ..  ..  ..  ..  .. 
    46937  ..  +70 ..  ..  ..  ..  ..  ..  ..  ..  ..  ..  ..  ..  ..  .. 
    47065  ..  ..  -65 ..  ..  ..  ..  ..  ..  ..  ..  ..  ..  ..  ..  .. 
    47193  ..  ..  ..  -49 ..  ..  ..  ..  ..  ..  ..  ..  ..  ..  ..  .. 
    47193  ..  ..  ..  +54 ..  ..  ..  ..  ..  ..  ..  ..  ..  ..  ..  .. 
    47769  +78 ..  ..  ..  ..  ..  ..  ..  ..  ..  ..  ..  ..  ..  ..  .. 
    48025  ..  ..  +66 ..  ..  ..  ..  ..  ..  ..  ..  ..  ..  ..  ..  .. 
    48377  ..  -70 ..  ..  ..  ..  ..  ..  ..  ..  ..  ..  ..  ..  ..  .. 
    48377  ..  +70 ..  ..  ..  ..  ..  ..  ..  ..  ..  ..  ..  ..  ..  .. 
    48729  -78 ..  ..  ..  ..  ..  ..  ..  ..  ..  ..  ..  ..  ..  ..  .. 
    48729  +73 ..  ..  ..  ..  ..  ..  ..  ..  ..  ..  ..  ..  ..  ..  .. 
    48857  ..  -70 ..  ..  ..  ..  ..  ..  ..  ..  ..  ..  ..  ..  ..  .. 
    48857  ..  +70 ..  ..  ..  ..  ..  ..  ..  ..  ..  ..  ..  ..  ..  .. 
    48985  ..  ..  -66 ..  ..  ..  ..  ..  ..  ..  ..  ..  ..  ..  ..  .. 
    48985  ..  ..  +66 ..  ..  ..  ..  ..  ..  ..  ..  ..  ..  ..  ..  .. 
    49689  -73 ..  ..  ..  ..  ..  ..  ..  ..  ..  ..  ..  ..  ..  ..  .. 
    49689  +75 ..  ..  ..  ..  ..  ..  ..  ..  ..  ..  ..  ..  ..  ..  .. 
    49817  ..  -70 ..  ..  ..  ..  ..  ..  ..  ..  ..  ..  ..  ..  ..  .. 
    49817  ..  +72 ..  ..  ..  ..  ..  ..  ..  ..  ..  ..  ..  ..  ..  .. 
# bar 14
    49945  ..  ..  -66 ..  ..  ..  ..  ..  ..  ..  ..  ..  ..  ..  ..  .. 
    49945  ..  ..  +66 ..  ..  ..  ..  ..  ..  ..  ..  ..  ..  ..  ..  .. 
    50073  ..  ..  ..  -54 ..  ..  ..  ..  ..  ..  ..  ..  ..  ..  ..  .. 
    50073  ..  ..  ..  +51 ..  ..  ..  ..  ..  ..  ..  ..  ..  ..  ..  .. 
    51129  -75 ..  ..  ..  ..  ..  ..  ..  ..  ..  ..  ..  ..  ..  ..  .. 
    51129  +75 ..  ..  ..  ..  ..  ..  ..  ..  ..  ..  ..  ..  ..  ..  .. 
    51257  ..  -72 ..  ..  ..  ..  ..  ..  ..  ..  ..  ..  ..  ..  ..  .. 
    51257  ..  +72 ..  ..  ..  ..  ..  ..  ..  ..  ..  ..  ..  ..  ..  .. 
    51385  ..  ..  -66 ..  ..  ..  ..  ..  ..  ..  ..  ..  ..  ..  ..  .. 
    51385  ..  ..  +66 ..  ..  ..  ..  ..  ..  ..  ..  ..  ..  ..  ..  .. 
    51609  -75 ..  ..  ..  ..  ..  ..  ..  ..  ..  ..  ..  ..  ..  ..  .. 
    51609  +75 ..  ..  ..  ..  ..  ..  ..  ..  ..  ..  ..  ..  ..  ..  .. 
    51737  ..  -72 ..  ..  ..  ..  ..  ..  ..  ..  ..  ..  ..  ..  ..  .. 
    51737  ..  +72 ..  ..  ..  ..  ..  ..  ..  ..  ..  ..  ..  ..  ..  .. 
    51865  ..  ..  -66 ..  ..  ..  ..  ..  ..  ..  ..  ..  ..  ..  ..  .. 
    51865  ..  ..  +66 ..  ..  ..  ..  ..  ..  ..  ..  ..  ..  ..  ..  .. 
    52569  -75 ..  ..  ..  ..  ..  ..  ..  ..  ..  ..  ..  ..  ..  ..  .. 
    52569  +77 ..  ..  ..  ..  ..  ..  ..  ..  ..  ..  ..  ..  ..  ..  .. 
    52697  ..  -72 ..  ..  ..  ..  ..  ..  ..  ..  ..  ..  ..  ..  ..  .. 
    52697  ..  +73 ..  ..  ..  ..  ..  ..  ..  ..  ..  ..  ..  ..  ..  .. 
    52825  ..  ..  -66 ..  ..  ..  ..  ..  ..  ..  ..  ..  ..  ..  ..  .. 
    52825  ..  ..  +68 ..  ..  ..  ..  ..  ..  ..  ..  ..  ..  ..  ..  .. 
    52953  ..  ..  ..  -51 ..  ..  ..  ..  ..  ..  ..  ..  ..  ..  ..  .. 
    52953  ..  ..  ..  +49 ..  ..  ..  ..  ..  ..  ..  ..  ..  ..  ..  .. 
# bar 15
    54009  +75 ..  ..  ..  ..  ..  ..  ..  ..  ..  ..  ..  ..  ..  ..  .. 
    54035  -77 ..  ..  ..  ..  ..  ..  ..  ..  ..  ..  ..  ..  ..  ..  .. 
    54137  ..  -73 ..  ..  ..  ..  ..  ..  ..  ..  ..  ..  ..  ..  ..  .. 
    54137  ..  +72 ..  ..  ..  ..  ..  ..  ..  ..  ..  ..  ..  ..  ..  .. 
    54463  -75 ..  ..  ..  ..  ..  ..  ..  ..  ..  ..  ..  ..  ..  ..  .. 
    54489  +77 ..  ..  ..  ..  ..  ..  ..  ..  ..  ..  ..  ..  ..  ..  .. 
    54617  ..  -72 ..  ..  ..  ..  ..  ..  ..  ..  ..  ..  ..  ..  ..  .. 
    54617  ..  +73 ..  ..  ..  ..  ..  ..  ..  ..  ..  ..  ..  ..  ..  .. 
    54745  ..  ..  -68 ..  ..  ..  ..  ..  ..  ..  ..  ..  ..  ..  ..  .. 
    54745  ..  ..  +68 ..  ..  ..  ..  ..  ..  ..  ..  ..  ..  ..  ..  .. 
    54969  +78 ..  ..  ..  ..  ..  ..  ..  ..  ..  ..  ..  ..  ..  ..  .. 
    54977  -77 ..  ..  ..  ..  ..  ..  ..  ..  ..  ..  ..  ..  ..  ..  .. 
    55097  ..  +75 ..  ..  ..  ..  ..  ..  ..  ..  ..  ..  ..  ..  ..  .. 
    55105  ..  -73 ..  ..  ..  ..  ..  ..  ..  ..  ..  ..  ..  ..  ..  .. 
    55423  -78 ..  ..  ..  ..  ..  ..  ..  ..  ..  ..  ..  ..  ..  ..  .. 
    55449  +75 ..  ..  ..  ..  ..  ..  ..  ..  ..  ..  ..  ..  ..  ..  .. 
    55551  ..  -75 ..  ..  ..  ..  ..  ..  ..  ..  ..  ..  ..  ..  ..  .. 
    55577  ..  +72 ..  ..  ..  ..  ..  ..  ..  ..  ..  ..  ..  ..  ..  .. 
    55705  ..  ..  -68 ..  ..  ..  ..  ..  ..  ..  ..  ..  ..  ..  ..  .. 
    55705  ..  ..  +68 ..  ..  ..  ..  ..  ..  ..  ..  ..  ..  ..  ..  .. 
    55833  ..  ..  ..  -49 ..  ..  ..  ..  ..  ..  ..  ..  ..  ..  ..  .. 
    55833  ..  ..  ..  +56 ..  ..  ..  ..  ..  ..  ..  ..  ..  ..  ..  .. 
    57369  -75 ..  ..  ..  ..  ..  ..  ..  ..  ..  ..  ..  ..  ..  ..  .. 
    57369  +75 ..  ..  ..  ..  ..  ..  ..  ..  ..  ..  ..  ..  ..  ..  .. 
    57497  ..  -72 ..  ..  ..  ..  ..  ..  ..  ..  ..  ..  ..  ..  ..  .. 
    57497  ..  +72 ..  ..  ..  ..  ..  ..  ..  ..  ..  ..  ..  ..  ..  .. 
# bar 16
    57625  ..  ..  -68 ..  ..  ..  ..  ..  ..  ..  ..  ..  ..  ..  ..  .. 
    57625  ..  ..  +68 ..  ..  ..  ..  ..  ..  ..  ..  ..  ..  ..  ..  .. 
    58329  -75 ..  ..  ..  ..  ..  ..  ..  ..  ..  ..  ..  ..  ..  ..  .. 
    58457  ..  -72 ..  ..  ..  ..  ..  ..  ..  ..  ..  ..  ..  ..  ..  .. 
    58585  ..  ..  -68 ..  ..  ..  ..  ..  ..  ..  ..  ..  ..  ..  ..  .. 
    58713  ..  ..  ..  -56 ..  ..  ..  ..  ..  ..  ..  ..  ..  ..  ..  .. 
    58713  ..  ..  ..  +59 ..  ..  ..  ..  ..  ..  ..  ..  ..  ..  ..  .. 
    59289  +75 ..  ..  ..  ..  ..  ..  ..  ..  ..  ..  ..  ..  ..  ..  .. 
    59545  ..  ..  +66 ..  ..  ..  ..  ..  ..  ..  ..  ..  ..  ..  ..  .. 
    60249  -75 ..  ..  ..  ..  ..  ..  ..  ..  ..  ..  ..  ..  ..  ..  .. 
    60249  +77 ..  ..  ..  ..  ..  ..  ..  ..  ..  ..  ..  ..  ..  ..  .. 
    60505  ..  ..  -66 ..  ..  ..  ..  ..  ..  ..  ..  ..  ..  ..  ..  .. 
    60505  ..  ..  +68 ..  ..  ..  ..  ..  ..  ..  ..  ..  ..  ..  ..  .. 
    61209  -77 ..  ..  ..  ..  ..  ..  ..  ..  ..  ..  ..  ..  ..  ..  .. 
    61209  +78 ..  ..  ..  ..  ..  ..  ..  ..  ..  ..  ..  ..  ..  ..  .. 
# bar 17
    61465  ..  ..  -68 ..  ..  ..  ..  ..  ..  ..  ..  ..  ..  ..  ..  .. 
    61465  ..  ..  +70 ..  ..  ..  ..  ..  ..  ..  ..  ..  ..  ..  ..  .. 
    61593  ..  ..  ..  -59 ..  ..  ..  ..  ..  ..  ..  ..  ..  ..  ..  .. 
    61593  ..  ..  ..  +54 ..  ..  ..  ..  ..  ..  ..  ..  ..  ..  ..  .. 
    61689  +77 ..  ..  ..  ..  ..  ..  ..  ..  ..  ..  ..  ..  ..  ..  .. 
    61697  -78 ..  ..  ..  ..  ..  ..  ..  ..  ..  ..  ..  ..  ..  ..  .. 
    61929  +75 ..  ..  ..  ..  ..  ..  ..  ..  ..  ..  ..  ..  ..  ..  .. 
    61933  -77 ..  ..  ..  ..  ..  ..  ..  ..  ..  ..  ..  ..  ..  ..  .. 
    61945  ..  ..  +68 ..  ..  ..  ..  ..  ..  ..  ..  ..  ..  ..  ..  .. 
    61953  ..  ..  -70 ..  ..  ..  ..  ..  ..  ..  ..  ..  ..  ..  ..  .. 
    62169  +73 ..  ..  ..  ..  ..  ..  ..  ..  ..  ..  ..  ..  ..  ..  .. 
    62173  -75 ..  ..  ..  ..  ..  ..  ..  ..  ..  ..  ..  ..  ..  ..  .. 
    62185  ..  ..  +66 ..  ..  ..  ..  ..  ..  ..  ..  ..  ..  ..  ..  .. 
    62189  ..  ..  -68 ..  ..  ..  ..  ..  ..  ..  ..  ..  ..  ..  ..  .. 
    62425  ..  ..  +65 ..  ..  ..  ..  ..  ..  ..  ..  ..  ..  ..  ..  .. 
    62429  ..  ..  -66 ..  ..  ..  ..  ..  ..  ..  ..  ..  ..  ..  ..  .. 
    62553  ..  ..  ..  -54 ..  ..  ..  ..  ..  ..  ..  ..  ..  ..  ..  .. 
    62553  ..  ..  ..  +58 ..  ..  ..  ..  ..  ..  ..  ..  ..  ..  ..  .. 
    62889  +77 ..  ..  ..  ..  ..  ..  ..  ..  ..  ..  ..  ..  ..  ..  .. 
    62900  -73 ..  ..  ..  ..  ..  ..  ..  ..  ..  ..  ..  ..  ..  ..  .. 
    63129  +75 ..  ..  ..  ..  ..  ..  ..  ..  ..  ..  ..  ..  ..  ..  .. 
    63133  -77 ..  ..  ..  ..  ..  ..  ..  ..  ..  ..  ..  ..  ..  ..  .. 
    63145  ..  ..  +68 ..  ..  ..  ..  ..  ..  ..  ..  ..  ..  ..  ..  .. 
    63156  ..  ..  -65 ..  ..  ..  ..  ..  ..  ..  ..  ..  ..  ..  ..  .. 
    63385  ..  ..  +66 ..  ..  ..  ..  ..  ..  ..  ..  ..  ..  ..  ..  .. 
    63389  ..  ..  -68 ..  ..  ..  ..  ..  ..  ..  ..  ..  ..  ..  ..  .. 
    63849  +78 ..  ..  ..  ..  ..  ..  ..  ..  ..  ..  ..  ..  ..  ..  .. 
    63860  -75 ..  ..  ..  ..  ..  ..  ..  ..  ..  ..  ..  ..  ..  ..  .. 
    64093  -78 ..  ..  ..  ..  ..  ..  ..  ..  ..  ..  ..  ..  ..  ..  .. 
    64105  ..  ..  +70 ..  ..  ..  ..  ..  ..  ..  ..  ..  ..  ..  ..  .. 
    64116  ..  ..  -66 ..  ..  ..  ..  ..  ..  ..  ..  ..  ..  ..  ..  .. 
    64349  ..  ..  -70 ..  ..  ..  ..  ..  ..  ..  ..  ..  ..  ..  ..  .. 
    64473  ..  ..  ..  -58 ..  ..  ..  ..  ..  ..  ..  ..  ..  ..  ..  .. 
