# Supplementary material for: Fingerprints, barcode sequences and quasi-phylogenies–Tools for analysing polyphonic music
Source: PLoS One. 2023 Mar 2;18(3):e0280478. doi: 10.1371/journal.pone.0280478 (PMC9980773; doi:10.1371/journal.pone.0280478)
Supplement: S6 Fig — (ZIP) [file pone.0280478.s006.zip › S6_Rameau-intermediate-files/charpentier_1672.vps]

* File : .\data\charpentier_1672.vps Time : Mon Dec 26 13:24:32 2022
* File : .\data\charpentier_1672.rdl Time : Mon Dec 26 13:24:32 2022
* File : .\data\charpentier_1672.mid Time : Thu Dec 23 12:28:51 2021
# bar 2
5,
# bar 3
1,5,
1,1,5,
1,1,3,
1,0,3,
8,0,3,
8,0,5,
8,1,5,
1,1,5,
1,1,5,
# bar 4
1,1,5,
1,1,5,
1,1,
1,
5,
1,5,
8,1,5,
1,8,1,5,
1,8,1,3,
1,8,0,3,
1,8,0,3,
8,8,0,3,
8,8,0,5,
8,8,1,5,
# bar 5
8,8,1,5,
1,8,1,5,
1,8,1,5,
1,8,1,5,
1,8,1,5,
1,8,1,5,
1,8,1,
1,8,
1,8,
5,8,
5,8,
# bar 6
5,8,
5,8,1,
5,10,1,
6,10,1,
6,10,1,
6,8,1,
6,8,1,
6,10,1,
# bar 7
6,10,3,
6,0,3,
3,0,3,
3,0,1,
3,10,1,
3,10,3,
3,0,3,
3,0,5,
3,1,5,
# bar 8
3,8,1,5,
1,8,1,5,
1,8,1,5,
1,8,1,5,
1,8,1,5,
1,8,1,5,
1,8,1,
1,8,1,
1,10,1,
6,10,1,
6,10,1,
# bar 9
6,8,1,
6,8,1,
6,10,1,
6,10,3,
6,0,3,
3,0,3,
3,0,1,
3,10,1,
3,10,3,
# bar 10
3,0,3,
3,8,0,3,
3,8,0,5,
3,8,1,5,
1,8,1,5,
1,8,1,5,
1,8,1,5,
1,8,1,5,
1,8,1,5,
1,10,1,5,
1,10,1,
# bar 11
1,1,10,
6,1,10,
6,1,10,6,
6,1,10,6,
6,1,8,6,
6,1,10,6,
6,1,10,1,
6,1,10,1,
6,1,0,1,
6,1,0,6,
6,3,0,6,
3,3,0,6,
# bar 12
3,3,10,6,
3,1,10,6,
3,1,0,6,
3,1,0,6,
3,3,0,6,
3,3,1,6,
3,3,1,
3,5,1,
1,5,1,
1,5,1,8,
1,5,1,8,
1,5,8,1,
# bar 13
1,5,8,1,
1,5,8,
1,5,10,
1,10,
6,10,
6,10,6,
6,6,10,6,
6,6,10,6,
6,6,10,1,
6,6,10,1,
6,6,10,1,
6,6,10,3,
6,6,0,3,
# bar 14
6,6,0,3,
3,6,0,3,
3,6,0,3,
3,6,0,3,
3,6,0,3,
3,6,0,3,
3,6,0,3,
3,6,0,3,
3,6,0,5,
3,6,1,5,
3,8,1,5,
1,8,1,5,
# bar 15
1,8,1,3,5,
1,8,1,3,
1,8,0,3,
1,8,0,
1,8,0,5,
1,8,1,5,
1,8,1,5,
1,8,1,5,6,
1,8,1,6,
1,8,1,3,6,
1,8,3,6,
1,8,3,
1,8,3,
1,8,3,
1,8,0,3,
1,8,0,3,
8,8,0,3,
8,8,0,3,
8,8,0,3,
# bar 16
8,8,0,3,
8,8,0,
8,8,
8,
11,
11,3,
11,6,3,
11,6,5,
11,8,5,
11,8,6,
# bar 17
11,10,6,
6,10,6,
6,10,5,6,
6,10,5,
6,10,3,5,
6,10,3,
6,8,10,3,
6,8,3,
6,8,1,3,
6,8,1,
6,6,8,1,
6,6,1,
6,5,6,1,
6,5,1,
10,5,1,
10,5,1,5,
10,5,5,
10,5,3,5,
10,5,3,
10,5,8,3,
10,8,3,
10,6,8,3,
10,6,3,
10,6,3,6,
10,6,6,
10,6,
10,6,10,
10,10,
10,
