# Supplementary material for: Fingerprints, barcode sequences and quasi-phylogenies–Tools for analysing polyphonic music
Source: PLoS One. 2023 Mar 2;18(3):e0280478. doi: 10.1371/journal.pone.0280478 (PMC9980773; doi:10.1371/journal.pone.0280478)
Supplement: S6 Fig — (ZIP) [file pone.0280478.s006.zip › S6_Rameau-intermediate-files/charpentier_1680.vps]

* File : .\data\charpentier_1680.vps Time : Mon Dec 26 13:24:37 2022
* File : .\data\charpentier_1680.rdl Time : Mon Dec 26 13:24:37 2022
* File : .\data\charpentier_1680.mid Time : Wed May 25 19:59:58 2022
# bar 2
10,
3,10,
# bar 3
3,0,
3,1,
1,1,
1,10,
1,3,
11,3,
# bar 4
11,1,
11,3,
11,1,
7,1,
7,11,
7,10,
7,10,3,
7,11,3,
8,11,3,
# bar 5
8,11,5,
8,11,6,
8,10,6,
3,10,6,
3,10,3,
3,10,10,
3,10,10,
2,10,10,
# bar 6
2,10,8,
2,10,10,
2,10,8,
2,10,6,
2,10,5,
2,10,6,
3,10,6,
# bar 7
3,10,5,
3,10,3,
5,10,3,
6,10,3,
6,10,6,
6,3,6,
3,3,6,
3,3,5,
3,2,5,
3,10,2,5,
10,2,5,
# bar 8
10,0,5,
8,0,5,
8,2,5,
10,2,5,
8,2,5,
8,2,5,
6,2,5,
5,2,5,
5,10,2,
5,10,3,
6,10,3,
# bar 9
6,10,5,
5,10,5,
5,10,6,
3,10,6,
3,6,
3,3,6,
3,3,6,
3,3,5,
3,5,10,
2,5,10,
# bar 10
2,3,10,
2,3,8,
0,3,8,
0,2,8,
0,2,10,
2,2,10,
2,2,8,
2,2,8,
2,2,6,
10,2,6,
10,2,5,
10,3,5,
10,3,6,
3,3,6,
# bar 11
3,5,6,
3,5,
1,5,
1,5,7,
1,3,7,
3,3,7,
3,3,8,
1,3,8,
1,3,10,
1,7,10,
11,7,10,
10,7,10,
10,3,7,
10,3,8,
11,3,8,
11,3,8,
# bar 12
11,3,7,
10,3,7,
10,7,11,
10,8,11,
8,8,11,
8,8,11,
8,8,11,
8,8,11,
8,8,10,
8,6,10,
8,6,8,
8,5,8,
1,5,8,
1,5,8,
# bar 13
1,3,8,
11,3,8,
11,3,6,
11,1,6,
10,1,6,
10,1,6,
10,1,6,
10,1,5,
10,11,5,
8,11,5,
8,11,6,
8,10,6,
6,10,6,
6,10,8,
6,11,8,
5,11,8,
# bar 14
5,11,10,
6,11,10,
6,11,8,
8,11,8,
8,11,6,
10,11,6,
10,11,5,
11,11,5,
11,11,3,
8,11,3,
8,11,5,
1,11,5,
1,11,6,
1,10,6,
# bar 15
6,10,6,
6,10,6,
6,8,6,
1,8,6,
1,1,6,
1,1,5,
1,11,5,
1,11,6,
1,10,6,
6,10,6,
# bar 16
6,10,5,
6,11,5,
8,11,5,
8,11,6,
8,1,6,
10,1,6,
10,1,8,
10,1,10,
10,6,10,
6,6,10,
6,6,
6,3,6,
6,3,8,
6,5,8,
1,5,8,
1,5,8,
1,5,8,
# bar 17
1,5,8,
1,5,7,
1,3,7,
1,3,8,
1,5,8,
11,5,8,
11,5,10,
11,7,10,
10,7,10,
10,7,11,
10,8,11,
8,8,11,
8,8,11,
# bar 18
10,8,11,
10,8,3,
11,8,3,
11,11,3,
8,11,3,
8,11,5,
8,11,6,
8,10,6,
3,10,6,
3,10,3,
# bar 19
3,0,3,
3,0,10,
3,1,10,
1,1,10,
1,10,10,
1,3,10,
11,3,10,
11,5,10,
# bar 20
10,5,10,
10,5,11,
10,6,11,
10,6,8,
10,5,8,
11,5,8,
11,3,8,
11,5,8,
11,5,10,
11,3,10,
11,3,10,
11,2,10,
10,2,10,
