# Supplementary material for: Fingerprints, barcode sequences and quasi-phylogenies–Tools for analysing polyphonic music
Source: PLoS One. 2023 Mar 2;18(3):e0280478. doi: 10.1371/journal.pone.0280478 (PMC9980773; doi:10.1371/journal.pone.0280478)
Supplement: S6 Fig — (ZIP) [file pone.0280478.s006.zip › S6_Rameau-intermediate-files/chopin_1846to47.pcs]

* File : .\data\chopin_1846to47.pcs Time : Mon Dec 26 13:27:27 2022
* File : .\data\chopin_1846to47.vps Time : Mon Dec 26 13:27:27 2022
* File : .\data\chopin_1846to47.rdl Time : Mon Dec 26 13:27:26 2022
* File : .\data\chopin_1846to47.mid Time : Mon Dec 27 14:26:05 2021
# bar 2
1-1
1-1
1-1
1-1
1-1
# bar 3
1-1
1-1
1-1
1-1
1-1
1-1
1-1
1-1
# bar 4
1-1
1-1
1-1
1-1
1-1
1-1
1-1
1-1
# bar 5
1-1
1-1
1-1
1-1
1-1
1-1
2-6
2-5
2-1
4-20
# bar 6
4-26
4-29
4-29
3-11
4-20
2-5
2-5
2-2
4-29
3-11
4-20
4-20
# bar 7
4-26
4-29
2-2
2-3
2-5
4-20
4-26
4-29
4-29
3-11
4-26
2-5
# bar 8
2-5
2-4
3-11
4-22
3-11
3-11
4-14
4-26
2-2
4-21
# bar 9
3-8
3-8
3-8
4-29
4-29
2-2
1-1
1-1
4-27
4-25
4-27
4-27
# bar 10
4-21
2-2
3-8
3-8
2-6
2-6
3-5
3-5
2-3
# bar 11
2-5
2-6
3-8
3-10
3-5
3-5
3-8
3-5
2-6
2-5
2-1
4-20
# bar 12
4-26
4-29
4-29
3-11
4-20
2-5
2-5
2-2
4-29
3-11
4-20
4-20
# bar 13
4-26
4-29
2-6
2-5
2-1
4-20
4-26
4-29
4-29
3-11
4-26
2-5
# bar 14
2-5
2-4
3-11
4-22
3-11
3-11
4-14
4-26
2-2
4-21
# bar 15
3-8
3-8
2-6
3-5
3-5
2-2
1-1
1-1
3-10
3-8
3-10
4-27
# bar 16
4-21
2-2
3-8
3-8
2-6
2-6
3-5
3-10
2-5
# bar 17
2-3
2-5
3-10
3-8
3-10
2-5
2-4
1-1
