# Supplementary material for: Fingerprints, barcode sequences and quasi-phylogenies–Tools for analysing polyphonic music
Source: PLoS One. 2023 Mar 2;18(3):e0280478. doi: 10.1371/journal.pone.0280478 (PMC9980773; doi:10.1371/journal.pone.0280478)
Supplement: S6 Fig — (ZIP) [file pone.0280478.s006.zip › S6_Rameau-intermediate-files/chopin_1846to47.vps]

* File : .\data\chopin_1846to47.vps Time : Mon Dec 26 13:27:27 2022
* File : .\data\chopin_1846to47.rdl Time : Mon Dec 26 13:27:26 2022
* File : .\data\chopin_1846to47.mid Time : Mon Dec 27 14:26:05 2021
# bar 2
9,
11,
9,
11,
8,
# bar 3
9,
1,
11,
8,
9,
11,
9,
1,
# bar 4
11,
8,
9,
1,
11,
8,
9,
1,
# bar 5
11,
8,
9,
1,
11,
8,
2,8,
2,9,
2,1,
9,2,6,1,
# bar 6
9,2,6,11,
9,2,6,8,
9,2,6,8,
9,2,6,9,
9,2,6,1,
6,1,
6,11,
6,8,
9,2,6,8,
9,2,6,9,
9,2,6,1,
9,2,6,1,
# bar 7
9,2,6,11,
9,2,6,8,
6,8,
6,9,
6,1,
9,2,6,1,
9,2,6,11,
9,2,6,8,
9,2,6,8,
9,2,6,9,
9,2,6,11,
6,11,
# bar 8
6,1,
6,2,
9,2,6,2,
9,2,6,4,
9,2,6,6,
9,2,6,6,
9,2,6,7,
9,2,6,11,
9,11,
9,1,7,11,
# bar 9
9,1,7,9,
9,1,7,7,
9,1,7,7,
9,1,7,6,
9,1,7,6,
4,6,
4,4,
4,4,
9,1,7,4,
9,1,7,3,
9,1,7,4,
9,1,7,4,
# bar 10
9,1,7,11,
9,11,
1,7,11,
1,7,9,
1,7,7,
1,7,7,
1,7,6,
1,7,6,
9,6,
# bar 11
9,4,
9,3,
1,7,3,
1,7,4,
1,7,6,
1,7,6,
1,7,11,
1,7,8,
2,8,
2,9,
2,1,
9,2,6,1,
# bar 12
9,2,6,11,
9,2,6,8,
9,2,6,8,
9,2,6,9,
9,2,6,1,
6,1,
6,11,
6,8,
9,2,6,8,
9,2,6,9,
9,2,6,1,
9,2,6,1,
# bar 13
9,2,6,11,
9,2,6,8,
2,8,
2,9,
2,1,
9,2,6,1,
9,2,6,11,
9,2,6,8,
9,2,6,8,
9,2,6,9,
9,2,6,11,
6,11,
# bar 14
6,1,
6,2,
9,2,6,2,
9,2,6,4,
9,2,6,6,
9,2,6,6,
9,2,6,7,
9,2,6,11,
9,11,
9,1,7,11,
# bar 15
9,1,7,9,
9,1,7,7,
1,7,7,
1,7,6,
1,7,6,
4,6,
4,4,
4,4,
1,7,4,
1,7,3,
1,7,4,
9,1,7,4,
# bar 16
9,1,7,11,
9,11,
1,7,11,
1,7,9,
1,7,7,
1,7,7,
1,7,6,
1,7,4,
9,4,
# bar 17
9,6,
9,4,
1,7,4,
1,7,3,
1,7,4,
9,4,
9,5,
9,
