# Supplementary material for: Fingerprints, barcode sequences and quasi-phylogenies–Tools for analysing polyphonic music
Source: PLoS One. 2023 Mar 2;18(3):e0280478. doi: 10.1371/journal.pone.0280478 (PMC9980773; doi:10.1371/journal.pone.0280478)
Supplement: S6 Fig — (ZIP) [file pone.0280478.s006.zip › S6_Rameau-intermediate-files/corelli_1690.pcs]

* File : .\data\corelli_1690.pcs Time : Mon Dec 26 13:24:42 2022
* File : .\data\corelli_1690.vps Time : Mon Dec 26 13:24:42 2022
* File : .\data\corelli_1690.rdl Time : Mon Dec 26 13:24:42 2022
* File : .\data\corelli_1690.mid Time : Sat Dec 25 14:13:39 2021
# bar 2
1-1
2-4
3-11
3-11
3-11
3-11
3-11
3-11
3-11
# bar 3
3-11
3-11
2-5
2-5
1-1
1-1
1-1
2-6
3-10
3-10
3-10
3-10
3-10
3-10
3-10
3-10
3-10
3-10
2-3
1-1
1-1
# bar 4
1-1
2-5
3-11
3-11
3-11
3-11
3-11
3-11
3-11
4-26
5-32
5-32
4-18
5-32
5-32
4-27
4-27
4-27
4-27
3-8
4-27
3-11
4-27
3-10
3-10
3-10
3-10
3-10
3-10
3-10
# bar 5
4-12
5-26
5-23
6-24
6-24
6-24
5-17
5-17
5-17
4-14
4-14
4-14
3-11
3-11
3-11
3-11
3-11
3-11
3-11
3-11
3-11
3-11
3-11
3-11
4-14
5-18
5-18
4-16
4-27
4-27
4-27
# bar 6
5-26
5-26
6-24
5-17
5-17
4-19
4-19
3-11
3-11
4-22
4-22
5-27
4-14
3-11
3-11
3-11
3-11
# bar 7
4-14
5-18
5-18
4-7
4-7
4-18
4-18
3-11
# bar 8
3-11
3-11
4-14
4-14
3-9
2-5
2-5
1-1
1-1
# bar 9
1-1
1-1
2-1
# bar 10
2-1
1-1
2-1
2-1
1-1
2-5
3-11
# bar 11
3-11
3-11
2-4
3-4
3-4
2-1
3-2
4-14
4-14
# bar 12
3-11
4-26
5-27
4-20
4-20
3-11
3-11
4-19
4-19
3-12
# bar 13
3-11
4-14
5-18
4-16
3-4
3-4
3-4
4-5
4-5
5-4
4-12
4-12
# bar 14
4-12
3-10
3-10
4-13
4-13
3-7
4-23
4-23
3-9
3-9
4-14
4-14
3-11
# bar 15
3-11
4-19
5-17
4-14
4-14
4-14
4-14
4-14
4-14
3-11
# bar 16
3-11
3-11
3-11
4-18
5-18
5-18
4-16
4-27
5-29
6-24
5-23
# bar 17
4-22
4-22
3-11
4-20
5-27
4-26
4-26
3-11
4-27
5-29
4-23
4-23
4-23
3-9
4-22
5-36
4-18
3-10
# bar 18
3-10
4-27
4-27
4-27
5-29
6-29
5-29
5-29
4-27
4-27
4-27
3-7
4-11
4-11
5-23
4-14
4-14
# bar 19
3-11
3-11
3-11
4-26
5-35
5-27
5-27
4-11
5-12
5-12
4-13
3-10
# bar 20
3-10
4-27
3-11
4-18
5-18
4-12
4-27
4-27
4-27
4-27
5-26
4-11
3-4
