# Supplementary material for: Fingerprints, barcode sequences and quasi-phylogenies–Tools for analysing polyphonic music
Source: PLoS One. 2023 Mar 2;18(3):e0280478. doi: 10.1371/journal.pone.0280478 (PMC9980773; doi:10.1371/journal.pone.0280478)
Supplement: S6 Fig — (ZIP) [file pone.0280478.s006.zip › S6_Rameau-intermediate-files/corelli_1690.rdl]

* File : .\data\corelli_1690.rdl Time : Mon Dec 26 13:24:42 2022
* File : .\data\corelli_1690.mid Time : Sat Dec 25 14:13:39 2021
# bar 1
# bar 2
     6605  ..  +71 ..  ..  ..  ..  ..  ..  ..  ..  ..  ..  ..  ..  ..  .. 
     6733  ..  ..  +63 ..  ..  ..  ..  ..  ..  ..  ..  ..  ..  ..  ..  .. 
     6822  ..  ..  ..  +44 ..  ..  ..  ..  ..  ..  ..  ..  ..  ..  ..  .. 
     6989  ..  ..  ..  ..  +71 ..  ..  ..  ..  ..  ..  ..  ..  ..  ..  .. 
     7117  ..  ..  ..  ..  ..  +63 ..  ..  ..  ..  ..  ..  ..  ..  ..  .. 
     7253  ..  ..  ..  ..  ..  ..  +63 ..  ..  ..  ..  ..  ..  ..  ..  .. 
     7381  ..  ..  ..  ..  ..  ..  ..  +44 ..  ..  ..  ..  ..  ..  ..  .. 
     7509  ..  ..  ..  ..  ..  ..  ..  ..  +32 ..  ..  ..  ..  ..  ..  .. 
     7565  ..  -71 ..  ..  ..  ..  ..  ..  ..  ..  ..  ..  ..  ..  ..  .. 
# bar 3
     7693  ..  ..  -63 ..  ..  ..  ..  ..  ..  ..  ..  ..  ..  ..  ..  .. 
     7782  ..  ..  ..  -44 ..  ..  ..  ..  ..  ..  ..  ..  ..  ..  ..  .. 
     7949  ..  ..  ..  ..  -71 ..  ..  ..  ..  ..  ..  ..  ..  ..  ..  .. 
     8077  ..  ..  ..  ..  ..  -63 ..  ..  ..  ..  ..  ..  ..  ..  ..  .. 
     8213  ..  ..  ..  ..  ..  ..  -63 ..  ..  ..  ..  ..  ..  ..  ..  .. 
     8341  ..  ..  ..  ..  ..  ..  ..  -44 ..  ..  ..  ..  ..  ..  ..  .. 
     8469  ..  ..  ..  ..  ..  ..  ..  ..  -32 ..  ..  ..  ..  ..  ..  .. 
     9485  ..  +73 ..  ..  ..  ..  ..  ..  ..  ..  ..  ..  ..  ..  ..  .. 
     9613  ..  ..  +67 ..  ..  ..  ..  ..  ..  ..  ..  ..  ..  ..  ..  .. 
     9702  ..  ..  ..  +46 ..  ..  ..  ..  ..  ..  ..  ..  ..  ..  ..  .. 
     9869  ..  ..  ..  ..  +73 ..  ..  ..  ..  ..  ..  ..  ..  ..  ..  .. 
     9997  ..  ..  ..  ..  ..  +67 ..  ..  ..  ..  ..  ..  ..  ..  ..  .. 
    10133  ..  ..  ..  ..  ..  ..  +61 ..  ..  ..  ..  ..  ..  ..  ..  .. 
    10261  ..  ..  ..  ..  ..  ..  ..  +46 ..  ..  ..  ..  ..  ..  ..  .. 
    10389  ..  ..  ..  ..  ..  ..  ..  ..  +34 ..  ..  ..  ..  ..  ..  .. 
    10445  ..  -73 ..  ..  ..  ..  ..  ..  ..  ..  ..  ..  ..  ..  ..  .. 
    10573  ..  ..  -67 ..  ..  ..  ..  ..  ..  ..  ..  ..  ..  ..  ..  .. 
    10662  ..  ..  ..  -46 ..  ..  ..  ..  ..  ..  ..  ..  ..  ..  ..  .. 
    10829  ..  ..  ..  ..  -73 ..  ..  ..  ..  ..  ..  ..  ..  ..  ..  .. 
    10957  ..  ..  ..  ..  ..  -67 ..  ..  ..  ..  ..  ..  ..  ..  ..  .. 
    11093  ..  ..  ..  ..  ..  ..  -61 ..  ..  ..  ..  ..  ..  ..  ..  .. 
    11221  ..  ..  ..  ..  ..  ..  ..  -46 ..  ..  ..  ..  ..  ..  ..  .. 
    11349  ..  ..  ..  ..  ..  ..  ..  ..  -34 ..  ..  ..  ..  ..  ..  .. 
# bar 4
    12365  ..  +75 ..  ..  ..  ..  ..  ..  ..  ..  ..  ..  ..  ..  ..  .. 
    12493  ..  ..  +68 ..  ..  ..  ..  ..  ..  ..  ..  ..  ..  ..  ..  .. 
    12582  ..  ..  ..  +47 ..  ..  ..  ..  ..  ..  ..  ..  ..  ..  ..  .. 
    12749  ..  ..  ..  ..  +75 ..  ..  ..  ..  ..  ..  ..  ..  ..  ..  .. 
    12877  ..  ..  ..  ..  ..  +68 ..  ..  ..  ..  ..  ..  ..  ..  ..  .. 
    13013  ..  ..  ..  ..  ..  ..  +59 ..  ..  ..  ..  ..  ..  ..  ..  .. 
    13141  ..  ..  ..  ..  ..  ..  ..  +47 ..  ..  ..  ..  ..  ..  ..  .. 
    13269  ..  ..  ..  ..  ..  ..  ..  ..  +35 ..  ..  ..  ..  ..  ..  .. 
    13325  ..  -75 ..  ..  ..  ..  ..  ..  ..  ..  ..  ..  ..  ..  ..  .. 
    13325  ..  +75 ..  ..  ..  ..  ..  ..  ..  ..  ..  ..  ..  ..  ..  .. 
    13453  ..  ..  -68 ..  ..  ..  ..  ..  ..  ..  ..  ..  ..  ..  ..  .. 
    13453  ..  ..  +66 ..  ..  ..  ..  ..  ..  ..  ..  ..  ..  ..  ..  .. 
    13542  ..  ..  ..  -47 ..  ..  ..  ..  ..  ..  ..  ..  ..  ..  ..  .. 
    13542  ..  ..  ..  +48 ..  ..  ..  ..  ..  ..  ..  ..  ..  ..  ..  .. 
    13709  ..  ..  ..  ..  -75 ..  ..  ..  ..  ..  ..  ..  ..  ..  ..  .. 
    13709  ..  ..  ..  ..  +75 ..  ..  ..  ..  ..  ..  ..  ..  ..  ..  .. 
    13837  ..  ..  ..  ..  ..  -68 ..  ..  ..  ..  ..  ..  ..  ..  ..  .. 
    13837  ..  ..  ..  ..  ..  +66 ..  ..  ..  ..  ..  ..  ..  ..  ..  .. 
    13973  ..  ..  ..  ..  ..  ..  -59 ..  ..  ..  ..  ..  ..  ..  ..  .. 
    13973  ..  ..  ..  ..  ..  ..  +56 ..  ..  ..  ..  ..  ..  ..  ..  .. 
    14101  ..  ..  ..  ..  ..  ..  ..  -47 ..  ..  ..  ..  ..  ..  ..  .. 
    14101  ..  ..  ..  ..  ..  ..  ..  +48 ..  ..  ..  ..  ..  ..  ..  .. 
    14229  ..  ..  ..  ..  ..  ..  ..  ..  -35 ..  ..  ..  ..  ..  ..  .. 
    14229  ..  ..  ..  ..  ..  ..  ..  ..  +36 ..  ..  ..  ..  ..  ..  .. 
    14285  ..  -75 ..  ..  ..  ..  ..  ..  ..  ..  ..  ..  ..  ..  ..  .. 
    14413  ..  ..  -66 ..  ..  ..  ..  ..  ..  ..  ..  ..  ..  ..  ..  .. 
    14502  ..  ..  ..  -48 ..  ..  ..  ..  ..  ..  ..  ..  ..  ..  ..  .. 
    14669  ..  ..  ..  ..  -75 ..  ..  ..  ..  ..  ..  ..  ..  ..  ..  .. 
    14765  ..  +75 ..  ..  ..  ..  ..  ..  ..  ..  ..  ..  ..  ..  ..  .. 
    14797  ..  ..  ..  ..  ..  -66 ..  ..  ..  ..  ..  ..  ..  ..  ..  .. 
    14893  ..  ..  +66 ..  ..  ..  ..  ..  ..  ..  ..  ..  ..  ..  ..  .. 
    14933  ..  ..  ..  ..  ..  ..  -56 ..  ..  ..  ..  ..  ..  ..  ..  .. 
    14982  ..  ..  ..  +48 ..  ..  ..  ..  ..  ..  ..  ..  ..  ..  ..  .. 
    15061  ..  ..  ..  ..  ..  ..  ..  -48 ..  ..  ..  ..  ..  ..  ..  .. 
    15149  ..  ..  ..  ..  +75 ..  ..  ..  ..  ..  ..  ..  ..  ..  ..  .. 
    15189  ..  ..  ..  ..  ..  ..  ..  ..  -36 ..  ..  ..  ..  ..  ..  .. 
    15245  ..  -75 ..  ..  ..  ..  ..  ..  ..  ..  ..  ..  ..  ..  ..  .. 
    15245  ..  +75 ..  ..  ..  ..  ..  ..  ..  ..  ..  ..  ..  ..  ..  .. 
    15277  ..  ..  ..  ..  ..  +66 ..  ..  ..  ..  ..  ..  ..  ..  ..  .. 
# bar 5
    15373  ..  ..  -66 ..  ..  ..  ..  ..  ..  ..  ..  ..  ..  ..  ..  .. 
    15373  ..  ..  +64 ..  ..  ..  ..  ..  ..  ..  ..  ..  ..  ..  ..  .. 
    15413  ..  ..  ..  ..  ..  ..  +56 ..  ..  ..  ..  ..  ..  ..  ..  .. 
    15462  ..  ..  ..  -48 ..  ..  ..  ..  ..  ..  ..  ..  ..  ..  ..  .. 
    15462  ..  ..  ..  +49 ..  ..  ..  ..  ..  ..  ..  ..  ..  ..  ..  .. 
    15541  ..  ..  ..  ..  ..  ..  ..  +48 ..  ..  ..  ..  ..  ..  ..  .. 
    15629  ..  ..  ..  ..  -75 ..  ..  ..  ..  ..  ..  ..  ..  ..  ..  .. 
    15629  ..  ..  ..  ..  +75 ..  ..  ..  ..  ..  ..  ..  ..  ..  ..  .. 
    15669  ..  ..  ..  ..  ..  ..  ..  ..  +36 ..  ..  ..  ..  ..  ..  .. 
    15757  ..  ..  ..  ..  ..  -66 ..  ..  ..  ..  ..  ..  ..  ..  ..  .. 
    15757  ..  ..  ..  ..  ..  +64 ..  ..  ..  ..  ..  ..  ..  ..  ..  .. 
    15893  ..  ..  ..  ..  ..  ..  -56 ..  ..  ..  ..  ..  ..  ..  ..  .. 
    15893  ..  ..  ..  ..  ..  ..  +56 ..  ..  ..  ..  ..  ..  ..  ..  .. 
    16021  ..  ..  ..  ..  ..  ..  ..  -48 ..  ..  ..  ..  ..  ..  ..  .. 
    16021  ..  ..  ..  ..  ..  ..  ..  +49 ..  ..  ..  ..  ..  ..  ..  .. 
    16149  ..  ..  ..  ..  ..  ..  ..  ..  -36 ..  ..  ..  ..  ..  ..  .. 
    16149  ..  ..  ..  ..  ..  ..  ..  ..  +37 ..  ..  ..  ..  ..  ..  .. 
    16205  ..  -75 ..  ..  ..  ..  ..  ..  ..  ..  ..  ..  ..  ..  ..  .. 
    16205  ..  +68 ..  ..  ..  ..  ..  ..  ..  ..  ..  ..  ..  ..  ..  .. 
    16422  ..  ..  ..  -49 ..  ..  ..  ..  ..  ..  ..  ..  ..  ..  ..  .. 
    16422  ..  ..  ..  +37 ..  ..  ..  ..  ..  ..  ..  ..  ..  ..  ..  .. 
    16589  ..  ..  ..  ..  -75 ..  ..  ..  ..  ..  ..  ..  ..  ..  ..  .. 
    16589  ..  ..  ..  ..  +68 ..  ..  ..  ..  ..  ..  ..  ..  ..  ..  .. 
    16981  ..  ..  ..  ..  ..  ..  ..  -49 ..  ..  ..  ..  ..  ..  ..  .. 
    16981  ..  ..  ..  ..  ..  ..  ..  +37 ..  ..  ..  ..  ..  ..  ..  .. 
    17109  ..  ..  ..  ..  ..  ..  ..  ..  -37 ..  ..  ..  ..  ..  ..  .. 
    17109  ..  ..  ..  ..  ..  ..  ..  ..  +37 ..  ..  ..  ..  ..  ..  .. 
    17165  ..  -68 ..  ..  ..  ..  ..  ..  ..  ..  ..  ..  ..  ..  ..  .. 
    17165  ..  +73 ..  ..  ..  ..  ..  ..  ..  ..  ..  ..  ..  ..  ..  .. 
    17293  ..  ..  -64 ..  ..  ..  ..  ..  ..  ..  ..  ..  ..  ..  ..  .. 
    17293  ..  ..  +76 ..  ..  ..  ..  ..  ..  ..  ..  ..  ..  ..  ..  .. 
    17382  ..  ..  ..  -37 ..  ..  ..  ..  ..  ..  ..  ..  ..  ..  ..  .. 
    17382  ..  ..  ..  +61 ..  ..  ..  ..  ..  ..  ..  ..  ..  ..  ..  .. 
    17549  ..  ..  ..  ..  -68 ..  ..  ..  ..  ..  ..  ..  ..  ..  ..  .. 
    17549  ..  ..  ..  ..  +73 ..  ..  ..  ..  ..  ..  ..  ..  ..  ..  .. 
    17677  ..  ..  ..  ..  ..  -64 ..  ..  ..  ..  ..  ..  ..  ..  ..  .. 
    17677  ..  ..  ..  ..  ..  +76 ..  ..  ..  ..  ..  ..  ..  ..  ..  .. 
    17813  ..  ..  ..  ..  ..  ..  -56 ..  ..  ..  ..  ..  ..  ..  ..  .. 
    17813  ..  ..  ..  ..  ..  ..  +68 ..  ..  ..  ..  ..  ..  ..  ..  .. 
    17941  ..  ..  ..  ..  ..  ..  ..  -37 ..  ..  ..  ..  ..  ..  ..  .. 
    17941  ..  ..  ..  ..  ..  ..  ..  +49 ..  ..  ..  ..  ..  ..  ..  .. 
    18069  ..  ..  ..  ..  ..  ..  ..  ..  -37 ..  ..  ..  ..  ..  ..  .. 
    18069  ..  ..  ..  ..  ..  ..  ..  ..  +37 ..  ..  ..  ..  ..  ..  .. 
    18125  ..  -73 ..  ..  ..  ..  ..  ..  ..  ..  ..  ..  ..  ..  ..  .. 
    18125  ..  +73 ..  ..  ..  ..  ..  ..  ..  ..  ..  ..  ..  ..  ..  .. 
    18253  ..  ..  -76 ..  ..  ..  ..  ..  ..  ..  ..  ..  ..  ..  ..  .. 
    18253  ..  ..  +75 ..  ..  ..  ..  ..  ..  ..  ..  ..  ..  ..  ..  .. 
    18342  ..  ..  ..  -61 ..  ..  ..  ..  ..  ..  ..  ..  ..  ..  ..  .. 
    18342  ..  ..  ..  +55 ..  ..  ..  ..  ..  ..  ..  ..  ..  ..  ..  .. 
    18509  ..  ..  ..  ..  -73 ..  ..  ..  ..  ..  ..  ..  ..  ..  ..  .. 
    18509  ..  ..  ..  ..  +73 ..  ..  ..  ..  ..  ..  ..  ..  ..  ..  .. 
    18637  ..  ..  ..  ..  ..  -76 ..  ..  ..  ..  ..  ..  ..  ..  ..  .. 
    18637  ..  ..  ..  ..  ..  +75 ..  ..  ..  ..  ..  ..  ..  ..  ..  .. 
    18773  ..  ..  ..  ..  ..  ..  -68 ..  ..  ..  ..  ..  ..  ..  ..  .. 
    18773  ..  ..  ..  ..  ..  ..  +70 ..  ..  ..  ..  ..  ..  ..  ..  .. 
    18901  ..  ..  ..  ..  ..  ..  ..  -49 ..  ..  ..  ..  ..  ..  ..  .. 
    18901  ..  ..  ..  ..  ..  ..  ..  +55 ..  ..  ..  ..  ..  ..  ..  .. 
    19029  ..  ..  ..  ..  ..  ..  ..  ..  -37 ..  ..  ..  ..  ..  ..  .. 
    19029  ..  ..  ..  ..  ..  ..  ..  ..  +43 ..  ..  ..  ..  ..  ..  .. 
# bar 6
    20045  ..  -73 ..  ..  ..  ..  ..  ..  ..  ..  ..  ..  ..  ..  ..  .. 
    20045  ..  +71 ..  ..  ..  ..  ..  ..  ..  ..  ..  ..  ..  ..  ..  .. 
    20173  ..  ..  -75 ..  ..  ..  ..  ..  ..  ..  ..  ..  ..  ..  ..  .. 
    20173  ..  ..  +63 ..  ..  ..  ..  ..  ..  ..  ..  ..  ..  ..  ..  .. 
    20262  ..  ..  ..  -55 ..  ..  ..  ..  ..  ..  ..  ..  ..  ..  ..  .. 
    20262  ..  ..  ..  +56 ..  ..  ..  ..  ..  ..  ..  ..  ..  ..  ..  .. 
    20429  ..  ..  ..  ..  -73 ..  ..  ..  ..  ..  ..  ..  ..  ..  ..  .. 
    20429  ..  ..  ..  ..  +71 ..  ..  ..  ..  ..  ..  ..  ..  ..  ..  .. 
    20557  ..  ..  ..  ..  ..  -75 ..  ..  ..  ..  ..  ..  ..  ..  ..  .. 
    20557  ..  ..  ..  ..  ..  +63 ..  ..  ..  ..  ..  ..  ..  ..  ..  .. 
    20693  ..  ..  ..  ..  ..  ..  -70 ..  ..  ..  ..  ..  ..  ..  ..  .. 
    20693  ..  ..  ..  ..  ..  ..  +68 ..  ..  ..  ..  ..  ..  ..  ..  .. 
    20821  ..  ..  ..  ..  ..  ..  ..  -55 ..  ..  ..  ..  ..  ..  ..  .. 
    20821  ..  ..  ..  ..  ..  ..  ..  +56 ..  ..  ..  ..  ..  ..  ..  .. 
    20949  ..  ..  ..  ..  ..  ..  ..  ..  -43 ..  ..  ..  ..  ..  ..  .. 
    20949  ..  ..  ..  ..  ..  ..  ..  ..  +44 ..  ..  ..  ..  ..  ..  .. 
    21389  ..  ..  ..  ..  -71 ..  ..  ..  ..  ..  ..  ..  ..  ..  ..  .. 
    21389  ..  ..  ..  ..  +71 ..  ..  ..  ..  ..  ..  ..  ..  ..  ..  .. 
    21965  ..  -71 ..  ..  ..  ..  ..  ..  ..  ..  ..  ..  ..  ..  ..  .. 
    21965  ..  +73 ..  ..  ..  ..  ..  ..  ..  ..  ..  ..  ..  ..  ..  .. 
    22093  ..  ..  -63 ..  ..  ..  ..  ..  ..  ..  ..  ..  ..  ..  ..  .. 
    22093  ..  ..  +68 ..  ..  ..  ..  ..  ..  ..  ..  ..  ..  ..  ..  .. 
    22182  ..  ..  ..  -56 ..  ..  ..  ..  ..  ..  ..  ..  ..  ..  ..  .. 
    22182  ..  ..  ..  +52 ..  ..  ..  ..  ..  ..  ..  ..  ..  ..  ..  .. 
    22349  ..  ..  ..  ..  -71 ..  ..  ..  ..  ..  ..  ..  ..  ..  ..  .. 
    22349  ..  ..  ..  ..  +73 ..  ..  ..  ..  ..  ..  ..  ..  ..  ..  .. 
    22477  ..  ..  ..  ..  ..  -63 ..  ..  ..  ..  ..  ..  ..  ..  ..  .. 
    22477  ..  ..  ..  ..  ..  +68 ..  ..  ..  ..  ..  ..  ..  ..  ..  .. 
    22613  ..  ..  ..  ..  ..  ..  -68 ..  ..  ..  ..  ..  ..  ..  ..  .. 
    22613  ..  ..  ..  ..  ..  ..  +56 ..  ..  ..  ..  ..  ..  ..  ..  .. 
    22741  ..  ..  ..  ..  ..  ..  ..  -56 ..  ..  ..  ..  ..  ..  ..  .. 
    22741  ..  ..  ..  ..  ..  ..  ..  +52 ..  ..  ..  ..  ..  ..  ..  .. 
    22869  ..  ..  ..  ..  ..  ..  ..  ..  -44 ..  ..  ..  ..  ..  ..  .. 
    22869  ..  ..  ..  ..  ..  ..  ..  ..  +40 ..  ..  ..  ..  ..  ..  .. 
# bar 7
    23885  ..  -73 ..  ..  ..  ..  ..  ..  ..  ..  ..  ..  ..  ..  ..  .. 
    23885  ..  +75 ..  ..  ..  ..  ..  ..  ..  ..  ..  ..  ..  ..  ..  .. 
    24013  ..  ..  -68 ..  ..  ..  ..  ..  ..  ..  ..  ..  ..  ..  ..  .. 
    24013  ..  ..  +67 ..  ..  ..  ..  ..  ..  ..  ..  ..  ..  ..  ..  .. 
    24102  ..  ..  ..  -52 ..  ..  ..  ..  ..  ..  ..  ..  ..  ..  ..  .. 
    24102  ..  ..  ..  +51 ..  ..  ..  ..  ..  ..  ..  ..  ..  ..  ..  .. 
    24269  ..  ..  ..  ..  -73 ..  ..  ..  ..  ..  ..  ..  ..  ..  ..  .. 
    24269  ..  ..  ..  ..  +75 ..  ..  ..  ..  ..  ..  ..  ..  ..  ..  .. 
    24397  ..  ..  ..  ..  ..  -68 ..  ..  ..  ..  ..  ..  ..  ..  ..  .. 
    24397  ..  ..  ..  ..  ..  +67 ..  ..  ..  ..  ..  ..  ..  ..  ..  .. 
    24533  ..  ..  ..  ..  ..  ..  -56 ..  ..  ..  ..  ..  ..  ..  ..  .. 
    24533  ..  ..  ..  ..  ..  ..  +58 ..  ..  ..  ..  ..  ..  ..  ..  .. 
    24661  ..  ..  ..  ..  ..  ..  ..  -52 ..  ..  ..  ..  ..  ..  ..  .. 
    24661  ..  ..  ..  ..  ..  ..  ..  +51 ..  ..  ..  ..  ..  ..  ..  .. 
    24789  ..  ..  ..  ..  ..  ..  ..  ..  -40 ..  ..  ..  ..  ..  ..  .. 
    24789  ..  ..  ..  ..  ..  ..  ..  ..  +39 ..  ..  ..  ..  ..  ..  .. 
# bar 8
    28205  ..  -75 ..  ..  ..  ..  ..  ..  ..  ..  ..  ..  ..  ..  ..  .. 
    28333  ..  ..  -67 ..  ..  ..  ..  ..  ..  ..  ..  ..  ..  ..  ..  .. 
    28422  ..  ..  ..  -51 ..  ..  ..  ..  ..  ..  ..  ..  ..  ..  ..  .. 
    28422  ..  ..  ..  +44 ..  ..  ..  ..  ..  ..  ..  ..  ..  ..  ..  .. 
    28589  ..  ..  ..  ..  -75 ..  ..  ..  ..  ..  ..  ..  ..  ..  ..  .. 
    28717  ..  ..  ..  ..  ..  -67 ..  ..  ..  ..  ..  ..  ..  ..  ..  .. 
    28853  ..  ..  ..  ..  ..  ..  -58 ..  ..  ..  ..  ..  ..  ..  ..  .. 
    28981  ..  ..  ..  ..  ..  ..  ..  -51 ..  ..  ..  ..  ..  ..  ..  .. 
    28981  ..  ..  ..  ..  ..  ..  ..  +44 ..  ..  ..  ..  ..  ..  ..  .. 
    29109  ..  ..  ..  ..  ..  ..  ..  ..  -39 ..  ..  ..  ..  ..  ..  .. 
    29109  ..  ..  ..  ..  ..  ..  ..  ..  +32 ..  ..  ..  ..  ..  ..  .. 
    30342  ..  ..  ..  -44 ..  ..  ..  ..  ..  ..  ..  ..  ..  ..  ..  .. 
    30342  ..  ..  ..  +56 ..  ..  ..  ..  ..  ..  ..  ..  ..  ..  ..  .. 
# bar 9
    30901  ..  ..  ..  ..  ..  ..  ..  -44 ..  ..  ..  ..  ..  ..  ..  .. 
    30901  ..  ..  ..  ..  ..  ..  ..  +56 ..  ..  ..  ..  ..  ..  ..  .. 
    31029  ..  ..  ..  ..  ..  ..  ..  ..  -32 ..  ..  ..  ..  ..  ..  .. 
    31029  ..  ..  ..  ..  ..  ..  ..  ..  +44 ..  ..  ..  ..  ..  ..  .. 
    34182  ..  ..  ..  -56 ..  ..  ..  ..  ..  ..  ..  ..  ..  ..  ..  .. 
    34182  ..  ..  ..  +55 ..  ..  ..  ..  ..  ..  ..  ..  ..  ..  ..  .. 
# bar 10
    34741  ..  ..  ..  ..  ..  ..  ..  -56 ..  ..  ..  ..  ..  ..  ..  .. 
    34741  ..  ..  ..  ..  ..  ..  ..  +55 ..  ..  ..  ..  ..  ..  ..  .. 
    34869  ..  ..  ..  ..  ..  ..  ..  ..  -44 ..  ..  ..  ..  ..  ..  .. 
    34869  ..  ..  ..  ..  ..  ..  ..  ..  +43 ..  ..  ..  ..  ..  ..  .. 
    36102  ..  ..  ..  -55 ..  ..  ..  ..  ..  ..  ..  ..  ..  ..  ..  .. 
    36102  ..  ..  ..  +56 ..  ..  ..  ..  ..  ..  ..  ..  ..  ..  ..  .. 
    36661  ..  ..  ..  ..  ..  ..  ..  -55 ..  ..  ..  ..  ..  ..  ..  .. 
    36661  ..  ..  ..  ..  ..  ..  ..  +56 ..  ..  ..  ..  ..  ..  ..  .. 
    36789  ..  ..  ..  ..  ..  ..  ..  ..  -43 ..  ..  ..  ..  ..  ..  .. 
    36789  ..  ..  ..  ..  ..  ..  ..  ..  +44 ..  ..  ..  ..  ..  ..  .. 
    37805  ..  +63 ..  ..  ..  ..  ..  ..  ..  ..  ..  ..  ..  ..  ..  .. 
    38022  ..  ..  ..  -56 ..  ..  ..  ..  ..  ..  ..  ..  ..  ..  ..  .. 
    38022  ..  ..  ..  +59 ..  ..  ..  ..  ..  ..  ..  ..  ..  ..  ..  .. 
# bar 11
    38453  ..  ..  ..  ..  ..  ..  +63 ..  ..  ..  ..  ..  ..  ..  ..  .. 
    38581  ..  ..  ..  ..  ..  ..  ..  -56 ..  ..  ..  ..  ..  ..  ..  .. 
    38581  ..  ..  ..  ..  ..  ..  ..  +59 ..  ..  ..  ..  ..  ..  ..  .. 
    38709  ..  ..  ..  ..  ..  ..  ..  ..  -44 ..  ..  ..  ..  ..  ..  .. 
    38709  ..  ..  ..  ..  ..  ..  ..  ..  +47 ..  ..  ..  ..  ..  ..  .. 
    39942  ..  ..  ..  -59 ..  ..  ..  ..  ..  ..  ..  ..  ..  ..  ..  .. 
    39942  ..  ..  ..  +52 ..  ..  ..  ..  ..  ..  ..  ..  ..  ..  ..  .. 
    40501  ..  ..  ..  ..  ..  ..  ..  -59 ..  ..  ..  ..  ..  ..  ..  .. 
    40501  ..  ..  ..  ..  ..  ..  ..  +52 ..  ..  ..  ..  ..  ..  ..  .. 
    40629  ..  ..  ..  ..  ..  ..  ..  ..  -47 ..  ..  ..  ..  ..  ..  .. 
    40629  ..  ..  ..  ..  ..  ..  ..  ..  +40 ..  ..  ..  ..  ..  ..  .. 
    41645  ..  -63 ..  ..  ..  ..  ..  ..  ..  ..  ..  ..  ..  ..  ..  .. 
    41645  ..  +61 ..  ..  ..  ..  ..  ..  ..  ..  ..  ..  ..  ..  ..  .. 
    41773  ..  ..  +68 ..  ..  ..  ..  ..  ..  ..  ..  ..  ..  ..  ..  .. 
    42157  ..  ..  ..  ..  ..  +68 ..  ..  ..  ..  ..  ..  ..  ..  ..  .. 
# bar 12
    42293  ..  ..  ..  ..  ..  ..  -63 ..  ..  ..  ..  ..  ..  ..  ..  .. 
    42293  ..  ..  ..  ..  ..  ..  +61 ..  ..  ..  ..  ..  ..  ..  ..  .. 
    43565  ..  -61 ..  ..  ..  ..  ..  ..  ..  ..  ..  ..  ..  ..  ..  .. 
    43565  ..  +59 ..  ..  ..  ..  ..  ..  ..  ..  ..  ..  ..  ..  ..  .. 
    43782  ..  ..  ..  -52 ..  ..  ..  ..  ..  ..  ..  ..  ..  ..  ..  .. 
    43782  ..  ..  ..  +51 ..  ..  ..  ..  ..  ..  ..  ..  ..  ..  ..  .. 
    44213  ..  ..  ..  ..  ..  ..  -61 ..  ..  ..  ..  ..  ..  ..  ..  .. 
    44213  ..  ..  ..  ..  ..  ..  +59 ..  ..  ..  ..  ..  ..  ..  ..  .. 
    44341  ..  ..  ..  ..  ..  ..  ..  -52 ..  ..  ..  ..  ..  ..  ..  .. 
    44341  ..  ..  ..  ..  ..  ..  ..  +51 ..  ..  ..  ..  ..  ..  ..  .. 
    44469  ..  ..  ..  ..  ..  ..  ..  ..  -40 ..  ..  ..  ..  ..  ..  .. 
    44469  ..  ..  ..  ..  ..  ..  ..  ..  +39 ..  ..  ..  ..  ..  ..  .. 
    45485  ..  -59 ..  ..  ..  ..  ..  ..  ..  ..  ..  ..  ..  ..  ..  .. 
    45485  ..  +75 ..  ..  ..  ..  ..  ..  ..  ..  ..  ..  ..  ..  ..  .. 
    45613  ..  ..  -68 ..  ..  ..  ..  ..  ..  ..  ..  ..  ..  ..  ..  .. 
    45613  ..  ..  +67 ..  ..  ..  ..  ..  ..  ..  ..  ..  ..  ..  ..  .. 
    45869  ..  ..  ..  ..  +75 ..  ..  ..  ..  ..  ..  ..  ..  ..  ..  .. 
    45997  ..  ..  ..  ..  ..  -68 ..  ..  ..  ..  ..  ..  ..  ..  ..  .. 
    45997  ..  ..  ..  ..  ..  +67 ..  ..  ..  ..  ..  ..  ..  ..  ..  .. 
# bar 13
    46133  ..  ..  ..  ..  ..  ..  -59 ..  ..  ..  ..  ..  ..  ..  ..  .. 
    46133  ..  ..  ..  ..  ..  ..  +58 ..  ..  ..  ..  ..  ..  ..  ..  .. 
    47533  ..  ..  -67 ..  ..  ..  ..  ..  ..  ..  ..  ..  ..  ..  ..  .. 
    47533  ..  ..  +68 ..  ..  ..  ..  ..  ..  ..  ..  ..  ..  ..  ..  .. 
    47622  ..  ..  ..  -51 ..  ..  ..  ..  ..  ..  ..  ..  ..  ..  ..  .. 
    47622  ..  ..  ..  +52 ..  ..  ..  ..  ..  ..  ..  ..  ..  ..  ..  .. 
    47917  ..  ..  ..  ..  ..  -67 ..  ..  ..  ..  ..  ..  ..  ..  ..  .. 
    47917  ..  ..  ..  ..  ..  +68 ..  ..  ..  ..  ..  ..  ..  ..  ..  .. 
    48053  ..  ..  ..  ..  ..  ..  -58 ..  ..  ..  ..  ..  ..  ..  ..  .. 
    48053  ..  ..  ..  ..  ..  ..  +56 ..  ..  ..  ..  ..  ..  ..  ..  .. 
    48181  ..  ..  ..  ..  ..  ..  ..  -51 ..  ..  ..  ..  ..  ..  ..  .. 
    48181  ..  ..  ..  ..  ..  ..  ..  +52 ..  ..  ..  ..  ..  ..  ..  .. 
    48309  ..  ..  ..  ..  ..  ..  ..  ..  -39 ..  ..  ..  ..  ..  ..  .. 
    48309  ..  ..  ..  ..  ..  ..  ..  ..  +40 ..  ..  ..  ..  ..  ..  .. 
    49325  ..  -75 ..  ..  ..  ..  ..  ..  ..  ..  ..  ..  ..  ..  ..  .. 
    49325  ..  +74 ..  ..  ..  ..  ..  ..  ..  ..  ..  ..  ..  ..  ..  .. 
    49453  ..  ..  -68 ..  ..  ..  ..  ..  ..  ..  ..  ..  ..  ..  ..  .. 
    49453  ..  ..  +80 ..  ..  ..  ..  ..  ..  ..  ..  ..  ..  ..  ..  .. 
    49542  ..  ..  ..  -52 ..  ..  ..  ..  ..  ..  ..  ..  ..  ..  ..  .. 
    49542  ..  ..  ..  +53 ..  ..  ..  ..  ..  ..  ..  ..  ..  ..  ..  .. 
    49709  ..  ..  ..  ..  -75 ..  ..  ..  ..  ..  ..  ..  ..  ..  ..  .. 
    49709  ..  ..  ..  ..  +74 ..  ..  ..  ..  ..  ..  ..  ..  ..  ..  .. 
    49837  ..  ..  ..  ..  ..  -68 ..  ..  ..  ..  ..  ..  ..  ..  ..  .. 
    49837  ..  ..  ..  ..  ..  +80 ..  ..  ..  ..  ..  ..  ..  ..  ..  .. 
# bar 14
    50101  ..  ..  ..  ..  ..  ..  ..  -52 ..  ..  ..  ..  ..  ..  ..  .. 
    50101  ..  ..  ..  ..  ..  ..  ..  +53 ..  ..  ..  ..  ..  ..  ..  .. 
    50229  ..  ..  ..  ..  ..  ..  ..  ..  -40 ..  ..  ..  ..  ..  ..  .. 
    50229  ..  ..  ..  ..  ..  ..  ..  ..  +41 ..  ..  ..  ..  ..  ..  .. 
    50933  ..  ..  ..  ..  ..  ..  -56 ..  ..  ..  ..  ..  ..  ..  ..  .. 
    50933  ..  ..  ..  ..  ..  ..  +68 ..  ..  ..  ..  ..  ..  ..  ..  .. 
    51245  ..  -74 ..  ..  ..  ..  ..  ..  ..  ..  ..  ..  ..  ..  ..  .. 
    51245  ..  +75 ..  ..  ..  ..  ..  ..  ..  ..  ..  ..  ..  ..  ..  .. 
    51462  ..  ..  ..  -53 ..  ..  ..  ..  ..  ..  ..  ..  ..  ..  ..  .. 
    51462  ..  ..  ..  +51 ..  ..  ..  ..  ..  ..  ..  ..  ..  ..  ..  .. 
    51629  ..  ..  ..  ..  -74 ..  ..  ..  ..  ..  ..  ..  ..  ..  ..  .. 
    51629  ..  ..  ..  ..  +75 ..  ..  ..  ..  ..  ..  ..  ..  ..  ..  .. 
    51893  ..  ..  ..  ..  ..  ..  -68 ..  ..  ..  ..  ..  ..  ..  ..  .. 
    51893  ..  ..  ..  ..  ..  ..  +70 ..  ..  ..  ..  ..  ..  ..  ..  .. 
    52021  ..  ..  ..  ..  ..  ..  ..  -53 ..  ..  ..  ..  ..  ..  ..  .. 
    52021  ..  ..  ..  ..  ..  ..  ..  +51 ..  ..  ..  ..  ..  ..  ..  .. 
    52149  ..  ..  ..  ..  ..  ..  ..  ..  -41 ..  ..  ..  ..  ..  ..  .. 
    52149  ..  ..  ..  ..  ..  ..  ..  ..  +39 ..  ..  ..  ..  ..  ..  .. 
    53165  ..  -75 ..  ..  ..  ..  ..  ..  ..  ..  ..  ..  ..  ..  ..  .. 
    53165  ..  +82 ..  ..  ..  ..  ..  ..  ..  ..  ..  ..  ..  ..  ..  .. 
    53293  ..  ..  -80 ..  ..  ..  ..  ..  ..  ..  ..  ..  ..  ..  ..  .. 
    53293  ..  ..  +79 ..  ..  ..  ..  ..  ..  ..  ..  ..  ..  ..  ..  .. 
    53549  ..  ..  ..  ..  -75 ..  ..  ..  ..  ..  ..  ..  ..  ..  ..  .. 
    53549  ..  ..  ..  ..  +82 ..  ..  ..  ..  ..  ..  ..  ..  ..  ..  .. 
    53677  ..  ..  ..  ..  ..  -80 ..  ..  ..  ..  ..  ..  ..  ..  ..  .. 
    53677  ..  ..  ..  ..  ..  +79 ..  ..  ..  ..  ..  ..  ..  ..  ..  .. 
# bar 15
    53813  ..  ..  ..  ..  ..  ..  -70 ..  ..  ..  ..  ..  ..  ..  ..  .. 
    53813  ..  ..  ..  ..  ..  ..  +63 ..  ..  ..  ..  ..  ..  ..  ..  .. 
    55213  ..  ..  -79 ..  ..  ..  ..  ..  ..  ..  ..  ..  ..  ..  ..  .. 
    55213  ..  ..  +83 ..  ..  ..  ..  ..  ..  ..  ..  ..  ..  ..  ..  .. 
    55302  ..  ..  ..  -51 ..  ..  ..  ..  ..  ..  ..  ..  ..  ..  ..  .. 
    55302  ..  ..  ..  +44 ..  ..  ..  ..  ..  ..  ..  ..  ..  ..  ..  .. 
    55597  ..  ..  ..  ..  ..  -79 ..  ..  ..  ..  ..  ..  ..  ..  ..  .. 
    55597  ..  ..  ..  ..  ..  +83 ..  ..  ..  ..  ..  ..  ..  ..  ..  .. 
    55733  ..  ..  ..  ..  ..  ..  -63 ..  ..  ..  ..  ..  ..  ..  ..  .. 
    55733  ..  ..  ..  ..  ..  ..  +63 ..  ..  ..  ..  ..  ..  ..  ..  .. 
    55861  ..  ..  ..  ..  ..  ..  ..  -51 ..  ..  ..  ..  ..  ..  ..  .. 
    55861  ..  ..  ..  ..  ..  ..  ..  +44 ..  ..  ..  ..  ..  ..  ..  .. 
    55989  ..  ..  ..  ..  ..  ..  ..  ..  -39 ..  ..  ..  ..  ..  ..  .. 
    55989  ..  ..  ..  ..  ..  ..  ..  ..  +32 ..  ..  ..  ..  ..  ..  .. 
    57005  ..  -82 ..  ..  ..  ..  ..  ..  ..  ..  ..  ..  ..  ..  ..  .. 
    57005  ..  +80 ..  ..  ..  ..  ..  ..  ..  ..  ..  ..  ..  ..  ..  .. 
    57222  ..  ..  ..  -44 ..  ..  ..  ..  ..  ..  ..  ..  ..  ..  ..  .. 
    57222  ..  ..  ..  +56 ..  ..  ..  ..  ..  ..  ..  ..  ..  ..  ..  .. 
    57389  ..  ..  ..  ..  -82 ..  ..  ..  ..  ..  ..  ..  ..  ..  ..  .. 
    57389  ..  ..  ..  ..  +80 ..  ..  ..  ..  ..  ..  ..  ..  ..  ..  .. 
# bar 16
    57653  ..  ..  ..  ..  ..  ..  -63 ..  ..  ..  ..  ..  ..  ..  ..  .. 
    57653  ..  ..  ..  ..  ..  ..  +63 ..  ..  ..  ..  ..  ..  ..  ..  .. 
    57781  ..  ..  ..  ..  ..  ..  ..  -44 ..  ..  ..  ..  ..  ..  ..  .. 
    57781  ..  ..  ..  ..  ..  ..  ..  +56 ..  ..  ..  ..  ..  ..  ..  .. 
    57909  ..  ..  ..  ..  ..  ..  ..  ..  -32 ..  ..  ..  ..  ..  ..  .. 
    57909  ..  ..  ..  ..  ..  ..  ..  ..  +44 ..  ..  ..  ..  ..  ..  .. 
    58925  ..  -80 ..  ..  ..  ..  ..  ..  ..  ..  ..  ..  ..  ..  ..  .. 
    58925  ..  +74 ..  ..  ..  ..  ..  ..  ..  ..  ..  ..  ..  ..  ..  .. 
    59053  ..  ..  -83 ..  ..  ..  ..  ..  ..  ..  ..  ..  ..  ..  ..  .. 
    59053  ..  ..  +82 ..  ..  ..  ..  ..  ..  ..  ..  ..  ..  ..  ..  .. 
    59309  ..  ..  ..  ..  -80 ..  ..  ..  ..  ..  ..  ..  ..  ..  ..  .. 
    59309  ..  ..  ..  ..  +74 ..  ..  ..  ..  ..  ..  ..  ..  ..  ..  .. 
    59437  ..  ..  ..  ..  ..  -83 ..  ..  ..  ..  ..  ..  ..  ..  ..  .. 
    59437  ..  ..  ..  ..  ..  +82 ..  ..  ..  ..  ..  ..  ..  ..  ..  .. 
    59573  ..  ..  ..  ..  ..  ..  -63 ..  ..  ..  ..  ..  ..  ..  ..  .. 
    59573  ..  ..  ..  ..  ..  ..  +65 ..  ..  ..  ..  ..  ..  ..  ..  .. 
    60845  ..  -74 ..  ..  ..  ..  ..  ..  ..  ..  ..  ..  ..  ..  ..  .. 
    60845  ..  +75 ..  ..  ..  ..  ..  ..  ..  ..  ..  ..  ..  ..  ..  .. 
    61062  ..  ..  ..  -56 ..  ..  ..  ..  ..  ..  ..  ..  ..  ..  ..  .. 
    61062  ..  ..  ..  +54 ..  ..  ..  ..  ..  ..  ..  ..  ..  ..  ..  .. 
    61229  ..  ..  ..  ..  -74 ..  ..  ..  ..  ..  ..  ..  ..  ..  ..  .. 
    61229  ..  ..  ..  ..  +75 ..  ..  ..  ..  ..  ..  ..  ..  ..  ..  .. 
# bar 17
    61493  ..  ..  ..  ..  ..  ..  -65 ..  ..  ..  ..  ..  ..  ..  ..  .. 
    61493  ..  ..  ..  ..  ..  ..  +63 ..  ..  ..  ..  ..  ..  ..  ..  .. 
    61621  ..  ..  ..  ..  ..  ..  ..  -56 ..  ..  ..  ..  ..  ..  ..  .. 
    61621  ..  ..  ..  ..  ..  ..  ..  +54 ..  ..  ..  ..  ..  ..  ..  .. 
    61749  ..  ..  ..  ..  ..  ..  ..  ..  -44 ..  ..  ..  ..  ..  ..  .. 
    61749  ..  ..  ..  ..  ..  ..  ..  ..  +42 ..  ..  ..  ..  ..  ..  .. 
    61933  ..  ..  -82 ..  ..  ..  ..  ..  ..  ..  ..  ..  ..  ..  ..  .. 
    61933  ..  ..  +83 ..  ..  ..  ..  ..  ..  ..  ..  ..  ..  ..  ..  .. 
    62022  ..  ..  ..  -54 ..  ..  ..  ..  ..  ..  ..  ..  ..  ..  ..  .. 
    62022  ..  ..  ..  +56 ..  ..  ..  ..  ..  ..  ..  ..  ..  ..  ..  .. 
    62317  ..  ..  ..  ..  ..  -82 ..  ..  ..  ..  ..  ..  ..  ..  ..  .. 
    62317  ..  ..  ..  ..  ..  +83 ..  ..  ..  ..  ..  ..  ..  ..  ..  .. 
    62581  ..  ..  ..  ..  ..  ..  ..  -54 ..  ..  ..  ..  ..  ..  ..  .. 
    62581  ..  ..  ..  ..  ..  ..  ..  +56 ..  ..  ..  ..  ..  ..  ..  .. 
    62709  ..  ..  ..  ..  ..  ..  ..  ..  -42 ..  ..  ..  ..  ..  ..  .. 
    62709  ..  ..  ..  ..  ..  ..  ..  ..  +44 ..  ..  ..  ..  ..  ..  .. 
    62893  ..  ..  -83 ..  ..  ..  ..  ..  ..  ..  ..  ..  ..  ..  ..  .. 
    62893  ..  ..  +77 ..  ..  ..  ..  ..  ..  ..  ..  ..  ..  ..  ..  .. 
    62982  ..  ..  ..  -56 ..  ..  ..  ..  ..  ..  ..  ..  ..  ..  ..  .. 
    62982  ..  ..  ..  +58 ..  ..  ..  ..  ..  ..  ..  ..  ..  ..  ..  .. 
    63277  ..  ..  ..  ..  ..  -83 ..  ..  ..  ..  ..  ..  ..  ..  ..  .. 
    63277  ..  ..  ..  ..  ..  +77 ..  ..  ..  ..  ..  ..  ..  ..  ..  .. 
    63413  ..  ..  ..  ..  ..  ..  -63 ..  ..  ..  ..  ..  ..  ..  ..  .. 
    63413  ..  ..  ..  ..  ..  ..  +58 ..  ..  ..  ..  ..  ..  ..  ..  .. 
    63541  ..  ..  ..  ..  ..  ..  ..  -56 ..  ..  ..  ..  ..  ..  ..  .. 
    63541  ..  ..  ..  ..  ..  ..  ..  +58 ..  ..  ..  ..  ..  ..  ..  .. 
    63669  ..  ..  ..  ..  ..  ..  ..  ..  -44 ..  ..  ..  ..  ..  ..  .. 
    63669  ..  ..  ..  ..  ..  ..  ..  ..  +46 ..  ..  ..  ..  ..  ..  .. 
    64685  ..  -75 ..  ..  ..  ..  ..  ..  ..  ..  ..  ..  ..  ..  ..  .. 
    64685  ..  +73 ..  ..  ..  ..  ..  ..  ..  ..  ..  ..  ..  ..  ..  .. 
    64813  ..  ..  -77 ..  ..  ..  ..  ..  ..  ..  ..  ..  ..  ..  ..  .. 
    64813  ..  ..  +76 ..  ..  ..  ..  ..  ..  ..  ..  ..  ..  ..  ..  .. 
    65069  ..  ..  ..  ..  -75 ..  ..  ..  ..  ..  ..  ..  ..  ..  ..  .. 
    65069  ..  ..  ..  ..  +73 ..  ..  ..  ..  ..  ..  ..  ..  ..  ..  .. 
    65197  ..  ..  ..  ..  ..  -77 ..  ..  ..  ..  ..  ..  ..  ..  ..  .. 
    65197  ..  ..  ..  ..  ..  +76 ..  ..  ..  ..  ..  ..  ..  ..  ..  .. 
# bar 18
    65333  ..  ..  ..  ..  ..  ..  -58 ..  ..  ..  ..  ..  ..  ..  ..  .. 
    65333  ..  ..  ..  ..  ..  ..  +70 ..  ..  ..  ..  ..  ..  ..  ..  .. 
    65862  ..  ..  ..  -58 ..  ..  ..  ..  ..  ..  ..  ..  ..  ..  ..  .. 
    65862  ..  ..  ..  +56 ..  ..  ..  ..  ..  ..  ..  ..  ..  ..  ..  .. 
    66421  ..  ..  ..  ..  ..  ..  ..  -58 ..  ..  ..  ..  ..  ..  ..  .. 
    66421  ..  ..  ..  ..  ..  ..  ..  +56 ..  ..  ..  ..  ..  ..  ..  .. 
    66549  ..  ..  ..  ..  ..  ..  ..  ..  -46 ..  ..  ..  ..  ..  ..  .. 
    66549  ..  ..  ..  ..  ..  ..  ..  ..  +44 ..  ..  ..  ..  ..  ..  .. 
    66733  ..  ..  -76 ..  ..  ..  ..  ..  ..  ..  ..  ..  ..  ..  ..  .. 
    66733  ..  ..  +75 ..  ..  ..  ..  ..  ..  ..  ..  ..  ..  ..  ..  .. 
    66822  ..  ..  ..  -56 ..  ..  ..  ..  ..  ..  ..  ..  ..  ..  ..  .. 
    66822  ..  ..  ..  +55 ..  ..  ..  ..  ..  ..  ..  ..  ..  ..  ..  .. 
    67117  ..  ..  ..  ..  ..  -76 ..  ..  ..  ..  ..  ..  ..  ..  ..  .. 
    67117  ..  ..  ..  ..  ..  +75 ..  ..  ..  ..  ..  ..  ..  ..  ..  .. 
    67381  ..  ..  ..  ..  ..  ..  ..  -56 ..  ..  ..  ..  ..  ..  ..  .. 
    67381  ..  ..  ..  ..  ..  ..  ..  +55 ..  ..  ..  ..  ..  ..  ..  .. 
    67509  ..  ..  ..  ..  ..  ..  ..  ..  -44 ..  ..  ..  ..  ..  ..  .. 
    67509  ..  ..  ..  ..  ..  ..  ..  ..  +43 ..  ..  ..  ..  ..  ..  .. 
    67782  ..  ..  ..  -55 ..  ..  ..  ..  ..  ..  ..  ..  ..  ..  ..  .. 
    67782  ..  ..  ..  +51 ..  ..  ..  ..  ..  ..  ..  ..  ..  ..  ..  .. 
    68341  ..  ..  ..  ..  ..  ..  ..  -55 ..  ..  ..  ..  ..  ..  ..  .. 
    68341  ..  ..  ..  ..  ..  ..  ..  +51 ..  ..  ..  ..  ..  ..  ..  .. 
    68469  ..  ..  ..  ..  ..  ..  ..  ..  -43 ..  ..  ..  ..  ..  ..  .. 
    68469  ..  ..  ..  ..  ..  ..  ..  ..  +39 ..  ..  ..  ..  ..  ..  .. 
    68525  ..  -73 ..  ..  ..  ..  ..  ..  ..  ..  ..  ..  ..  ..  ..  .. 
    68525  ..  +71 ..  ..  ..  ..  ..  ..  ..  ..  ..  ..  ..  ..  ..  .. 
    68653  ..  ..  -75 ..  ..  ..  ..  ..  ..  ..  ..  ..  ..  ..  ..  .. 
    68653  ..  ..  +75 ..  ..  ..  ..  ..  ..  ..  ..  ..  ..  ..  ..  .. 
    68742  ..  ..  ..  -51 ..  ..  ..  ..  ..  ..  ..  ..  ..  ..  ..  .. 
    68742  ..  ..  ..  +56 ..  ..  ..  ..  ..  ..  ..  ..  ..  ..  ..  .. 
    68909  ..  ..  ..  ..  -73 ..  ..  ..  ..  ..  ..  ..  ..  ..  ..  .. 
    68909  ..  ..  ..  ..  +71 ..  ..  ..  ..  ..  ..  ..  ..  ..  ..  .. 
    69037  ..  ..  ..  ..  ..  -75 ..  ..  ..  ..  ..  ..  ..  ..  ..  .. 
    69037  ..  ..  ..  ..  ..  +75 ..  ..  ..  ..  ..  ..  ..  ..  ..  .. 
# bar 19
    69173  ..  ..  ..  ..  ..  ..  -70 ..  ..  ..  ..  ..  ..  ..  ..  .. 
    69173  ..  ..  ..  ..  ..  ..  +68 ..  ..  ..  ..  ..  ..  ..  ..  .. 
    69301  ..  ..  ..  ..  ..  ..  ..  -51 ..  ..  ..  ..  ..  ..  ..  .. 
    69301  ..  ..  ..  ..  ..  ..  ..  +56 ..  ..  ..  ..  ..  ..  ..  .. 
    69429  ..  ..  ..  ..  ..  ..  ..  ..  -39 ..  ..  ..  ..  ..  ..  .. 
    69429  ..  ..  ..  ..  ..  ..  ..  ..  +44 ..  ..  ..  ..  ..  ..  .. 
    70133  ..  ..  ..  ..  ..  ..  -68 ..  ..  ..  ..  ..  ..  ..  ..  .. 
    70133  ..  ..  ..  ..  ..  ..  +66 ..  ..  ..  ..  ..  ..  ..  ..  .. 
    70662  ..  ..  ..  -56 ..  ..  ..  ..  ..  ..  ..  ..  ..  ..  ..  .. 
    70662  ..  ..  ..  +49 ..  ..  ..  ..  ..  ..  ..  ..  ..  ..  ..  .. 
    71093  ..  ..  ..  ..  ..  ..  -66 ..  ..  ..  ..  ..  ..  ..  ..  .. 
    71093  ..  ..  ..  ..  ..  ..  +64 ..  ..  ..  ..  ..  ..  ..  ..  .. 
    71221  ..  ..  ..  ..  ..  ..  ..  -56 ..  ..  ..  ..  ..  ..  ..  .. 
    71221  ..  ..  ..  ..  ..  ..  ..  +49 ..  ..  ..  ..  ..  ..  ..  .. 
    71349  ..  ..  ..  ..  ..  ..  ..  ..  -44 ..  ..  ..  ..  ..  ..  .. 
    71349  ..  ..  ..  ..  ..  ..  ..  ..  +37 ..  ..  ..  ..  ..  ..  .. 
    72365  ..  -71 ..  ..  ..  ..  ..  ..  ..  ..  ..  ..  ..  ..  ..  .. 
    72365  ..  +70 ..  ..  ..  ..  ..  ..  ..  ..  ..  ..  ..  ..  ..  .. 
    72493  ..  ..  -75 ..  ..  ..  ..  ..  ..  ..  ..  ..  ..  ..  ..  .. 
    72493  ..  ..  +73 ..  ..  ..  ..  ..  ..  ..  ..  ..  ..  ..  ..  .. 
    72749  ..  ..  ..  ..  -71 ..  ..  ..  ..  ..  ..  ..  ..  ..  ..  .. 
    72749  ..  ..  ..  ..  +70 ..  ..  ..  ..  ..  ..  ..  ..  ..  ..  .. 
    72877  ..  ..  ..  ..  ..  -75 ..  ..  ..  ..  ..  ..  ..  ..  ..  .. 
    72877  ..  ..  ..  ..  ..  +73 ..  ..  ..  ..  ..  ..  ..  ..  ..  .. 
# bar 20
    73013  ..  ..  ..  ..  ..  ..  -64 ..  ..  ..  ..  ..  ..  ..  ..  .. 
    73013  ..  ..  ..  ..  ..  ..  +76 ..  ..  ..  ..  ..  ..  ..  ..  .. 
    73325  ..  -70 ..  ..  ..  ..  ..  ..  ..  ..  ..  ..  ..  ..  ..  .. 
    73325  ..  +68 ..  ..  ..  ..  ..  ..  ..  ..  ..  ..  ..  ..  ..  .. 
    73709  ..  ..  ..  ..  -70 ..  ..  ..  ..  ..  ..  ..  ..  ..  ..  .. 
    73709  ..  ..  ..  ..  +68 ..  ..  ..  ..  ..  ..  ..  ..  ..  ..  .. 
    74285  ..  -68 ..  ..  ..  ..  ..  ..  ..  ..  ..  ..  ..  ..  ..  .. 
    74285  ..  +67 ..  ..  ..  ..  ..  ..  ..  ..  ..  ..  ..  ..  ..  .. 
    74502  ..  ..  ..  -49 ..  ..  ..  ..  ..  ..  ..  ..  ..  ..  ..  .. 
    74502  ..  ..  ..  +51 ..  ..  ..  ..  ..  ..  ..  ..  ..  ..  ..  .. 
    74669  ..  ..  ..  ..  -68 ..  ..  ..  ..  ..  ..  ..  ..  ..  ..  .. 
    74669  ..  ..  ..  ..  +67 ..  ..  ..  ..  ..  ..  ..  ..  ..  ..  .. 
    74933  ..  ..  ..  ..  ..  ..  -76 ..  ..  ..  ..  ..  ..  ..  ..  .. 
    74933  ..  ..  ..  ..  ..  ..  +70 ..  ..  ..  ..  ..  ..  ..  ..  .. 
    75061  ..  ..  ..  ..  ..  ..  ..  -49 ..  ..  ..  ..  ..  ..  ..  .. 
    75061  ..  ..  ..  ..  ..  ..  ..  +51 ..  ..  ..  ..  ..  ..  ..  .. 
    75189  ..  ..  ..  ..  ..  ..  ..  ..  -37 ..  ..  ..  ..  ..  ..  .. 
    75189  ..  ..  ..  ..  ..  ..  ..  ..  +39 ..  ..  ..  ..  ..  ..  .. 
    76205  ..  -67 ..  ..  ..  ..  ..  ..  ..  ..  ..  ..  ..  ..  ..  .. 
    76205  ..  +75 ..  ..  ..  ..  ..  ..  ..  ..  ..  ..  ..  ..  ..  .. 
    76333  ..  ..  -73 ..  ..  ..  ..  ..  ..  ..  ..  ..  ..  ..  ..  .. 
    76333  ..  ..  +71 ..  ..  ..  ..  ..  ..  ..  ..  ..  ..  ..  ..  .. 
    76589  ..  ..  ..  ..  -67 ..  ..  ..  ..  ..  ..  ..  ..  ..  ..  .. 
    76589  ..  ..  ..  ..  +75 ..  ..  ..  ..  ..  ..  ..  ..  ..  ..  .. 
    76717  ..  ..  ..  ..  ..  -73 ..  ..  ..  ..  ..  ..  ..  ..  ..  .. 
    76717  ..  ..  ..  ..  ..  +71 ..  ..  ..  ..  ..  ..  ..  ..  ..  .. 
# bar 21
