# Supplementary material for: Fingerprints, barcode sequences and quasi-phylogenies–Tools for analysing polyphonic music
Source: PLoS One. 2023 Mar 2;18(3):e0280478. doi: 10.1371/journal.pone.0280478 (PMC9980773; doi:10.1371/journal.pone.0280478)
Supplement: S6 Fig — (ZIP) [file pone.0280478.s006.zip › S6_Rameau-intermediate-files/corelli_1690.vps]

* File : .\data\corelli_1690.vps Time : Mon Dec 26 13:24:42 2022
* File : .\data\corelli_1690.rdl Time : Mon Dec 26 13:24:42 2022
* File : .\data\corelli_1690.mid Time : Sat Dec 25 14:13:39 2021
# bar 2
11,
3,11,
8,3,11,
8,3,11,
8,3,11,
8,3,11,
8,3,11,
8,8,3,11,
8,8,3,11,
# bar 3
8,8,3,11,
8,8,3,11,
8,8,3,
8,8,3,
8,8,
8,
1,
7,1,
10,7,1,
10,7,1,
10,7,1,
10,1,7,1,
10,1,7,1,
10,10,1,7,1,
10,10,1,7,1,
10,10,1,7,1,
10,10,1,7,1,
10,10,1,7,
10,10,1,
10,10,
10,
# bar 4
3,
8,3,
11,8,3,
11,8,3,
11,8,3,
11,11,8,3,
11,11,8,3,
11,11,11,8,3,
11,11,11,8,3,
11,11,11,6,8,3,
11,11,0,11,6,8,3,
11,11,0,11,6,8,3,
11,11,0,11,6,3,
11,11,0,8,6,3,
11,0,8,6,3,
0,0,8,6,3,
0,0,8,6,3,
0,0,8,6,3,
0,0,8,6,3,
0,0,8,6,
0,0,8,6,3,
0,0,8,3,
0,0,8,6,3,
0,0,6,3,
0,0,6,3,
0,0,6,3,
0,0,6,3,
0,6,3,
0,6,3,
0,6,3,
# bar 5
0,4,6,3,
0,8,4,6,3,
1,8,4,6,3,
0,1,8,4,6,3,
0,1,8,4,6,3,
0,0,1,8,4,6,3,
0,0,1,8,4,3,
0,0,1,8,4,3,
0,1,8,4,3,
1,1,8,4,3,
1,1,8,4,8,3,
1,1,8,4,8,3,
1,1,8,4,8,
1,8,4,8,
1,8,4,8,
1,8,4,8,1,
1,8,4,8,1,4,
1,8,1,4,8,1,4,
1,8,1,4,1,4,
1,8,1,1,4,
1,1,8,1,4,
1,1,1,8,1,4,
1,1,1,8,1,4,
1,1,1,8,1,4,
1,1,1,8,1,3,4,
1,1,7,8,1,3,4,
1,1,7,8,1,3,4,
1,1,7,8,1,3,
1,1,7,10,1,3,
1,7,10,1,3,
7,7,10,1,3,
# bar 6
7,7,10,11,1,3,
7,7,3,10,11,1,3,
7,7,8,3,10,11,1,3,
7,7,8,3,10,11,3,
7,7,8,3,10,11,
7,7,8,3,8,11,
7,8,3,8,11,
8,8,3,8,11,
8,8,3,8,11,
8,8,3,8,11,1,
8,8,3,8,11,1,
8,4,8,3,8,11,1,
8,4,8,3,8,1,
8,4,8,8,1,
8,4,8,8,1,
8,4,8,8,1,
4,4,8,8,1,
# bar 7
4,4,8,8,1,3,
4,4,8,7,8,1,3,
4,3,4,8,7,8,1,3,
4,3,4,8,7,8,3,
4,3,4,8,7,3,
4,3,4,10,7,3,
4,3,10,7,3,
3,3,10,7,3,
# bar 8
3,3,10,7,3,
3,3,10,7,3,
3,8,3,10,7,3,
3,8,3,10,7,
3,8,3,10,
3,8,3,
3,8,
8,8,
8,8,8,
# bar 9
8,8,
8,8,
8,7,8,
# bar 10
8,7,
7,7,
7,7,8,
7,8,
8,8,
8,8,3,
8,8,11,3,
# bar 11
8,8,11,3,
8,11,3,
11,11,3,
11,4,11,3,
11,4,3,
4,4,3,
4,4,1,3,
4,4,1,3,8,
4,4,1,3,8,
# bar 12
4,4,1,8,
4,4,11,1,8,
4,3,4,11,1,8,
4,3,4,11,8,
4,3,11,8,
3,3,11,8,
3,3,11,8,3,
3,3,11,7,8,3,
3,3,11,7,8,3,
3,3,11,7,3,
# bar 13
3,3,10,7,3,
3,3,10,7,8,3,
3,3,4,10,7,8,3,
3,3,4,10,8,3,
3,3,4,8,8,3,
3,4,8,8,3,
4,4,8,8,3,
4,4,8,8,2,3,
4,4,8,8,2,3,8,
4,4,5,8,8,2,3,8,
4,4,5,8,8,2,8,
4,4,5,8,2,8,
# bar 14
4,5,8,2,8,
5,5,8,2,8,
5,5,8,2,8,
5,5,8,2,3,8,
5,3,5,8,2,3,8,
5,3,5,8,3,8,
5,3,5,10,3,8,
5,3,10,3,8,
3,3,10,3,8,
3,3,10,3,8,10,
3,3,10,3,7,8,10,
3,3,10,7,8,10,
3,3,10,7,10,
# bar 15
3,3,3,7,10,
3,3,3,7,10,11,
3,8,3,3,7,10,11,
3,8,3,3,10,11,
3,8,3,3,10,11,
3,8,3,10,11,
8,8,3,10,11,
8,8,3,8,10,11,
8,8,8,3,8,10,11,
8,8,8,3,8,11,
# bar 16
8,8,8,3,8,11,
8,8,3,8,11,
8,8,3,8,11,
8,8,3,2,8,11,
8,8,3,2,8,10,11,
8,8,3,2,10,11,
8,8,3,2,10,
8,8,5,2,10,
8,8,5,2,3,10,
8,6,8,5,2,3,10,
8,6,8,5,3,10,
# bar 17
8,6,8,3,3,10,
8,6,3,3,10,
6,6,3,3,10,
6,6,3,3,10,11,
6,6,8,3,3,10,11,
6,6,8,3,3,11,
6,8,3,3,11,
8,8,3,3,11,
8,8,3,3,5,11,
8,8,10,3,3,5,11,
8,8,10,3,3,5,
8,8,10,3,5,
8,10,3,5,
10,10,3,5,
10,10,1,3,5,
10,10,1,3,4,5,
10,10,1,4,5,
10,10,1,4,
# bar 18
10,10,10,1,4,
10,8,10,10,1,4,
10,8,10,1,4,
8,8,10,1,4,
8,8,10,1,3,4,
8,7,8,10,1,3,4,
8,7,8,10,1,3,
8,7,10,1,3,
7,7,10,1,3,
7,3,7,10,1,3,
7,3,10,1,3,
3,3,10,1,3,
3,3,10,11,1,3,
3,3,10,11,1,3,
3,3,8,10,11,1,3,
3,3,8,10,11,3,
3,3,8,10,11,3,
# bar 19
3,3,8,8,11,3,
3,8,8,11,3,
8,8,8,11,3,
8,8,6,11,3,
8,1,8,6,11,3,
8,1,8,4,11,3,
8,1,4,11,3,
1,1,4,11,3,
1,1,4,10,11,3,
1,1,4,10,11,1,3,
1,1,4,10,1,3,
1,1,4,10,1,
# bar 20
1,1,10,1,4,
1,1,8,10,1,4,
1,1,8,1,4,
1,1,7,8,1,4,
1,1,3,7,8,1,4,
1,1,3,7,1,4,
1,1,3,7,10,1,
1,3,7,10,1,
3,3,7,10,1,
3,3,7,10,1,3,
3,3,7,10,11,1,3,
3,3,10,11,1,3,
3,3,10,11,3,
