# Supplementary material for: Fingerprints, barcode sequences and quasi-phylogenies–Tools for analysing polyphonic music
Source: PLoS One. 2023 Mar 2;18(3):e0280478. doi: 10.1371/journal.pone.0280478 (PMC9980773; doi:10.1371/journal.pone.0280478)
Supplement: S6 Fig — (ZIP) [file pone.0280478.s006.zip › S6_Rameau-intermediate-files/corelli_1694.pcs]

* File : .\data\corelli_1694.pcs Time : Mon Dec 26 13:24:47 2022
* File : .\data\corelli_1694.vps Time : Mon Dec 26 13:24:47 2022
* File : .\data\corelli_1694.rdl Time : Mon Dec 26 13:24:47 2022
* File : .\data\corelli_1694.mid Time : Wed May 25 19:59:58 2022
# bar 2
1-1
1-1
1-1
1-1
2-3
# bar 3
1-1
2-2
3-7
2-2
2-3
3-11
3-11
3-12
3-11
2-3
2-3
1-1
2-4
# bar 4
1-1
2-2
3-7
2-2
2-3
3-11
3-11
3-11
3-11
2-4
2-4
1-1
2-3
# bar 5
1-1
2-2
3-7
2-2
2-4
3-11
3-11
3-10
3-8
3-8
3-9
3-11
3-11
# bar 6
2-3
3-2
3-7
2-2
2-3
3-11
3-11
3-9
2-5
1-1
2-3
2-3
1-1
2-4
# bar 7
1-1
2-2
3-7
2-2
2-3
3-11
3-11
3-7
3-6
2-2
3-6
2-4
# bar 8
2-4
3-4
3-2
2-1
3-2
2-3
2-3
3-7
3-2
2-2
2-2
3-2
2-3
# bar 9
2-3
3-7
3-6
2-2
3-6
3-6
2-4
3-8
3-8
3-9
3-9
3-11
2-3
# bar 10
3-11
3-4
3-2
3-4
3-7
3-10
3-7
3-7
3-6
2-2
3-6
2-4
# bar 11
2-4
2-2
3-7
2-2
2-3
3-11
3-11
3-9
2-5
1-1
2-4
3-11
2-5
2-3
# bar 12
1-1
2-2
3-7
2-2
2-3
3-11
3-11
3-4
3-2
2-1
3-2
2-3
# bar 13
2-3
3-10
3-3
3-2
3-6
3-9
3-11
3-10
3-7
3-4
3-2
3-7
2-3
2-5
3-9
3-11
# bar 14
3-11
3-7
3-7
3-6
3-8
2-4
3-8
3-9
3-11
3-10
2-3
2-6
3-8
2-2
2-2
2-4
3-11
3-11
# bar 15
2-3
3-2
3-7
2-2
2-3
3-11
3-11
3-4
2-5
1-1
2-2
3-9
2-5
2-4
# bar 16
2-4
3-4
3-2
2-1
3-2
2-3
2-3
3-10
3-3
3-4
3-3
3-5
3-9
3-11
# bar 17
3-11
3-7
3-4
3-2
3-7
2-3
3-7
3-9
3-11
3-11
3-11
3-8
3-6
3-8
2-4
2-5
3-9
3-11
# bar 18
3-10
2-3
2-6
3-8
2-2
2-2
3-9
3-11
3-11
2-3
3-2
3-7
2-2
2-3
3-11
# bar 19
3-11
3-9
2-5
1-1
2-5
2-5
2-5
2-5
2-2
2-4
# bar 20
1-1
2-4
2-4
3-11
3-11
2-3
2-3
2-3
2-2
3-2
3-11
3-11
2-4
2-4
