# Supplementary material for: Fingerprints, barcode sequences and quasi-phylogenies–Tools for analysing polyphonic music
Source: PLoS One. 2023 Mar 2;18(3):e0280478. doi: 10.1371/journal.pone.0280478 (PMC9980773; doi:10.1371/journal.pone.0280478)
Supplement: S6 Fig — (ZIP) [file pone.0280478.s006.zip › S6_Rameau-intermediate-files/corelli_1694.rdl]

* File : .\data\corelli_1694.rdl Time : Mon Dec 26 13:24:47 2022
* File : .\data\corelli_1694.mid Time : Wed May 25 19:59:58 2022
# bar 1
# bar 2
     6485  +73 ..  ..  ..  ..  ..  ..  ..  ..  ..  ..  ..  ..  ..  ..  .. 
     6694  ..  ..  +61 ..  ..  ..  ..  ..  ..  ..  ..  ..  ..  ..  ..  .. 
     7174  ..  ..  -61 ..  ..  ..  ..  ..  ..  ..  ..  ..  ..  ..  ..  .. 
     7174  ..  ..  +49 ..  ..  ..  ..  ..  ..  ..  ..  ..  ..  ..  ..  .. 
     7565  ..  +73 ..  ..  ..  ..  ..  ..  ..  ..  ..  ..  ..  ..  ..  .. 
     7654  ..  ..  -49 ..  ..  ..  ..  ..  ..  ..  ..  ..  ..  ..  ..  .. 
     7654  ..  ..  +52 ..  ..  ..  ..  ..  ..  ..  ..  ..  ..  ..  ..  .. 
# bar 3
     8134  ..  ..  -52 ..  ..  ..  ..  ..  ..  ..  ..  ..  ..  ..  ..  .. 
     8134  ..  ..  +49 ..  ..  ..  ..  ..  ..  ..  ..  ..  ..  ..  ..  .. 
     8405  -73 ..  ..  ..  ..  ..  ..  ..  ..  ..  ..  ..  ..  ..  ..  .. 
     8405  +75 ..  ..  ..  ..  ..  ..  ..  ..  ..  ..  ..  ..  ..  ..  .. 
     8614  ..  ..  -49 ..  ..  ..  ..  ..  ..  ..  ..  ..  ..  ..  ..  .. 
     8614  ..  ..  +54 ..  ..  ..  ..  ..  ..  ..  ..  ..  ..  ..  ..  .. 
     9094  ..  ..  -54 ..  ..  ..  ..  ..  ..  ..  ..  ..  ..  ..  ..  .. 
     9094  ..  ..  +51 ..  ..  ..  ..  ..  ..  ..  ..  ..  ..  ..  ..  .. 
     9485  ..  -73 ..  ..  ..  ..  ..  ..  ..  ..  ..  ..  ..  ..  ..  .. 
     9485  ..  +72 ..  ..  ..  ..  ..  ..  ..  ..  ..  ..  ..  ..  ..  .. 
     9574  ..  ..  -51 ..  ..  ..  ..  ..  ..  ..  ..  ..  ..  ..  ..  .. 
     9574  ..  ..  +56 ..  ..  ..  ..  ..  ..  ..  ..  ..  ..  ..  ..  .. 
    10054  ..  ..  -56 ..  ..  ..  ..  ..  ..  ..  ..  ..  ..  ..  ..  .. 
    10054  ..  ..  +44 ..  ..  ..  ..  ..  ..  ..  ..  ..  ..  ..  ..  .. 
    10325  -75 ..  ..  ..  ..  ..  ..  ..  ..  ..  ..  ..  ..  ..  ..  .. 
    10325  +76 ..  ..  ..  ..  ..  ..  ..  ..  ..  ..  ..  ..  ..  ..  .. 
    10445  ..  -72 ..  ..  ..  ..  ..  ..  ..  ..  ..  ..  ..  ..  ..  .. 
    10445  ..  +73 ..  ..  ..  ..  ..  ..  ..  ..  ..  ..  ..  ..  ..  .. 
    10534  ..  ..  -44 ..  ..  ..  ..  ..  ..  ..  ..  ..  ..  ..  ..  .. 
    10534  ..  ..  +49 ..  ..  ..  ..  ..  ..  ..  ..  ..  ..  ..  ..  .. 
    11014  ..  ..  -49 ..  ..  ..  ..  ..  ..  ..  ..  ..  ..  ..  ..  .. 
    11014  ..  ..  +52 ..  ..  ..  ..  ..  ..  ..  ..  ..  ..  ..  ..  .. 
    11405  ..  -73 ..  ..  ..  ..  ..  ..  ..  ..  ..  ..  ..  ..  ..  .. 
    11405  ..  +76 ..  ..  ..  ..  ..  ..  ..  ..  ..  ..  ..  ..  ..  .. 
    11494  ..  ..  -52 ..  ..  ..  ..  ..  ..  ..  ..  ..  ..  ..  ..  .. 
    11494  ..  ..  +56 ..  ..  ..  ..  ..  ..  ..  ..  ..  ..  ..  ..  .. 
# bar 4
    11974  ..  ..  -56 ..  ..  ..  ..  ..  ..  ..  ..  ..  ..  ..  ..  .. 
    11974  ..  ..  +52 ..  ..  ..  ..  ..  ..  ..  ..  ..  ..  ..  ..  .. 
    12245  -76 ..  ..  ..  ..  ..  ..  ..  ..  ..  ..  ..  ..  ..  ..  .. 
    12245  +78 ..  ..  ..  ..  ..  ..  ..  ..  ..  ..  ..  ..  ..  ..  .. 
    12454  ..  ..  -52 ..  ..  ..  ..  ..  ..  ..  ..  ..  ..  ..  ..  .. 
    12454  ..  ..  +57 ..  ..  ..  ..  ..  ..  ..  ..  ..  ..  ..  ..  .. 
    12934  ..  ..  -57 ..  ..  ..  ..  ..  ..  ..  ..  ..  ..  ..  ..  .. 
    12934  ..  ..  +54 ..  ..  ..  ..  ..  ..  ..  ..  ..  ..  ..  ..  .. 
    13325  ..  -76 ..  ..  ..  ..  ..  ..  ..  ..  ..  ..  ..  ..  ..  .. 
    13325  ..  +75 ..  ..  ..  ..  ..  ..  ..  ..  ..  ..  ..  ..  ..  .. 
    13414  ..  ..  -54 ..  ..  ..  ..  ..  ..  ..  ..  ..  ..  ..  ..  .. 
    13414  ..  ..  +59 ..  ..  ..  ..  ..  ..  ..  ..  ..  ..  ..  ..  .. 
    13894  ..  ..  -59 ..  ..  ..  ..  ..  ..  ..  ..  ..  ..  ..  ..  .. 
    13894  ..  ..  +47 ..  ..  ..  ..  ..  ..  ..  ..  ..  ..  ..  ..  .. 
    14165  -78 ..  ..  ..  ..  ..  ..  ..  ..  ..  ..  ..  ..  ..  ..  .. 
    14165  +80 ..  ..  ..  ..  ..  ..  ..  ..  ..  ..  ..  ..  ..  ..  .. 
    14285  ..  -75 ..  ..  ..  ..  ..  ..  ..  ..  ..  ..  ..  ..  ..  .. 
    14285  ..  +76 ..  ..  ..  ..  ..  ..  ..  ..  ..  ..  ..  ..  ..  .. 
    14374  ..  ..  -47 ..  ..  ..  ..  ..  ..  ..  ..  ..  ..  ..  ..  .. 
    14374  ..  ..  +52 ..  ..  ..  ..  ..  ..  ..  ..  ..  ..  ..  ..  .. 
    14854  ..  ..  -52 ..  ..  ..  ..  ..  ..  ..  ..  ..  ..  ..  ..  .. 
    14854  ..  ..  +56 ..  ..  ..  ..  ..  ..  ..  ..  ..  ..  ..  ..  .. 
    15245  ..  -76 ..  ..  ..  ..  ..  ..  ..  ..  ..  ..  ..  ..  ..  .. 
    15245  ..  +80 ..  ..  ..  ..  ..  ..  ..  ..  ..  ..  ..  ..  ..  .. 
    15334  ..  ..  -56 ..  ..  ..  ..  ..  ..  ..  ..  ..  ..  ..  ..  .. 
    15334  ..  ..  +59 ..  ..  ..  ..  ..  ..  ..  ..  ..  ..  ..  ..  .. 
# bar 5
    15814  ..  ..  -59 ..  ..  ..  ..  ..  ..  ..  ..  ..  ..  ..  ..  .. 
    15814  ..  ..  +56 ..  ..  ..  ..  ..  ..  ..  ..  ..  ..  ..  ..  .. 
    16085  -80 ..  ..  ..  ..  ..  ..  ..  ..  ..  ..  ..  ..  ..  ..  .. 
    16085  +82 ..  ..  ..  ..  ..  ..  ..  ..  ..  ..  ..  ..  ..  ..  .. 
    16294  ..  ..  -56 ..  ..  ..  ..  ..  ..  ..  ..  ..  ..  ..  ..  .. 
    16294  ..  ..  +61 ..  ..  ..  ..  ..  ..  ..  ..  ..  ..  ..  ..  .. 
    16774  ..  ..  -61 ..  ..  ..  ..  ..  ..  ..  ..  ..  ..  ..  ..  .. 
    16774  ..  ..  +58 ..  ..  ..  ..  ..  ..  ..  ..  ..  ..  ..  ..  .. 
    17165  ..  -80 ..  ..  ..  ..  ..  ..  ..  ..  ..  ..  ..  ..  ..  .. 
    17165  ..  +78 ..  ..  ..  ..  ..  ..  ..  ..  ..  ..  ..  ..  ..  .. 
    17254  ..  ..  -58 ..  ..  ..  ..  ..  ..  ..  ..  ..  ..  ..  ..  .. 
    17254  ..  ..  +63 ..  ..  ..  ..  ..  ..  ..  ..  ..  ..  ..  ..  .. 
    17734  ..  ..  -63 ..  ..  ..  ..  ..  ..  ..  ..  ..  ..  ..  ..  .. 
    17734  ..  ..  +51 ..  ..  ..  ..  ..  ..  ..  ..  ..  ..  ..  ..  .. 
    18005  -82 ..  ..  ..  ..  ..  ..  ..  ..  ..  ..  ..  ..  ..  ..  .. 
    18005  +84 ..  ..  ..  ..  ..  ..  ..  ..  ..  ..  ..  ..  ..  ..  .. 
    18214  ..  ..  -51 ..  ..  ..  ..  ..  ..  ..  ..  ..  ..  ..  ..  .. 
    18214  ..  ..  +56 ..  ..  ..  ..  ..  ..  ..  ..  ..  ..  ..  ..  .. 
    18694  ..  ..  -56 ..  ..  ..  ..  ..  ..  ..  ..  ..  ..  ..  ..  .. 
    18694  ..  ..  +56 ..  ..  ..  ..  ..  ..  ..  ..  ..  ..  ..  ..  .. 
    18965  -84 ..  ..  ..  ..  ..  ..  ..  ..  ..  ..  ..  ..  ..  ..  .. 
    18965  +85 ..  ..  ..  ..  ..  ..  ..  ..  ..  ..  ..  ..  ..  ..  .. 
    19085  ..  -78 ..  ..  ..  ..  ..  ..  ..  ..  ..  ..  ..  ..  ..  .. 
    19085  ..  +76 ..  ..  ..  ..  ..  ..  ..  ..  ..  ..  ..  ..  ..  .. 
    19174  ..  ..  -56 ..  ..  ..  ..  ..  ..  ..  ..  ..  ..  ..  ..  .. 
    19174  ..  ..  +57 ..  ..  ..  ..  ..  ..  ..  ..  ..  ..  ..  ..  .. 
# bar 6
    19654  ..  ..  -57 ..  ..  ..  ..  ..  ..  ..  ..  ..  ..  ..  ..  .. 
    19654  ..  ..  +52 ..  ..  ..  ..  ..  ..  ..  ..  ..  ..  ..  ..  .. 
    20045  ..  -76 ..  ..  ..  ..  ..  ..  ..  ..  ..  ..  ..  ..  ..  .. 
    20045  ..  +75 ..  ..  ..  ..  ..  ..  ..  ..  ..  ..  ..  ..  ..  .. 
    20134  ..  ..  -52 ..  ..  ..  ..  ..  ..  ..  ..  ..  ..  ..  ..  .. 
    20134  ..  ..  +54 ..  ..  ..  ..  ..  ..  ..  ..  ..  ..  ..  ..  .. 
    20614  ..  ..  -54 ..  ..  ..  ..  ..  ..  ..  ..  ..  ..  ..  ..  .. 
    20614  ..  ..  +51 ..  ..  ..  ..  ..  ..  ..  ..  ..  ..  ..  ..  .. 
    20885  -85 ..  ..  ..  ..  ..  ..  ..  ..  ..  ..  ..  ..  ..  ..  .. 
    20885  +84 ..  ..  ..  ..  ..  ..  ..  ..  ..  ..  ..  ..  ..  ..  .. 
    21094  ..  ..  -51 ..  ..  ..  ..  ..  ..  ..  ..  ..  ..  ..  ..  .. 
    21094  ..  ..  +56 ..  ..  ..  ..  ..  ..  ..  ..  ..  ..  ..  ..  .. 
    21574  ..  ..  -56 ..  ..  ..  ..  ..  ..  ..  ..  ..  ..  ..  ..  .. 
    21574  ..  ..  +44 ..  ..  ..  ..  ..  ..  ..  ..  ..  ..  ..  ..  .. 
    21845  -84 ..  ..  ..  ..  ..  ..  ..  ..  ..  ..  ..  ..  ..  ..  .. 
    21845  +85 ..  ..  ..  ..  ..  ..  ..  ..  ..  ..  ..  ..  ..  ..  .. 
    21965  ..  -75 ..  ..  ..  ..  ..  ..  ..  ..  ..  ..  ..  ..  ..  .. 
    21965  ..  +73 ..  ..  ..  ..  ..  ..  ..  ..  ..  ..  ..  ..  ..  .. 
    22054  ..  ..  -44 ..  ..  ..  ..  ..  ..  ..  ..  ..  ..  ..  ..  .. 
    22054  ..  ..  +49 ..  ..  ..  ..  ..  ..  ..  ..  ..  ..  ..  ..  .. 
    22534  ..  ..  -49 ..  ..  ..  ..  ..  ..  ..  ..  ..  ..  ..  ..  .. 
    22534  ..  ..  +52 ..  ..  ..  ..  ..  ..  ..  ..  ..  ..  ..  ..  .. 
    22805  -85 ..  ..  ..  ..  ..  ..  ..  ..  ..  ..  ..  ..  ..  ..  .. 
    22805  +76 ..  ..  ..  ..  ..  ..  ..  ..  ..  ..  ..  ..  ..  ..  .. 
    22925  ..  -73 ..  ..  ..  ..  ..  ..  ..  ..  ..  ..  ..  ..  ..  .. 
    23014  ..  ..  -52 ..  ..  ..  ..  ..  ..  ..  ..  ..  ..  ..  ..  .. 
    23014  ..  ..  +56 ..  ..  ..  ..  ..  ..  ..  ..  ..  ..  ..  ..  .. 
# bar 7
    23494  ..  ..  -56 ..  ..  ..  ..  ..  ..  ..  ..  ..  ..  ..  ..  .. 
    23494  ..  ..  +52 ..  ..  ..  ..  ..  ..  ..  ..  ..  ..  ..  ..  .. 
    23885  ..  +78 ..  ..  ..  ..  ..  ..  ..  ..  ..  ..  ..  ..  ..  .. 
    23974  ..  ..  -52 ..  ..  ..  ..  ..  ..  ..  ..  ..  ..  ..  ..  .. 
    23974  ..  ..  +57 ..  ..  ..  ..  ..  ..  ..  ..  ..  ..  ..  ..  .. 
    24454  ..  ..  -57 ..  ..  ..  ..  ..  ..  ..  ..  ..  ..  ..  ..  .. 
    24454  ..  ..  +54 ..  ..  ..  ..  ..  ..  ..  ..  ..  ..  ..  ..  .. 
    24725  -76 ..  ..  ..  ..  ..  ..  ..  ..  ..  ..  ..  ..  ..  ..  .. 
    24725  +75 ..  ..  ..  ..  ..  ..  ..  ..  ..  ..  ..  ..  ..  ..  .. 
    24934  ..  ..  -54 ..  ..  ..  ..  ..  ..  ..  ..  ..  ..  ..  ..  .. 
    24934  ..  ..  +59 ..  ..  ..  ..  ..  ..  ..  ..  ..  ..  ..  ..  .. 
    25414  ..  ..  -59 ..  ..  ..  ..  ..  ..  ..  ..  ..  ..  ..  ..  .. 
    25414  ..  ..  +47 ..  ..  ..  ..  ..  ..  ..  ..  ..  ..  ..  ..  .. 
    25685  -75 ..  ..  ..  ..  ..  ..  ..  ..  ..  ..  ..  ..  ..  ..  .. 
    25685  +80 ..  ..  ..  ..  ..  ..  ..  ..  ..  ..  ..  ..  ..  ..  .. 
    25894  ..  ..  -47 ..  ..  ..  ..  ..  ..  ..  ..  ..  ..  ..  ..  .. 
    25894  ..  ..  +52 ..  ..  ..  ..  ..  ..  ..  ..  ..  ..  ..  ..  .. 
    26374  ..  ..  -52 ..  ..  ..  ..  ..  ..  ..  ..  ..  ..  ..  ..  .. 
    26374  ..  ..  +54 ..  ..  ..  ..  ..  ..  ..  ..  ..  ..  ..  ..  .. 
    26765  ..  -78 ..  ..  ..  ..  ..  ..  ..  ..  ..  ..  ..  ..  ..  .. 
    26765  ..  +76 ..  ..  ..  ..  ..  ..  ..  ..  ..  ..  ..  ..  ..  .. 
    26854  ..  ..  -54 ..  ..  ..  ..  ..  ..  ..  ..  ..  ..  ..  ..  .. 
    26854  ..  ..  +56 ..  ..  ..  ..  ..  ..  ..  ..  ..  ..  ..  ..  .. 
# bar 8
    27334  ..  ..  -56 ..  ..  ..  ..  ..  ..  ..  ..  ..  ..  ..  ..  .. 
    27334  ..  ..  +52 ..  ..  ..  ..  ..  ..  ..  ..  ..  ..  ..  ..  .. 
    27725  ..  -76 ..  ..  ..  ..  ..  ..  ..  ..  ..  ..  ..  ..  ..  .. 
    27725  ..  +81 ..  ..  ..  ..  ..  ..  ..  ..  ..  ..  ..  ..  ..  .. 
    27814  ..  ..  -52 ..  ..  ..  ..  ..  ..  ..  ..  ..  ..  ..  ..  .. 
    27814  ..  ..  +54 ..  ..  ..  ..  ..  ..  ..  ..  ..  ..  ..  ..  .. 
    28294  ..  ..  -54 ..  ..  ..  ..  ..  ..  ..  ..  ..  ..  ..  ..  .. 
    28294  ..  ..  +56 ..  ..  ..  ..  ..  ..  ..  ..  ..  ..  ..  ..  .. 
    28565  -80 ..  ..  ..  ..  ..  ..  ..  ..  ..  ..  ..  ..  ..  ..  .. 
    28565  +78 ..  ..  ..  ..  ..  ..  ..  ..  ..  ..  ..  ..  ..  ..  .. 
    28774  ..  ..  -56 ..  ..  ..  ..  ..  ..  ..  ..  ..  ..  ..  ..  .. 
    28774  ..  ..  +57 ..  ..  ..  ..  ..  ..  ..  ..  ..  ..  ..  ..  .. 
    29254  ..  ..  -57 ..  ..  ..  ..  ..  ..  ..  ..  ..  ..  ..  ..  .. 
    29254  ..  ..  +54 ..  ..  ..  ..  ..  ..  ..  ..  ..  ..  ..  ..  .. 
    29525  -78 ..  ..  ..  ..  ..  ..  ..  ..  ..  ..  ..  ..  ..  ..  .. 
    29525  +71 ..  ..  ..  ..  ..  ..  ..  ..  ..  ..  ..  ..  ..  ..  .. 
    29734  ..  ..  -54 ..  ..  ..  ..  ..  ..  ..  ..  ..  ..  ..  ..  .. 
    29734  ..  ..  +56 ..  ..  ..  ..  ..  ..  ..  ..  ..  ..  ..  ..  .. 
    30214  ..  ..  -56 ..  ..  ..  ..  ..  ..  ..  ..  ..  ..  ..  ..  .. 
    30214  ..  ..  +57 ..  ..  ..  ..  ..  ..  ..  ..  ..  ..  ..  ..  .. 
    30485  -71 ..  ..  ..  ..  ..  ..  ..  ..  ..  ..  ..  ..  ..  ..  .. 
    30485  +83 ..  ..  ..  ..  ..  ..  ..  ..  ..  ..  ..  ..  ..  ..  .. 
    30605  ..  -81 ..  ..  ..  ..  ..  ..  ..  ..  ..  ..  ..  ..  ..  .. 
    30605  ..  +80 ..  ..  ..  ..  ..  ..  ..  ..  ..  ..  ..  ..  ..  .. 
    30694  ..  ..  -57 ..  ..  ..  ..  ..  ..  ..  ..  ..  ..  ..  ..  .. 
    30694  ..  ..  +59 ..  ..  ..  ..  ..  ..  ..  ..  ..  ..  ..  ..  .. 
# bar 9
    31174  ..  ..  -59 ..  ..  ..  ..  ..  ..  ..  ..  ..  ..  ..  ..  .. 
    31174  ..  ..  +56 ..  ..  ..  ..  ..  ..  ..  ..  ..  ..  ..  ..  .. 
    31565  ..  -80 ..  ..  ..  ..  ..  ..  ..  ..  ..  ..  ..  ..  ..  .. 
    31565  ..  +73 ..  ..  ..  ..  ..  ..  ..  ..  ..  ..  ..  ..  ..  .. 
    31654  ..  ..  -56 ..  ..  ..  ..  ..  ..  ..  ..  ..  ..  ..  ..  .. 
    31654  ..  ..  +57 ..  ..  ..  ..  ..  ..  ..  ..  ..  ..  ..  ..  .. 
    32134  ..  ..  -57 ..  ..  ..  ..  ..  ..  ..  ..  ..  ..  ..  ..  .. 
    32134  ..  ..  +59 ..  ..  ..  ..  ..  ..  ..  ..  ..  ..  ..  ..  .. 
    32405  -83 ..  ..  ..  ..  ..  ..  ..  ..  ..  ..  ..  ..  ..  ..  .. 
    32405  +81 ..  ..  ..  ..  ..  ..  ..  ..  ..  ..  ..  ..  ..  ..  .. 
    32525  ..  -73 ..  ..  ..  ..  ..  ..  ..  ..  ..  ..  ..  ..  ..  .. 
    32525  ..  +85 ..  ..  ..  ..  ..  ..  ..  ..  ..  ..  ..  ..  ..  .. 
    32614  ..  ..  -59 ..  ..  ..  ..  ..  ..  ..  ..  ..  ..  ..  ..  .. 
    32614  ..  ..  +61 ..  ..  ..  ..  ..  ..  ..  ..  ..  ..  ..  ..  .. 
    33094  ..  ..  -61 ..  ..  ..  ..  ..  ..  ..  ..  ..  ..  ..  ..  .. 
    33094  ..  ..  +63 ..  ..  ..  ..  ..  ..  ..  ..  ..  ..  ..  ..  .. 
    33485  ..  -85 ..  ..  ..  ..  ..  ..  ..  ..  ..  ..  ..  ..  ..  .. 
    33485  ..  +83 ..  ..  ..  ..  ..  ..  ..  ..  ..  ..  ..  ..  ..  .. 
    33574  ..  ..  -63 ..  ..  ..  ..  ..  ..  ..  ..  ..  ..  ..  ..  .. 
    33574  ..  ..  +64 ..  ..  ..  ..  ..  ..  ..  ..  ..  ..  ..  ..  .. 
    34054  ..  ..  -64 ..  ..  ..  ..  ..  ..  ..  ..  ..  ..  ..  ..  .. 
    34054  ..  ..  +52 ..  ..  ..  ..  ..  ..  ..  ..  ..  ..  ..  ..  .. 
    34325  -81 ..  ..  ..  ..  ..  ..  ..  ..  ..  ..  ..  ..  ..  ..  .. 
    34325  +80 ..  ..  ..  ..  ..  ..  ..  ..  ..  ..  ..  ..  ..  ..  .. 
    34534  ..  ..  -52 ..  ..  ..  ..  ..  ..  ..  ..  ..  ..  ..  ..  .. 
    34534  ..  ..  +56 ..  ..  ..  ..  ..  ..  ..  ..  ..  ..  ..  ..  .. 
# bar 10
    35014  ..  ..  -56 ..  ..  ..  ..  ..  ..  ..  ..  ..  ..  ..  ..  .. 
    35014  ..  ..  +52 ..  ..  ..  ..  ..  ..  ..  ..  ..  ..  ..  ..  .. 
    35405  ..  -83 ..  ..  ..  ..  ..  ..  ..  ..  ..  ..  ..  ..  ..  .. 
    35405  ..  +81 ..  ..  ..  ..  ..  ..  ..  ..  ..  ..  ..  ..  ..  .. 
    35494  ..  ..  -52 ..  ..  ..  ..  ..  ..  ..  ..  ..  ..  ..  ..  .. 
    35494  ..  ..  +54 ..  ..  ..  ..  ..  ..  ..  ..  ..  ..  ..  ..  .. 
    35974  ..  ..  -54 ..  ..  ..  ..  ..  ..  ..  ..  ..  ..  ..  ..  .. 
    35974  ..  ..  +52 ..  ..  ..  ..  ..  ..  ..  ..  ..  ..  ..  ..  .. 
    36245  -80 ..  ..  ..  ..  ..  ..  ..  ..  ..  ..  ..  ..  ..  ..  .. 
    36245  +78 ..  ..  ..  ..  ..  ..  ..  ..  ..  ..  ..  ..  ..  ..  .. 
    36454  ..  ..  -52 ..  ..  ..  ..  ..  ..  ..  ..  ..  ..  ..  ..  .. 
    36454  ..  ..  +51 ..  ..  ..  ..  ..  ..  ..  ..  ..  ..  ..  ..  .. 
    36934  ..  ..  -51 ..  ..  ..  ..  ..  ..  ..  ..  ..  ..  ..  ..  .. 
    36934  ..  ..  +47 ..  ..  ..  ..  ..  ..  ..  ..  ..  ..  ..  ..  .. 
    37325  ..  -81 ..  ..  ..  ..  ..  ..  ..  ..  ..  ..  ..  ..  ..  .. 
    37325  ..  +80 ..  ..  ..  ..  ..  ..  ..  ..  ..  ..  ..  ..  ..  .. 
    37414  ..  ..  -47 ..  ..  ..  ..  ..  ..  ..  ..  ..  ..  ..  ..  .. 
    37414  ..  ..  +52 ..  ..  ..  ..  ..  ..  ..  ..  ..  ..  ..  ..  .. 
    37894  ..  ..  -52 ..  ..  ..  ..  ..  ..  ..  ..  ..  ..  ..  ..  .. 
    37894  ..  ..  +54 ..  ..  ..  ..  ..  ..  ..  ..  ..  ..  ..  ..  .. 
    38165  -78 ..  ..  ..  ..  ..  ..  ..  ..  ..  ..  ..  ..  ..  ..  .. 
    38165  +76 ..  ..  ..  ..  ..  ..  ..  ..  ..  ..  ..  ..  ..  ..  .. 
    38374  ..  ..  -54 ..  ..  ..  ..  ..  ..  ..  ..  ..  ..  ..  ..  .. 
    38374  ..  ..  +56 ..  ..  ..  ..  ..  ..  ..  ..  ..  ..  ..  ..  .. 
# bar 11
    38854  ..  ..  -56 ..  ..  ..  ..  ..  ..  ..  ..  ..  ..  ..  ..  .. 
    38854  ..  ..  +52 ..  ..  ..  ..  ..  ..  ..  ..  ..  ..  ..  ..  .. 
    39245  ..  -80 ..  ..  ..  ..  ..  ..  ..  ..  ..  ..  ..  ..  ..  .. 
    39245  ..  +78 ..  ..  ..  ..  ..  ..  ..  ..  ..  ..  ..  ..  ..  .. 
    39334  ..  ..  -52 ..  ..  ..  ..  ..  ..  ..  ..  ..  ..  ..  ..  .. 
    39334  ..  ..  +57 ..  ..  ..  ..  ..  ..  ..  ..  ..  ..  ..  ..  .. 
    39814  ..  ..  -57 ..  ..  ..  ..  ..  ..  ..  ..  ..  ..  ..  ..  .. 
    39814  ..  ..  +54 ..  ..  ..  ..  ..  ..  ..  ..  ..  ..  ..  ..  .. 
    40085  -76 ..  ..  ..  ..  ..  ..  ..  ..  ..  ..  ..  ..  ..  ..  .. 
    40085  +75 ..  ..  ..  ..  ..  ..  ..  ..  ..  ..  ..  ..  ..  ..  .. 
    40294  ..  ..  -54 ..  ..  ..  ..  ..  ..  ..  ..  ..  ..  ..  ..  .. 
    40294  ..  ..  +59 ..  ..  ..  ..  ..  ..  ..  ..  ..  ..  ..  ..  .. 
    40774  ..  ..  -59 ..  ..  ..  ..  ..  ..  ..  ..  ..  ..  ..  ..  .. 
    40774  ..  ..  +47 ..  ..  ..  ..  ..  ..  ..  ..  ..  ..  ..  ..  .. 
    41045  -75 ..  ..  ..  ..  ..  ..  ..  ..  ..  ..  ..  ..  ..  ..  .. 
    41045  +76 ..  ..  ..  ..  ..  ..  ..  ..  ..  ..  ..  ..  ..  ..  .. 
    41165  ..  -78 ..  ..  ..  ..  ..  ..  ..  ..  ..  ..  ..  ..  ..  .. 
    41165  ..  +76 ..  ..  ..  ..  ..  ..  ..  ..  ..  ..  ..  ..  ..  .. 
    41254  ..  ..  -47 ..  ..  ..  ..  ..  ..  ..  ..  ..  ..  ..  ..  .. 
    41254  ..  ..  +52 ..  ..  ..  ..  ..  ..  ..  ..  ..  ..  ..  ..  .. 
    41734  ..  ..  -52 ..  ..  ..  ..  ..  ..  ..  ..  ..  ..  ..  ..  .. 
    41734  ..  ..  +56 ..  ..  ..  ..  ..  ..  ..  ..  ..  ..  ..  ..  .. 
    42005  -76 ..  ..  ..  ..  ..  ..  ..  ..  ..  ..  ..  ..  ..  ..  .. 
    42005  +73 ..  ..  ..  ..  ..  ..  ..  ..  ..  ..  ..  ..  ..  ..  .. 
    42125  ..  -76 ..  ..  ..  ..  ..  ..  ..  ..  ..  ..  ..  ..  ..  .. 
    42214  ..  ..  -56 ..  ..  ..  ..  ..  ..  ..  ..  ..  ..  ..  ..  .. 
    42214  ..  ..  +52 ..  ..  ..  ..  ..  ..  ..  ..  ..  ..  ..  ..  .. 
# bar 12
    42694  ..  ..  -52 ..  ..  ..  ..  ..  ..  ..  ..  ..  ..  ..  ..  .. 
    42694  ..  ..  +49 ..  ..  ..  ..  ..  ..  ..  ..  ..  ..  ..  ..  .. 
    43085  ..  +75 ..  ..  ..  ..  ..  ..  ..  ..  ..  ..  ..  ..  ..  .. 
    43174  ..  ..  -49 ..  ..  ..  ..  ..  ..  ..  ..  ..  ..  ..  ..  .. 
    43174  ..  ..  +54 ..  ..  ..  ..  ..  ..  ..  ..  ..  ..  ..  ..  .. 
    43654  ..  ..  -54 ..  ..  ..  ..  ..  ..  ..  ..  ..  ..  ..  ..  .. 
    43654  ..  ..  +51 ..  ..  ..  ..  ..  ..  ..  ..  ..  ..  ..  ..  .. 
    43925  -73 ..  ..  ..  ..  ..  ..  ..  ..  ..  ..  ..  ..  ..  ..  .. 
    43925  +72 ..  ..  ..  ..  ..  ..  ..  ..  ..  ..  ..  ..  ..  ..  .. 
    44134  ..  ..  -51 ..  ..  ..  ..  ..  ..  ..  ..  ..  ..  ..  ..  .. 
    44134  ..  ..  +56 ..  ..  ..  ..  ..  ..  ..  ..  ..  ..  ..  ..  .. 
    44614  ..  ..  -56 ..  ..  ..  ..  ..  ..  ..  ..  ..  ..  ..  ..  .. 
    44614  ..  ..  +44 ..  ..  ..  ..  ..  ..  ..  ..  ..  ..  ..  ..  .. 
    44885  -72 ..  ..  ..  ..  ..  ..  ..  ..  ..  ..  ..  ..  ..  ..  .. 
    44885  +76 ..  ..  ..  ..  ..  ..  ..  ..  ..  ..  ..  ..  ..  ..  .. 
    45094  ..  ..  -44 ..  ..  ..  ..  ..  ..  ..  ..  ..  ..  ..  ..  .. 
    45094  ..  ..  +49 ..  ..  ..  ..  ..  ..  ..  ..  ..  ..  ..  ..  .. 
    45574  ..  ..  -49 ..  ..  ..  ..  ..  ..  ..  ..  ..  ..  ..  ..  .. 
    45574  ..  ..  +51 ..  ..  ..  ..  ..  ..  ..  ..  ..  ..  ..  ..  .. 
    45965  ..  -75 ..  ..  ..  ..  ..  ..  ..  ..  ..  ..  ..  ..  ..  .. 
    45965  ..  +73 ..  ..  ..  ..  ..  ..  ..  ..  ..  ..  ..  ..  ..  .. 
    46054  ..  ..  -51 ..  ..  ..  ..  ..  ..  ..  ..  ..  ..  ..  ..  .. 
    46054  ..  ..  +52 ..  ..  ..  ..  ..  ..  ..  ..  ..  ..  ..  ..  .. 
# bar 13
    46534  ..  ..  -52 ..  ..  ..  ..  ..  ..  ..  ..  ..  ..  ..  ..  .. 
    46534  ..  ..  +49 ..  ..  ..  ..  ..  ..  ..  ..  ..  ..  ..  ..  .. 
    46925  ..  -73 ..  ..  ..  ..  ..  ..  ..  ..  ..  ..  ..  ..  ..  .. 
    46925  ..  +67 ..  ..  ..  ..  ..  ..  ..  ..  ..  ..  ..  ..  ..  .. 
    47014  ..  ..  -49 ..  ..  ..  ..  ..  ..  ..  ..  ..  ..  ..  ..  .. 
    47014  ..  ..  +51 ..  ..  ..  ..  ..  ..  ..  ..  ..  ..  ..  ..  .. 
    47494  ..  ..  -51 ..  ..  ..  ..  ..  ..  ..  ..  ..  ..  ..  ..  .. 
    47494  ..  ..  +53 ..  ..  ..  ..  ..  ..  ..  ..  ..  ..  ..  ..  .. 
    47765  -76 ..  ..  ..  ..  ..  ..  ..  ..  ..  ..  ..  ..  ..  ..  .. 
    47765  +75 ..  ..  ..  ..  ..  ..  ..  ..  ..  ..  ..  ..  ..  ..  .. 
    47885  ..  -67 ..  ..  ..  ..  ..  ..  ..  ..  ..  ..  ..  ..  ..  .. 
    47885  ..  +82 ..  ..  ..  ..  ..  ..  ..  ..  ..  ..  ..  ..  ..  .. 
    47974  ..  ..  -53 ..  ..  ..  ..  ..  ..  ..  ..  ..  ..  ..  ..  .. 
    47974  ..  ..  +55 ..  ..  ..  ..  ..  ..  ..  ..  ..  ..  ..  ..  .. 
    48245  -75 ..  ..  ..  ..  ..  ..  ..  ..  ..  ..  ..  ..  ..  ..  .. 
    48245  +73 ..  ..  ..  ..  ..  ..  ..  ..  ..  ..  ..  ..  ..  ..  .. 
    48454  ..  ..  -55 ..  ..  ..  ..  ..  ..  ..  ..  ..  ..  ..  ..  .. 
    48454  ..  ..  +51 ..  ..  ..  ..  ..  ..  ..  ..  ..  ..  ..  ..  .. 
    48725  -73 ..  ..  ..  ..  ..  ..  ..  ..  ..  ..  ..  ..  ..  ..  .. 
    48725  +71 ..  ..  ..  ..  ..  ..  ..  ..  ..  ..  ..  ..  ..  ..  .. 
    48934  ..  ..  -51 ..  ..  ..  ..  ..  ..  ..  ..  ..  ..  ..  ..  .. 
    48934  ..  ..  +56 ..  ..  ..  ..  ..  ..  ..  ..  ..  ..  ..  ..  .. 
    49205  -71 ..  ..  ..  ..  ..  ..  ..  ..  ..  ..  ..  ..  ..  ..  .. 
    49205  +73 ..  ..  ..  ..  ..  ..  ..  ..  ..  ..  ..  ..  ..  ..  .. 
    49414  ..  ..  -56 ..  ..  ..  ..  ..  ..  ..  ..  ..  ..  ..  ..  .. 
    49414  ..  ..  +58 ..  ..  ..  ..  ..  ..  ..  ..  ..  ..  ..  ..  .. 
    49685  -73 ..  ..  ..  ..  ..  ..  ..  ..  ..  ..  ..  ..  ..  ..  .. 
    49685  +75 ..  ..  ..  ..  ..  ..  ..  ..  ..  ..  ..  ..  ..  ..  .. 
    49805  ..  -82 ..  ..  ..  ..  ..  ..  ..  ..  ..  ..  ..  ..  ..  .. 
    49805  ..  +80 ..  ..  ..  ..  ..  ..  ..  ..  ..  ..  ..  ..  ..  .. 
    49894  ..  ..  -58 ..  ..  ..  ..  ..  ..  ..  ..  ..  ..  ..  ..  .. 
    49894  ..  ..  +59 ..  ..  ..  ..  ..  ..  ..  ..  ..  ..  ..  ..  .. 
# bar 14
    50285  ..  -80 ..  ..  ..  ..  ..  ..  ..  ..  ..  ..  ..  ..  ..  .. 
    50285  ..  +78 ..  ..  ..  ..  ..  ..  ..  ..  ..  ..  ..  ..  ..  .. 
    50374  ..  ..  -59 ..  ..  ..  ..  ..  ..  ..  ..  ..  ..  ..  ..  .. 
    50374  ..  ..  +56 ..  ..  ..  ..  ..  ..  ..  ..  ..  ..  ..  ..  .. 
    50765  ..  -78 ..  ..  ..  ..  ..  ..  ..  ..  ..  ..  ..  ..  ..  .. 
    50765  ..  +77 ..  ..  ..  ..  ..  ..  ..  ..  ..  ..  ..  ..  ..  .. 
    50854  ..  ..  -56 ..  ..  ..  ..  ..  ..  ..  ..  ..  ..  ..  ..  .. 
    50854  ..  ..  +61 ..  ..  ..  ..  ..  ..  ..  ..  ..  ..  ..  ..  .. 
    51245  ..  -77 ..  ..  ..  ..  ..  ..  ..  ..  ..  ..  ..  ..  ..  .. 
    51245  ..  +79 ..  ..  ..  ..  ..  ..  ..  ..  ..  ..  ..  ..  ..  .. 
    51334  ..  ..  -61 ..  ..  ..  ..  ..  ..  ..  ..  ..  ..  ..  ..  .. 
    51334  ..  ..  +63 ..  ..  ..  ..  ..  ..  ..  ..  ..  ..  ..  ..  .. 
    51605  -75 ..  ..  ..  ..  ..  ..  ..  ..  ..  ..  ..  ..  ..  ..  .. 
    51605  +73 ..  ..  ..  ..  ..  ..  ..  ..  ..  ..  ..  ..  ..  ..  .. 
    51725  ..  -79 ..  ..  ..  ..  ..  ..  ..  ..  ..  ..  ..  ..  ..  .. 
    51725  ..  +80 ..  ..  ..  ..  ..  ..  ..  ..  ..  ..  ..  ..  ..  .. 
    51814  ..  ..  -63 ..  ..  ..  ..  ..  ..  ..  ..  ..  ..  ..  ..  .. 
    51814  ..  ..  +64 ..  ..  ..  ..  ..  ..  ..  ..  ..  ..  ..  ..  .. 
    52205  ..  -80 ..  ..  ..  ..  ..  ..  ..  ..  ..  ..  ..  ..  ..  .. 
    52205  ..  +82 ..  ..  ..  ..  ..  ..  ..  ..  ..  ..  ..  ..  ..  .. 
    52294  ..  ..  -64 ..  ..  ..  ..  ..  ..  ..  ..  ..  ..  ..  ..  .. 
    52294  ..  ..  +61 ..  ..  ..  ..  ..  ..  ..  ..  ..  ..  ..  ..  .. 
    52685  ..  -82 ..  ..  ..  ..  ..  ..  ..  ..  ..  ..  ..  ..  ..  .. 
    52685  ..  +79 ..  ..  ..  ..  ..  ..  ..  ..  ..  ..  ..  ..  ..  .. 
    52774  ..  ..  -61 ..  ..  ..  ..  ..  ..  ..  ..  ..  ..  ..  ..  .. 
    52774  ..  ..  +63 ..  ..  ..  ..  ..  ..  ..  ..  ..  ..  ..  ..  .. 
    53165  ..  -79 ..  ..  ..  ..  ..  ..  ..  ..  ..  ..  ..  ..  ..  .. 
    53165  ..  +75 ..  ..  ..  ..  ..  ..  ..  ..  ..  ..  ..  ..  ..  .. 
    53254  ..  ..  -63 ..  ..  ..  ..  ..  ..  ..  ..  ..  ..  ..  ..  .. 
    53254  ..  ..  +63 ..  ..  ..  ..  ..  ..  ..  ..  ..  ..  ..  ..  .. 
    53525  -73 ..  ..  ..  ..  ..  ..  ..  ..  ..  ..  ..  ..  ..  ..  .. 
    53525  +71 ..  ..  ..  ..  ..  ..  ..  ..  ..  ..  ..  ..  ..  ..  .. 
    53645  ..  -75 ..  ..  ..  ..  ..  ..  ..  ..  ..  ..  ..  ..  ..  .. 
    53645  ..  +80 ..  ..  ..  ..  ..  ..  ..  ..  ..  ..  ..  ..  ..  .. 
    53734  ..  ..  -63 ..  ..  ..  ..  ..  ..  ..  ..  ..  ..  ..  ..  .. 
    53734  ..  ..  +64 ..  ..  ..  ..  ..  ..  ..  ..  ..  ..  ..  ..  .. 
# bar 15
    54214  ..  ..  -64 ..  ..  ..  ..  ..  ..  ..  ..  ..  ..  ..  ..  .. 
    54214  ..  ..  +59 ..  ..  ..  ..  ..  ..  ..  ..  ..  ..  ..  ..  .. 
    54485  -71 ..  ..  ..  ..  ..  ..  ..  ..  ..  ..  ..  ..  ..  ..  .. 
    54485  +70 ..  ..  ..  ..  ..  ..  ..  ..  ..  ..  ..  ..  ..  ..  .. 
    54694  ..  ..  -59 ..  ..  ..  ..  ..  ..  ..  ..  ..  ..  ..  ..  .. 
    54694  ..  ..  +61 ..  ..  ..  ..  ..  ..  ..  ..  ..  ..  ..  ..  .. 
    55174  ..  ..  -61 ..  ..  ..  ..  ..  ..  ..  ..  ..  ..  ..  ..  .. 
    55174  ..  ..  +58 ..  ..  ..  ..  ..  ..  ..  ..  ..  ..  ..  ..  .. 
    55565  ..  -80 ..  ..  ..  ..  ..  ..  ..  ..  ..  ..  ..  ..  ..  .. 
    55565  ..  +79 ..  ..  ..  ..  ..  ..  ..  ..  ..  ..  ..  ..  ..  .. 
    55654  ..  ..  -58 ..  ..  ..  ..  ..  ..  ..  ..  ..  ..  ..  ..  .. 
    55654  ..  ..  +63 ..  ..  ..  ..  ..  ..  ..  ..  ..  ..  ..  ..  .. 
    56134  ..  ..  -63 ..  ..  ..  ..  ..  ..  ..  ..  ..  ..  ..  ..  .. 
    56134  ..  ..  +51 ..  ..  ..  ..  ..  ..  ..  ..  ..  ..  ..  ..  .. 
    56405  -70 ..  ..  ..  ..  ..  ..  ..  ..  ..  ..  ..  ..  ..  ..  .. 
    56405  +68 ..  ..  ..  ..  ..  ..  ..  ..  ..  ..  ..  ..  ..  ..  .. 
    56525  ..  -79 ..  ..  ..  ..  ..  ..  ..  ..  ..  ..  ..  ..  ..  .. 
    56525  ..  +80 ..  ..  ..  ..  ..  ..  ..  ..  ..  ..  ..  ..  ..  .. 
    56614  ..  ..  -51 ..  ..  ..  ..  ..  ..  ..  ..  ..  ..  ..  ..  .. 
    56614  ..  ..  +56 ..  ..  ..  ..  ..  ..  ..  ..  ..  ..  ..  ..  .. 
    57094  ..  ..  -56 ..  ..  ..  ..  ..  ..  ..  ..  ..  ..  ..  ..  .. 
    57094  ..  ..  +58 ..  ..  ..  ..  ..  ..  ..  ..  ..  ..  ..  ..  .. 
    57365  -68 ..  ..  ..  ..  ..  ..  ..  ..  ..  ..  ..  ..  ..  ..  .. 
    57365  +75 ..  ..  ..  ..  ..  ..  ..  ..  ..  ..  ..  ..  ..  ..  .. 
    57485  ..  -80 ..  ..  ..  ..  ..  ..  ..  ..  ..  ..  ..  ..  ..  .. 
    57574  ..  ..  -58 ..  ..  ..  ..  ..  ..  ..  ..  ..  ..  ..  ..  .. 
    57574  ..  ..  +59 ..  ..  ..  ..  ..  ..  ..  ..  ..  ..  ..  ..  .. 
# bar 16
    58054  ..  ..  -59 ..  ..  ..  ..  ..  ..  ..  ..  ..  ..  ..  ..  .. 
    58054  ..  ..  +47 ..  ..  ..  ..  ..  ..  ..  ..  ..  ..  ..  ..  .. 
    58445  ..  +76 ..  ..  ..  ..  ..  ..  ..  ..  ..  ..  ..  ..  ..  .. 
    58534  ..  ..  -47 ..  ..  ..  ..  ..  ..  ..  ..  ..  ..  ..  ..  .. 
    58534  ..  ..  +49 ..  ..  ..  ..  ..  ..  ..  ..  ..  ..  ..  ..  .. 
    59014  ..  ..  -49 ..  ..  ..  ..  ..  ..  ..  ..  ..  ..  ..  ..  .. 
    59014  ..  ..  +51 ..  ..  ..  ..  ..  ..  ..  ..  ..  ..  ..  ..  .. 
    59285  -75 ..  ..  ..  ..  ..  ..  ..  ..  ..  ..  ..  ..  ..  ..  .. 
    59285  +73 ..  ..  ..  ..  ..  ..  ..  ..  ..  ..  ..  ..  ..  ..  .. 
    59494  ..  ..  -51 ..  ..  ..  ..  ..  ..  ..  ..  ..  ..  ..  ..  .. 
    59494  ..  ..  +52 ..  ..  ..  ..  ..  ..  ..  ..  ..  ..  ..  ..  .. 
    59974  ..  ..  -52 ..  ..  ..  ..  ..  ..  ..  ..  ..  ..  ..  ..  .. 
    59974  ..  ..  +49 ..  ..  ..  ..  ..  ..  ..  ..  ..  ..  ..  ..  .. 
    60245  -73 ..  ..  ..  ..  ..  ..  ..  ..  ..  ..  ..  ..  ..  ..  .. 
    60245  +67 ..  ..  ..  ..  ..  ..  ..  ..  ..  ..  ..  ..  ..  ..  .. 
    60454  ..  ..  -49 ..  ..  ..  ..  ..  ..  ..  ..  ..  ..  ..  ..  .. 
    60454  ..  ..  +51 ..  ..  ..  ..  ..  ..  ..  ..  ..  ..  ..  ..  .. 
    60725  -67 ..  ..  ..  ..  ..  ..  ..  ..  ..  ..  ..  ..  ..  ..  .. 
    60725  +68 ..  ..  ..  ..  ..  ..  ..  ..  ..  ..  ..  ..  ..  ..  .. 
    60934  ..  ..  -51 ..  ..  ..  ..  ..  ..  ..  ..  ..  ..  ..  ..  .. 
    60934  ..  ..  +53 ..  ..  ..  ..  ..  ..  ..  ..  ..  ..  ..  ..  .. 
    61205  -68 ..  ..  ..  ..  ..  ..  ..  ..  ..  ..  ..  ..  ..  ..  .. 
    61205  +70 ..  ..  ..  ..  ..  ..  ..  ..  ..  ..  ..  ..  ..  ..  .. 
    61325  ..  -76 ..  ..  ..  ..  ..  ..  ..  ..  ..  ..  ..  ..  ..  .. 
    61325  ..  +75 ..  ..  ..  ..  ..  ..  ..  ..  ..  ..  ..  ..  ..  .. 
    61414  ..  ..  -53 ..  ..  ..  ..  ..  ..  ..  ..  ..  ..  ..  ..  .. 
    61414  ..  ..  +54 ..  ..  ..  ..  ..  ..  ..  ..  ..  ..  ..  ..  .. 
# bar 17
    61805  ..  -75 ..  ..  ..  ..  ..  ..  ..  ..  ..  ..  ..  ..  ..  .. 
    61805  ..  +73 ..  ..  ..  ..  ..  ..  ..  ..  ..  ..  ..  ..  ..  .. 
    61894  ..  ..  -54 ..  ..  ..  ..  ..  ..  ..  ..  ..  ..  ..  ..  .. 
    61894  ..  ..  +51 ..  ..  ..  ..  ..  ..  ..  ..  ..  ..  ..  ..  .. 
    62285  ..  -73 ..  ..  ..  ..  ..  ..  ..  ..  ..  ..  ..  ..  ..  .. 
    62285  ..  +71 ..  ..  ..  ..  ..  ..  ..  ..  ..  ..  ..  ..  ..  .. 
    62374  ..  ..  -51 ..  ..  ..  ..  ..  ..  ..  ..  ..  ..  ..  ..  .. 
    62374  ..  ..  +56 ..  ..  ..  ..  ..  ..  ..  ..  ..  ..  ..  ..  .. 
    62765  ..  -71 ..  ..  ..  ..  ..  ..  ..  ..  ..  ..  ..  ..  ..  .. 
    62765  ..  +73 ..  ..  ..  ..  ..  ..  ..  ..  ..  ..  ..  ..  ..  .. 
    62854  ..  ..  -56 ..  ..  ..  ..  ..  ..  ..  ..  ..  ..  ..  ..  .. 
    62854  ..  ..  +58 ..  ..  ..  ..  ..  ..  ..  ..  ..  ..  ..  ..  .. 
    63125  -70 ..  ..  ..  ..  ..  ..  ..  ..  ..  ..  ..  ..  ..  ..  .. 
    63125  +68 ..  ..  ..  ..  ..  ..  ..  ..  ..  ..  ..  ..  ..  ..  .. 
    63245  ..  -73 ..  ..  ..  ..  ..  ..  ..  ..  ..  ..  ..  ..  ..  .. 
    63245  ..  +75 ..  ..  ..  ..  ..  ..  ..  ..  ..  ..  ..  ..  ..  .. 
    63334  ..  ..  -58 ..  ..  ..  ..  ..  ..  ..  ..  ..  ..  ..  ..  .. 
    63334  ..  ..  +59 ..  ..  ..  ..  ..  ..  ..  ..  ..  ..  ..  ..  .. 
    63605  -68 ..  ..  ..  ..  ..  ..  ..  ..  ..  ..  ..  ..  ..  ..  .. 
    63605  +66 ..  ..  ..  ..  ..  ..  ..  ..  ..  ..  ..  ..  ..  ..  .. 
    63814  ..  ..  -59 ..  ..  ..  ..  ..  ..  ..  ..  ..  ..  ..  ..  .. 
    63814  ..  ..  +47 ..  ..  ..  ..  ..  ..  ..  ..  ..  ..  ..  ..  .. 
    64085  -66 ..  ..  ..  ..  ..  ..  ..  ..  ..  ..  ..  ..  ..  ..  .. 
    64085  +65 ..  ..  ..  ..  ..  ..  ..  ..  ..  ..  ..  ..  ..  ..  .. 
    64294  ..  ..  -47 ..  ..  ..  ..  ..  ..  ..  ..  ..  ..  ..  ..  .. 
    64294  ..  ..  +49 ..  ..  ..  ..  ..  ..  ..  ..  ..  ..  ..  ..  .. 
    64565  -65 ..  ..  ..  ..  ..  ..  ..  ..  ..  ..  ..  ..  ..  ..  .. 
    64565  +67 ..  ..  ..  ..  ..  ..  ..  ..  ..  ..  ..  ..  ..  ..  .. 
    64774  ..  ..  -49 ..  ..  ..  ..  ..  ..  ..  ..  ..  ..  ..  ..  .. 
    64774  ..  ..  +51 ..  ..  ..  ..  ..  ..  ..  ..  ..  ..  ..  ..  .. 
    65045  -67 ..  ..  ..  ..  ..  ..  ..  ..  ..  ..  ..  ..  ..  ..  .. 
    65045  +68 ..  ..  ..  ..  ..  ..  ..  ..  ..  ..  ..  ..  ..  ..  .. 
    65165  ..  -75 ..  ..  ..  ..  ..  ..  ..  ..  ..  ..  ..  ..  ..  .. 
    65165  ..  +73 ..  ..  ..  ..  ..  ..  ..  ..  ..  ..  ..  ..  ..  .. 
    65254  ..  ..  -51 ..  ..  ..  ..  ..  ..  ..  ..  ..  ..  ..  ..  .. 
    65254  ..  ..  +52 ..  ..  ..  ..  ..  ..  ..  ..  ..  ..  ..  ..  .. 
# bar 18
    65525  -68 ..  ..  ..  ..  ..  ..  ..  ..  ..  ..  ..  ..  ..  ..  .. 
    65525  +70 ..  ..  ..  ..  ..  ..  ..  ..  ..  ..  ..  ..  ..  ..  .. 
    65734  ..  ..  -52 ..  ..  ..  ..  ..  ..  ..  ..  ..  ..  ..  ..  .. 
    65734  ..  ..  +49 ..  ..  ..  ..  ..  ..  ..  ..  ..  ..  ..  ..  .. 
    66005  -70 ..  ..  ..  ..  ..  ..  ..  ..  ..  ..  ..  ..  ..  ..  .. 
    66005  +67 ..  ..  ..  ..  ..  ..  ..  ..  ..  ..  ..  ..  ..  ..  .. 
    66214  ..  ..  -49 ..  ..  ..  ..  ..  ..  ..  ..  ..  ..  ..  ..  .. 
    66214  ..  ..  +51 ..  ..  ..  ..  ..  ..  ..  ..  ..  ..  ..  ..  .. 
    66485  -67 ..  ..  ..  ..  ..  ..  ..  ..  ..  ..  ..  ..  ..  ..  .. 
    66485  +63 ..  ..  ..  ..  ..  ..  ..  ..  ..  ..  ..  ..  ..  ..  .. 
    66694  ..  ..  -51 ..  ..  ..  ..  ..  ..  ..  ..  ..  ..  ..  ..  .. 
    66694  ..  ..  +51 ..  ..  ..  ..  ..  ..  ..  ..  ..  ..  ..  ..  .. 
    66965  -63 ..  ..  ..  ..  ..  ..  ..  ..  ..  ..  ..  ..  ..  ..  .. 
    66965  +68 ..  ..  ..  ..  ..  ..  ..  ..  ..  ..  ..  ..  ..  ..  .. 
    67085  ..  -73 ..  ..  ..  ..  ..  ..  ..  ..  ..  ..  ..  ..  ..  .. 
    67085  ..  +71 ..  ..  ..  ..  ..  ..  ..  ..  ..  ..  ..  ..  ..  .. 
    67174  ..  ..  -51 ..  ..  ..  ..  ..  ..  ..  ..  ..  ..  ..  ..  .. 
    67174  ..  ..  +52 ..  ..  ..  ..  ..  ..  ..  ..  ..  ..  ..  ..  .. 
    67654  ..  ..  -52 ..  ..  ..  ..  ..  ..  ..  ..  ..  ..  ..  ..  .. 
    67654  ..  ..  +47 ..  ..  ..  ..  ..  ..  ..  ..  ..  ..  ..  ..  .. 
    68045  ..  -71 ..  ..  ..  ..  ..  ..  ..  ..  ..  ..  ..  ..  ..  .. 
    68045  ..  +70 ..  ..  ..  ..  ..  ..  ..  ..  ..  ..  ..  ..  ..  .. 
    68134  ..  ..  -47 ..  ..  ..  ..  ..  ..  ..  ..  ..  ..  ..  ..  .. 
    68134  ..  ..  +49 ..  ..  ..  ..  ..  ..  ..  ..  ..  ..  ..  ..  .. 
    68614  ..  ..  -49 ..  ..  ..  ..  ..  ..  ..  ..  ..  ..  ..  ..  .. 
    68614  ..  ..  +46 ..  ..  ..  ..  ..  ..  ..  ..  ..  ..  ..  ..  .. 
    68885  -68 ..  ..  ..  ..  ..  ..  ..  ..  ..  ..  ..  ..  ..  ..  .. 
    68885  +67 ..  ..  ..  ..  ..  ..  ..  ..  ..  ..  ..  ..  ..  ..  .. 
    69094  ..  ..  -46 ..  ..  ..  ..  ..  ..  ..  ..  ..  ..  ..  ..  .. 
    69094  ..  ..  +51 ..  ..  ..  ..  ..  ..  ..  ..  ..  ..  ..  ..  .. 
# bar 19
    69574  ..  ..  -51 ..  ..  ..  ..  ..  ..  ..  ..  ..  ..  ..  ..  .. 
    69574  ..  ..  +39 ..  ..  ..  ..  ..  ..  ..  ..  ..  ..  ..  ..  .. 
    69845  -67 ..  ..  ..  ..  ..  ..  ..  ..  ..  ..  ..  ..  ..  ..  .. 
    69845  +68 ..  ..  ..  ..  ..  ..  ..  ..  ..  ..  ..  ..  ..  ..  .. 
    69965  ..  -70 ..  ..  ..  ..  ..  ..  ..  ..  ..  ..  ..  ..  ..  .. 
    69965  ..  +68 ..  ..  ..  ..  ..  ..  ..  ..  ..  ..  ..  ..  ..  .. 
    70054  ..  ..  -39 ..  ..  ..  ..  ..  ..  ..  ..  ..  ..  ..  ..  .. 
    70054  ..  ..  +44 ..  ..  ..  ..  ..  ..  ..  ..  ..  ..  ..  ..  .. 
    71765  -68 ..  ..  ..  ..  ..  ..  ..  ..  ..  ..  ..  ..  ..  ..  .. 
    71765  +75 ..  ..  ..  ..  ..  ..  ..  ..  ..  ..  ..  ..  ..  ..  .. 
    71885  ..  -68 ..  ..  ..  ..  ..  ..  ..  ..  ..  ..  ..  ..  ..  .. 
    71974  ..  ..  -44 ..  ..  ..  ..  ..  ..  ..  ..  ..  ..  ..  ..  .. 
    71974  ..  ..  +56 ..  ..  ..  ..  ..  ..  ..  ..  ..  ..  ..  ..  .. 
    72454  ..  ..  -56 ..  ..  ..  ..  ..  ..  ..  ..  ..  ..  ..  ..  .. 
    72454  ..  ..  +58 ..  ..  ..  ..  ..  ..  ..  ..  ..  ..  ..  ..  .. 
    72725  -75 ..  ..  ..  ..  ..  ..  ..  ..  ..  ..  ..  ..  ..  ..  .. 
    72725  +80 ..  ..  ..  ..  ..  ..  ..  ..  ..  ..  ..  ..  ..  ..  .. 
    72934  ..  ..  -58 ..  ..  ..  ..  ..  ..  ..  ..  ..  ..  ..  ..  .. 
    72934  ..  ..  +60 ..  ..  ..  ..  ..  ..  ..  ..  ..  ..  ..  ..  .. 
# bar 20
    73414  ..  ..  -60 ..  ..  ..  ..  ..  ..  ..  ..  ..  ..  ..  ..  .. 
    73414  ..  ..  +56 ..  ..  ..  ..  ..  ..  ..  ..  ..  ..  ..  ..  .. 
    73685  -80 ..  ..  ..  ..  ..  ..  ..  ..  ..  ..  ..  ..  ..  ..  .. 
    73685  +76 ..  ..  ..  ..  ..  ..  ..  ..  ..  ..  ..  ..  ..  ..  .. 
    73805  ..  +68 ..  ..  ..  ..  ..  ..  ..  ..  ..  ..  ..  ..  ..  .. 
    73894  ..  ..  -56 ..  ..  ..  ..  ..  ..  ..  ..  ..  ..  ..  ..  .. 
    73894  ..  ..  +61 ..  ..  ..  ..  ..  ..  ..  ..  ..  ..  ..  ..  .. 
    74374  ..  ..  -61 ..  ..  ..  ..  ..  ..  ..  ..  ..  ..  ..  ..  .. 
    74374  ..  ..  +49 ..  ..  ..  ..  ..  ..  ..  ..  ..  ..  ..  ..  .. 
    74765  ..  -68 ..  ..  ..  ..  ..  ..  ..  ..  ..  ..  ..  ..  ..  .. 
    74765  ..  +73 ..  ..  ..  ..  ..  ..  ..  ..  ..  ..  ..  ..  ..  .. 
    74854  ..  ..  -49 ..  ..  ..  ..  ..  ..  ..  ..  ..  ..  ..  ..  .. 
    74854  ..  ..  +52 ..  ..  ..  ..  ..  ..  ..  ..  ..  ..  ..  ..  .. 
    75334  ..  ..  -52 ..  ..  ..  ..  ..  ..  ..  ..  ..  ..  ..  ..  .. 
    75334  ..  ..  +49 ..  ..  ..  ..  ..  ..  ..  ..  ..  ..  ..  ..  .. 
    75605  -76 ..  ..  ..  ..  ..  ..  ..  ..  ..  ..  ..  ..  ..  ..  .. 
    75605  +75 ..  ..  ..  ..  ..  ..  ..  ..  ..  ..  ..  ..  ..  ..  .. 
    75725  ..  -73 ..  ..  ..  ..  ..  ..  ..  ..  ..  ..  ..  ..  ..  .. 
    75725  ..  +72 ..  ..  ..  ..  ..  ..  ..  ..  ..  ..  ..  ..  ..  .. 
    75814  ..  ..  -49 ..  ..  ..  ..  ..  ..  ..  ..  ..  ..  ..  ..  .. 
    75814  ..  ..  +56 ..  ..  ..  ..  ..  ..  ..  ..  ..  ..  ..  ..  .. 
    76294  ..  ..  -56 ..  ..  ..  ..  ..  ..  ..  ..  ..  ..  ..  ..  .. 
    76294  ..  ..  +44 ..  ..  ..  ..  ..  ..  ..  ..  ..  ..  ..  ..  .. 
    76565  -75 ..  ..  ..  ..  ..  ..  ..  ..  ..  ..  ..  ..  ..  ..  .. 
    76565  +80 ..  ..  ..  ..  ..  ..  ..  ..  ..  ..  ..  ..  ..  ..  .. 
    76774  ..  ..  -44 ..  ..  ..  ..  ..  ..  ..  ..  ..  ..  ..  ..  .. 
    76774  ..  ..  +48 ..  ..  ..  ..  ..  ..  ..  ..  ..  ..  ..  ..  .. 
# bar 21
