# Supplementary material for: Fingerprints, barcode sequences and quasi-phylogenies–Tools for analysing polyphonic music
Source: PLoS One. 2023 Mar 2;18(3):e0280478. doi: 10.1371/journal.pone.0280478 (PMC9980773; doi:10.1371/journal.pone.0280478)
Supplement: S6 Fig — (ZIP) [file pone.0280478.s006.zip › S6_Rameau-intermediate-files/corelli_1694.vps]

* File : .\data\corelli_1694.vps Time : Mon Dec 26 13:24:47 2022
* File : .\data\corelli_1694.rdl Time : Mon Dec 26 13:24:47 2022
* File : .\data\corelli_1694.mid Time : Wed May 25 19:59:58 2022
# bar 2
1,
1,1,
1,1,
1,1,
4,1,
# bar 3
1,1,
1,1,3,
6,1,3,
3,1,3,
3,0,3,
8,0,3,
8,0,3,
8,0,4,
8,1,4,
1,1,4,
4,1,4,
4,4,
8,4,
# bar 4
4,4,
4,4,6,
9,4,6,
6,4,6,
6,3,6,
11,3,6,
11,3,6,
11,3,8,
11,4,8,
4,4,8,
8,4,8,
8,8,
11,8,
# bar 5
8,8,
8,8,10,
1,8,10,
10,8,10,
10,6,10,
3,6,10,
3,6,10,
3,6,0,
8,6,0,
8,6,0,
8,6,1,
8,4,1,
9,4,1,
# bar 6
4,4,1,
4,3,1,
6,3,1,
3,3,1,
3,3,0,
8,3,0,
8,3,0,
8,3,1,
8,1,1,
1,1,1,
4,1,1,
4,1,4,
4,4,
8,4,
# bar 7
4,4,
4,4,6,
9,4,6,
6,4,6,
6,3,6,
11,3,6,
11,3,6,
11,6,8,
4,6,8,
6,6,8,
6,4,8,
8,4,8,
# bar 8
4,4,8,
4,8,9,
6,8,9,
8,8,9,
8,6,9,
9,6,9,
6,6,9,
6,11,9,
8,11,9,
9,11,9,
9,9,11,
9,8,11,
11,8,11,
# bar 9
8,8,11,
8,1,11,
9,1,11,
11,1,11,
11,1,9,
11,9,1,
1,9,1,
3,9,1,
3,9,11,
4,9,11,
4,9,11,
4,8,11,
8,8,11,
# bar 10
4,8,11,
4,8,9,
6,8,9,
4,8,9,
4,6,9,
3,6,9,
11,6,9,
11,6,8,
4,6,8,
6,6,8,
6,4,8,
8,4,8,
# bar 11
4,4,8,
4,4,6,
9,4,6,
6,4,6,
6,3,6,
11,3,6,
11,3,6,
11,4,6,
11,4,
4,4,
8,4,
8,1,4,
8,1,
4,1,
# bar 12
1,1,
1,1,3,
6,1,3,
3,1,3,
3,0,3,
8,0,3,
8,0,3,
8,3,4,
1,3,4,
3,3,4,
3,1,4,
4,1,4,
# bar 13
1,1,4,
1,7,4,
3,7,4,
5,7,4,
5,7,3,
5,3,10,
7,3,10,
7,1,10,
3,1,10,
3,11,10,
8,11,10,
8,1,10,
10,1,10,
10,3,10,
10,3,8,
11,3,8,
# bar 14
11,3,6,
8,3,6,
8,3,5,
1,3,5,
1,3,7,
3,3,7,
3,1,7,
3,1,8,
4,1,8,
4,1,10,
1,1,10,
1,1,7,
3,1,7,
3,1,3,
3,1,3,
3,11,3,
3,11,8,
4,11,8,
# bar 15
11,11,8,
11,10,8,
1,10,8,
10,10,8,
10,10,7,
3,10,7,
3,10,7,
3,8,7,
3,8,8,
8,8,8,
10,8,8,
10,3,8,
10,3,
11,3,
# bar 16
11,3,
11,3,4,
1,3,4,
3,3,4,
3,1,4,
4,1,4,
1,1,4,
1,7,4,
3,7,4,
3,8,4,
5,8,4,
5,10,4,
5,10,3,
6,10,3,
# bar 17
6,10,1,
3,10,1,
3,10,11,
8,10,11,
8,10,1,
10,10,1,
10,8,1,
10,8,3,
11,8,3,
11,6,3,
11,6,3,
11,5,3,
1,5,3,
1,7,3,
3,7,3,
3,8,3,
3,8,1,
4,8,1,
# bar 18
4,10,1,
1,10,1,
1,7,1,
3,7,1,
3,3,1,
3,3,1,
3,8,1,
3,8,11,
4,8,11,
11,8,11,
11,8,10,
1,8,10,
10,8,10,
10,7,10,
3,7,10,
# bar 19
3,7,10,
3,8,10,
3,8,
8,8,
8,8,3,
8,3,
8,3,
10,3,
10,8,
0,8,
# bar 20
8,8,
8,4,
8,8,4,
1,8,4,
1,8,4,
1,1,4,
4,1,4,
1,1,4,
1,1,3,
1,0,3,
8,0,3,
8,0,3,
8,0,8,
0,0,8,
