# Supplementary material for: Fingerprints, barcode sequences and quasi-phylogenies–Tools for analysing polyphonic music
Source: PLoS One. 2023 Mar 2;18(3):e0280478. doi: 10.1371/journal.pone.0280478 (PMC9980773; doi:10.1371/journal.pone.0280478)
Supplement: S6 Fig — (ZIP) [file pone.0280478.s006.zip › S6_Rameau-intermediate-files/couperin_1700.pcs]

* File : .\data\couperin_1700.pcs Time : Mon Dec 26 13:24:53 2022
* File : .\data\couperin_1700.vps Time : Mon Dec 26 13:24:52 2022
* File : .\data\couperin_1700.rdl Time : Mon Dec 26 13:24:52 2022
* File : .\data\couperin_1700.mid Time : Sun Dec 26 12:47:31 2021
# bar 2
1-1
2-5
2-5
3-11
# bar 3
3-11
3-11
3-11
3-11
3-11
4-22
3-7
3-8
3-8
3-8
# bar 4
3-8
3-8
3-11
3-11
3-11
3-11
3-11
4-22
3-9
3-11
3-11
4-20
3-4
3-4
# bar 5
3-11
3-10
3-10
3-11
3-4
3-4
2-5
2-4
# bar 6
2-4
3-12
3-12
2-4
2-4
2-4
2-4
2-4
3-6
3-6
3-6
3-6
# bar 7
2-4
3-6
4-11
3-7
3-10
3-5
4-13
3-2
3-7
3-7
4-22
3-11
3-11
# bar 8
3-9
3-11
3-4
3-4
2-5
2-5
2-5
1-1
1-1
# bar 9
1-1
1-1
1-1
1-1
2-5
2-5
3-11
# bar 10
3-11
3-11
3-11
3-11
3-12
4-19
3-11
3-10
3-10
3-10
# bar 11
3-10
3-10
3-10
3-10
3-10
3-10
4-12
3-8
3-12
3-11
3-11
2-5
2-3
# bar 12
2-3
2-3
2-3
2-3
2-3
3-10
3-10
3-11
4-29
# bar 13
3-8
3-8
2-4
2-4
3-11
3-11
2-3
2-3
3-7
3-7
3-8
# bar 14
3-12
4-19
3-3
2-3
2-2
2-3
3-11
3-11
3-11
# bar 15
3-9
3-11
3-4
3-4
2-5
2-5
2-5
1-1
1-1
# bar 16
2-2
2-2
2-2
2-4
2-4
2-6
2-5
2-4
2-4
# bar 17
2-4
2-4
2-4
2-4
3-8
2-6
2-5
3-4
2-4
2-4
2-4
# bar 18
2-4
2-4
2-4
2-6
2-6
2-6
2-5
3-4
2-4
2-4
2-4
# bar 19
1-1
2-3
2-3
2-3
2-3
2-3
3-7
3-7
4-23
3-9
3-8
3-8
3-8
# bar 20
3-8
3-12
4-19
3-3
2-3
2-3
2-3
3-7
3-7
4-23
3-9
3-8
3-8
