# Supplementary material for: Fingerprints, barcode sequences and quasi-phylogenies–Tools for analysing polyphonic music
Source: PLoS One. 2023 Mar 2;18(3):e0280478. doi: 10.1371/journal.pone.0280478 (PMC9980773; doi:10.1371/journal.pone.0280478)
Supplement: S6 Fig — (ZIP) [file pone.0280478.s006.zip › S6_Rameau-intermediate-files/couperin_1700.vps]

* File : .\data\couperin_1700.vps Time : Mon Dec 26 13:24:52 2022
* File : .\data\couperin_1700.rdl Time : Mon Dec 26 13:24:52 2022
* File : .\data\couperin_1700.mid Time : Sun Dec 26 12:47:31 2021
# bar 2
3,
8,3,
8,3,
8,11,3,
# bar 3
8,11,4,
8,11,4,
8,11,4,
8,1,4,
8,1,4,
6,8,1,4,
6,1,4,
6,10,4,
6,10,4,
6,10,4,
# bar 4
6,10,4,
6,10,4,
6,10,3,
6,10,3,
6,10,3,
6,10,3,
6,10,3,
6,8,10,3,
8,10,3,
8,11,3,
8,11,3,
4,8,11,3,
4,11,3,
4,8,3,
# bar 5
4,8,1,
4,10,1,
4,7,1,
4,8,1,
4,8,3,
3,4,8,3,
3,8,3,
3,7,3,
# bar 6
3,7,3,
11,3,7,3,
11,7,3,
11,11,3,
11,11,3,
11,11,3,
11,11,3,
11,11,3,
11,1,11,3,
1,11,3,
1,11,3,
1,3,11,3,
# bar 7
3,11,3,
3,11,1,
3,4,11,1,
4,11,1,
4,10,1,
4,10,11,
1,4,10,11,
1,10,11,
1,8,11,
1,8,11,
1,3,8,11,
3,8,11,
3,8,11,
# bar 8
3,8,10,
3,7,10,
3,7,8,
3,7,8,
3,8,
3,8,
8,3,8,
8,8,
8,8,
# bar 9
8,8,
8,8,
8,
6,
11,6,
11,6,
11,3,6,
# bar 10
11,3,6,
11,3,6,
11,3,6,
11,3,6,
11,3,7,
10,11,3,7,
10,3,7,
10,1,7,
10,1,7,
10,1,7,
# bar 11
10,1,7,
10,1,7,
10,1,7,
10,1,7,
10,1,7,
10,1,7,
10,11,1,7,
11,1,7,
11,3,7,
11,3,8,
8,11,3,8,
8,3,8,
8,11,8,
# bar 12
8,11,8,
8,11,8,
8,11,8,
8,11,8,
8,11,8,
5,8,11,8,
5,11,8,
5,0,8,
5,6,0,8,
# bar 13
6,0,8,
6,8,0,8,
8,0,8,
8,0,8,
5,8,0,8,
5,0,8,
5,5,8,
5,5,8,
5,10,5,8,
10,5,8,
10,2,8,
# bar 14
10,2,6,
3,10,2,6,
3,2,6,
3,3,6,
3,3,5,
3,3,6,
10,3,3,6,
10,3,6,
10,3,6,
# bar 15
10,3,5,
10,2,5,
10,2,3,
10,3,2,3,
10,3,3,
10,3,3,
10,3,3,
3,3,
3,3,
# bar 16
3,5,3,
3,5,3,
5,3,
7,3,
7,3,
7,1,
7,0,
8,0,
8,0,
# bar 17
8,0,
8,0,
8,0,
8,0,
6,8,0,
6,0,
6,1,
5,6,1,
5,1,
5,1,
5,1,
# bar 18
5,1,
5,1,
5,1,
5,11,
5,11,
5,11,
5,10,
5,6,10,
6,10,
6,10,
6,10,
# bar 19
6,6,
3,6,6,
3,6,
3,3,6,
3,3,6,
3,3,6,
3,1,6,
3,1,6,
3,8,1,6,
8,1,6,
8,0,6,
8,0,6,
8,0,6,
# bar 20
8,0,6,
8,0,4,
1,8,0,4,
1,0,4,
1,1,4,
1,1,4,
1,1,4,
1,11,4,
1,11,4,
1,6,11,4,
6,11,4,
6,10,4,
6,10,4,
