# Supplementary material for: Fingerprints, barcode sequences and quasi-phylogenies–Tools for analysing polyphonic music
Source: PLoS One. 2023 Mar 2;18(3):e0280478. doi: 10.1371/journal.pone.0280478 (PMC9980773; doi:10.1371/journal.pone.0280478)
Supplement: S6 Fig — (ZIP) [file pone.0280478.s006.zip › S6_Rameau-intermediate-files/couperin_1700_2.vps]

* File : .\data\couperin_1700_2.vps Time : Mon Dec 26 13:24:57 2022
* File : .\data\couperin_1700_2.rdl Time : Mon Dec 26 13:24:57 2022
* File : .\data\couperin_1700_2.mid Time : Wed May 25 19:59:58 2022
# bar 2
8,
# bar 3
8,8,
8,8,
8,10,
8,7,
3,7,
3,3,
# bar 4
3,
11,
11,8,
8,8,
8,10,
3,10,
3,7,
# bar 5
3,3,
3,3,3,
11,3,3,
11,11,3,
11,11,3,
11,11,3,
11,11,1,
1,11,1,
1,10,1,
1,10,11,
# bar 6
1,8,11,
1,8,10,
3,8,10,
3,7,10,
3,7,11,
3,8,11,
3,8,1,
3,10,1,
3,10,
3,7,10,
3,7,11,
8,7,11,
8,8,11,
8,8,
# bar 7
8,8,
8,8,3,
8,8,3,
8,11,3,
8,11,1,
8,10,1,
8,10,3,
8,11,3,
8,11,4,
8,1,4,
8,1,6,
3,1,6,
3,3,6,
1,3,6,
1,3,6,
3,3,6,
# bar 8
3,3,6,
4,3,6,
4,1,3,
6,1,3,
6,10,1,
6,10,11,
6,8,11,
6,8,1,
6,10,1,
6,10,3,
6,11,3,
6,11,4,
1,11,4,
1,1,4,
11,1,4,
11,1,4,
1,1,4,
# bar 9
1,1,4,
3,1,4,
3,1,
4,1,
4,
4,11,
3,11,
3,8,11,
3,8,4,
1,8,4,
1,10,4,
1,10,4,
1,10,4,
# bar 10
1,10,4,
1,10,3,
11,10,3,
11,11,3,
11,11,1,
6,11,1,
6,10,1,
6,10,1,
6,10,11,
6,11,
6,11,
11,11,
11,11,
# bar 11
11,11,
11,
11,
1,
3,
4,
6,
11,6,
11,11,6,
11,11,
# bar 12
11,11,
11,
11,
1,
3,
4,
11,4,
11,6,
# bar 13
11,11,6,
11,11,
11,11,
11,11,6,
11,11,6,
11,6,
11,3,6,
11,3,6,
11,3,6,
11,3,4,
4,3,4,
4,1,4,
4,1,3,
# bar 14
4,11,3,
4,11,1,
6,11,1,
6,10,1,
6,10,3,
6,11,3,
6,11,4,
6,11,4,
6,1,4,
6,1,
6,10,1,
6,10,3,
11,10,3,
11,11,3,
11,11,3,
# bar 15
11,11,3,
11,11,
11,11,
11,3,
11,5,
10,5,
10,6,
10,3,
8,3,
8,8,
10,8,
# bar 16
10,6,
11,6,
11,5,
11,6,
8,6,
8,3,
8,5,
10,5,
10,2,
# bar 17
10,10,
8,10,
6,10,
6,
6,6,
6,10,6,
6,10,3,
8,10,3,
8,0,3,
6,0,3,
6,0,5,
5,0,5,
# bar 18
5,2,5,
5,2,6,
3,2,6,
3,3,6,
3,3,5,
10,3,5,
10,2,5,
10,2,5,
10,2,3,
10,3,
10,3,
3,3,
3,3,
# bar 19
3,10,3,
3,7,10,
3,7,11,
3,7,11,
3,8,11,
3,8,10,
1,8,10,
1,7,10,
1,7,8,
11,7,8,
# bar 20
11,5,8,
11,5,10,
10,5,10,
10,7,10,
8,7,10,
8,7,11,
8,8,11,
8,8,10,
1,8,10,
1,7,10,
1,7,8,
11,7,8,
