# Supplementary material for: Fingerprints, barcode sequences and quasi-phylogenies–Tools for analysing polyphonic music
Source: PLoS One. 2023 Mar 2;18(3):e0280478. doi: 10.1371/journal.pone.0280478 (PMC9980773; doi:10.1371/journal.pone.0280478)
Supplement: S6 Fig — (ZIP) [file pone.0280478.s006.zip › S6_Rameau-intermediate-files/dvorak_1873.vps]

* File : .\data\dvorak_1873.vps Time : Mon Dec 26 13:27:32 2022
* File : .\data\dvorak_1873.rdl Time : Mon Dec 26 13:27:32 2022
* File : .\data\dvorak_1873.mid Time : Wed Dec 22 10:35:43 2021
# bar 2
1,
9,1,
8,1,
6,1,
# bar 3
6,1,
5,1,
6,1,
8,1,
8,2,
6,2,
11,2,
11,1,
11,2,
9,2,
9,4,
8,4,
4,4,
# bar 4
4,1,
8,1,
8,9,
9,
6,9,
4,9,
4,11,
2,11,
4,11,
4,9,
4,11,
2,11,
2,1,
1,
# bar 5
1,1,
1,9,1,
1,9,11,
1,8,11,
1,8,9,
1,6,9,
1,6,9,
1,6,11,
1,8,11,
1,8,
1,5,8,
1,5,6,
1,6,
2,6,
2,6,2,
2,11,2,
2,11,1,
1,11,1,
1,9,1,
# bar 6
2,9,1,
2,9,11,
4,9,11,
4,6,11,
4,6,4,
4,8,4,
1,8,4,
1,8,1,
1,9,1,
9,9,1,
9,9,6,
9,6,6,
9,6,1,
9,9,1,
9,9,2,
9,7,2,
11,7,2,
11,7,9,
11,6,9,
# bar 7
11,6,2,
9,6,2,
9,7,2,
11,7,2,
11,7,9,
11,6,9,
1,6,9,
1,1,6,9,
1,1,6,8,
1,1,8,
1,11,1,8,
1,11,1,6,
1,9,1,6,
1,9,1,5,
1,8,1,5,
1,8,1,5,
1,8,1,6,
1,6,1,6,
1,6,1,8,
1,5,1,8,
1,5,1,6,
# bar 8
1,6,1,6,
2,6,1,6,
2,6,10,6,
2,6,11,6,
1,6,11,6,
2,6,11,6,
2,6,11,7,
2,6,7,
2,7,7,
4,7,7,
4,7,4,7,
4,7,2,7,
4,2,7,
1,4,2,7,
1,4,2,6,
1,4,1,6,
1,4,1,6,
10,4,1,6,
10,4,1,9,
10,1,1,9,
10,1,1,7,
# bar 9
10,4,1,7,
10,4,2,7,
10,2,2,7,
11,2,2,7,
11,2,2,
11,2,11,2,
11,2,11,
11,2,7,11,
9,2,7,11,
11,2,7,11,
11,2,7,9,
11,2,6,9,
11,1,6,9,
1,1,6,9,
1,1,6,8,
1,11,6,8,
1,11,6,
1,9,6,
1,9,6,1,
1,9,6,1,
1,9,6,1,
1,9,6,1,
1,9,6,11,
1,9,8,11,
# bar 10
1,8,8,11,
1,8,8,9,
1,8,9,
1,6,9,
1,6,9,0,
1,6,9,0,
1,6,9,0,
2,6,9,0,
2,6,9,11,
2,6,7,11,
2,7,7,11,
2,7,7,9,
2,7,6,9,
1,7,6,9,
1,9,6,9,
2,9,6,9,
2,9,6,2,
2,9,11,2,
2,11,11,2,
7,11,11,2,
7,11,9,2,
7,0,9,2,
7,0,7,2,
11,0,7,2,
11,0,7,0,
11,2,7,0,
11,2,9,0,
# bar 11
11,6,9,0,
2,6,9,0,
2,6,9,11,
2,6,7,11,
2,7,7,11,
2,7,7,9,
2,7,6,9,
1,7,6,9,
1,9,6,9,
2,9,6,9,
2,9,6,2,
2,9,11,2,
2,11,11,2,
11,11,11,2,
11,11,9,2,
11,0,9,2,
11,0,7,2,
11,2,7,2,
2,2,7,2,
2,2,7,2,
2,2,11,2,
2,8,11,2,
4,8,11,2,
4,8,11,1,
4,8,9,1,
4,9,9,1,
4,9,9,11,
4,9,8,11,
2,9,8,11,
# bar 12
2,11,8,11,
4,11,8,11,
4,11,8,4,
4,11,1,4,
4,1,1,4,
1,1,1,4,
1,1,11,4,
1,2,11,4,
1,2,9,4,
1,4,9,4,
4,4,9,4,
4,4,9,4,
4,4,1,4,
4,10,1,4,
6,10,1,4,
6,10,1,3,
6,10,11,3,
6,11,11,3,
6,11,11,1,
6,11,10,1,
5,11,10,1,
5,1,10,1,
6,1,10,1,
6,1,10,6,
6,1,3,6,
6,3,3,6,
11,3,3,6,
11,3,1,6,
# bar 13
11,4,1,6,
11,4,11,6,
11,6,11,6,
11,6,11,6,
11,6,2,6,
11,2,2,6,
11,2,2,6,
11,2,1,6,
11,4,1,6,
11,4,11,6,
11,6,11,6,
11,6,2,6,
11,6,2,6,
11,6,2,6,
11,6,2,9,
11,6,0,9,
11,6,0,7,
11,6,11,7,
9,6,11,7,
9,7,11,7,
11,7,11,7,
11,7,11,1,
11,7,1,
# bar 14
11,1,7,1,
1,1,7,1,
1,1,6,1,
1,1,9,1,
1,1,9,1,
1,1,8,1,
1,11,8,1,
1,11,6,1,
1,9,6,1,
1,9,9,1,
1,1,9,1,
1,1,9,2,
1,1,9,2,
1,6,9,2,
1,6,11,2,
1,6,11,1,
1,8,11,1,
1,8,11,2,
1,8,1,2,
# bar 15
1,9,1,2,
1,9,1,4,
1,9,11,4,
1,8,11,4,
1,8,4,
1,5,8,4,
1,5,8,2,
1,5,11,2,
1,8,11,2,
1,8,11,1,
1,8,9,1,
1,9,1,
1,9,1,
1,9,11,1,
1,8,11,1,
1,8,9,1,
0,8,9,1,
0,6,9,1,
1,6,9,1,
1,6,8,1,
1,5,8,1,
1,5,8,1,
# bar 16
1,5,9,1,
1,5,9,1,
1,6,9,1,
1,6,11,1,
1,8,11,1,
1,8,11,1,
1,8,9,1,
1,9,1,
1,9,1,
1,9,11,1,
1,8,11,1,
1,8,9,1,
0,8,9,1,
0,6,9,1,
1,6,9,1,
1,6,8,1,
1,5,8,1,
1,5,8,1,
1,5,9,1,
1,5,9,1,
1,6,9,1,
1,6,11,1,
1,8,11,1,
1,8,11,
1,8,
# bar 17
1,
