# Supplementary material for: Fingerprints, barcode sequences and quasi-phylogenies–Tools for analysing polyphonic music
Source: PLoS One. 2023 Mar 2;18(3):e0280478. doi: 10.1371/journal.pone.0280478 (PMC9980773; doi:10.1371/journal.pone.0280478)
Supplement: S6 Fig — (ZIP) [file pone.0280478.s006.zip › S6_Rameau-intermediate-files/dvorak_1874.pcs]

* File : .\data\dvorak_1874.pcs Time : Mon Dec 26 13:27:37 2022
* File : .\data\dvorak_1874.vps Time : Mon Dec 26 13:27:37 2022
* File : .\data\dvorak_1874.rdl Time : Mon Dec 26 13:27:37 2022
* File : .\data\dvorak_1874.mid Time : Wed May 25 19:59:58 2022
# bar 2
1-1
2-3
2-3
3-11
# bar 3
4-14
4-14
4-14
3-11
3-11
3-11
3-11
3-11
3-11
2-5
2-5
3-9
4-14
3-11
4-14
3-4
2-5
2-5
2-5
1-1
1-1
2-3
1-1
2-4
3-11
3-11
4-22
3-7
# bar 4
4-26
4-26
5-25
4-27
3-11
3-11
4-26
3-11
4-20
3-11
4-14
4-14
5-23
4-23
3-7
4-13
3-10
4-13
3-2
4-14
3-4
3-4
4-20
3-11
4-14
3-4
4-11
3-7
3-7
3-7
3-7
2-2
3-8
3-8
# bar 5
3-8
2-4
3-11
4-22
4-22
4-22
3-9
4-22
4-22
5-34
4-27
3-7
4-23
3-7
4-23
3-9
3-9
4-22
3-11
4-20
3-11
# bar 6
4-26
3-11
4-27
4-27
5-25
4-26
5-25
4-27
3-11
3-11
4-14
3-9
2-5
3-11
2-3
2-3
1-1
1-1
1-1
1-1
3-11
2-4
1-1
1-1
# bar 7
1-1
3-11
2-3
1-1
2-3
2-3
3-11
3-11
4-22
4-22
5-23
4-11
4-13
4-13
3-7
4-13
4-13
3-7
4-26
3-11
4-20
# bar 8
3-4
2-4
2-4
1-1
1-1
2-4
2-4
2-4
2-4
1-1
1-1
1-1
2-3
2-3
1-1
2-3
2-3
1-1
1-1
2-3
2-3
3-11
# bar 9
4-14
4-14
4-14
3-11
3-11
3-11
3-11
3-11
3-11
2-5
2-5
3-9
4-14
3-11
4-14
3-4
2-5
2-5
2-5
1-1
1-1
2-3
1-1
2-4
3-11
3-11
4-22
3-7
# bar 10
4-26
4-26
5-25
4-27
3-11
3-11
4-26
3-11
4-20
3-11
4-14
4-14
5-23
4-23
3-7
4-13
3-10
4-13
3-2
4-13
3-5
3-5
4-13
3-7
4-23
3-9
4-22
3-11
3-11
3-11
3-11
2-4
3-12
4-19
# bar 11
4-19
3-11
3-11
4-22
3-7
4-10
3-7
4-10
3-2
2-2
3-9
3-9
4-14
3-11
3-11
# bar 12
2-5
2-5
3-9
2-5
1-1
2-2
1-1
1-1
1-1
2-3
2-3
3-11
2-5
2-5
1-1
1-1
2-4
3-11
4-14
3-2
2-2
1-1
1-1
2-3
3-7
# bar 13
3-7
2-2
1-1
1-1
2-5
2-5
2-5
3-11
3-11
2-4
2-4
3-6
2-2
1-1
2-2
1-1
2-1
1-1
2-5
1-1
2-4
3-11
# bar 14
3-11
2-3
1-1
1-1
1-1
2-4
3-4
2-5
1-1
2-2
1-1
1-1
2-3
3-11
2-5
1-1
2-2
1-1
1-1
1-1
1-1
2-4
2-4
# bar 15
2-4
3-6
3-6
3-6
2-2
3-6
2-4
1-1
2-4
1-1
2-1
1-1
2-5
2-5
3-11
4-19
3-12
3-12
3-12
2-4
3-11
3-11
3-11
4-22
4-22
5-23
4-23
5-23
4-14
# bar 16
4-14
3-11
4-14
4-14
4-14
5-17
4-14
4-14
3-11
2-4
3-12
2-4
3-11
3-11
3-11
3-11
4-19
3-12
3-12
2-4
3-11
3-11
4-14
3-9
3-9
4-23
4-23
4-23
3-9
4-22
3-11
3-11
3-11
3-11
4-14
3-4
2-5
3-11
3-11
4-22
3-6
4-24
# bar 17
4-27
4-27
3-11
3-11
3-11
3-11
4-27
4-27
4-27
5-29
4-23
4-23
3-7
4-11
3-4
3-4
3-4
3-4
4-14
3-11
2-5
2-5
1-1
