# Supplementary material for: Fingerprints, barcode sequences and quasi-phylogenies–Tools for analysing polyphonic music
Source: PLoS One. 2023 Mar 2;18(3):e0280478. doi: 10.1371/journal.pone.0280478 (PMC9980773; doi:10.1371/journal.pone.0280478)
Supplement: S6 Fig — (ZIP) [file pone.0280478.s006.zip › S6_Rameau-intermediate-files/dvorak_1874.vps]

* File : .\data\dvorak_1874.vps Time : Mon Dec 26 13:27:37 2022
* File : .\data\dvorak_1874.rdl Time : Mon Dec 26 13:27:37 2022
* File : .\data\dvorak_1874.mid Time : Wed May 25 19:59:58 2022
# bar 2
10,
1,10,
10,1,10,
10,1,5,10,
# bar 3
10,1,5,10,0,
10,1,5,0,
10,1,5,0,1,
10,1,5,1,
10,1,5,1,
10,5,1,
5,10,1,
5,10,1,
5,10,1,5,
5,10,5,
5,10,
5,10,3,
5,6,10,3,
6,10,3,
6,10,3,5,
6,10,5,
10,5,
10,5,
10,5,
10,
10,
10,1,
1,
5,1,
5,10,1,
5,10,1,
3,5,10,1,
3,10,1,
# bar 4
3,6,10,1,
3,6,10,1,
3,6,10,0,1,
3,6,10,0,
3,6,10,
3,6,10,
1,3,6,10,
1,6,10,
1,5,6,10,
1,5,10,
1,5,10,0,
1,5,10,0,
1,3,5,10,0,
3,5,10,0,
3,5,0,
3,5,6,0,
3,6,0,
3,5,6,0,
3,5,6,
10,3,5,6,
10,5,6,
10,5,6,
10,1,5,6,
10,1,5,
10,0,1,5,
0,1,5,
0,1,3,5,
0,3,5,
0,3,5,
0,3,5,
0,3,5,
3,5,
9,3,5,
5,9,3,5,
# bar 5
5,9,3,5,
5,9,5,
5,9,0,5,
5,9,0,5,7,
5,9,0,7,
5,9,0,7,
5,0,7,
5,0,3,7,
5,0,3,7,
5,0,3,7,9,
5,0,3,9,
5,0,3,
5,0,3,10,
0,3,10,
5,0,3,10,
5,3,10,
5,10,3,10,
5,10,1,3,10,
5,10,1,10,
5,6,10,1,10,
6,10,1,10,
# bar 6
6,10,1,3,10,
6,10,3,10,
6,10,3,10,0,
6,10,3,0,
6,10,3,0,1,
6,10,3,1,
6,10,3,0,1,
6,10,3,0,
6,10,3,
6,10,3,10,
5,6,10,3,10,
5,10,3,10,
5,10,10,
5,10,1,10,
10,1,10,
1,10,
10,
10,
10,
10,
10,1,5,
1,5,
10,
10,10,
# bar 7
10,
3,6,10,
3,6,
1,
10,1,
10,1,
10,1,5,
10,1,5,
3,10,1,5,
3,10,1,5,
3,10,0,1,5,
3,0,1,5,
3,0,1,6,
3,0,1,6,
3,1,6,
3,0,1,6,
3,0,1,6,
3,1,6,
3,10,1,6,
10,1,6,
5,10,1,6,
# bar 8
5,1,6,
5,1,5,
1,5,
5,
1,
5,1,
5,1,
5,1,
5,1,
1,
1,
3,
6,3,
3,6,3,
3,3,
3,0,3,
0,3,
0,
10,
1,10,
10,1,10,
10,1,5,10,
# bar 9
10,1,5,10,0,
10,1,5,0,
10,1,5,0,1,
10,1,5,1,
10,1,5,1,
10,5,1,
5,10,1,
5,10,1,
5,10,1,5,
5,10,5,
5,10,
5,10,3,
5,6,10,3,
6,10,3,
6,10,3,5,
6,10,5,
10,5,
10,5,
10,5,
10,
10,
10,1,
1,
5,1,
10,5,1,
10,5,10,1,
10,3,5,10,1,
10,3,10,1,
# bar 10
10,3,6,10,1,
10,3,6,1,
10,3,6,0,1,
10,3,6,0,
10,3,6,
10,3,6,10,
10,1,3,6,10,
10,1,6,10,
10,1,5,6,10,
10,1,5,10,
10,1,5,10,0,
10,1,5,0,
10,1,3,5,0,
10,3,5,0,
3,5,0,
3,5,6,0,
3,6,0,
3,5,6,0,
3,5,6,
0,3,5,6,
0,5,6,
5,0,5,6,
5,0,3,5,6,
5,0,3,5,
5,10,0,3,5,
5,10,3,5,
5,10,1,3,5,
5,10,1,5,
5,10,1,5,
5,10,1,
5,10,1,5,
5,1,5,
5,9,1,5,
5,9,0,1,5,
# bar 11
9,0,1,5,
9,0,5,
9,0,5,
9,0,5,7,
9,0,7,
9,10,0,7,
10,0,7,
10,0,7,9,
10,0,9,
10,0,
10,0,5,
10,0,5,
9,10,0,5,
9,0,5,
5,9,0,5,
# bar 12
5,0,5,
0,5,
0,5,7,
0,7,
7,
7,9,
9,
10,
9,
0,9,
0,9,
0,5,9,
0,5,
0,5,
5,
5,
9,5,
9,0,5,
9,10,0,5,
9,10,0,
10,0,
10,
7,
10,7,
10,0,7,
# bar 13
10,0,7,
10,0,
0,
0,
0,5,
5,0,5,
5,0,5,
5,9,0,5,
5,9,0,5,
5,9,
5,9,
5,7,9,
5,7,
7,
7,9,
9,
9,10,
10,
10,5,
5,
9,5,
9,0,5,
# bar 14
9,0,5,
9,0,
0,
0,
1,
5,1,
5,0,1,
5,0,
0,
10,0,
10,
4,
7,4,
7,0,4,
7,0,
0,
10,0,
10,
5,
5,5,
5,5,
5,9,5,
5,9,5,
# bar 15
5,9,5,
5,9,5,7,
5,9,7,
5,9,7,
5,7,
5,7,9,
5,9,
9,
9,1,
1,
0,1,
0,
5,0,
5,5,0,
5,9,5,0,
5,9,5,0,1,
5,9,5,1,
5,9,5,1,
5,9,5,9,1,
5,9,5,9,
5,9,5,9,0,
5,9,5,0,
5,9,5,0,
5,9,5,7,0,
5,9,7,0,
5,9,10,7,0,
5,10,7,0,
5,10,7,9,0,
5,10,9,0,
# bar 16
5,10,0,9,0,
5,0,9,0,
5,0,9,10,0,
5,0,9,10,
5,0,9,10,
5,0,9,10,1,
5,0,10,1,
5,0,5,10,1,
5,5,10,1,
5,5,1,
5,5,9,1,
5,5,9,
5,5,9,0,
5,9,0,
5,5,9,0,
5,5,9,0,
5,5,9,0,1,
5,5,9,1,
5,5,9,1,
5,5,9,
5,5,9,0,
5,5,9,0,
5,5,9,10,0,
5,5,10,0,
5,5,10,0,
5,5,7,10,0,
5,7,10,0,
5,7,10,0,
5,7,0,
5,7,9,0,
5,9,0,
5,9,0,5,
5,9,0,5,
5,9,0,5,
5,9,10,0,5,
5,9,10,5,
5,10,5,
5,10,1,5,
5,10,1,
5,10,1,3,
5,1,3,
5,9,1,3,
# bar 17
5,9,0,3,
5,9,0,3,5,
5,9,0,5,
5,9,0,5,
5,9,0,5,
5,9,0,
5,9,0,3,
5,9,0,3,
5,9,0,3,
5,9,10,0,3,
5,10,0,3,
5,10,0,3,
5,0,3,
5,0,1,3,
5,0,1,
5,0,1,
5,0,1,5,
5,0,1,5,
5,10,0,1,5,
5,10,1,5,
5,10,5,
10,5,
10,
