# Supplementary material for: Fingerprints, barcode sequences and quasi-phylogenies–Tools for analysing polyphonic music
Source: PLoS One. 2023 Mar 2;18(3):e0280478. doi: 10.1371/journal.pone.0280478 (PMC9980773; doi:10.1371/journal.pone.0280478)
Supplement: S6 Fig — (ZIP) [file pone.0280478.s006.zip › S6_Rameau-intermediate-files/grieg_1884.pcs]

* File : .\data\grieg_1884.pcs Time : Mon Dec 26 13:27:42 2022
* File : .\data\grieg_1884.vps Time : Mon Dec 26 13:27:42 2022
* File : .\data\grieg_1884.rdl Time : Mon Dec 26 13:27:42 2022
* File : .\data\grieg_1884.mid Time : Wed May 25 19:59:58 2022
# bar 2
2-5
3-11
# bar 3
3-11
3-11
3-11
3-11
3-11
3-11
# bar 4
2-5
1-1
2-4
3-11
3-11
4-26
4-26
# bar 5
4-20
4-20
3-11
3-11
4-17
4-19
# bar 6
4-26
4-26
2-5
2-5
4-26
# bar 7
3-11
4-26
4-26
4-26
4-26
4-26
# bar 8
3-7
3-11
3-11
3-11
4-29
4-29
# bar 9
4-19
4-19
4-26
4-26
4-23
4-26
# bar 10
4-27
4-27
2-5
2-5
3-11
# bar 11
4-26
5-25
# bar 12
5-29
5-29
4-20
3-11
# bar 13
2-3
2-3
3-11
3-11
2-4
1-1
# bar 14
1-1
2-3
3-11
# bar 15
3-11
4-27
# bar 16
4-27
4-27
4-26
3-11
# bar 17
3-11
3-11
# bar 18
1-1
1-1
1-1
1-1
1-1
# bar 19
1-1
1-1
2-4
2-4
2-4
2-4
2-4
2-4
3-11
3-11
3-11
3-11
# bar 20
2-5
3-11
3-11
3-11
2-4
