# Supplementary material for: Fingerprints, barcode sequences and quasi-phylogenies–Tools for analysing polyphonic music
Source: PLoS One. 2023 Mar 2;18(3):e0280478. doi: 10.1371/journal.pone.0280478 (PMC9980773; doi:10.1371/journal.pone.0280478)
Supplement: S6 Fig — (ZIP) [file pone.0280478.s006.zip › S6_Rameau-intermediate-files/grieg_1884.vps]

* File : .\data\grieg_1884.vps Time : Mon Dec 26 13:27:42 2022
* File : .\data\grieg_1884.rdl Time : Mon Dec 26 13:27:42 2022
* File : .\data\grieg_1884.mid Time : Wed May 25 19:59:58 2022
# bar 2
6,11,
11,3,6,11,
# bar 3
11,3,6,
11,3,6,
11,3,6,
11,3,6,
11,3,6,
11,3,6,
# bar 4
11,6,
11,
11,3,
11,3,6,
11,3,6,
11,3,6,8,
11,3,6,8,
# bar 5
11,3,6,10,
11,3,6,10,
11,3,6,11,
11,3,6,11,
11,3,8,0,
11,4,8,0,
# bar 6
11,4,8,1,
11,4,8,1,
11,4,
8,1,
11,4,8,1,
# bar 7
11,4,8,
11,1,4,8,
11,1,4,8,
11,1,4,8,
11,1,4,8,
11,1,4,8,
# bar 8
11,1,8,
11,4,8,
11,4,8,
11,4,8,
11,4,8,10,
11,4,8,10,
# bar 9
11,4,8,0,
11,4,8,0,
11,4,8,1,
11,4,8,1,
11,4,9,2,
11,6,9,2,
# bar 10
11,6,9,3,
11,6,9,3,
11,6,
11,4,
11,8,11,4,
# bar 11
11,8,1,4,8,
11,10,1,4,8,
# bar 12
11,10,1,4,6,
11,10,1,4,6,
11,10,3,6,
11,3,6,
# bar 13
6,3,6,
6,3,6,
3,6,11,3,6,
3,11,3,6,
3,11,
3,
# bar 14
11,
11,8,11,
8,3,8,11,
# bar 15
8,3,11,3,
8,5,11,3,
# bar 16
8,5,11,1,
8,5,11,1,
8,5,10,1,
6,6,10,1,
# bar 17
6,6,10,1,
6,6,10,1,
# bar 18
6,6,
6,
6,
6,
6,
# bar 19
6,
6,
6,10,
6,10,
6,10,
6,10,
6,10,
6,10,
6,10,1,
6,10,1,
6,10,1,
6,10,1,
# bar 20
6,1,6,
6,10,1,6,
6,10,1,6,
6,10,1,6,
6,10,
