# Supplementary material for: Fingerprints, barcode sequences and quasi-phylogenies–Tools for analysing polyphonic music
Source: PLoS One. 2023 Mar 2;18(3):e0280478. doi: 10.1371/journal.pone.0280478 (PMC9980773; doi:10.1371/journal.pone.0280478)
Supplement: S6 Fig — (ZIP) [file pone.0280478.s006.zip › S6_Rameau-intermediate-files/grieg_1893.pcs]

* File : .\data\grieg_1893.pcs Time : Mon Dec 26 13:27:48 2022
* File : .\data\grieg_1893.vps Time : Mon Dec 26 13:27:47 2022
* File : .\data\grieg_1893.rdl Time : Mon Dec 26 13:27:47 2022
* File : .\data\grieg_1893.mid Time : Mon Dec 19 14:53:53 2022
# bar 3
1-1
1-1
1-1
3-11
# bar 4
4-26
4-26
4-26
4-26
4-20
4-20
4-20
4-20
# bar 5
4-26
4-26
3-11
3-11
3-11
3-11
# bar 6
3-12
3-12
3-12
3-12
3-11
3-11
3-11
3-11
# bar 7
3-11
1-1
1-1
3-11
# bar 8
4-27
4-27
4-27
4-27
4-26
4-26
4-26
4-26
# bar 9
4-27
4-27
3-11
3-11
3-11
3-11
# bar 10
3-11
3-11
3-11
3-11
3-10
3-10
3-10
3-10
# bar 11
3-11
4-26
4-26
4-26
# bar 12
4-26
4-26
4-26
4-26
4-24
4-27
4-27
4-27
# bar 13
4-27
4-27
4-27
4-26
4-26
4-26
4-26
4-26
# bar 14
4-26
4-26
4-24
4-27
4-27
4-27
# bar 15
3-11
4-26
4-26
4-26
# bar 16
4-26
4-26
4-26
4-26
4-24
4-27
4-26
4-26
# bar 17
4-27
4-27
4-27
4-27
4-27
4-26
4-26
4-26
# bar 18
4-26
4-26
4-27
4-27
2-4
2-4
4-27
# bar 19
6-44
7-22
5-21
4-20
2-4
# bar 20
2-4
4-27
4-28
4-27
