# Supplementary material for: Fingerprints, barcode sequences and quasi-phylogenies–Tools for analysing polyphonic music
Source: PLoS One. 2023 Mar 2;18(3):e0280478. doi: 10.1371/journal.pone.0280478 (PMC9980773; doi:10.1371/journal.pone.0280478)
Supplement: S6 Fig — (ZIP) [file pone.0280478.s006.zip › S6_Rameau-intermediate-files/grieg_1893.vps]

* File : .\data\grieg_1893.vps Time : Mon Dec 26 13:27:47 2022
* File : .\data\grieg_1893.rdl Time : Mon Dec 26 13:27:47 2022
* File : .\data\grieg_1893.mid Time : Mon Dec 19 14:53:53 2022
# bar 3
6,
6,
6,
11,3,6,
# bar 4
11,3,6,8,
11,3,6,8,
11,3,6,8,
11,3,6,8,
11,3,6,10,
11,3,6,10,
11,3,6,10,
11,3,6,10,
# bar 5
11,3,6,8,
11,3,6,8,
11,3,6,
11,3,6,
11,3,6,
11,3,6,
# bar 6
11,3,7,11,
11,3,7,11,
11,3,7,11,
11,3,7,11,
11,3,8,3,
11,3,8,3,
11,3,8,3,
11,3,8,3,
# bar 7
11,3,8,
8,
8,
1,4,8,
# bar 8
1,4,8,10,
1,4,8,10,
1,4,8,10,
1,4,8,10,
1,4,8,11,
1,4,8,11,
1,4,8,11,
1,4,8,11,
# bar 9
1,4,8,10,
1,4,8,10,
1,4,8,
1,4,8,
1,4,8,
1,4,8,
# bar 10
1,4,9,1,
1,4,9,1,
1,4,9,1,
1,4,9,1,
1,4,10,4,
1,4,10,4,
1,4,10,4,
1,4,10,4,
# bar 11
1,4,4,8,
11,1,4,8,
4,8,11,1,
11,1,4,8,
# bar 12
11,1,4,8,
11,1,4,8,
11,1,4,8,
11,1,4,8,
11,1,3,7,
10,1,3,7,
10,1,3,7,
10,1,3,7,
# bar 13
3,7,10,1,
10,1,3,7,
10,1,4,8,
11,1,4,8,
4,8,11,1,
11,1,4,8,
11,1,4,8,
11,1,4,8,
# bar 14
11,1,4,8,
11,1,4,8,
11,1,3,7,
10,1,3,7,
10,1,3,7,
10,1,3,7,
# bar 15
10,1,6,10,
1,3,6,10,
6,10,1,3,
1,3,6,10,
# bar 16
1,3,6,10,
1,3,6,10,
1,3,6,10,
1,3,6,10,
1,3,5,9,
0,3,5,9,
0,3,5,8,
0,3,5,8,
# bar 17
5,9,0,3,
0,3,5,9,
0,3,6,10,
1,4,6,10,
6,10,1,4,
1,3,6,10,
1,3,6,10,
1,3,6,10,
# bar 18
1,3,6,10,
1,3,6,10,
0,3,6,10,
0,3,5,9,
5,9,
5,9,
0,3,5,9,
# bar 19
0,3,4,5,8,9,
11,0,3,4,5,8,9,
11,0,3,4,8,
11,3,4,8,
11,3,
# bar 20
5,9,
0,3,5,9,
0,3,6,9,
11,3,6,9,
