# Supplementary material for: Fingerprints, barcode sequences and quasi-phylogenies–Tools for analysing polyphonic music
Source: PLoS One. 2023 Mar 2;18(3):e0280478. doi: 10.1371/journal.pone.0280478 (PMC9980773; doi:10.1371/journal.pone.0280478)
Supplement: S6 Fig — (ZIP) [file pone.0280478.s006.zip › S6_Rameau-intermediate-files/haendel_1715to18.pcs]

* File : .\data\haendel_1715to18.pcs Time : Mon Dec 26 13:25:03 2022
* File : .\data\haendel_1715to18.vps Time : Mon Dec 26 13:25:03 2022
* File : .\data\haendel_1715to18.rdl Time : Mon Dec 26 13:25:02 2022
* File : .\data\haendel_1715to18.mid Time : Wed Dec 22 10:27:09 2021
# bar 2
1-1
1-1
2-3
2-3
2-3
2-3
2-3
# bar 3
1-1
1-1
1-1
1-1
1-1
2-2
1-1
2-1
1-1
2-2
1-1
2-2
1-1
2-5
1-1
2-3
3-11
3-11
3-11
3-11
# bar 4
3-11
3-11
3-11
3-11
3-9
3-9
4-23
4-27
4-27
4-27
3-11
2-4
1-1
1-1
2-2
1-1
1-1
2-1
1-1
2-2
1-1
2-2
1-1
2-1
1-1
2-3
# bar 5
1-1
2-3
3-11
2-5
3-11
3-11
3-11
4-27
4-27
4-27
4-16
4-16
4-20
4-20
5-38
4-27
3-10
2-3
# bar 6
1-1
1-1
2-2
1-1
1-1
2-2
1-1
2-2
1-1
2-1
1-1
2-2
1-1
2-1
1-1
2-4
3-11
3-11
3-11
3-11
# bar 7
3-11
3-11
4-20
4-20
4-14
4-14
4-29
4-27
4-27
4-27
3-10
2-3
1-1
1-1
2-2
1-1
1-1
2-2
1-1
2-2
1-1
2-1
1-1
2-2
1-1
2-2
# bar 8
1-1
2-3
3-11
3-11
3-11
3-11
3-11
3-11
4-26
4-26
4-13
4-13
4-14
4-20
4-20
4-20
3-11
2-4
# bar 9
1-1
1-1
2-1
1-1
1-1
2-2
1-1
2-2
1-1
2-2
1-1
2-1
1-1
2-2
1-1
2-3
3-10
3-10
3-10
3-10
# bar 10
3-10
3-11
4-26
4-26
4-22
4-22
4-24
4-27
4-27
4-27
3-10
2-3
1-1
1-1
2-3
1-1
1-1
2-2
1-1
2-1
1-1
2-2
1-1
2-2
1-1
2-5
2-5
# bar 11
2-5
3-11
3-11
3-11
2-4
1-1
1-1
2-4
1-1
1-1
2-2
1-1
2-2
1-1
2-1
1-1
2-2
1-1
2-2
3-9
2-5
3-11
3-11
3-11
2-3
# bar 12
1-1
1-1
2-3
1-1
1-1
2-2
1-1
2-1
1-1
2-2
1-1
2-2
1-1
2-4
3-11
3-11
3-11
3-11
2-5
2-5
1-1
1-1
1-1
1-1
1-1
1-1
# bar 13
1-1
1-1
2-2
2-3
3-11
3-11
3-9
3-9
3-11
3-7
3-7
2-2
2-3
3-7
3-6
3-7
2-3
2-3
2-3
2-3
2-2
2-2
3-6
2-2
2-3
3-10
4-13
# bar 14
4-27
4-27
3-11
4-18
4-18
4-18
3-11
4-19
4-19
5-26
4-27
4-27
3-11
4-14
4-14
3-4
4-14
3-2
2-3
2-5
3-4
2-4
3-11
3-11
3-11
3-11
# bar 15
2-3
2-3
1-1
2-3
2-3
2-5
2-5
3-11
4-18
4-18
3-10
4-18
3-11
2-4
2-4
1-1
2-2
1-1
2-6
3-5
2-5
3-7
3-6
3-6
3-6
2-4
3-11
4-14
3-9
# bar 16
3-11
3-11
3-11
4-14
3-4
3-4
3-4
2-5
3-9
4-16
4-16
3-8
4-24
3-12
3-12
3-12
3-8
4-15
5-10
4-10
3-7
3-7
2-3
2-3
2-3
1-1
2-1
3-2
3-2
2-3
3-7
4-26
3-11
3-11
3-11
# bar 17
3-9
3-9
4-16
3-4
2-4
3-3
3-3
3-3
3-3
3-10
3-10
3-10
4-18
3-11
3-11
4-27
3-10
3-10
3-10
3-10
2-3
1-1
1-1
