# Supplementary material for: Fingerprints, barcode sequences and quasi-phylogenies–Tools for analysing polyphonic music
Source: PLoS One. 2023 Mar 2;18(3):e0280478. doi: 10.1371/journal.pone.0280478 (PMC9980773; doi:10.1371/journal.pone.0280478)
Supplement: S6 Fig — (ZIP) [file pone.0280478.s006.zip › S6_Rameau-intermediate-files/haendel_1715to18.vps]

* File : .\data\haendel_1715to18.vps Time : Mon Dec 26 13:25:03 2022
* File : .\data\haendel_1715to18.rdl Time : Mon Dec 26 13:25:02 2022
* File : .\data\haendel_1715to18.mid Time : Wed Dec 22 10:27:09 2021
# bar 2
3,
3,
6,3,
3,6,3,
3,3,6,3,
3,3,6,3,
3,3,6,
# bar 3
3,3,
3,
3,3,
3,
3,
3,5,
5,
5,6,
6,
6,8,
8,
8,10,
10,
3,10,
3,
3,6,
3,6,11,
3,6,11,
3,6,11,
3,3,6,11,
# bar 4
3,3,6,11,
3,3,6,10,
3,10,3,6,10,
3,10,3,6,10,
3,10,3,5,10,
3,10,3,5,10,
3,10,3,5,8,
3,11,3,5,8,
3,11,3,5,8,
3,11,3,5,8,
3,11,3,8,
3,11,3,
3,3,
3,
3,5,
5,
5,
5,6,
6,
6,8,
8,
8,10,
10,
10,11,
11,
2,11,
# bar 5
2,
2,5,
2,5,10,
10,5,10,
10,2,5,10,
2,10,2,5,10,
2,10,2,5,10,
2,10,2,5,8,
2,10,2,5,8,
2,10,2,5,8,
2,10,2,3,8,
2,10,2,3,8,
2,10,2,3,7,
2,10,2,3,7,
2,10,1,3,7,
1,10,1,3,7,
1,10,1,7,
1,10,1,
# bar 6
1,1,
1,
1,3,
3,
3,
3,5,
5,
5,7,
7,
7,8,
8,
8,10,
10,
11,10,
11,
11,3,
11,3,8,
11,3,8,
11,3,8,
11,11,3,8,
# bar 7
11,11,3,8,
11,11,3,6,
11,10,11,3,6,
11,10,11,3,6,
11,10,11,1,6,
11,10,11,1,6,
11,10,11,1,5,
11,8,11,1,5,
11,8,11,1,5,
11,8,11,1,5,
11,8,11,5,
11,8,11,
11,11,
11,
11,1,
1,
1,
1,3,
3,
3,5,
5,
5,6,
6,
6,8,
8,
10,8,
# bar 8
10,
10,1,
10,1,6,
10,1,6,
10,1,6,
10,10,1,6,
10,10,1,6,
10,10,1,5,
10,8,10,1,5,
10,8,10,1,5,
10,8,10,11,5,
10,8,10,11,5,
10,8,10,11,3,
10,6,10,11,3,
10,6,10,11,3,
10,6,10,11,3,
10,6,10,3,
10,6,10,
# bar 9
10,10,
10,
10,11,
11,
11,
11,1,
1,
1,3,
3,
3,5,
5,
5,6,
6,
8,6,
8,
8,11,
8,11,5,
8,11,5,
8,11,5,
8,8,11,5,
# bar 10
8,8,11,5,
8,8,11,3,
8,6,8,11,3,
8,6,8,11,3,
8,6,8,10,3,
8,6,8,10,3,
8,6,8,10,2,
8,5,8,10,2,
8,5,8,10,2,
8,5,8,10,2,
8,5,8,2,
8,5,8,
8,8,
8,
8,5,
5,
5,
3,5,
3,
2,3,
2,
0,2,
0,
10,0,
10,
10,3,
10,3,
# bar 11
10,3,
6,10,3,
6,6,10,3,
6,6,10,3,
6,6,10,
6,6,
6,
6,10,
10,
10,
8,10,
8,
6,8,
6,
5,6,
5,
3,5,
3,
3,5,
3,5,10,
5,10,
2,5,10,
2,2,5,10,
2,2,5,10,
2,2,5,
# bar 12
2,2,
2,
2,5,
5,
5,
3,5,
3,
2,3,
2,
0,2,
0,
10,0,
10,
10,6,
10,6,3,
6,10,3,
3,6,10,3,
3,3,6,10,3,
3,3,10,3,
3,3,10,
3,3,
3,
3,3,
3,
5,
6,
# bar 13
8,
10,
8,10,
8,11,
3,8,11,
8,3,8,11,
8,3,8,1,
8,8,3,8,1,
8,8,5,8,1,
8,8,5,8,3,
8,8,6,8,3,
8,8,6,8,
8,8,5,8,
8,8,5,8,10,
8,8,6,8,10,
8,8,6,8,11,
8,8,8,11,
8,8,8,11,
8,8,5,8,
8,8,5,
8,8,6,
8,8,6,
8,8,10,6,
8,8,10,8,
8,8,11,8,
8,5,8,11,8,
8,5,8,10,11,
# bar 14
8,2,5,8,10,
8,2,5,10,
10,2,5,10,
10,2,5,10,11,
11,2,5,10,11,
11,2,5,10,
5,2,5,10,
5,2,5,6,10,
6,2,5,6,10,
6,2,5,8,10,
8,2,5,8,10,
8,2,5,10,
2,2,5,10,
2,2,3,5,10,
3,2,3,5,10,
3,2,3,10,
3,2,5,10,
3,2,5,
5,2,5,
5,10,5,
5,6,10,
6,6,10,
6,6,10,3,
6,6,10,3,
6,6,10,3,3,
6,6,10,3,
# bar 15
6,6,3,
6,3,
3,
6,3,
3,6,3,
3,8,3,
3,3,8,3,
3,8,11,3,
3,8,11,2,3,
11,8,11,2,3,
11,8,11,2,
11,8,11,2,3,
11,8,11,3,
11,11,3,
11,3,
3,
5,3,
5,
5,11,
5,6,11,
6,11,
6,8,11,
10,6,8,
8,10,6,8,
8,10,6,10,
10,6,10,
10,3,6,10,
10,3,5,6,10,
10,3,5,10,
# bar 16
10,2,5,10,
10,2,5,
10,10,2,5,
10,10,2,3,5,
10,10,2,3,
10,10,2,3,
10,10,2,3,
10,10,3,
10,10,3,5,
10,11,3,5,
10,11,3,5,
11,11,3,5,
11,11,3,5,7,
11,11,3,7,
11,11,3,7,
11,11,3,7,
11,11,1,7,
11,11,1,7,8,
11,10,1,7,8,
11,10,1,8,
10,10,1,8,
10,10,1,8,10,
10,10,1,10,
10,10,1,10,
10,10,1,10,
10,10,10,
10,10,10,11,
10,8,10,11,
10,8,11,
8,8,11,
8,8,11,1,
8,8,4,11,1,
8,8,4,1,
8,8,4,1,
8,8,4,1,
# bar 17
8,8,3,1,
8,8,3,1,3,
8,7,3,1,3,
8,7,3,3,
7,7,3,3,
7,7,3,3,4,
7,7,3,4,
7,7,3,4,
7,7,3,4,
7,7,10,4,
7,7,10,4,
7,7,10,4,
7,7,10,3,4,
7,7,10,3,
7,7,10,3,
7,7,10,1,3,
7,7,10,1,
7,7,10,1,
7,7,10,1,
7,7,10,1,
7,7,10,
7,7,
7,
