# Supplementary material for: Fingerprints, barcode sequences and quasi-phylogenies–Tools for analysing polyphonic music
Source: PLoS One. 2023 Mar 2;18(3):e0280478. doi: 10.1371/journal.pone.0280478 (PMC9980773; doi:10.1371/journal.pone.0280478)
Supplement: S6 Fig — (ZIP) [file pone.0280478.s006.zip › S6_Rameau-intermediate-files/haendel_1750.vps]

* File : .\data\haendel_1750.vps Time : Mon Dec 26 13:25:08 2022
* File : .\data\haendel_1750.rdl Time : Mon Dec 26 13:25:08 2022
* File : .\data\haendel_1750.mid Time : Wed May 25 19:59:58 2022
# bar 2
8,
8,
11,8,
8,11,8,
8,11,8,
8,11,3,8,
# bar 3
8,3,8,
8,3,
3,
11,3,
11,
10,11,
10,11,
10,11,
10,
8,10,
8,10,
8,10,
8,
7,8,
7,8,
7,8,
7,
7,
7,8,
8,
8,
4,8,
4,8,
4,4,
4,4,
4,3,4,
4,3,4,
3,4,3,
3,3,
3,1,3,
3,1,3,
1,3,1,
1,3,11,1,
1,11,1,
1,11,1,
11,1,11,
11,1,11,1,
11,11,1,
# bar 4
11,11,1,
11,1,1,
1,1,
1,1,3,
1,1,3,
1,3,3,
3,3,
3,11,3,
3,11,3,
11,3,11,
11,3,10,11,
11,10,11,
11,10,11,
10,11,10,
10,11,8,10,
10,8,10,
10,8,10,
8,10,8,
8,8,
8,8,
8,8,
8,
11,
3,11,
8,3,11,
8,3,11,
8,3,6,11,
# bar 5
8,1,6,11,
8,10,1,6,
10,1,6,
10,1,3,6,
10,6,3,6,
10,11,6,3,
10,11,6,1,3,
10,11,6,1,3,
11,6,1,3,
11,6,1,3,
11,6,1,
11,6,11,1,
11,6,11,1,
11,11,1,
11,11,1,
11,11,
11,10,11,
11,10,11,
11,10,11,
11,10,
11,10,
11,10,11,
11,11,
11,11,
11,
8,11,
8,11,
8,8,
8,8,
8,6,8,
8,6,8,
6,8,6,
6,6,
6,4,6,
6,4,6,
4,6,4,
4,6,3,4,
4,3,4,
4,3,4,
3,4,3,
3,4,3,4,
3,3,4,
# bar 6
3,3,4,
3,4,4,
4,4,
4,4,6,
4,4,6,
4,6,6,
6,6,
6,3,6,
6,3,6,
3,6,3,
3,6,1,3,
3,1,3,
3,1,3,
1,3,1,
1,3,11,1,
1,11,1,
1,11,1,
11,1,11,
11,11,
11,11,
11,11,
11,
6,
1,6,
9,1,6,
9,1,9,
9,1,8,
9,1,6,
# bar 7
9,6,
6,
6,
6,
3,6,
3,8,
0,3,8,
0,3,9,
0,9,
9,
8,
3,8,
0,3,8,
0,3,5,
0,8,5,
1,8,5,
1,8,6,
1,6,6,
2,6,6,
2,6,11,
# bar 8
2,6,9,
1,6,9,
1,6,8,
1,5,8,
1,5,8,
1,5,6,
1,9,6,
6,9,6,
6,9,1,6,
6,1,6,
6,1,
6,
6,6,
9,6,
9,6,9,
9,9,
9,9,9,
9,9,
9,4,9,
1,4,9,
1,4,1,
1,1,
1,11,
1,9,
1,3,9,
# bar 9
1,4,9,
1,4,9,
1,4,9,
1,4,9,
1,4,9,
1,4,9,
1,4,9,11,
1,4,11,
4,4,11,
4,3,11,
4,3,11,1,
4,3,1,
4,1,1,
4,1,
4,
8,
1,8,
4,1,8,
4,1,7,
4,3,7,
4,3,
4,3,8,
3,3,8,
3,3,
3,3,7,
3,3,
3,3,8,
3,3,
3,1,3,
3,0,3,
# bar 10
3,0,
3,
3,1,
8,3,1,
8,3,
8,3,0,
8,3,
8,3,1,
8,3,
8,3,6,
8,3,5,
8,1,5,
8,1,
8,1,6,
1,1,6,
1,1,
1,1,5,
1,1,
1,1,6,
1,1,
1,1,11,
1,1,10,
1,10,
6,1,10,
6,1,4,
6,1,3,
6,11,3,
11,11,3,
11,11,9,
11,11,8,
# bar 11
11,3,8,
11,3,8,
11,3,3,
11,8,3,
11,8,1,
11,10,1,
10,10,1,
10,10,8,
10,10,7,
10,10,7,
3,10,7,
3,10,1,
3,7,1,
3,7,11,
3,3,11,
8,3,11,
8,3,4,
8,8,4,
8,8,3,
8,8,1,
# bar 12
8,4,1,
8,4,11,
1,4,11,
1,4,10,
1,1,10,
1,1,8,
1,1,7,
1,10,7,
1,10,5,
3,10,5,
3,10,3,
3,10,
3,
3,
7,3,
3,7,3,
3,7,
# bar 13
3,7,
7,3,7,
7,3,4,
7,8,4,
7,8,3,4,
7,8,3,
8,8,3,
8,6,3,
8,6,1,3,
8,6,1,
8,4,1,
8,4,0,1,
8,4,0,
8,3,0,
8,3,
8,3,1,
8,1,1,
10,1,1,
10,1,4,
10,4,10,
10,3,10,
10,3,8,
11,3,8,
11,8,8,
11,3,8,
11,3,8,
11,3,10,
# bar 14
11,1,10,
1,1,10,
1,1,7,
1,10,7,
3,10,7,
3,10,8,
3,11,8,
8,11,8,
8,11,
8,
8,8,
8,11,
8,10,
# bar 15
8,
8,
6,8,
6,11,
6,10,
8,
8,
4,8,
3,6,
# bar 16
1,4,
1,
1,6,
1,
1,4,
1,
1,6,
1,
1,4,
1,
1,6,
1,
1,4,
1,
11,3,
8,
11,8,
8,11,8,
8,11,3,
# bar 17
8,3,
3,
11,
10,
8,
7,
8,
4,
4,
4,4,
4,3,4,
4,3,
3,3,
3,1,3,
3,1,
3,11,1,
1,11,1,
1,11,
1,11,1,
11,11,1,
# bar 18
11,1,
1,1,
1,1,3,
1,3,
3,3,
3,11,3,
3,11,
3,10,11,
11,10,11,
11,10,
11,8,10,
10,8,10,
10,8,
8,8,
8,8,
8,
11,3,8,
11,3,11,
11,3,10,
# bar 19
8,
10,1,8,
8,11,8,
8,11,11,
8,11,10,
8,
6,8,
4,11,8,
3,11,6,
# bar 20
1,11,4,
1,10,4,
11,11,3,
11,
3,11,
8,3,11,
8,3,6,
