# Supplementary material for: Fingerprints, barcode sequences and quasi-phylogenies–Tools for analysing polyphonic music
Source: PLoS One. 2023 Mar 2;18(3):e0280478. doi: 10.1371/journal.pone.0280478 (PMC9980773; doi:10.1371/journal.pone.0280478)
Supplement: S6 Fig — (ZIP) [file pone.0280478.s006.zip › S6_Rameau-intermediate-files/haydn_1761.pcs]

* File : .\data\haydn_1761.pcs Time : Mon Dec 26 13:46:21 2022
* File : .\data\haydn_1761.vps Time : Mon Dec 26 13:46:20 2022
* File : .\data\haydn_1761.rdl Time : Mon Dec 26 13:46:20 2022
* File : .\data\haydn_1761.mid Time : Sun Dec 18 16:42:14 2022
# bar 2
3-11
3-11
3-11
2-2
1-1
1-1
# bar 3
1-1
2-1
1-1
1-1
2-2
1-1
3-7
3-7
4-27
3-11
4-26
4-26
5-27
2-1
1-1
# bar 4
1-1
2-3
4-23
4-27
4-22
2-2
2-4
2-4
1-1
3-11
1-1
2-3
1-1
1-1
2-4
1-1
2-5
1-1
2-4
3-11
# bar 5
3-11
2-3
3-11
3-7
1-1
1-1
1-1
3-7
2-4
2-4
3-6
1-1
1-1
3-11
3-11
4-22
2-2
1-1
# bar 6
1-1
1-1
2-1
1-1
1-1
1-1
3-7
3-7
4-27
3-11
3-7
4-26
3-11
2-5
3-11
# bar 7
3-9
3-9
2-5
4-4
3-7
4-22
2-4
1-1
3-11
3-11
5-27
3-11
1-1
2-5
1-1
2-5
1-1
3-11
# bar 8
3-11
1-1
1-1
1-1
1-1
1-1
1-1
4-26
4-26
1-1
1-1
1-1
1-1
1-1
1-1
4-27
# bar 9
4-27
1-1
1-1
1-1
1-1
1-1
1-1
3-11
3-11
1-1
3-7
2-4
1-1
1-1
3-11
3-11
# bar 10
3-11
3-5
2-5
3-5
3-5
2-5
2-5
3-11
3-11
3-11
2-4
3-9
3-9
5-27
4-20
2-5
3-11
3-11
# bar 11
3-8
3-11
2-3
2-2
2-4
3-11
2-5
1-1
2-3
1-1
2-3
1-1
3-8
3-8
1-1
4-27
3-10
1-1
2-6
1-1
2-4
3-11
2-5
1-1
2-3
1-1
2-3
1-1
# bar 12
3-8
1-1
3-10
2-6
3-11
3-11
1-1
1-1
2-4
3-11
2-3
4-22
3-11
1-1
1-1
2-1
2-1
3-2
2-3
1-1
2-4
2-3
3-7
2-5
1-1
# bar 13
2-3
1-1
2-1
1-1
2-3
1-1
2-1
1-1
2-3
1-1
2-1
3-11
2-4
3-11
2-4
3-11
2-4
3-11
2-4
3-11
2-4
3-11
2-4
2-5
2-5
3-9
2-5
2-5
2-2
1-1
1-1
1-1
2-3
2-3
2-5
2-3
# bar 14
1-1
2-4
2-3
1-1
2-2
1-1
2-3
2-6
2-4
2-1
3-2
2-3
1-1
2-3
# bar 15
2-3
2-6
2-5
3-4
2-4
1-1
2-4
2-4
2-4
2-3
2-3
2-5
2-3
# bar 16
2-4
2-3
1-1
2-2
1-1
3-11
4-27
3-11
3-4
4-14
2-3
1-1
2-4
# bar 17
2-4
3-10
2-4
1-1
2-4
1-1
3-11
1-1
2-3
3-7
2-2
1-1
2-5
3-2
2-3
1-1
2-2
3-9
2-5
1-1
# bar 18
3-7
3-4
2-4
1-1
3-7
3-9
2-5
1-1
2-4
1-1
2-5
1-1
3-11
1-1
2-3
3-7
2-2
1-1
2-5
3-2
2-3
1-1
2-2
3-9
2-5
1-1
# bar 19
3-7
3-4
2-4
1-1
3-7
2-5
2-4
1-1
3-11
1-1
3-11
1-1
2-3
3-7
2-2
1-1
3-9
4-14
3-11
2-5
3-11
4-17
3-11
2-5
# bar 20
1-1
1-1
1-1
1-1
1-1
2-4
3-6
3-6
2-4
3-7
3-11
1-1
2-3
3-11
