# Supplementary material for: Fingerprints, barcode sequences and quasi-phylogenies–Tools for analysing polyphonic music
Source: PLoS One. 2023 Mar 2;18(3):e0280478. doi: 10.1371/journal.pone.0280478 (PMC9980773; doi:10.1371/journal.pone.0280478)
Supplement: S6 Fig — (ZIP) [file pone.0280478.s006.zip › S6_Rameau-intermediate-files/haydn_1761.vps]

* File : .\data\haydn_1761.vps Time : Mon Dec 26 13:46:20 2022
* File : .\data\haydn_1761.rdl Time : Mon Dec 26 13:46:20 2022
* File : .\data\haydn_1761.mid Time : Sun Dec 18 16:42:14 2022
# bar 2
5,8,1,
1,1,5,8,1,
1,1,5,8,1,
1,1,3,
1,1,1,
1,1,
# bar 3
0,
0,1,
1,
3,
3,5,
5,
8,3,3,6,
8,8,8,3,6,
0,0,8,3,6,
1,1,8,1,5,
6,10,1,3,
6,10,1,3,
6,10,1,3,5,
6,5,
6,6,
# bar 4
6,
8,8,5,
8,3,6,1,
8,3,6,0,
8,3,6,10,
8,10,
8,0,
1,1,5,1,
1,1,
1,1,5,8,
1,1,
8,5,
1,
3,
5,1,
1,
8,1,
1,
1,5,1,
1,8,1,5,1,
# bar 5
8,3,0,
3,0,
8,3,0,
10,3,0,
0,
3,
8,8,
8,6,8,3,
5,1,
1,5,1,
3,5,1,
5,
8,
1,1,5,8,1,
1,1,5,8,1,
1,1,5,8,1,3,
1,1,3,
1,1,1,
# bar 6
1,1,
0,
0,1,
1,
3,
5,
8,3,3,6,
8,8,8,3,6,
0,0,8,3,6,
1,1,8,1,5,
6,1,6,3,
6,1,6,10,3,
6,1,6,10,
6,1,6,
6,1,6,10,
# bar 7
6,1,6,8,
6,1,6,6,8,
6,1,6,6,
7,7,10,5,6,
7,7,10,5,
7,7,10,3,5,
7,7,3,
7,7,
8,8,5,8,1,
8,8,8,5,8,1,
8,8,8,3,5,8,0,1,
8,8,8,3,0,
8,8,8,
8,8,8,3,
8,8,8,
8,8,8,3,
8,8,
8,0,3,
# bar 8
8,0,3,
3,
5,
3,
1,
0,
1,
8,10,1,5,
8,10,1,5,
1,
3,
1,
0,
1,
10,
7,10,1,3,
# bar 9
7,10,1,3,
1,
3,
1,
0,
10,
0,
8,0,3,
8,0,3,
8,
0,0,3,10,
0,0,8,
7,
8,
1,8,1,1,5,
1,8,1,1,5,
# bar 10
1,8,1,1,5,
1,8,1,7,
1,8,1,
1,8,1,7,
1,8,1,7,8,
1,8,1,8,
1,8,1,
0,8,0,3,8,
0,8,0,3,8,
0,8,0,3,8,
0,8,0,8,
8,3,8,8,10,
8,3,8,10,
8,3,8,7,10,0,
8,3,8,7,0,
8,3,8,
10,10,5,1,
8,8,5,1,
# bar 11
7,7,3,1,
7,7,3,10,
3,3,3,0,
3,3,3,1,
8,8,0,
8,8,3,0,
8,8,3,
8,8,
0,0,3,
0,0,
0,0,3,
0,0,
3,3,7,1,
3,3,3,7,1,
3,3,3,
7,7,3,10,1,
7,7,10,1,
7,7,
7,7,1,
7,7,
8,8,0,
8,8,3,0,
8,8,3,
8,8,
0,0,3,
0,0,
0,0,3,
0,0,
# bar 12
3,3,7,1,
3,3,3,
7,7,10,1,
7,7,1,
8,8,3,0,
8,8,3,8,0,
8,8,8,
8,8,
0,0,8,
0,0,3,8,
0,0,3,
1,1,8,3,5,
1,1,8,5,
1,1,
1,1,1,
1,1,0,1,
1,1,0,
1,1,10,0,
1,1,10,
1,1,
0,0,8,
5,5,8,
5,5,8,10,
5,5,10,
5,5,
# bar 13
1,1,10,
1,1,
1,1,0,
1,1,
1,1,10,
1,1,
1,1,0,
1,1,
1,1,10,
1,1,
1,1,0,
3,3,7,0,
3,3,7,
3,3,7,10,
3,3,7,
3,3,7,0,
3,3,7,
3,3,7,10,
3,3,7,
3,3,7,0,
3,3,7,
3,3,7,10,
3,3,7,
8,8,3,8,
8,3,8,
8,10,3,10,
10,3,10,
3,10,
8,8,10,
8,8,
8,
6,6,
5,5,8,
5,8,
5,10,
5,8,
# bar 14
5,
5,1,
5,8,
8,
6,8,
6,
3,6,
0,6,
1,5,
6,5,
6,3,5,
6,3,
6,
6,3,
# bar 15
6,3,
7,1,
8,1,
8,0,1,
8,0,
8,
8,0,
8,0,
6,10,
5,8,
5,5,8,
5,5,10,
5,5,8,
# bar 16
5,5,1,
5,5,8,
8,
6,8,
6,
3,10,3,6,
0,8,3,6,
1,8,1,5,
6,6,10,5,
6,6,10,3,5,
6,6,3,
6,6,
6,6,10,10,
# bar 17
6,6,10,10,
7,7,10,1,
8,8,0,
8,8,8,
8,0,8,
8,8,
0,3,8,
8,8,
0,3,3,
8,3,6,
8,6,
8,
1,6,
8,5,6,
8,5,
8,
1,3,
8,1,3,
8,1,
8,
# bar 18
3,6,1,
8,0,1,
8,0,
8,
3,6,1,
8,1,3,
8,3,
8,
5,1,
8,8,
1,8,
8,8,
0,3,8,
8,8,
0,3,3,
8,3,6,
8,6,
8,
1,6,
8,5,6,
8,5,
8,
1,3,
8,1,3,
8,1,
8,
# bar 19
3,6,1,
8,0,1,
8,0,
8,
3,6,1,
8,3,
5,1,
1,1,
5,8,1,1,
1,1,1,
5,8,1,1,
1,1,1,
5,8,8,
1,8,11,
1,11,
1,
6,1,11,
6,1,10,11,
6,1,10,
6,1,
6,1,9,
6,1,9,10,
6,1,10,
6,1,
# bar 20
8,
6,
5,
3,
1,
5,1,1,
5,1,1,3,
5,1,3,
5,1,
6,1,3,
8,0,3,
1,1,1,
5,8,5,8,
5,8,1,
