# Supplementary material for: Fingerprints, barcode sequences and quasi-phylogenies–Tools for analysing polyphonic music
Source: PLoS One. 2023 Mar 2;18(3):e0280478. doi: 10.1371/journal.pone.0280478 (PMC9980773; doi:10.1371/journal.pone.0280478)
Supplement: S6 Fig — (ZIP) [file pone.0280478.s006.zip › S6_Rameau-intermediate-files/haydn_1796.pcs]

* File : .\data\haydn_1796.pcs Time : Mon Dec 26 13:46:24 2022
* File : .\data\haydn_1796.vps Time : Mon Dec 26 13:46:24 2022
* File : .\data\haydn_1796.rdl Time : Mon Dec 26 13:46:24 2022
* File : .\data\haydn_1796.mid Time : Sun Dec 18 16:42:14 2022
# bar 2
1-1
2-3
3-11
3-11
3-9
3-11
# bar 3
4-26
3-11
3-11
3-7
4-27
4-27
4-16
4-20
3-11
3-11
3-11
1-1
1-1
1-1
1-1
2-5
3-11
4-26
4-11
4-20
3-11
3-7
4-26
3-11
3-11
4-26
4-23
# bar 4
4-22
3-11
3-11
4-29
4-27
4-27
4-23
4-22
3-11
2-4
2-4
1-1
1-1
1-1
2-3
3-11
3-11
3-11
2-4
3-11
3-10
3-7
# bar 5
3-6
2-4
2-6
3-10
3-7
2-5
2-4
2-2
2-4
2-4
1-1
1-1
1-1
2-5
3-11
4-22
4-22
4-22
4-26
3-11
2-4
1-1
1-1
2-2
# bar 6
4-27
4-27
4-27
3-11
1-1
2-4
3-11
3-11
3-11
3-11
2-4
1-1
1-1
2-3
1-1
2-4
# bar 7
2-5
3-9
3-7
3-11
2-5
2-3
3-11
3-9
2-5
3-9
3-6
2-4
3-4
3-11
2-3
1-1
1-1
2-3
1-1
2-4
2-5
3-9
# bar 8
3-7
3-11
2-5
2-3
3-11
3-9
2-5
3-9
3-6
2-4
3-4
3-11
2-3
1-1
1-1
1-1
1-1
2-2
3-2
3-4
3-5
3-11
2-4
3-6
2-4
3-6
3-7
3-11
# bar 9
3-11
2-4
1-1
1-1
1-1
2-2
3-2
3-4
3-5
3-11
3-11
3-7
4-22
3-11
4-22
4-26
4-20
4-20
3-11
2-4
2-4
3-11
3-11
3-11
4-20
4-14
5-29
5-29
5-29
5-29
6-25
5-29
# bar 10
6-25
5-29
4-23
4-13
4-10
4-11
3-4
2-4
3-11
3-6
3-7
3-7
3-7
2-3
3-7
3-9
3-11
2-3
2-3
2-4
3-11
3-11
4-20
3-11
4-27
5-29
5-29
5-29
6-25
5-29
# bar 11
6-25
5-29
4-23
4-13
4-10
4-11
3-4
2-4
3-11
3-6
3-7
3-7
3-7
2-3
3-7
3-9
3-11
2-3
2-3
2-4
3-11
3-11
4-20
3-11
4-27
5-29
5-29
5-29
6-25
5-29
# bar 12
5-29
6-33
4-22
4-26
4-13
3-7
3-9
3-11
4-22
3-11
3-4
4-11
3-7
2-3
3-7
3-7
3-11
3-11
3-11
2-5
3-9
3-2
3-7
3-7
3-7
3-7
2-5
3-9
3-11
3-11
3-11
3-11
3-6
2-4
2-2
2-3
2-3
2-3
3-7
3-7
4-11
3-7
4-23
# bar 13
4-26
4-20
4-20
3-11
3-11
2-5
3-9
4-14
4-23
4-23
3-7
3-7
3-7
2-5
3-9
3-11
3-11
3-11
3-11
3-6
2-4
2-2
2-3
2-3
2-3
3-7
3-7
4-11
3-7
4-23
4-26
4-20
4-20
3-11
3-11
2-5
3-9
4-14
4-23
4-23
3-7
3-7
3-7
2-5
3-9
3-11
3-11
3-11
3-11
2-4
3-11
2-3
3-11
3-11
3-11
3-11
3-11
2-5
3-9
2-5
# bar 14
3-11
3-11
3-11
3-11
3-11
2-4
3-11
2-3
3-11
3-11
3-11
3-11
3-11
2-5
3-9
2-5
3-11
3-11
3-11
3-11
2-4
1-1
1-1
2-3
1-1
2-4
# bar 15
2-5
2-3
3-7
4-27
3-11
3-11
4-26
4-22
3-11
2-4
2-5
3-7
3-7
2-3
1-1
2-3
3-11
3-11
3-11
2-4
3-11
3-10
3-7
# bar 16
3-6
2-4
2-6
3-10
3-7
2-5
2-4
3-11
3-9
3-11
2-4
2-2
3-2
3-10
3-8
3-9
3-11
3-10
3-7
3-2
3-3
2-3
# bar 17
2-1
3-2
3-10
3-8
3-9
3-11
3-11
3-10
3-3
3-4
2-4
2-2
3-9
2-5
3-11
4-18
4-18
4-28
4-27
# bar 18
4-28
3-10
3-7
4-23
4-26
4-23
4-27
4-26
4-27
4-22
4-21
3-8
4-27
4-26
4-22
3-11
2-5
2-5
# bar 19
2-5
3-11
2-4
3-11
3-11
3-11
2-5
2-6
2-6
3-10
3-10
2-3
2-3
3-10
3-11
3-11
3-10
4-27
4-26
4-22
3-11
2-4
2-4
2-4
2-4
2-4
2-4
2-4
# bar 20
1-1
1-1
1-1
2-3
2-3
2-3
2-3
3-10
3-10
3-10
3-10
3-5
3-10
3-11
3-11
3-8
3-8
3-7
3-7
3-7
2-5
3-11
3-11
4-27
4-27
4-16
3-9
3-9
3-11
3-11
3-11
3-11
4-29
4-11
4-11
3-4
4-16
4-20
4-20
