# Supplementary material for: Fingerprints, barcode sequences and quasi-phylogenies–Tools for analysing polyphonic music
Source: PLoS One. 2023 Mar 2;18(3):e0280478. doi: 10.1371/journal.pone.0280478 (PMC9980773; doi:10.1371/journal.pone.0280478)
Supplement: S6 Fig — (ZIP) [file pone.0280478.s006.zip › S6_Rameau-intermediate-files/haydn_1796.vps]

* File : .\data\haydn_1796.vps Time : Mon Dec 26 13:46:24 2022
* File : .\data\haydn_1796.rdl Time : Mon Dec 26 13:46:24 2022
* File : .\data\haydn_1796.mid Time : Sun Dec 18 16:42:14 2022
# bar 2
5,
8,5,
8,1,5,
1,8,1,5,
1,8,1,6,
1,10,1,6,
# bar 3
1,10,3,6,
6,10,3,6,
6,10,3,
6,8,6,3,
6,8,6,0,3,
8,6,0,3,
8,6,0,1,
8,5,0,1,
8,5,1,
1,8,5,1,
1,8,5,1,
1,1,
1,
8,
8,8,
8,3,8,
0,8,3,8,
0,8,3,5,
0,1,3,5,
0,8,1,5,
1,8,1,5,
1,8,1,10,
1,8,5,10,
1,1,5,10,
10,1,5,10,
10,1,5,8,
10,1,3,8,
# bar 4
10,0,3,8,
3,0,3,8,
3,0,3,7,
3,0,1,7,
3,10,1,7,
3,10,1,7,
3,10,1,8,
3,10,0,8,
3,8,0,8,
8,8,0,8,
8,8,0,
8,8,
8,
3,
0,3,
8,0,3,
8,0,5,
8,1,5,
5,1,5,
5,1,8,
5,11,8,
5,10,8,
# bar 5
6,10,8,
6,10,6,
6,0,6,
3,0,6,
3,1,6,
1,1,6,
1,1,5,
1,1,3,
1,1,5,
1,5,
5,
1,
1,1,
8,1,1,
5,8,1,1,
5,8,1,3,
5,8,1,3,
5,10,1,3,
6,10,1,3,
6,10,1,
6,10,
6,
8,8,
8,6,8,
# bar 6
8,0,3,6,8,
8,0,3,6,8,
8,0,3,6,
8,0,3,
8,
1,5,
8,1,5,
8,1,5,
1,8,1,5,
1,8,1,5,
1,1,5,
1,
8,
5,8,
5,
1,5,
# bar 7
1,6,
1,6,8,
3,6,8,
3,6,10,
3,10,
3,0,
8,3,0,
8,3,1,
8,1,1,
8,1,3,
5,1,3,
5,1,5,
5,1,6,
5,1,8,
5,8,
8,
8,
5,8,
5,
1,5,
1,6,
1,6,8,
# bar 8
3,6,8,
3,6,10,
3,10,
3,0,
8,3,0,
8,3,1,
8,1,1,
8,1,3,
5,1,3,
5,1,5,
5,1,6,
5,1,8,
5,8,
8,
1,
1,1,
1,1,1,
3,1,1,
3,1,0,
5,1,0,
6,1,0,
6,1,10,
6,6,10,
8,6,10,
10,6,10,
10,6,8,
10,5,8,
0,5,8,
# bar 9
1,5,8,
1,1,5,
1,1,
1,1,1,
1,1,1,
3,1,1,
3,1,0,
5,1,0,
6,1,0,
6,1,10,
6,1,10,
8,1,10,
8,1,6,10,
10,1,6,10,
10,1,6,8,
10,1,5,8,
0,1,5,8,
0,1,5,8,
1,1,5,8,
1,1,5,5,
1,5,1,5,
1,8,5,8,1,5,
1,8,5,8,1,
1,8,5,8,1,
1,8,5,8,0,1,
1,8,3,8,0,
1,8,3,6,0,
1,8,3,6,0,1,
1,1,8,3,6,0,1,
1,1,8,3,6,0,3,
1,1,8,3,6,0,5,
1,1,8,3,6,0,6,
# bar 10
1,1,8,3,6,0,5,
1,1,8,3,6,0,6,
1,1,8,3,6,6,
1,1,0,3,6,
1,1,0,3,10,
1,1,0,3,5,
1,1,0,5,5,
1,1,1,5,5,
1,1,1,5,8,
1,1,1,5,3,
1,1,1,6,3,
1,1,3,6,3,
1,1,3,6,6,
3,6,6,
3,6,1,
3,8,1,
5,8,1,
5,8,8,
5,8,5,
5,1,5,
5,8,1,5,
5,8,1,
5,8,0,1,
3,8,0,
8,3,6,0,
8,3,6,0,1,
1,1,8,3,6,0,1,
1,1,8,3,6,0,3,
1,1,8,3,6,0,5,
1,1,8,3,6,0,6,
# bar 11
1,1,8,3,6,0,5,
1,1,8,3,6,0,6,
1,1,8,3,6,6,
1,1,0,3,6,
1,1,0,3,10,
1,1,0,3,5,
1,1,0,5,5,
1,1,1,5,5,
1,1,1,5,8,
1,1,1,5,3,
1,1,1,6,3,
1,1,3,6,3,
1,1,3,6,6,
3,6,6,
3,6,1,
3,8,1,
5,8,1,
5,8,8,
5,8,5,
5,1,5,
5,8,1,5,
5,8,1,
5,8,0,1,
3,8,0,
8,3,6,0,
8,3,6,0,1,
1,1,8,3,6,0,1,
1,1,8,3,6,0,3,
1,1,8,3,6,0,5,
1,1,8,3,6,0,6,
# bar 12
1,1,8,3,6,0,8,
1,1,8,3,6,0,10,
1,1,8,6,10,
1,1,3,6,10,
1,1,3,6,0,
1,1,3,6,1,
1,1,3,8,1,
1,1,5,8,1,
1,1,5,8,3,
1,1,5,8,5,
1,1,5,6,5,
1,1,3,6,5,
1,1,3,6,6,
3,6,6,
3,6,8,
3,5,8,
1,5,8,
1,5,8,
1,5,8,
1,8,8,
1,6,8,
5,6,8,
3,6,8,
3,6,8,
3,6,8,
3,5,8,
3,3,8,
1,3,8,
0,3,8,
0,3,8,
8,0,3,8,
8,0,3,8,
8,0,10,8,
8,0,8,8,
8,6,8,8,
8,5,8,8,
8,5,8,8,
8,5,8,8,
10,5,8,8,
10,5,8,8,
10,5,6,8,
10,5,5,8,
10,3,5,8,
# bar 13
10,1,5,8,
0,1,5,8,
0,1,5,8,
1,5,8,
1,5,8,
1,8,8,
1,6,8,
1,5,6,8,
1,3,6,8,
1,3,6,8,
3,6,8,
3,6,8,
3,5,8,
3,3,8,
1,3,8,
0,3,8,
0,3,8,
8,0,3,8,
8,0,3,8,
8,0,10,8,
8,0,8,8,
8,6,8,8,
8,5,8,8,
8,5,8,8,
8,5,8,8,
10,5,8,8,
10,5,8,8,
10,5,6,8,
10,5,5,8,
10,3,5,8,
10,1,5,8,
0,1,5,8,
0,1,5,8,
1,5,8,
1,5,8,
1,8,8,
1,6,8,
1,5,6,8,
1,3,6,8,
1,3,6,8,
3,6,8,
3,6,8,
3,5,8,
3,3,8,
1,3,8,
0,3,8,
0,3,8,
8,0,3,8,
8,0,3,8,
8,0,8,8,
8,0,5,8,
8,8,5,8,
8,1,5,8,
8,1,5,8,
8,1,5,8,
8,1,5,8,
8,1,5,8,
8,1,8,8,
8,1,3,8,
8,8,3,8,
# bar 14
8,0,3,8,
8,0,3,8,
8,0,3,8,
8,0,3,8,
8,0,3,8,
8,0,8,8,
8,0,5,8,
8,8,5,8,
8,1,5,8,
8,1,5,8,
8,1,5,8,
8,1,5,8,
8,1,5,8,
8,1,8,8,
8,1,3,8,
8,8,3,8,
8,0,3,8,
8,0,3,8,
8,0,3,8,
8,0,3,
8,0,
8,
3,
0,3,
0,
8,0,
# bar 15
8,1,
10,1,
10,1,3,
10,1,7,3,
10,7,3,
3,10,7,3,
3,10,7,0,
3,10,8,0,
3,8,8,0,
8,8,0,
8,8,1,
8,10,1,
8,10,1,
10,1,
10,
7,10,
3,7,10,
3,7,0,
3,8,0,
0,8,0,
0,8,3,
0,6,3,
0,5,3,
# bar 16
1,5,3,
1,5,1,
1,7,1,
10,7,1,
10,8,1,
8,8,1,
8,8,0,
8,3,0,
8,3,10,
8,3,0,
8,8,0,
8,8,10,
8,7,10,
4,7,10,
4,0,10,
5,0,10,
5,0,8,
5,2,8,
5,2,7,
5,4,7,
5,4,8,
5,5,8,
# bar 17
5,5,6,
5,3,6,
0,3,6,
0,8,6,
1,8,6,
1,8,5,
1,10,5,
1,10,4,
1,0,4,
1,0,5,
1,1,5,
1,1,3,
1,8,3,
3,8,3,
11,3,8,3,
11,3,8,2,
11,3,8,2,
11,5,8,2,
10,5,8,2,
# bar 18
11,5,8,2,
8,5,8,2,
8,5,8,3,
8,5,10,3,
8,5,10,1,
8,3,10,1,
7,3,10,1,
7,3,10,0,
7,3,10,1,
7,3,10,5,
7,3,1,5,
7,3,1,
7,3,10,1,
7,3,10,0,
8,3,10,0,
8,3,0,
8,3,3,
8,3,8,3,
# bar 19
8,8,8,3,
0,8,8,3,
0,8,8,0,
0,8,0,3,
0,8,0,3,
8,8,0,3,
8,8,3,8,
8,8,2,8,
8,8,2,8,
5,8,2,8,
5,8,2,8,
5,8,5,8,
5,5,5,8,
2,5,5,8,
2,5,5,10,
2,5,2,10,
2,5,2,8,
10,5,2,8,
10,5,2,7,
10,5,3,7,
10,7,3,7,
3,7,3,7,
3,3,7,3,
3,7,3,
3,3,7,3,
3,7,3,
3,7,
3,7,
# bar 20
3,
3,
3,3,
3,0,3,
3,0,3,
3,0,3,
3,0,
3,9,0,
3,9,0,
3,9,0,
3,9,0,
3,9,10,
3,9,0,
3,7,0,
3,7,0,
3,7,1,
3,9,1,
3,10,1,
3,10,1,
3,10,1,
3,10,
3,7,10,
3,7,10,
1,3,7,10,
3,1,7,10,
3,1,7,8,
3,1,8,
1,3,8,
0,3,8,
3,0,8,
3,0,8,0,
0,3,8,0,
2,3,8,0,
2,3,10,0,
3,2,10,0,
3,2,10,
3,2,8,10,
3,2,7,10,
2,3,7,10,
