# Supplementary material for: Fingerprints, barcode sequences and quasi-phylogenies–Tools for analysing polyphonic music
Source: PLoS One. 2023 Mar 2;18(3):e0280478. doi: 10.1371/journal.pone.0280478 (PMC9980773; doi:10.1371/journal.pone.0280478)
Supplement: S6 Fig — (ZIP) [file pone.0280478.s006.zip › S6_Rameau-intermediate-files/lully_1659.pcs]

* File : .\data\lully_1659.pcs Time : Mon Dec 26 13:25:13 2022
* File : .\data\lully_1659.vps Time : Mon Dec 26 13:25:13 2022
* File : .\data\lully_1659.rdl Time : Mon Dec 26 13:25:13 2022
* File : .\data\lully_1659.mid Time : Wed May 25 19:59:58 2022
# bar 2
1-1
2-4
2-4
3-11
3-11
# bar 3
3-9
3-9
3-11
3-11
3-11
4-26
4-22
4-22
3-11
3-11
3-5
4-16
3-9
3-11
3-11
# bar 4
3-11
4-22
3-9
3-8
4-27
3-11
4-27
4-23
3-9
2-5
2-5
2-5
2-5
# bar 5
2-5
2-5
2-5
3-11
3-11
2-5
2-5
3-9
3-9
# bar 6
2-5
2-5
3-7
3-11
4-20
3-4
3-2
3-2
3-2
# bar 7
3-2
2-2
2-4
3-6
3-9
2-5
2-3
2-3
2-5
3-9
3-9
# bar 8
2-5
3-4
3-4
2-5
1-1
2-4
2-4
2-4
1-1
2-4
2-4
# bar 9
2-4
2-4
3-4
4-20
5-27
4-26
4-23
5-23
4-11
4-11
3-4
3-11
4-22
4-22
4-22
# bar 10
3-11
4-29
3-11
3-11
3-9
3-9
4-23
4-27
4-26
3-11
3-11
4-14
3-9
4-14
4-20
# bar 11
4-20
4-26
5-27
4-22
3-9
3-11
3-11
3-11
3-11
4-26
4-26
4-26
3-7
3-7
3-7
# bar 12
3-7
4-23
4-23
4-27
4-26
5-27
5-23
4-14
4-23
3-7
3-7
4-22
4-22
3-11
4-22
3-11
# bar 13
3-11
3-9
3-11
4-26
5-25
5-25
5-23
4-14
3-11
4-14
4-14
3-11
3-11
3-9
4-23
5-23
# bar 14
4-14
5-23
4-11
3-6
2-4
2-5
2-5
2-5
2-5
2-5
2-5
2-5
# bar 15
2-5
3-7
3-7
4-22
4-11
4-11
4-29
3-11
3-11
4-20
5-20
4-16
4-29
5-20
# bar 16
5-27
4-20
5-27
4-22
3-6
2-2
3-6
2-2
2-2
3-6
2-4
2-5
2-5
2-5
2-5
3-7
3-7
# bar 17
3-11
3-11
3-11
3-11
3-11
4-22
3-9
2-5
2-2
1-1
2-2
2-4
# bar 18
2-4
1-1
2-2
2-4
2-5
2-5
2-5
2-3
# bar 19
2-3
2-1
1-1
2-1
2-3
2-5
# bar 20
2-5
2-5
2-4
2-4
2-3
2-5
2-5
