# Supplementary material for: Fingerprints, barcode sequences and quasi-phylogenies–Tools for analysing polyphonic music
Source: PLoS One. 2023 Mar 2;18(3):e0280478. doi: 10.1371/journal.pone.0280478 (PMC9980773; doi:10.1371/journal.pone.0280478)
Supplement: S6 Fig — (ZIP) [file pone.0280478.s006.zip › S6_Rameau-intermediate-files/lully_1659.vps]

* File : .\data\lully_1659.vps Time : Mon Dec 26 13:25:13 2022
* File : .\data\lully_1659.rdl Time : Mon Dec 26 13:25:13 2022
* File : .\data\lully_1659.mid Time : Wed May 25 19:59:58 2022
# bar 2
8,
0,8,
8,0,8,
3,8,0,8,
8,3,8,0,8,
# bar 3
8,3,8,10,8,
8,3,8,10,3,
8,3,8,0,3,
8,3,8,0,3,
8,3,8,0,3,
8,3,8,0,5,
8,3,8,1,5,
8,3,8,1,5,
8,1,8,1,5,
1,1,8,1,5,
1,1,8,1,7,
1,1,8,3,7,
1,1,8,3,8,
1,1,8,5,8,
1,1,8,5,8,
# bar 4
1,1,8,5,8,
1,1,8,3,5,
1,1,8,3,
1,1,7,3,
1,10,7,3,
3,10,7,3,
3,10,7,1,
3,10,8,1,
3,10,8,3,
3,10,10,3,
3,3,10,3,
3,3,10,
3,3,8,
# bar 5
3,3,8,
8,3,8,
8,3,
8,0,3,
8,0,3,
8,3,
8,3,
8,3,10,
8,3,8,10,
# bar 6
8,3,8,
8,3,8,
8,3,5,
8,1,5,
8,1,5,0,
1,1,5,0,
1,1,3,0,
3,1,3,0,
3,1,0,
# bar 7
3,1,0,
3,1,
5,1,
5,1,3,
5,10,3,
3,10,3,
3,0,3,
3,0,3,
3,10,3,
3,10,3,8,
3,10,3,8,
# bar 8
3,8,3,8,
3,8,3,7,
8,3,7,
8,3,8,
8,8,
8,0,8,
8,0,8,
8,0,8,
8,8,
0,8,8,
0,8,8,8,
# bar 9
0,8,8,0,8,
0,8,8,0,8,
0,8,7,0,8,
0,3,7,0,8,
0,3,7,10,8,
0,3,7,10,3,
0,3,5,10,3,
0,1,5,10,3,
0,1,5,0,3,
1,1,5,0,3,
1,1,5,0,5,
1,1,5,8,5,
1,1,3,8,5,
1,3,8,5,
1,1,3,8,5,
# bar 10
1,1,5,8,5,
1,1,5,8,7,
1,1,5,8,8,
1,1,5,8,8,
1,1,3,8,8,
3,1,3,8,8,
3,1,3,8,10,
3,1,3,7,10,
3,0,3,7,10,
3,10,3,7,10,
3,10,3,7,10,
3,10,3,7,8,
3,10,3,8,8,
3,10,3,8,7,
3,0,3,8,7,
# bar 11
3,0,3,8,7,
3,0,3,10,7,
8,0,3,10,7,
8,0,3,10,8,
8,3,10,8,
8,3,0,8,
8,3,0,8,
8,0,3,0,8,
8,0,3,0,3,
8,0,3,0,5,
8,0,3,0,5,
8,3,0,5,
8,3,8,5,
8,3,8,5,
8,3,8,6,
# bar 12
8,3,3,6,
8,1,3,3,6,
8,1,8,3,6,
8,0,8,3,6,
8,0,8,3,5,
8,0,7,3,5,
8,10,7,3,5,
8,10,7,3,
8,10,5,3,
8,8,5,3,
8,8,5,3,
1,8,5,3,
1,8,5,3,5,
1,8,5,8,5,
1,8,3,8,5,
1,8,1,8,5,
# bar 13
1,8,1,8,5,
1,8,1,8,6,
1,8,1,8,5,
1,8,10,8,5,
1,7,10,8,5,
1,7,10,8,5,
3,7,10,8,5,
3,7,10,8,10,
3,7,10,7,10,
3,8,10,7,10,
3,8,3,7,10,
3,10,3,7,10,
3,10,3,7,3,
3,10,3,8,3,
3,10,3,8,1,
3,10,0,8,1,
# bar 14
3,8,0,8,1,
3,8,0,10,1,
8,8,0,10,1,
8,8,0,10,
8,8,0,8,
8,8,1,8,
8,8,3,8,
8,8,3,8,
8,8,3,8,
8,8,3,8,
8,8,3,
8,3,
# bar 15
8,3,8,
6,8,3,8,
6,8,3,8,
6,8,3,10,
6,8,5,10,
6,8,5,10,
6,8,5,0,
5,8,5,0,
5,8,5,1,
5,8,5,0,1,
5,8,7,0,1,
5,7,7,0,1,
3,7,7,0,1,
3,7,8,0,1,
# bar 16
3,5,8,0,1,
1,5,8,0,1,
1,5,8,0,3,
1,5,8,3,
1,5,3,3,
1,3,3,3,
1,3,3,5,
3,3,5,
3,5,3,5,
3,7,3,5,
3,7,3,3,
3,8,3,3,
3,8,3,3,
3,10,3,3,
3,10,3,3,
3,10,1,3,
3,10,0,3,
# bar 17
3,8,0,3,
3,8,0,3,
8,8,0,3,
8,8,0,3,
8,8,0,3,
10,8,0,3,
10,8,3,
10,3,
10,0,
0,
10,0,
8,0,
# bar 18
8,0,
0,
10,0,
8,0,
8,1,
8,3,
8,3,
8,5,
# bar 19
8,5,
8,7,
8,8,
7,8,
7,10,
5,10,
# bar 20
3,10,
3,8,
3,7,
3,7,
3,0,
3,10,
3,8,
