# Supplementary material for: Fingerprints, barcode sequences and quasi-phylogenies–Tools for analysing polyphonic music
Source: PLoS One. 2023 Mar 2;18(3):e0280478. doi: 10.1371/journal.pone.0280478 (PMC9980773; doi:10.1371/journal.pone.0280478)
Supplement: S6 Fig — (ZIP) [file pone.0280478.s006.zip › S6_Rameau-intermediate-files/lully_1684.pcs]

* File : .\data\lully_1684.pcs Time : Mon Dec 26 13:25:19 2022
* File : .\data\lully_1684.vps Time : Mon Dec 26 13:25:18 2022
* File : .\data\lully_1684.rdl Time : Mon Dec 26 13:25:18 2022
* File : .\data\lully_1684.mid Time : Sun Dec 26 12:47:34 2021
# bar 2
1-1
2-5
2-5
2-5
3-11
# bar 3
3-11
3-11
3-11
3-11
3-11
3-11
3-11
3-11
3-11
3-11
3-11
3-11
2-4
3-11
3-11
# bar 4
3-11
2-3
2-3
3-7
3-7
4-26
4-26
4-22
3-11
2-4
2-4
3-8
4-21
4-21
4-22
4-22
3-11
3-11
3-11
3-11
# bar 5
3-11
3-11
3-11
3-4
3-4
4-11
4-11
3-6
3-8
4-21
4-21
4-27
5-29
4-27
3-11
3-11
4-26
4-26
4-26
5-27
4-22
3-11
# bar 6
3-11
3-11
3-11
3-11
3-11
3-11
3-11
3-11
3-11
4-22
5-30
5-26
4-19
5-26
4-12
3-10
# bar 7
3-10
3-10
4-27
4-27
4-23
3-9
3-9
4-23
4-23
4-14
3-11
4-14
4-19
4-12
4-12
3-10
4-12
4-10
4-10
3-7
3-11
# bar 8
3-11
3-11
4-22
5-23
5-23
4-14
4-14
4-14
3-11
3-11
4-27
4-27
3-11
3-11
3-11
4-26
4-26
5-27
4-20
3-11
3-11
# bar 9
3-11
3-11
4-22
4-22
4-26
4-26
4-26
5-32
4-27
3-11
3-11
3-11
3-11
4-19
4-19
5-17
5-17
4-14
3-11
# bar 10
3-11
3-11
3-11
4-14
4-14
4-14
4-14
3-11
4-22
5-34
4-27
3-11
3-11
3-11
4-26
4-26
5-27
5-27
4-22
3-11
# bar 11
3-11
3-11
3-11
3-11
4-27
4-15
5-10
4-12
3-10
3-10
3-7
4-10
4-10
3-7
3-11
4-19
5-30
5-29
4-14
3-11
3-11
# bar 12
3-9
2-5
2-5
2-5
2-5
2-5
2-5
3-11
4-19
5-17
4-14
4-14
4-14
3-9
4-14
4-14
3-11
3-11
# bar 13
3-11
2-5
2-5
1-1
1-1
1-1
# bar 14
1-1
1-1
1-1
1-1
2-4
2-5
2-3
2-2
2-5
2-4
3-11
3-11
# bar 15
3-11
3-11
3-11
2-5
2-5
3-5
3-4
2-5
2-4
3-11
3-10
2-3
2-3
2-3
3-7
3-7
3-8
2-4
3-12
# bar 16
3-11
3-9
3-9
3-9
3-11
3-11
3-11
4-27
4-27
3-8
3-8
3-8
3-11
3-12
4-24
4-22
3-11
3-11
4-14
4-14
5-17
# bar 17
5-10
5-10
4-13
3-10
3-10
3-10
4-12
4-19
4-19
4-19
4-14
3-11
3-11
3-11
3-11
3-11
4-26
4-26
5-37
5-14
5-14
5-23
4-14
4-14
3-11
3-11
3-11
3-11
3-11
3-4
3-4
# bar 18
3-4
3-4
3-11
3-11
3-11
3-11
4-19
4-19
4-19
4-19
5-17
4-14
3-11
3-11
3-11
3-11
4-27
4-27
4-27
4-23
4-23
3-9
3-9
4-22
3-11
3-11
3-11
3-7
3-7
# bar 19
3-7
3-11
4-27
4-27
4-27
4-27
5-25
5-20
5-20
4-20
3-11
3-11
3-11
3-11
2-4
2-4
2-4
3-11
4-27
5-34
5-34
4-27
5-29
4-23
4-23
3-9
3-9
3-9
4-22
3-11
3-11
4-14
# bar 20
4-16
4-20
4-26
4-26
3-11
3-11
4-26
4-26
4-26
4-22
3-11
3-11
3-9
3-9
4-23
4-23
3-7
4-27
3-11
4-14
4-14
4-14
4-20
4-20
3-11
3-11
3-11
3-11
3-11
3-11
3-11
3-11
