# Supplementary material for: Fingerprints, barcode sequences and quasi-phylogenies–Tools for analysing polyphonic music
Source: PLoS One. 2023 Mar 2;18(3):e0280478. doi: 10.1371/journal.pone.0280478 (PMC9980773; doi:10.1371/journal.pone.0280478)
Supplement: S6 Fig — (ZIP) [file pone.0280478.s006.zip › S6_Rameau-intermediate-files/lully_1684.vps]

* File : .\data\lully_1684.vps Time : Mon Dec 26 13:25:18 2022
* File : .\data\lully_1684.rdl Time : Mon Dec 26 13:25:18 2022
* File : .\data\lully_1684.mid Time : Sun Dec 26 12:47:34 2021
# bar 2
8,
3,8,
8,3,8,
8,8,3,8,
8,8,3,11,8,
# bar 3
8,8,3,11,3,
8,8,3,11,3,
8,8,3,11,3,
8,3,11,3,
8,3,11,3,
8,3,11,3,
8,3,11,3,
8,11,3,11,3,
8,11,3,11,
8,11,3,11,
8,11,3,11,
8,11,3,11,
3,11,3,11,
3,11,3,6,11,
3,11,3,6,3,
# bar 4
3,11,6,3,
3,6,6,3,
3,6,6,3,
3,6,6,8,
3,6,6,8,
3,6,11,6,8,
3,8,11,6,8,
4,8,11,6,8,
4,8,11,4,8,
4,8,4,8,
4,8,4,8,
4,8,10,4,8,
6,8,10,4,8,
6,8,10,4,4,
6,8,11,4,4,
6,11,4,8,4,
8,11,4,8,4,
8,1,4,8,4,
1,1,4,8,4,
1,1,4,8,4,
# bar 5
1,8,4,8,4,
1,8,4,8,4,
1,8,4,8,4,
3,8,4,8,4,
3,8,4,8,4,
3,8,6,8,4,
3,8,6,4,
4,8,6,4,
4,10,6,4,
4,10,6,8,4,
10,10,6,8,4,
10,10,1,6,4,
10,11,1,6,4,
10,1,6,4,
10,1,6,6,
10,1,6,6,
10,1,6,3,
10,1,6,3,
10,1,6,3,
10,11,1,6,3,
11,11,1,6,3,
11,11,3,6,3,
# bar 6
11,11,3,6,6,
11,11,3,6,6,
11,3,6,6,
11,3,6,6,
11,3,6,3,6,
11,3,6,3,6,
11,3,6,3,6,
11,3,6,11,6,
11,3,6,11,6,
1,3,6,11,6,
1,3,6,11,7,
1,3,10,11,7,
3,10,11,7,
1,3,10,11,7,
10,1,10,11,7,
10,1,10,1,7,
# bar 7
10,1,10,1,7,
10,1,10,1,7,
10,3,10,1,7,
3,10,1,7,
3,10,1,8,
3,10,8,
3,8,10,8,
1,3,8,10,8,
1,3,8,10,8,
11,3,8,10,8,
11,3,8,11,8,
11,3,8,11,10,
11,3,7,11,10,
11,1,7,11,10,
10,1,7,11,10,
10,1,7,1,10,
10,1,7,1,11,
10,1,8,1,11,
10,11,8,1,11,
8,11,8,1,11,
8,11,8,3,11,
# bar 8
8,11,8,3,11,
8,11,8,3,11,
8,1,8,3,11,
10,1,8,3,11,
10,1,8,3,11,
10,3,8,3,11,
10,3,8,3,11,
10,3,8,3,11,
11,3,8,3,11,
8,11,8,3,11,
5,8,8,3,11,
5,8,8,1,11,
5,8,8,1,1,
5,8,8,1,1,
5,8,8,1,1,
5,8,8,1,10,
5,8,8,1,10,
5,8,6,1,10,
5,10,6,1,10,
6,10,6,1,10,
6,10,6,1,10,
# bar 9
6,10,6,1,10,
6,10,6,1,10,
8,10,6,1,10,
8,10,6,1,8,
8,10,5,1,8,
10,5,1,8,
10,5,1,8,
2,10,5,1,8,
2,10,5,5,8,
2,10,5,5,10,
2,10,5,5,10,
2,10,5,5,
2,10,5,5,
2,10,5,5,6,
2,10,5,5,6,
2,10,3,5,6,
2,10,3,5,6,
3,10,3,5,6,
3,10,3,10,6,
# bar 10
3,10,3,10,6,
3,10,3,10,6,
3,10,3,10,6,
5,10,3,10,6,
5,10,3,10,6,
5,10,3,10,6,
5,10,3,10,6,
6,10,3,10,6,
6,8,3,10,6,
0,8,3,10,6,
0,8,3,3,6,
0,8,3,3,8,
0,8,3,3,8,
0,8,3,3,8,
0,8,3,3,5,
0,8,3,3,5,
0,8,1,3,5,
0,8,1,3,5,
1,8,1,3,5,
1,8,1,8,5,
# bar 11
1,8,1,8,5,
1,8,1,1,5,
1,8,8,1,5,
1,8,8,1,5,
11,8,8,1,5,
11,8,8,1,7,
11,8,10,1,7,
11,1,10,1,7,
10,1,10,1,7,
10,1,10,1,7,
10,1,10,1,8,
10,1,11,1,8,
10,11,11,1,8,
8,11,11,1,8,
8,11,11,3,8,
8,11,11,3,7,
8,1,11,3,7,
8,1,10,3,7,
8,3,10,3,7,
3,3,10,3,7,
3,3,10,3,7,
# bar 12
3,3,10,3,8,
3,3,8,3,8,
3,3,8,3,8,
3,3,8,3,8,
3,3,8,3,8,
3,3,8,3,8,
8,3,8,3,8,
8,3,8,11,8,
8,3,8,11,7,
8,3,10,11,7,
8,3,10,11,8,
8,3,10,11,8,
8,3,10,11,10,
8,3,10,10,
8,3,7,10,10,
8,3,7,10,10,
3,3,7,10,10,
3,3,7,10,10,
# bar 13
3,3,7,10,
3,3,10,
3,10,
10,
10,
10,
# bar 14
11,
7,
7,
7,
3,7,
3,10,
1,10,
1,3,
10,3,
11,3,
8,11,3,
6,11,3,
# bar 15
6,11,3,
6,11,3,
6,10,3,
3,10,3,
3,10,3,
4,10,3,
4,11,3,
4,11,4,
4,8,4,
4,8,1,
4,10,1,
1,10,1,
1,10,1,
1,10,1,
3,10,1,
3,10,1,
3,7,1,
3,7,3,
3,7,11,
# bar 16
3,8,11,
3,8,10,
3,8,10,
3,8,10,
3,7,10,
3,7,10,
3,7,10,
1,3,7,10,
1,3,7,10,
1,3,7,3,
1,3,7,3,
1,3,7,3,
10,3,7,3,
11,3,7,3,
11,3,7,1,
11,3,8,1,
11,3,8,11,
11,3,8,11,
11,3,8,10,
11,3,8,10,
11,3,7,8,10,
# bar 17
11,1,7,8,10,
11,1,7,8,10,
7,1,7,8,10,
7,1,7,10,
7,1,10,
7,1,10,
7,1,10,11,
7,3,10,11,
7,3,10,11,
7,11,3,10,11,
8,11,3,10,11,
8,11,3,8,11,
8,11,3,8,11,
8,11,3,8,11,
8,11,3,8,11,
8,3,8,11,
6,3,8,11,
6,3,8,11,
6,3,7,8,11,
6,3,7,8,1,
6,3,7,8,1,
6,3,4,8,1,
3,3,4,8,1,
3,8,4,8,1,
4,8,4,8,1,
4,8,4,8,1,
4,8,8,1,
4,8,8,1,
4,4,8,1,
4,4,8,3,
4,4,8,3,
# bar 18
4,3,8,3,
4,3,8,3,
0,3,8,3,
0,3,8,0,3,
0,3,8,0,3,
0,3,8,0,3,
0,3,8,0,4,
0,3,8,0,4,
0,3,8,0,4,
0,1,8,0,4,
0,1,8,3,4,
1,1,8,3,4,
1,1,8,4,
1,1,8,5,
1,1,8,5,
1,8,5,
11,1,8,5,
11,1,8,5,
11,1,8,5,
11,1,8,6,
11,1,6,8,6,
8,1,6,8,6,
8,1,6,8,6,
10,1,6,8,6,
10,1,6,1,6,
10,1,10,1,6,
10,1,10,1,6,
10,1,10,1,8,
10,1,8,1,8,
# bar 19
10,1,8,1,8,
5,1,8,1,8,
5,1,8,11,8,
5,1,8,11,8,
5,1,8,11,8,
5,1,8,11,8,
5,1,8,11,10,
5,1,6,11,10,
5,1,6,11,10,
5,1,6,1,10,
6,1,6,1,10,
6,1,6,10,10,
6,1,6,10,10,
6,1,6,10,10,
6,10,6,10,10,
6,10,6,10,10,
6,10,6,10,10,
6,10,6,1,10,
4,10,6,1,10,
4,10,6,1,8,
4,10,6,1,8,
4,10,6,1,10,
4,10,6,1,11,
4,1,6,1,11,
4,1,6,1,11,
1,1,6,1,11,
1,6,6,1,11,
1,6,6,1,11,
3,6,6,1,11,
3,6,6,11,11,
3,6,6,11,6,
3,6,6,11,4,
# bar 20
10,6,6,11,4,
10,6,6,11,3,
10,6,6,1,3,
10,6,6,1,3,
10,6,6,1,
10,6,6,1,
10,6,6,1,3,
10,6,6,1,3,
10,6,6,1,3,
11,6,6,1,3,
11,6,6,11,3,
11,6,6,11,3,
11,6,6,11,4,
11,6,6,11,1,
11,6,4,11,1,
11,6,4,1,
6,6,4,1,
6,6,4,10,1,
6,6,1,10,1,
6,6,1,10,11,
6,6,1,10,11,
6,6,1,10,11,
6,6,3,10,11,
6,6,3,10,11,
6,6,3,11,
11,6,3,11,
11,6,3,11,
11,6,3,11,6,
11,6,3,11,6,
11,6,3,11,6,
11,6,3,11,6,
11,6,3,11,6,
