# Supplementary material for: Fingerprints, barcode sequences and quasi-phylogenies–Tools for analysing polyphonic music
Source: PLoS One. 2023 Mar 2;18(3):e0280478. doi: 10.1371/journal.pone.0280478 (PMC9980773; doi:10.1371/journal.pone.0280478)
Supplement: S6 Fig — (ZIP) [file pone.0280478.s006.zip › S6_Rameau-intermediate-files/mahler_1888.rdl]

* File : .\data\mahler_1888.rdl Time : Mon Dec 26 13:25:24 2022
* File : .\data\mahler_1888.mid Time : Wed Jun  1 11:16:14 2022
# bar 1
# bar 2
# bar 3
     8917  ..  ..  ..  ..  +51 ..  ..  ..  ..  ..  ..  ..  ..  ..  ..  .. 
     9405  ..  ..  ..  ..  -51 ..  ..  ..  ..  ..  ..  ..  ..  ..  ..  .. 
     9877  ..  ..  ..  ..  +46 ..  ..  ..  ..  ..  ..  ..  ..  ..  ..  .. 
    10365  ..  ..  ..  ..  -46 ..  ..  ..  ..  ..  ..  ..  ..  ..  ..  .. 
    10837  ..  ..  ..  ..  +51 ..  ..  ..  ..  ..  ..  ..  ..  ..  ..  .. 
    11325  ..  ..  ..  ..  -51 ..  ..  ..  ..  ..  ..  ..  ..  ..  ..  .. 
# bar 4
    11797  ..  ..  ..  ..  +53 ..  ..  ..  ..  ..  ..  ..  ..  ..  ..  .. 
    12285  ..  ..  ..  ..  -53 ..  ..  ..  ..  ..  ..  ..  ..  ..  ..  .. 
    12757  ..  ..  ..  ..  +55 ..  ..  ..  ..  ..  ..  ..  ..  ..  ..  .. 
    12885  ..  ..  ..  ..  ..  +51 ..  ..  ..  ..  ..  ..  ..  ..  ..  .. 
    13196  ..  ..  ..  ..  -55 ..  ..  ..  ..  ..  ..  ..  ..  ..  ..  .. 
    13717  ..  ..  ..  ..  +56 ..  ..  ..  ..  ..  ..  ..  ..  ..  ..  .. 
    13763  ..  ..  ..  ..  ..  -51 ..  ..  ..  ..  ..  ..  ..  ..  ..  .. 
    13845  ..  ..  ..  ..  ..  +46 ..  ..  ..  ..  ..  ..  ..  ..  ..  .. 
    14171  ..  ..  ..  ..  -56 ..  ..  ..  ..  ..  ..  ..  ..  ..  ..  .. 
    14549  ..  ..  ..  +51 ..  ..  ..  ..  ..  ..  ..  ..  ..  ..  ..  .. 
    14677  ..  ..  ..  ..  +58 ..  ..  ..  ..  ..  ..  ..  ..  ..  ..  .. 
    14756  ..  ..  ..  ..  ..  -46 ..  ..  ..  ..  ..  ..  ..  ..  ..  .. 
    15037  ..  ..  ..  -51 ..  ..  ..  ..  ..  ..  ..  ..  ..  ..  ..  .. 
# bar 5
    15509  ..  ..  ..  +53 ..  ..  ..  ..  ..  ..  ..  ..  ..  ..  ..  .. 
    15997  ..  ..  ..  -53 ..  ..  ..  ..  ..  ..  ..  ..  ..  ..  ..  .. 
    16469  ..  ..  ..  +55 ..  ..  ..  ..  ..  ..  ..  ..  ..  ..  ..  .. 
    16597  ..  ..  ..  ..  -58 ..  ..  ..  ..  ..  ..  ..  ..  ..  ..  .. 
    16597  ..  ..  ..  ..  +60 ..  ..  ..  ..  ..  ..  ..  ..  ..  ..  .. 
    16725  ..  ..  ..  ..  ..  +46 ..  ..  ..  ..  ..  ..  ..  ..  ..  .. 
    16957  ..  ..  ..  -55 ..  ..  ..  ..  ..  ..  ..  ..  ..  ..  ..  .. 
    17429  ..  ..  ..  +56 ..  ..  ..  ..  ..  ..  ..  ..  ..  ..  ..  .. 
    17557  ..  ..  ..  ..  +62 ..  ..  ..  ..  ..  ..  ..  ..  ..  ..  .. 
    17576  ..  ..  ..  ..  -60 ..  ..  ..  ..  ..  ..  ..  ..  ..  ..  .. 
    17883  ..  ..  ..  -56 ..  ..  ..  ..  ..  ..  ..  ..  ..  ..  ..  .. 
    18037  ..  ..  ..  ..  +63 ..  ..  ..  ..  ..  ..  ..  ..  ..  ..  .. 
    18045  ..  ..  ..  ..  -62 ..  ..  ..  ..  ..  ..  ..  ..  ..  ..  .. 
    18389  ..  ..  ..  +58 ..  ..  ..  ..  ..  ..  ..  ..  ..  ..  ..  .. 
    18517  ..  ..  ..  ..  +62 ..  ..  ..  ..  ..  ..  ..  ..  ..  ..  .. 
    18525  ..  ..  ..  ..  -63 ..  ..  ..  ..  ..  ..  ..  ..  ..  ..  .. 
    18645  ..  ..  ..  ..  ..  +48 ..  ..  ..  ..  ..  ..  ..  ..  ..  .. 
    18683  ..  ..  ..  ..  ..  -46 ..  ..  ..  ..  ..  ..  ..  ..  ..  .. 
# bar 6
    19477  ..  ..  ..  ..  +60 ..  ..  ..  ..  ..  ..  ..  ..  ..  ..  .. 
    19496  ..  ..  ..  ..  -62 ..  ..  ..  ..  ..  ..  ..  ..  ..  ..  .. 
    20437  ..  ..  ..  ..  +58 ..  ..  ..  ..  ..  ..  ..  ..  ..  ..  .. 
    20456  ..  ..  ..  ..  -60 ..  ..  ..  ..  ..  ..  ..  ..  ..  ..  .. 
    20565  ..  ..  ..  ..  ..  +50 ..  ..  ..  ..  ..  ..  ..  ..  ..  .. 
    20603  ..  ..  ..  ..  ..  -48 ..  ..  ..  ..  ..  ..  ..  ..  ..  .. 
    21397  ..  ..  ..  ..  +55 ..  ..  ..  ..  ..  ..  ..  ..  ..  ..  .. 
    21416  ..  ..  ..  ..  -58 ..  ..  ..  ..  ..  ..  ..  ..  ..  ..  .. 
    21525  ..  ..  ..  ..  ..  +51 ..  ..  ..  ..  ..  ..  ..  ..  ..  .. 
    21544  ..  ..  ..  ..  ..  -50 ..  ..  ..  ..  ..  ..  ..  ..  ..  .. 
    22357  ..  ..  ..  ..  +56 ..  ..  ..  ..  ..  ..  ..  ..  ..  ..  .. 
    22376  ..  ..  ..  ..  -55 ..  ..  ..  ..  ..  ..  ..  ..  ..  ..  .. 
    22485  ..  ..  ..  ..  ..  +50 ..  ..  ..  ..  ..  ..  ..  ..  ..  .. 
    22504  ..  ..  ..  ..  ..  -51 ..  ..  ..  ..  ..  ..  ..  ..  ..  .. 
# bar 7
    23189  ..  ..  ..  -58 ..  ..  ..  ..  ..  ..  ..  ..  ..  ..  ..  .. 
    24149  ..  ..  ..  +51 ..  ..  ..  ..  ..  ..  ..  ..  ..  ..  ..  .. 
    24149  ..  ..  ..  +58 ..  ..  ..  ..  ..  ..  ..  ..  ..  ..  ..  .. 
    24277  ..  ..  ..  ..  +58 ..  ..  ..  ..  ..  ..  ..  ..  ..  ..  .. 
    24315  ..  ..  ..  ..  -56 ..  ..  ..  ..  ..  ..  ..  ..  ..  ..  .. 
    24405  ..  ..  ..  ..  ..  +48 ..  ..  ..  ..  ..  ..  ..  ..  ..  .. 
    24443  ..  ..  ..  ..  ..  -50 ..  ..  ..  ..  ..  ..  ..  ..  ..  .. 
    25237  ..  ..  ..  ..  +60 ..  ..  ..  ..  ..  ..  ..  ..  ..  ..  .. 
    25256  ..  ..  ..  ..  -58 ..  ..  ..  ..  ..  ..  ..  ..  ..  ..  .. 
    25365  ..  ..  ..  ..  ..  +46 ..  ..  ..  ..  ..  ..  ..  ..  ..  .. 
    25384  ..  ..  ..  ..  ..  -48 ..  ..  ..  ..  ..  ..  ..  ..  ..  .. 
    25717  ..  ..  ..  ..  +62 ..  ..  ..  ..  ..  ..  ..  ..  ..  ..  .. 
    25725  ..  ..  ..  ..  -60 ..  ..  ..  ..  ..  ..  ..  ..  ..  ..  .. 
    26197  ..  ..  ..  ..  +60 ..  ..  ..  ..  ..  ..  ..  ..  ..  ..  .. 
    26205  ..  ..  ..  ..  -62 ..  ..  ..  ..  ..  ..  ..  ..  ..  ..  .. 
    26325  ..  ..  ..  ..  ..  +48 ..  ..  ..  ..  ..  ..  ..  ..  ..  .. 
    26344  ..  ..  ..  ..  ..  -46 ..  ..  ..  ..  ..  ..  ..  ..  ..  .. 
# bar 8
    27157  ..  ..  ..  ..  +58 ..  ..  ..  ..  ..  ..  ..  ..  ..  ..  .. 
    27176  ..  ..  ..  ..  -60 ..  ..  ..  ..  ..  ..  ..  ..  ..  ..  .. 
    28117  ..  ..  ..  ..  +56 ..  ..  ..  ..  ..  ..  ..  ..  ..  ..  .. 
    28136  ..  ..  ..  ..  -58 ..  ..  ..  ..  ..  ..  ..  ..  ..  ..  .. 
    28245  ..  ..  ..  ..  ..  +50 ..  ..  ..  ..  ..  ..  ..  ..  ..  .. 
    28283  ..  ..  ..  ..  ..  -48 ..  ..  ..  ..  ..  ..  ..  ..  ..  .. 
    29028  ..  ..  ..  ..  -56 ..  ..  ..  ..  ..  ..  ..  ..  ..  ..  .. 
    29077  ..  ..  ..  ..  +53 ..  ..  ..  ..  ..  ..  ..  ..  ..  ..  .. 
    30037  ..  ..  ..  ..  -53 ..  ..  ..  ..  ..  ..  ..  ..  ..  ..  .. 
    30037  ..  ..  ..  ..  +55 ..  ..  ..  ..  ..  ..  ..  ..  ..  ..  .. 
    30165  ..  ..  ..  ..  ..  +51 ..  ..  ..  ..  ..  ..  ..  ..  ..  .. 
    30203  ..  ..  ..  ..  ..  -50 ..  ..  ..  ..  ..  ..  ..  ..  ..  .. 
# bar 9
    31957  ..  ..  ..  ..  -55 ..  ..  ..  ..  ..  ..  ..  ..  ..  ..  .. 
    31957  ..  ..  ..  ..  +56 ..  ..  ..  ..  ..  ..  ..  ..  ..  ..  .. 
    31988  ..  ..  ..  ..  ..  -51 ..  ..  ..  ..  ..  ..  ..  ..  ..  .. 
    32085  ..  ..  ..  ..  ..  +53 ..  ..  ..  ..  ..  ..  ..  ..  ..  .. 
    32917  ..  ..  ..  ..  -56 ..  ..  ..  ..  ..  ..  ..  ..  ..  ..  .. 
    32917  ..  ..  ..  ..  +58 ..  ..  ..  ..  ..  ..  ..  ..  ..  ..  .. 
    33045  ..  ..  ..  ..  ..  +50 ..  ..  ..  ..  ..  ..  ..  ..  ..  .. 
    33064  ..  ..  ..  ..  ..  -53 ..  ..  ..  ..  ..  ..  ..  ..  ..  .. 
    33397  ..  ..  ..  ..  -58 ..  ..  ..  ..  ..  ..  ..  ..  ..  ..  .. 
    33397  ..  ..  ..  ..  +60 ..  ..  ..  ..  ..  ..  ..  ..  ..  ..  .. 
    33877  ..  ..  ..  ..  -60 ..  ..  ..  ..  ..  ..  ..  ..  ..  ..  .. 
    33877  ..  ..  ..  ..  +58 ..  ..  ..  ..  ..  ..  ..  ..  ..  ..  .. 
    34005  ..  ..  ..  ..  ..  +55 ..  ..  ..  ..  ..  ..  ..  ..  ..  .. 
    34024  ..  ..  ..  ..  ..  -50 ..  ..  ..  ..  ..  ..  ..  ..  ..  .. 
# bar 10
    35797  ..  ..  ..  ..  -58 ..  ..  ..  ..  ..  ..  ..  ..  ..  ..  .. 
    35797  ..  ..  ..  ..  +60 ..  ..  ..  ..  ..  ..  ..  ..  ..  ..  .. 
    35925  ..  ..  ..  ..  ..  +56 ..  ..  ..  ..  ..  ..  ..  ..  ..  .. 
    35963  ..  ..  ..  ..  ..  -55 ..  ..  ..  ..  ..  ..  ..  ..  ..  .. 
    36757  ..  ..  ..  ..  -60 ..  ..  ..  ..  ..  ..  ..  ..  ..  ..  .. 
    36757  ..  ..  ..  ..  +62 ..  ..  ..  ..  ..  ..  ..  ..  ..  ..  .. 
    36885  ..  ..  ..  ..  ..  +53 ..  ..  ..  ..  ..  ..  ..  ..  ..  .. 
    36904  ..  ..  ..  ..  ..  -56 ..  ..  ..  ..  ..  ..  ..  ..  ..  .. 
    37237  ..  ..  ..  ..  -62 ..  ..  ..  ..  ..  ..  ..  ..  ..  ..  .. 
    37237  ..  ..  ..  ..  +63 ..  ..  ..  ..  ..  ..  ..  ..  ..  ..  .. 
    37717  ..  ..  ..  ..  -63 ..  ..  ..  ..  ..  ..  ..  ..  ..  ..  .. 
    37717  ..  ..  ..  ..  +62 ..  ..  ..  ..  ..  ..  ..  ..  ..  ..  .. 
    37796  ..  ..  ..  ..  ..  -53 ..  ..  ..  ..  ..  ..  ..  ..  ..  .. 
    37845  ..  ..  ..  ..  ..  +58 ..  ..  ..  ..  ..  ..  ..  ..  ..  .. 
# bar 11
    38805  ..  ..  ..  ..  ..  +56 ..  ..  ..  ..  ..  ..  ..  ..  ..  .. 
    38824  ..  ..  ..  ..  ..  -58 ..  ..  ..  ..  ..  ..  ..  ..  ..  .. 
    39637  ..  ..  ..  ..  -62 ..  ..  ..  ..  ..  ..  ..  ..  ..  ..  .. 
    39637  ..  ..  ..  ..  +63 ..  ..  ..  ..  ..  ..  ..  ..  ..  ..  .. 
    39765  ..  ..  ..  ..  ..  +55 ..  ..  ..  ..  ..  ..  ..  ..  ..  .. 
    39784  ..  ..  ..  ..  ..  -56 ..  ..  ..  ..  ..  ..  ..  ..  ..  .. 
    40597  ..  ..  ..  ..  -63 ..  ..  ..  ..  ..  ..  ..  ..  ..  ..  .. 
    40597  ..  ..  ..  ..  +65 ..  ..  ..  ..  ..  ..  ..  ..  ..  ..  .. 
    40725  ..  ..  ..  ..  ..  +51 ..  ..  ..  ..  ..  ..  ..  ..  ..  .. 
    40744  ..  ..  ..  ..  ..  -55 ..  ..  ..  ..  ..  ..  ..  ..  ..  .. 
    41077  ..  ..  ..  ..  -65 ..  ..  ..  ..  ..  ..  ..  ..  ..  ..  .. 
    41077  ..  ..  ..  ..  +67 ..  ..  ..  ..  ..  ..  ..  ..  ..  ..  .. 
    41429  ..  ..  ..  -51 ..  ..  ..  ..  ..  ..  ..  ..  ..  ..  ..  .. 
    41429  ..  ..  ..  -58 ..  ..  ..  ..  ..  ..  ..  ..  ..  ..  ..  .. 
    41557  ..  ..  ..  ..  -67 ..  ..  ..  ..  ..  ..  ..  ..  ..  ..  .. 
    41557  ..  ..  ..  ..  +65 ..  ..  ..  ..  ..  ..  ..  ..  ..  ..  .. 
    41685  ..  ..  ..  ..  ..  +46 ..  ..  ..  ..  ..  ..  ..  ..  ..  .. 
    41685  ..  ..  ..  ..  ..  +53 ..  ..  ..  ..  ..  ..  ..  ..  ..  .. 
    41704  ..  ..  ..  ..  ..  -51 ..  ..  ..  ..  ..  ..  ..  ..  ..  .. 
# bar 12
    43093  ..  +82 ..  ..  ..  ..  ..  ..  ..  ..  ..  ..  ..  ..  ..  .. 
    43213  ..  ..  +63 ..  ..  ..  ..  ..  ..  ..  ..  ..  ..  ..  ..  .. 
    43573  ..  -82 ..  ..  ..  ..  ..  ..  ..  ..  ..  ..  ..  ..  ..  .. 
    44053  ..  +77 ..  ..  ..  ..  ..  ..  ..  ..  ..  ..  ..  ..  ..  .. 
    44533  ..  -77 ..  ..  ..  ..  ..  ..  ..  ..  ..  ..  ..  ..  ..  .. 
    45133  ..  ..  +62 ..  ..  ..  ..  ..  ..  ..  ..  ..  ..  ..  ..  .. 
    45171  ..  ..  -63 ..  ..  ..  ..  ..  ..  ..  ..  ..  ..  ..  ..  .. 
    45269  ..  ..  ..  +53 ..  ..  ..  ..  ..  ..  ..  ..  ..  ..  ..  .. 
    45269  ..  ..  ..  +65 ..  ..  ..  ..  ..  ..  ..  ..  ..  ..  ..  .. 
    45397  ..  ..  ..  ..  -65 ..  ..  ..  ..  ..  ..  ..  ..  ..  ..  .. 
    45397  ..  ..  ..  ..  +65 ..  ..  ..  ..  ..  ..  ..  ..  ..  ..  .. 
# bar 13
    46229  ..  ..  ..  -53 ..  ..  ..  ..  ..  ..  ..  ..  ..  ..  ..  .. 
    46229  ..  ..  ..  -65 ..  ..  ..  ..  ..  ..  ..  ..  ..  ..  ..  .. 
    46933  ..  +82 ..  ..  ..  ..  ..  ..  ..  ..  ..  ..  ..  ..  ..  .. 
    47053  ..  ..  +63 ..  ..  ..  ..  ..  ..  ..  ..  ..  ..  ..  ..  .. 
    47091  ..  ..  -62 ..  ..  ..  ..  ..  ..  ..  ..  ..  ..  ..  ..  .. 
    47413  ..  -82 ..  ..  ..  ..  ..  ..  ..  ..  ..  ..  ..  ..  ..  .. 
    47893  ..  +77 ..  ..  ..  ..  ..  ..  ..  ..  ..  ..  ..  ..  ..  .. 
    48373  ..  -77 ..  ..  ..  ..  ..  ..  ..  ..  ..  ..  ..  ..  ..  .. 
    48973  ..  ..  +62 ..  ..  ..  ..  ..  ..  ..  ..  ..  ..  ..  ..  .. 
    49011  ..  ..  -63 ..  ..  ..  ..  ..  ..  ..  ..  ..  ..  ..  ..  .. 
    49109  ..  ..  ..  +53 ..  ..  ..  ..  ..  ..  ..  ..  ..  ..  ..  .. 
    49109  ..  ..  ..  +65 ..  ..  ..  ..  ..  ..  ..  ..  ..  ..  ..  .. 
    49237  ..  ..  ..  ..  -65 ..  ..  ..  ..  ..  ..  ..  ..  ..  ..  .. 
    49237  ..  ..  ..  ..  +65 ..  ..  ..  ..  ..  ..  ..  ..  ..  ..  .. 
# bar 14
    50069  ..  ..  ..  -53 ..  ..  ..  ..  ..  ..  ..  ..  ..  ..  ..  .. 
    50069  ..  ..  ..  -65 ..  ..  ..  ..  ..  ..  ..  ..  ..  ..  ..  .. 
    50773  ..  +82 ..  ..  ..  ..  ..  ..  ..  ..  ..  ..  ..  ..  ..  .. 
    50893  ..  ..  +63 ..  ..  ..  ..  ..  ..  ..  ..  ..  ..  ..  ..  .. 
    50931  ..  ..  -62 ..  ..  ..  ..  ..  ..  ..  ..  ..  ..  ..  ..  .. 
    51253  ..  -82 ..  ..  ..  ..  ..  ..  ..  ..  ..  ..  ..  ..  ..  .. 
    51733  ..  +77 ..  ..  ..  ..  ..  ..  ..  ..  ..  ..  ..  ..  ..  .. 
    52213  ..  -77 ..  ..  ..  ..  ..  ..  ..  ..  ..  ..  ..  ..  ..  .. 
    52693  ..  +82 ..  ..  ..  ..  ..  ..  ..  ..  ..  ..  ..  ..  ..  .. 
    52813  ..  ..  +62 ..  ..  ..  ..  ..  ..  ..  ..  ..  ..  ..  ..  .. 
    52851  ..  ..  -63 ..  ..  ..  ..  ..  ..  ..  ..  ..  ..  ..  ..  .. 
    53077  ..  ..  ..  ..  -65 ..  ..  ..  ..  ..  ..  ..  ..  ..  ..  .. 
    53077  ..  ..  ..  ..  +65 ..  ..  ..  ..  ..  ..  ..  ..  ..  ..  .. 
    53173  ..  -82 ..  ..  ..  ..  ..  ..  ..  ..  ..  ..  ..  ..  ..  .. 
    53539  ..  ..  ..  ..  ..  -46 ..  ..  ..  ..  ..  ..  ..  ..  ..  .. 
    53539  ..  ..  ..  ..  ..  -53 ..  ..  ..  ..  ..  ..  ..  ..  ..  .. 
    53653  ..  +77 ..  ..  ..  ..  ..  ..  ..  ..  ..  ..  ..  ..  ..  .. 
# bar 15
    54133  ..  -77 ..  ..  ..  ..  ..  ..  ..  ..  ..  ..  ..  ..  ..  .. 
    54636  ..  ..  -62 ..  ..  ..  ..  ..  ..  ..  ..  ..  ..  ..  ..  .. 
    54733  ..  ..  +70 ..  ..  ..  ..  ..  ..  ..  ..  ..  ..  ..  ..  .. 
    54869  ..  ..  ..  +65 ..  ..  ..  ..  ..  ..  ..  ..  ..  ..  ..  .. 
    55221  ..  ..  -70 ..  ..  ..  ..  ..  ..  ..  ..  ..  ..  ..  ..  .. 
    55693  ..  ..  +65 ..  ..  ..  ..  ..  ..  ..  ..  ..  ..  ..  ..  .. 
    55829  ..  ..  ..  -65 ..  ..  ..  ..  ..  ..  ..  ..  ..  ..  ..  .. 
    55829  ..  ..  ..  +63 ..  ..  ..  ..  ..  ..  ..  ..  ..  ..  ..  .. 
    56181  ..  ..  -65 ..  ..  ..  ..  ..  ..  ..  ..  ..  ..  ..  ..  .. 
    56653  ..  ..  +70 ..  ..  ..  ..  ..  ..  ..  ..  ..  ..  ..  ..  .. 
    56789  ..  ..  ..  -63 ..  ..  ..  ..  ..  ..  ..  ..  ..  ..  ..  .. 
    56789  ..  ..  ..  +62 ..  ..  ..  ..  ..  ..  ..  ..  ..  ..  ..  .. 
    56917  ..  ..  ..  ..  -65 ..  ..  ..  ..  ..  ..  ..  ..  ..  ..  .. 
    57141  ..  ..  -70 ..  ..  ..  ..  ..  ..  ..  ..  ..  ..  ..  ..  .. 
# bar 16
    57613  ..  ..  +72 ..  ..  ..  ..  ..  ..  ..  ..  ..  ..  ..  ..  .. 
    57749  ..  ..  ..  -62 ..  ..  ..  ..  ..  ..  ..  ..  ..  ..  ..  .. 
    57749  ..  ..  ..  +60 ..  ..  ..  ..  ..  ..  ..  ..  ..  ..  ..  .. 
    58101  ..  ..  -72 ..  ..  ..  ..  ..  ..  ..  ..  ..  ..  ..  ..  .. 
    58573  ..  ..  +74 ..  ..  ..  ..  ..  ..  ..  ..  ..  ..  ..  ..  .. 
    58709  ..  ..  ..  -60 ..  ..  ..  ..  ..  ..  ..  ..  ..  ..  ..  .. 
    58709  ..  ..  ..  +58 ..  ..  ..  ..  ..  ..  ..  ..  ..  ..  ..  .. 
    58837  ..  ..  ..  ..  +58 ..  ..  ..  ..  ..  ..  ..  ..  ..  ..  .. 
    59061  ..  ..  -74 ..  ..  ..  ..  ..  ..  ..  ..  ..  ..  ..  ..  .. 
    59325  ..  ..  ..  ..  -58 ..  ..  ..  ..  ..  ..  ..  ..  ..  ..  .. 
    59533  ..  ..  +75 ..  ..  ..  ..  ..  ..  ..  ..  ..  ..  ..  ..  .. 
    59669  ..  ..  ..  -58 ..  ..  ..  ..  ..  ..  ..  ..  ..  ..  ..  .. 
    59669  ..  ..  ..  +53 ..  ..  ..  ..  ..  ..  ..  ..  ..  ..  ..  .. 
    59797  ..  ..  ..  ..  +53 ..  ..  ..  ..  ..  ..  ..  ..  ..  ..  .. 
    59987  ..  ..  -75 ..  ..  ..  ..  ..  ..  ..  ..  ..  ..  ..  ..  .. 
    60285  ..  ..  ..  ..  -53 ..  ..  ..  ..  ..  ..  ..  ..  ..  ..  .. 
    60493  ..  ..  +77 ..  ..  ..  ..  ..  ..  ..  ..  ..  ..  ..  ..  .. 
    60629  ..  ..  ..  -53 ..  ..  ..  ..  ..  ..  ..  ..  ..  ..  ..  .. 
    60757  ..  ..  ..  ..  +58 ..  ..  ..  ..  ..  ..  ..  ..  ..  ..  .. 
    61245  ..  ..  ..  ..  -58 ..  ..  ..  ..  ..  ..  ..  ..  ..  ..  .. 
# bar 17
    61717  ..  ..  ..  ..  +60 ..  ..  ..  ..  ..  ..  ..  ..  ..  ..  .. 
    62205  ..  ..  ..  ..  -60 ..  ..  ..  ..  ..  ..  ..  ..  ..  ..  .. 
    62293  ..  +79 ..  ..  ..  ..  ..  ..  ..  ..  ..  ..  ..  ..  ..  .. 
    62677  ..  ..  ..  ..  +62 ..  ..  ..  ..  ..  ..  ..  ..  ..  ..  .. 
    63165  ..  ..  ..  ..  -62 ..  ..  ..  ..  ..  ..  ..  ..  ..  ..  .. 
    63253  ..  +81 ..  ..  ..  ..  ..  ..  ..  ..  ..  ..  ..  ..  ..  .. 
    63272  ..  -79 ..  ..  ..  ..  ..  ..  ..  ..  ..  ..  ..  ..  ..  .. 
    63637  ..  ..  ..  ..  +63 ..  ..  ..  ..  ..  ..  ..  ..  ..  ..  .. 
    63733  ..  +82 ..  ..  ..  ..  ..  ..  ..  ..  ..  ..  ..  ..  ..  .. 
    63741  ..  -81 ..  ..  ..  ..  ..  ..  ..  ..  ..  ..  ..  ..  ..  .. 
    64091  ..  ..  ..  ..  -63 ..  ..  ..  ..  ..  ..  ..  ..  ..  ..  .. 
    64213  ..  +81 ..  ..  ..  ..  ..  ..  ..  ..  ..  ..  ..  ..  ..  .. 
    64221  ..  -82 ..  ..  ..  ..  ..  ..  ..  ..  ..  ..  ..  ..  ..  .. 
    64597  ..  ..  ..  ..  +65 ..  ..  ..  ..  ..  ..  ..  ..  ..  ..  .. 
    65173  ..  +79 ..  ..  ..  ..  ..  ..  ..  ..  ..  ..  ..  ..  ..  .. 
    65192  ..  -81 ..  ..  ..  ..  ..  ..  ..  ..  ..  ..  ..  ..  ..  .. 
# bar 18
    65902  ..  ..  ..  ..  ..  +53 ..  ..  ..  ..  ..  ..  ..  ..  ..  .. 
    66133  ..  +77 ..  ..  ..  ..  ..  ..  ..  ..  ..  ..  ..  ..  ..  .. 
    66152  ..  -79 ..  ..  ..  ..  ..  ..  ..  ..  ..  ..  ..  ..  ..  .. 
    66389  ..  ..  ..  +67 ..  ..  ..  ..  ..  ..  ..  ..  ..  ..  ..  .. 
    66862  ..  ..  ..  ..  ..  -53 ..  ..  ..  ..  ..  ..  ..  ..  ..  .. 
    67093  ..  +74 ..  ..  ..  ..  ..  ..  ..  ..  ..  ..  ..  ..  ..  .. 
    67112  ..  -77 ..  ..  ..  ..  ..  ..  ..  ..  ..  ..  ..  ..  ..  .. 
    67349  ..  ..  ..  +69 ..  ..  ..  ..  ..  ..  ..  ..  ..  ..  ..  .. 
    67368  ..  ..  ..  -67 ..  ..  ..  ..  ..  ..  ..  ..  ..  ..  ..  .. 
    67829  ..  ..  ..  +70 ..  ..  ..  ..  ..  ..  ..  ..  ..  ..  ..  .. 
    67837  ..  ..  ..  -69 ..  ..  ..  ..  ..  ..  ..  ..  ..  ..  ..  .. 
    68053  ..  +77 ..  ..  ..  ..  ..  ..  ..  ..  ..  ..  ..  ..  ..  .. 
    68072  ..  -74 ..  ..  ..  ..  ..  ..  ..  ..  ..  ..  ..  ..  ..  .. 
    68173  ..  ..  -77 ..  ..  ..  ..  ..  ..  ..  ..  ..  ..  ..  ..  .. 
    68309  ..  ..  ..  +69 ..  ..  ..  ..  ..  ..  ..  ..  ..  ..  ..  .. 
    68317  ..  ..  ..  -70 ..  ..  ..  ..  ..  ..  ..  ..  ..  ..  ..  .. 
# bar 19
    69269  ..  ..  ..  +67 ..  ..  ..  ..  ..  ..  ..  ..  ..  ..  ..  .. 
    69288  ..  ..  ..  -69 ..  ..  ..  ..  ..  ..  ..  ..  ..  ..  ..  .. 
    69742  ..  ..  ..  ..  ..  +53 ..  ..  ..  ..  ..  ..  ..  ..  ..  .. 
    70093  ..  ..  +79 ..  ..  ..  ..  ..  ..  ..  ..  ..  ..  ..  ..  .. 
    70229  ..  ..  ..  +65 ..  ..  ..  ..  ..  ..  ..  ..  ..  ..  ..  .. 
    70248  ..  ..  ..  -67 ..  ..  ..  ..  ..  ..  ..  ..  ..  ..  ..  .. 
    70573  ..  ..  +81 ..  ..  ..  ..  ..  ..  ..  ..  ..  ..  ..  ..  .. 
    70581  ..  ..  -79 ..  ..  ..  ..  ..  ..  ..  ..  ..  ..  ..  ..  .. 
    70702  ..  ..  ..  ..  ..  -53 ..  ..  ..  ..  ..  ..  ..  ..  ..  .. 
    71053  ..  ..  +79 ..  ..  ..  ..  ..  ..  ..  ..  ..  ..  ..  ..  .. 
    71061  ..  ..  -81 ..  ..  ..  ..  ..  ..  ..  ..  ..  ..  ..  ..  .. 
    71189  ..  ..  ..  +62 ..  ..  ..  ..  ..  ..  ..  ..  ..  ..  ..  .. 
    71208  ..  ..  ..  -65 ..  ..  ..  ..  ..  ..  ..  ..  ..  ..  ..  .. 
    71533  ..  ..  +81 ..  ..  ..  ..  ..  ..  ..  ..  ..  ..  ..  ..  .. 
    71541  ..  ..  -79 ..  ..  ..  ..  ..  ..  ..  ..  ..  ..  ..  ..  .. 
    71987  ..  ..  -81 ..  ..  ..  ..  ..  ..  ..  ..  ..  ..  ..  ..  .. 
    72013  ..  ..  +77 ..  ..  ..  ..  ..  ..  ..  ..  ..  ..  ..  ..  .. 
    72100  ..  ..  ..  -62 ..  ..  ..  ..  ..  ..  ..  ..  ..  ..  ..  .. 
    72149  ..  ..  ..  +65 ..  ..  ..  ..  ..  ..  ..  ..  ..  ..  ..  .. 
    72277  ..  ..  ..  ..  -65 ..  ..  ..  ..  ..  ..  ..  ..  ..  ..  .. 
    72493  ..  ..  +79 ..  ..  ..  ..  ..  ..  ..  ..  ..  ..  ..  ..  .. 
    72501  ..  ..  -77 ..  ..  ..  ..  ..  ..  ..  ..  ..  ..  ..  ..  .. 
    72622  ..  ..  ..  ..  ..  +41 ..  ..  ..  ..  ..  ..  ..  ..  ..  .. 
# bar 20
    72973  ..  ..  +77 ..  ..  ..  ..  ..  ..  ..  ..  ..  ..  ..  ..  .. 
    72981  ..  ..  -79 ..  ..  ..  ..  ..  ..  ..  ..  ..  ..  ..  ..  .. 
    73453  ..  ..  +79 ..  ..  ..  ..  ..  ..  ..  ..  ..  ..  ..  ..  .. 
    73461  ..  ..  -77 ..  ..  ..  ..  ..  ..  ..  ..  ..  ..  ..  ..  .. 
    73582  ..  ..  ..  ..  ..  -41 ..  ..  ..  ..  ..  ..  ..  ..  ..  .. 
    73582  ..  ..  ..  ..  ..  +53 ..  ..  ..  ..  ..  ..  ..  ..  ..  .. 
    73933  ..  ..  +74 ..  ..  ..  ..  ..  ..  ..  ..  ..  ..  ..  ..  .. 
    73941  ..  ..  -79 ..  ..  ..  ..  ..  ..  ..  ..  ..  ..  ..  ..  .. 
    74069  ..  ..  ..  +67 ..  ..  ..  ..  ..  ..  ..  ..  ..  ..  ..  .. 
    74107  ..  ..  ..  -65 ..  ..  ..  ..  ..  ..  ..  ..  ..  ..  ..  .. 
    74413  ..  ..  +75 ..  ..  ..  ..  ..  ..  ..  ..  ..  ..  ..  ..  .. 
    74421  ..  ..  -74 ..  ..  ..  ..  ..  ..  ..  ..  ..  ..  ..  ..  .. 
    74542  ..  ..  ..  ..  ..  -53 ..  ..  ..  ..  ..  ..  ..  ..  ..  .. 
    74542  ..  ..  ..  ..  ..  +41 ..  ..  ..  ..  ..  ..  ..  ..  ..  .. 
    74893  ..  ..  +74 ..  ..  ..  ..  ..  ..  ..  ..  ..  ..  ..  ..  .. 
    74901  ..  ..  -75 ..  ..  ..  ..  ..  ..  ..  ..  ..  ..  ..  ..  .. 
    75029  ..  ..  ..  +69 ..  ..  ..  ..  ..  ..  ..  ..  ..  ..  ..  .. 
    75048  ..  ..  ..  -67 ..  ..  ..  ..  ..  ..  ..  ..  ..  ..  ..  .. 
    75373  ..  ..  +75 ..  ..  ..  ..  ..  ..  ..  ..  ..  ..  ..  ..  .. 
    75381  ..  ..  -74 ..  ..  ..  ..  ..  ..  ..  ..  ..  ..  ..  ..  .. 
    75502  ..  ..  ..  ..  ..  -41 ..  ..  ..  ..  ..  ..  ..  ..  ..  .. 
    75509  ..  ..  ..  +70 ..  ..  ..  ..  ..  ..  ..  ..  ..  ..  ..  .. 
    75517  ..  ..  ..  -69 ..  ..  ..  ..  ..  ..  ..  ..  ..  ..  ..  .. 
    75853  ..  ..  +77 ..  ..  ..  ..  ..  ..  ..  ..  ..  ..  ..  ..  .. 
    75861  ..  ..  -75 ..  ..  ..  ..  ..  ..  ..  ..  ..  ..  ..  ..  .. 
    75989  ..  ..  ..  +69 ..  ..  ..  ..  ..  ..  ..  ..  ..  ..  ..  .. 
    75997  ..  ..  ..  -70 ..  ..  ..  ..  ..  ..  ..  ..  ..  ..  ..  .. 
    76258  ..  -77 ..  ..  ..  ..  ..  ..  ..  ..  ..  ..  ..  ..  ..  .. 
    76462  ..  ..  ..  ..  ..  +41 ..  ..  ..  ..  ..  ..  ..  ..  ..  .. 
    76693  ..  +79 ..  ..  ..  ..  ..  ..  ..  ..  ..  ..  ..  ..  ..  .. 
# bar 21
