# Supplementary material for: Fingerprints, barcode sequences and quasi-phylogenies–Tools for analysing polyphonic music
Source: PLoS One. 2023 Mar 2;18(3):e0280478. doi: 10.1371/journal.pone.0280478 (PMC9980773; doi:10.1371/journal.pone.0280478)
Supplement: S6 Fig — (ZIP) [file pone.0280478.s006.zip › S6_Rameau-intermediate-files/mahler_1888.vps]

* File : .\data\mahler_1888.vps Time : Mon Dec 26 13:25:24 2022
* File : .\data\mahler_1888.rdl Time : Mon Dec 26 13:25:24 2022
* File : .\data\mahler_1888.mid Time : Wed Jun  1 11:16:14 2022
# bar 3
3,
10,
3,
# bar 4
5,
7,
3,7,
3,
3,8,
8,
10,8,
10,
10,3,
10,3,10,
3,10,
10,
# bar 5
5,10,
10,
7,10,
7,0,
10,7,0,
10,0,
10,8,0,
10,8,0,2,
10,8,2,
10,2,
10,2,3,
10,3,
10,10,3,
10,10,2,3,
10,10,2,
10,0,10,2,
0,10,2,
# bar 6
0,10,0,2,
0,10,0,
0,10,0,
0,10,
0,2,10,
2,10,
2,7,10,
2,7,10,
2,3,7,10,
3,7,10,
3,7,8,10,
3,8,10,
2,3,8,10,
2,8,10,
# bar 7
2,8,
2,3,8,10,
2,3,8,10,
2,3,10,
0,2,3,10,
0,3,10,
0,3,10,0,
0,3,10,0,
10,0,3,10,0,
10,3,10,0,
10,3,10,0,2,
10,3,10,2,
10,3,10,0,2,
10,3,10,0,
10,0,3,10,0,
0,3,10,0,
# bar 8
0,3,10,0,
0,3,10,
0,3,8,10,
0,3,8,10,
0,2,3,8,10,
2,3,8,10,
2,3,10,
2,3,5,10,
2,3,7,10,
2,3,7,10,
3,7,10,
# bar 9
3,8,10,
3,8,10,
3,5,8,10,
3,5,10,
2,3,5,10,
2,3,10,
2,3,10,0,
2,3,10,
2,3,7,10,
3,7,10,
# bar 10
3,7,10,0,
3,7,8,10,0,
3,8,10,0,
3,8,10,2,
3,5,8,10,2,
3,5,10,2,
3,5,10,3,
3,5,10,2,
3,10,2,
3,10,2,
# bar 11
3,8,10,2,
3,8,10,2,
3,8,10,3,
3,7,8,10,3,
3,7,10,3,
3,7,10,5,
3,7,10,5,
3,10,5,
3,10,7,
3,7,
3,5,
10,3,5,5,
10,5,5,
# bar 12
10,5,5,10,
10,5,3,5,10,
10,5,3,5,
10,5,3,5,5,
10,5,3,5,
10,5,2,3,5,
10,5,2,5,
10,5,2,5,
10,5,2,5,
# bar 13
10,5,2,5,
10,5,2,5,10,
10,5,2,3,5,10,
10,5,3,5,10,
10,5,3,5,
10,5,3,5,5,
10,5,3,5,
10,5,2,3,5,
10,5,2,5,
10,5,2,5,
10,5,2,5,
# bar 14
10,5,2,5,
10,5,2,5,10,
10,5,2,3,5,10,
10,5,3,5,10,
10,5,3,5,
10,5,3,5,5,
10,5,3,5,
10,5,3,5,10,
10,5,2,3,5,10,
10,5,2,5,10,
10,5,2,5,10,
10,5,2,5,
2,5,
2,5,5,
# bar 15
2,5,
5,
5,10,
5,10,
5,
5,
3,5,
3,5,
3,5,10,
2,5,10,
2,10,
2,
# bar 16
2,0,
0,0,
0,
0,2,
10,2,
10,2,
10,
10,
10,3,
5,3,
5,3,
5,
5,
5,5,
5,
10,5,
5,
# bar 17
0,5,
5,
5,7,
2,5,7,
5,7,
5,7,9,
5,9,
3,5,9,
3,5,9,10,
3,5,10,
5,10,
5,9,10,
5,9,
5,5,9,
5,5,7,9,
5,5,7,
# bar 18
5,5,5,7,
5,5,5,7,
5,5,5,
5,5,7,5,
5,7,5,
5,7,2,5,
5,7,2,5,
5,7,9,2,5,
5,9,2,5,
5,9,10,2,5,
5,10,2,5,
5,10,2,5,
5,10,5,
5,10,5,
5,9,10,5,
5,9,5,
# bar 19
5,7,9,5,
5,7,5,
5,5,7,5,
5,5,7,5,7,
5,5,7,5,7,
5,5,5,7,
5,5,5,7,9,
5,5,5,9,
5,5,9,
5,5,7,9,
5,5,7,
2,5,5,7,
2,5,5,7,
2,5,5,7,9,
2,5,5,9,
2,5,5,
2,5,5,
5,5,
5,5,
5,5,
5,5,7,
5,5,7,
5,5,5,7,
# bar 20
5,5,5,7,
5,5,5,
5,5,5,7,
5,5,5,7,
5,5,5,7,
5,5,2,5,7,
5,5,2,5,
5,5,7,2,5,
5,7,2,5,
5,7,2,3,5,
5,7,3,5,
5,7,3,5,
5,7,2,3,5,
5,7,2,5,
5,7,9,2,5,
5,9,2,5,
5,9,2,3,5,
5,9,3,5,
9,3,5,
9,10,3,5,
10,3,5,
10,3,5,
10,5,
9,10,5,
9,5,
9,5,
5,9,5,
5,9,5,7,
