# Supplementary material for: Fingerprints, barcode sequences and quasi-phylogenies–Tools for analysing polyphonic music
Source: PLoS One. 2023 Mar 2;18(3):e0280478. doi: 10.1371/journal.pone.0280478 (PMC9980773; doi:10.1371/journal.pone.0280478)
Supplement: S6 Fig — (ZIP) [file pone.0280478.s006.zip › S6_Rameau-intermediate-files/mahler_1902.pcs]

* File : .\data\mahler_1902.pcs Time : Mon Dec 26 13:25:29 2022
* File : .\data\mahler_1902.vps Time : Mon Dec 26 13:25:29 2022
* File : .\data\mahler_1902.rdl Time : Mon Dec 26 13:25:29 2022
* File : .\data\mahler_1902.mid Time : Wed Jun  1 11:16:09 2022
# bar 2
1-1
# bar 3
2-3
# bar 4
2-3
2-3
3-7
3-7
2-5
3-7
4-23
4-23
5-35
4-26
3-7
4-26
3-11
3-11
4-26
4-26
4-26
3-11
4-20
4-20
4-20
3-11
# bar 5
3-11
2-3
3-11
4-14
3-2
3-2
2-3
2-3
2-3
2-3
3-11
3-11
3-11
4-26
4-26
4-26
5-35
4-23
# bar 6
4-23
3-9
2-5
3-9
4-22
3-11
4-14
4-14
3-9
3-9
3-9
3-9
2-2
2-2
2-2
3-2
2-3
3-11
# bar 7
3-11
3-11
4-26
4-26
4-27
4-27
4-27
3-11
3-11
3-11
3-11
4-27
4-27
4-23
4-23
5-29
4-27
# bar 8
4-27
3-10
2-3
3-11
3-11
2-3
3-3
3-3
3-3
3-3
4-17
3-11
2-4
3-11
3-11
4-14
3-9
2-2
3-8
3-8
4-27
5-31
4-28
# bar 9
4-28
3-10
2-3
2-3
3-7
3-7
4-11
4-11
5-26
4-12
3-2
4-12
4-19
5-21
4-17
3-3
3-3
2-3
3-11
3-11
3-11
# bar 10
3-11
2-4
3-8
3-8
3-10
4-18
3-11
4-19
4-19
4-14
5-23
4-23
3-9
4-22
3-7
4-22
3-11
2-3
3-7
4-22
4-22
4-22
3-9
3-9
# bar 11
3-9
3-9
3-9
3-9
2-5
3-9
2-2
# bar 12
3-9
4-22
3-11
3-11
4-26
4-26
3-7
3-7
4-22
3-11
3-11
2-4
3-11
3-11
2-5
3-11
3-11
4-14
5-27
5-27
# bar 13
4-26
5-27
4-20
4-20
3-11
# bar 14
3-11
3-11
3-11
3-11
3-11
4-14
4-14
3-9
4-14
3-11
2-3
2-3
4-29
3-5
4-29
4-27
4-27
# bar 15
4-27
5-31
4-28
2-6
4-28
# bar 16
3-10
4-28
2-6
3-8
4-24
4-24
3-12
3-12
4-24
5-26
4-27
4-27
4-27
3-8
4-27
3-10
4-28
4-28
# bar 17
3-10
3-10
3-5
3-11
2-5
3-9
2-5
2-5
3-5
4-29
4-29
4-29
3-11
# bar 18
3-11
3-11
3-11
3-11
5-20
4-14
4-22
4-22
3-11
3-11
3-11
# bar 19
3-11
4-19
4-19
3-12
5-26
6-28
5-31
4-13
3-2
4-12
# bar 20
2-4
1-1
2-4
2-4
2-4
2-5
1-1
3-2
2-3
2-3
