# Supplementary material for: Fingerprints, barcode sequences and quasi-phylogenies–Tools for analysing polyphonic music
Source: PLoS One. 2023 Mar 2;18(3):e0280478. doi: 10.1371/journal.pone.0280478 (PMC9980773; doi:10.1371/journal.pone.0280478)
Supplement: S6 Fig — (ZIP) [file pone.0280478.s006.zip › S6_Rameau-intermediate-files/mahler_1902.rdl]

* File : .\data\mahler_1902.rdl Time : Mon Dec 26 13:25:29 2022
* File : .\data\mahler_1902.mid Time : Wed Jun  1 11:16:09 2022
# bar 1
# bar 2
     6741  ..  ..  +61 ..  ..  ..  ..  ..  ..  ..  ..  ..  ..  ..  ..  .. 
# bar 3
     8789  ..  ..  ..  +58 ..  ..  ..  ..  ..  ..  ..  ..  ..  ..  ..  .. 
# bar 4
    11797  ..  ..  ..  ..  +58 ..  ..  ..  ..  ..  ..  ..  ..  ..  ..  .. 
    12853  ..  +61 ..  ..  ..  ..  ..  ..  ..  ..  ..  ..  ..  ..  ..  .. 
    13333  ..  +63 ..  ..  ..  ..  ..  ..  ..  ..  ..  ..  ..  ..  ..  .. 
    13341  ..  -61 ..  ..  ..  ..  ..  ..  ..  ..  ..  ..  ..  ..  ..  .. 
    13461  ..  ..  -61 ..  ..  ..  ..  ..  ..  ..  ..  ..  ..  ..  ..  .. 
    13461  ..  ..  +58 ..  ..  ..  ..  ..  ..  ..  ..  ..  ..  ..  ..  .. 
    13589  ..  ..  ..  -58 ..  ..  ..  ..  ..  ..  ..  ..  ..  ..  ..  .. 
    13589  ..  ..  ..  +61 ..  ..  ..  ..  ..  ..  ..  ..  ..  ..  ..  .. 
    13717  ..  ..  ..  ..  +56 ..  ..  ..  ..  ..  ..  ..  ..  ..  ..  .. 
    13755  ..  ..  ..  ..  -58 ..  ..  ..  ..  ..  ..  ..  ..  ..  ..  .. 
    13813  ..  +65 ..  ..  ..  ..  ..  ..  ..  ..  ..  ..  ..  ..  ..  .. 
    13821  ..  -63 ..  ..  ..  ..  ..  ..  ..  ..  ..  ..  ..  ..  ..  .. 
    14267  ..  -65 ..  ..  ..  ..  ..  ..  ..  ..  ..  ..  ..  ..  ..  .. 
    14293  ..  +65 ..  ..  ..  ..  ..  ..  ..  ..  ..  ..  ..  ..  ..  .. 
    14387  ..  ..  -58 ..  ..  ..  ..  ..  ..  ..  ..  ..  ..  ..  ..  .. 
    14421  ..  ..  +61 ..  ..  ..  ..  ..  ..  ..  ..  ..  ..  ..  ..  .. 
    14549  ..  ..  ..  +58 ..  ..  ..  ..  ..  ..  ..  ..  ..  ..  ..  .. 
    14568  ..  ..  ..  -61 ..  ..  ..  ..  ..  ..  ..  ..  ..  ..  ..  .. 
    14677  ..  ..  ..  ..  +49 ..  ..  ..  ..  ..  ..  ..  ..  ..  ..  .. 
    14696  ..  ..  ..  ..  -56 ..  ..  ..  ..  ..  ..  ..  ..  ..  ..  .. 
    14805  ..  ..  ..  ..  ..  +42 ..  ..  ..  ..  ..  ..  ..  ..  ..  .. 
    14933  ..  ..  ..  ..  ..  ..  +61 ..  ..  ..  ..  ..  ..  ..  ..  .. 
    15253  ..  +66 ..  ..  ..  ..  ..  ..  ..  ..  ..  ..  ..  ..  ..  .. 
    15272  ..  -65 ..  ..  ..  ..  ..  ..  ..  ..  ..  ..  ..  ..  ..  .. 
# bar 5
    15765  ..  ..  ..  ..  ..  -42 ..  ..  ..  ..  ..  ..  ..  ..  ..  .. 
    16618  ..  -66 ..  ..  ..  ..  ..  ..  ..  ..  ..  ..  ..  ..  ..  .. 
    16693  ..  +66 ..  ..  ..  ..  ..  ..  ..  ..  ..  ..  ..  ..  ..  .. 
    17173  ..  +71 ..  ..  ..  ..  ..  ..  ..  ..  ..  ..  ..  ..  ..  .. 
    17181  ..  -66 ..  ..  ..  ..  ..  ..  ..  ..  ..  ..  ..  ..  ..  .. 
    17653  ..  +70 ..  ..  ..  ..  ..  ..  ..  ..  ..  ..  ..  ..  ..  .. 
    17661  ..  -71 ..  ..  ..  ..  ..  ..  ..  ..  ..  ..  ..  ..  ..  .. 
    17878  ..  -70 ..  ..  ..  ..  ..  ..  ..  ..  ..  ..  ..  ..  ..  .. 
    18066  ..  ..  -61 ..  ..  ..  ..  ..  ..  ..  ..  ..  ..  ..  ..  .. 
    18133  ..  +70 ..  ..  ..  ..  ..  ..  ..  ..  ..  ..  ..  ..  ..  .. 
    18261  ..  ..  +66 ..  ..  ..  ..  ..  ..  ..  ..  ..  ..  ..  ..  .. 
    18265  ..  ..  ..  -58 ..  ..  ..  ..  ..  ..  ..  ..  ..  ..  ..  .. 
    18322  ..  ..  ..  ..  -49 ..  ..  ..  ..  ..  ..  ..  ..  ..  ..  .. 
    18389  ..  ..  ..  +63 ..  ..  ..  ..  ..  ..  ..  ..  ..  ..  ..  .. 
    18517  ..  ..  ..  ..  +49 ..  ..  ..  ..  ..  ..  ..  ..  ..  ..  .. 
    18645  ..  ..  ..  ..  ..  +37 ..  ..  ..  ..  ..  ..  ..  ..  ..  .. 
    19093  ..  +68 ..  ..  ..  ..  ..  ..  ..  ..  ..  ..  ..  ..  ..  .. 
    19112  ..  -70 ..  ..  ..  ..  ..  ..  ..  ..  ..  ..  ..  ..  ..  .. 
# bar 6
    19605  ..  ..  ..  ..  ..  -37 ..  ..  ..  ..  ..  ..  ..  ..  ..  .. 
    20212  ..  ..  ..  -63 ..  ..  ..  ..  ..  ..  ..  ..  ..  ..  ..  .. 
    20458  ..  -68 ..  ..  ..  ..  ..  ..  ..  ..  ..  ..  ..  ..  ..  .. 
    20533  ..  +68 ..  ..  ..  ..  ..  ..  ..  ..  ..  ..  ..  ..  ..  .. 
    21013  ..  +70 ..  ..  ..  ..  ..  ..  ..  ..  ..  ..  ..  ..  ..  .. 
    21021  ..  -68 ..  ..  ..  ..  ..  ..  ..  ..  ..  ..  ..  ..  ..  .. 
    21397  ..  ..  ..  ..  +47 ..  ..  ..  ..  ..  ..  ..  ..  ..  ..  .. 
    21453  ..  ..  ..  ..  -49 ..  ..  ..  ..  ..  ..  ..  ..  ..  ..  .. 
    21467  ..  -70 ..  ..  ..  ..  ..  ..  ..  ..  ..  ..  ..  ..  ..  .. 
    21493  ..  +71 ..  ..  ..  ..  ..  ..  ..  ..  ..  ..  ..  ..  ..  .. 
    21525  ..  ..  ..  ..  ..  +35 ..  ..  ..  ..  ..  ..  ..  ..  ..  .. 
    21973  ..  -71 ..  ..  ..  ..  ..  ..  ..  ..  ..  ..  ..  ..  ..  .. 
    21973  ..  +73 ..  ..  ..  ..  ..  ..  ..  ..  ..  ..  ..  ..  ..  .. 
    22101  ..  ..  -66 ..  ..  ..  ..  ..  ..  ..  ..  ..  ..  ..  ..  .. 
    22101  ..  ..  +61 ..  ..  ..  ..  ..  ..  ..  ..  ..  ..  ..  ..  .. 
    22229  ..  ..  ..  +61 ..  ..  ..  ..  ..  ..  ..  ..  ..  ..  ..  .. 
    22308  ..  ..  ..  ..  -47 ..  ..  ..  ..  ..  ..  ..  ..  ..  ..  .. 
    22357  ..  ..  ..  ..  +46 ..  ..  ..  ..  ..  ..  ..  ..  ..  ..  .. 
    22485  ..  ..  ..  ..  ..  -35 ..  ..  ..  ..  ..  ..  ..  ..  ..  .. 
    22485  ..  ..  ..  ..  ..  +34 ..  ..  ..  ..  ..  ..  ..  ..  ..  .. 
    22613  ..  ..  ..  ..  ..  ..  -61 ..  ..  ..  ..  ..  ..  ..  ..  .. 
    22613  ..  ..  ..  ..  ..  ..  +66 ..  ..  ..  ..  ..  ..  ..  ..  .. 
# bar 7
    23413  ..  -73 ..  ..  ..  ..  ..  ..  ..  ..  ..  ..  ..  ..  ..  .. 
    23413  ..  +73 ..  ..  ..  ..  ..  ..  ..  ..  ..  ..  ..  ..  ..  .. 
    23445  ..  ..  ..  ..  ..  -34 ..  ..  ..  ..  ..  ..  ..  ..  ..  .. 
    23893  ..  +75 ..  ..  ..  ..  ..  ..  ..  ..  ..  ..  ..  ..  ..  .. 
    23901  ..  -73 ..  ..  ..  ..  ..  ..  ..  ..  ..  ..  ..  ..  ..  .. 
    24277  ..  ..  ..  ..  -46 ..  ..  ..  ..  ..  ..  ..  ..  ..  ..  .. 
    24277  ..  ..  ..  ..  +45 ..  ..  ..  ..  ..  ..  ..  ..  ..  ..  .. 
    24405  ..  ..  ..  ..  ..  +33 ..  ..  ..  ..  ..  ..  ..  ..  ..  .. 
    25333  ..  +73 ..  ..  ..  ..  ..  ..  ..  ..  ..  ..  ..  ..  ..  .. 
    25359  ..  -75 ..  ..  ..  ..  ..  ..  ..  ..  ..  ..  ..  ..  ..  .. 
    25365  ..  ..  ..  ..  ..  -33 ..  ..  ..  ..  ..  ..  ..  ..  ..  .. 
    25787  ..  -73 ..  ..  ..  ..  ..  ..  ..  ..  ..  ..  ..  ..  ..  .. 
    25813  ..  +73 ..  ..  ..  ..  ..  ..  ..  ..  ..  ..  ..  ..  ..  .. 
    25941  ..  ..  -61 ..  ..  ..  ..  ..  ..  ..  ..  ..  ..  ..  ..  .. 
    25941  ..  ..  +63 ..  ..  ..  ..  ..  ..  ..  ..  ..  ..  ..  ..  .. 
    26069  ..  ..  ..  -61 ..  ..  ..  ..  ..  ..  ..  ..  ..  ..  ..  .. 
    26069  ..  ..  ..  +63 ..  ..  ..  ..  ..  ..  ..  ..  ..  ..  ..  .. 
    26197  ..  ..  ..  ..  -45 ..  ..  ..  ..  ..  ..  ..  ..  ..  ..  .. 
    26197  ..  ..  ..  ..  +44 ..  ..  ..  ..  ..  ..  ..  ..  ..  ..  .. 
    26325  ..  ..  ..  ..  ..  +32 ..  ..  ..  ..  ..  ..  ..  ..  ..  .. 
    26773  ..  +72 ..  ..  ..  ..  ..  ..  ..  ..  ..  ..  ..  ..  ..  .. 
    26792  ..  -73 ..  ..  ..  ..  ..  ..  ..  ..  ..  ..  ..  ..  ..  .. 
# bar 8
    27285  ..  ..  ..  ..  ..  -32 ..  ..  ..  ..  ..  ..  ..  ..  ..  .. 
    28117  ..  ..  ..  ..  -44 ..  ..  ..  ..  ..  ..  ..  ..  ..  ..  .. 
    28138  ..  -72 ..  ..  ..  ..  ..  ..  ..  ..  ..  ..  ..  ..  ..  .. 
    28213  ..  +71 ..  ..  ..  ..  ..  ..  ..  ..  ..  ..  ..  ..  ..  .. 
    28693  ..  +75 ..  ..  ..  ..  ..  ..  ..  ..  ..  ..  ..  ..  ..  .. 
    28701  ..  -71 ..  ..  ..  ..  ..  ..  ..  ..  ..  ..  ..  ..  ..  .. 
    28821  ..  ..  +62 ..  ..  ..  ..  ..  ..  ..  ..  ..  ..  ..  ..  .. 
    28877  ..  ..  -63 ..  ..  ..  ..  ..  ..  ..  ..  ..  ..  ..  ..  .. 
    28949  ..  ..  ..  +62 ..  ..  ..  ..  ..  ..  ..  ..  ..  ..  ..  .. 
    29005  ..  ..  ..  -63 ..  ..  ..  ..  ..  ..  ..  ..  ..  ..  ..  .. 
    29173  ..  +71 ..  ..  ..  ..  ..  ..  ..  ..  ..  ..  ..  ..  ..  .. 
    29181  ..  -75 ..  ..  ..  ..  ..  ..  ..  ..  ..  ..  ..  ..  ..  .. 
    29627  ..  -71 ..  ..  ..  ..  ..  ..  ..  ..  ..  ..  ..  ..  ..  .. 
    29653  ..  +71 ..  ..  ..  ..  ..  ..  ..  ..  ..  ..  ..  ..  ..  .. 
    29732  ..  ..  -62 ..  ..  ..  ..  ..  ..  ..  ..  ..  ..  ..  ..  .. 
    29781  ..  ..  +61 ..  ..  ..  ..  ..  ..  ..  ..  ..  ..  ..  ..  .. 
    29860  ..  ..  ..  -62 ..  ..  ..  ..  ..  ..  ..  ..  ..  ..  ..  .. 
    29907  ..  ..  ..  ..  ..  ..  -66 ..  ..  ..  ..  ..  ..  ..  ..  .. 
    29909  ..  ..  ..  +43 ..  ..  ..  ..  ..  ..  ..  ..  ..  ..  ..  .. 
    30037  ..  ..  ..  ..  +43 ..  ..  ..  ..  ..  ..  ..  ..  ..  ..  .. 
    30293  ..  ..  ..  ..  ..  ..  +64 ..  ..  ..  ..  ..  ..  ..  ..  .. 
    30613  ..  +70 ..  ..  ..  ..  ..  ..  ..  ..  ..  ..  ..  ..  ..  .. 
    30632  ..  -71 ..  ..  ..  ..  ..  ..  ..  ..  ..  ..  ..  ..  ..  .. 
# bar 9
    30869  ..  ..  ..  -43 ..  ..  ..  ..  ..  ..  ..  ..  ..  ..  ..  .. 
    30997  ..  ..  ..  ..  -43 ..  ..  ..  ..  ..  ..  ..  ..  ..  ..  .. 
    31978  ..  -70 ..  ..  ..  ..  ..  ..  ..  ..  ..  ..  ..  ..  ..  .. 
    32053  ..  +73 ..  ..  ..  ..  ..  ..  ..  ..  ..  ..  ..  ..  ..  .. 
    32533  ..  +71 ..  ..  ..  ..  ..  ..  ..  ..  ..  ..  ..  ..  ..  .. 
    32541  ..  -73 ..  ..  ..  ..  ..  ..  ..  ..  ..  ..  ..  ..  ..  .. 
    32789  ..  ..  ..  +39 ..  ..  ..  ..  ..  ..  ..  ..  ..  ..  ..  .. 
    32917  ..  ..  ..  ..  +39 ..  ..  ..  ..  ..  ..  ..  ..  ..  ..  .. 
    33013  ..  +67 ..  ..  ..  ..  ..  ..  ..  ..  ..  ..  ..  ..  ..  .. 
    33021  ..  -71 ..  ..  ..  ..  ..  ..  ..  ..  ..  ..  ..  ..  ..  .. 
    33467  ..  -67 ..  ..  ..  ..  ..  ..  ..  ..  ..  ..  ..  ..  ..  .. 
    33493  ..  +67 ..  ..  ..  ..  ..  ..  ..  ..  ..  ..  ..  ..  ..  .. 
    33621  ..  ..  -61 ..  ..  ..  ..  ..  ..  ..  ..  ..  ..  ..  ..  .. 
    33621  ..  ..  +59 ..  ..  ..  ..  ..  ..  ..  ..  ..  ..  ..  ..  .. 
    33749  ..  ..  ..  -39 ..  ..  ..  ..  ..  ..  ..  ..  ..  ..  ..  .. 
    33749  ..  ..  ..  +44 ..  ..  ..  ..  ..  ..  ..  ..  ..  ..  ..  .. 
    33877  ..  ..  ..  ..  -39 ..  ..  ..  ..  ..  ..  ..  ..  ..  ..  .. 
    33877  ..  ..  ..  ..  +44 ..  ..  ..  ..  ..  ..  ..  ..  ..  ..  .. 
    33938  ..  ..  ..  ..  ..  ..  -64 ..  ..  ..  ..  ..  ..  ..  ..  .. 
    33973  ..  +68 ..  ..  ..  ..  ..  ..  ..  ..  ..  ..  ..  ..  ..  .. 
    33981  ..  -67 ..  ..  ..  ..  ..  ..  ..  ..  ..  ..  ..  ..  ..  .. 
    34133  ..  ..  ..  ..  ..  ..  +63 ..  ..  ..  ..  ..  ..  ..  ..  .. 
    34453  ..  +71 ..  ..  ..  ..  ..  ..  ..  ..  ..  ..  ..  ..  ..  .. 
    34461  ..  -68 ..  ..  ..  ..  ..  ..  ..  ..  ..  ..  ..  ..  ..  .. 
# bar 10
    34709  ..  ..  ..  -44 ..  ..  ..  ..  ..  ..  ..  ..  ..  ..  ..  .. 
    34837  ..  ..  ..  ..  -44 ..  ..  ..  ..  ..  ..  ..  ..  ..  ..  .. 
    35189  ..  ..  ..  +41 ..  ..  ..  ..  ..  ..  ..  ..  ..  ..  ..  .. 
    35317  ..  ..  ..  ..  +41 ..  ..  ..  ..  ..  ..  ..  ..  ..  ..  .. 
    35573  ..  ..  ..  ..  ..  ..  -63 ..  ..  ..  ..  ..  ..  ..  ..  .. 
    35573  ..  ..  ..  ..  ..  ..  +62 ..  ..  ..  ..  ..  ..  ..  ..  .. 
    35669  ..  ..  ..  -41 ..  ..  ..  ..  ..  ..  ..  ..  ..  ..  ..  .. 
    35669  ..  ..  ..  +42 ..  ..  ..  ..  ..  ..  ..  ..  ..  ..  ..  .. 
    35797  ..  ..  ..  ..  -41 ..  ..  ..  ..  ..  ..  ..  ..  ..  ..  .. 
    35797  ..  ..  ..  ..  +42 ..  ..  ..  ..  ..  ..  ..  ..  ..  ..  .. 
    35893  ..  +70 ..  ..  ..  ..  ..  ..  ..  ..  ..  ..  ..  ..  ..  .. 
    35919  ..  -71 ..  ..  ..  ..  ..  ..  ..  ..  ..  ..  ..  ..  ..  .. 
    36053  ..  ..  ..  ..  ..  ..  -62 ..  ..  ..  ..  ..  ..  ..  ..  .. 
    36053  ..  ..  ..  ..  ..  ..  +61 ..  ..  ..  ..  ..  ..  ..  ..  .. 
    36373  ..  +68 ..  ..  ..  ..  ..  ..  ..  ..  ..  ..  ..  ..  ..  .. 
    36381  ..  -70 ..  ..  ..  ..  ..  ..  ..  ..  ..  ..  ..  ..  ..  .. 
    36501  ..  ..  -59 ..  ..  ..  ..  ..  ..  ..  ..  ..  ..  ..  ..  .. 
    36501  ..  ..  +49 ..  ..  ..  ..  ..  ..  ..  ..  ..  ..  ..  ..  .. 
    36629  ..  ..  ..  -42 ..  ..  ..  ..  ..  ..  ..  ..  ..  ..  ..  .. 
    36629  ..  ..  ..  +46 ..  ..  ..  ..  ..  ..  ..  ..  ..  ..  ..  .. 
    36757  ..  ..  ..  ..  -42 ..  ..  ..  ..  ..  ..  ..  ..  ..  ..  .. 
    36757  ..  ..  ..  ..  +46 ..  ..  ..  ..  ..  ..  ..  ..  ..  ..  .. 
    36853  ..  +66 ..  ..  ..  ..  ..  ..  ..  ..  ..  ..  ..  ..  ..  .. 
    36861  ..  -68 ..  ..  ..  ..  ..  ..  ..  ..  ..  ..  ..  ..  ..  .. 
    37307  ..  -66 ..  ..  ..  ..  ..  ..  ..  ..  ..  ..  ..  ..  ..  .. 
    37333  ..  +68 ..  ..  ..  ..  ..  ..  ..  ..  ..  ..  ..  ..  ..  .. 
    37461  ..  ..  +66 ..  ..  ..  ..  ..  ..  ..  ..  ..  ..  ..  ..  .. 
    37480  ..  ..  -49 ..  ..  ..  ..  ..  ..  ..  ..  ..  ..  ..  ..  .. 
    37589  ..  ..  ..  -46 ..  ..  ..  ..  ..  ..  ..  ..  ..  ..  ..  .. 
    37589  ..  ..  ..  +49 ..  ..  ..  ..  ..  ..  ..  ..  ..  ..  ..  .. 
    37717  ..  ..  ..  ..  -46 ..  ..  ..  ..  ..  ..  ..  ..  ..  ..  .. 
    37717  ..  ..  ..  ..  +49 ..  ..  ..  ..  ..  ..  ..  ..  ..  ..  .. 
    37845  ..  ..  ..  ..  ..  +37 ..  ..  ..  ..  ..  ..  ..  ..  ..  .. 
# bar 11
    38549  ..  ..  ..  -49 ..  ..  ..  ..  ..  ..  ..  ..  ..  ..  ..  .. 
    38677  ..  ..  ..  ..  -49 ..  ..  ..  ..  ..  ..  ..  ..  ..  ..  .. 
    38805  ..  ..  ..  ..  ..  -37 ..  ..  ..  ..  ..  ..  ..  ..  ..  .. 
    39381  ..  ..  +61 ..  ..  ..  ..  ..  ..  ..  ..  ..  ..  ..  ..  .. 
    39419  ..  ..  -66 ..  ..  ..  ..  ..  ..  ..  ..  ..  ..  ..  ..  .. 
    39893  ..  ..  ..  ..  ..  ..  -61 ..  ..  ..  ..  ..  ..  ..  ..  .. 
    39893  ..  ..  ..  ..  ..  ..  +66 ..  ..  ..  ..  ..  ..  ..  ..  .. 
    42115  ..  ..  -61 ..  ..  ..  ..  ..  ..  ..  ..  ..  ..  ..  ..  .. 
# bar 12
    42389  ..  ..  ..  +61 ..  ..  ..  ..  ..  ..  ..  ..  ..  ..  ..  .. 
    43093  ..  +70 ..  ..  ..  ..  ..  ..  ..  ..  ..  ..  ..  ..  ..  .. 
    43206  ..  -68 ..  ..  ..  ..  ..  ..  ..  ..  ..  ..  ..  ..  ..  .. 
    43221  ..  ..  +49 ..  ..  ..  ..  ..  ..  ..  ..  ..  ..  ..  ..  .. 
    43349  ..  ..  ..  +63 ..  ..  ..  ..  ..  ..  ..  ..  ..  ..  ..  .. 
    43368  ..  ..  ..  -61 ..  ..  ..  ..  ..  ..  ..  ..  ..  ..  ..  .. 
    43538  ..  ..  ..  ..  ..  ..  -66 ..  ..  ..  ..  ..  ..  ..  ..  .. 
    43733  ..  ..  ..  ..  ..  ..  +61 ..  ..  ..  ..  ..  ..  ..  ..  .. 
    44309  ..  ..  ..  +65 ..  ..  ..  ..  ..  ..  ..  ..  ..  ..  ..  .. 
    44328  ..  ..  ..  -63 ..  ..  ..  ..  ..  ..  ..  ..  ..  ..  ..  .. 
    45013  ..  +61 ..  ..  ..  ..  ..  ..  ..  ..  ..  ..  ..  ..  ..  .. 
    45051  ..  -70 ..  ..  ..  ..  ..  ..  ..  ..  ..  ..  ..  ..  ..  .. 
    45141  ..  ..  +56 ..  ..  ..  ..  ..  ..  ..  ..  ..  ..  ..  ..  .. 
    45179  ..  ..  -49 ..  ..  ..  ..  ..  ..  ..  ..  ..  ..  ..  ..  .. 
    45220  ..  ..  ..  -65 ..  ..  ..  ..  ..  ..  ..  ..  ..  ..  ..  .. 
    45269  ..  ..  ..  +65 ..  ..  ..  ..  ..  ..  ..  ..  ..  ..  ..  .. 
    45397  ..  ..  ..  ..  +49 ..  ..  ..  ..  ..  ..  ..  ..  ..  ..  .. 
    45525  ..  ..  ..  ..  ..  +42 ..  ..  ..  ..  ..  ..  ..  ..  ..  .. 
    45653  ..  ..  ..  ..  ..  ..  +58 ..  ..  ..  ..  ..  ..  ..  ..  .. 
    45691  ..  ..  ..  ..  ..  ..  -61 ..  ..  ..  ..  ..  ..  ..  ..  .. 
# bar 13
    46485  ..  ..  ..  ..  ..  -42 ..  ..  ..  ..  ..  ..  ..  ..  ..  .. 
    47061  ..  ..  +54 ..  ..  ..  ..  ..  ..  ..  ..  ..  ..  ..  ..  .. 
    47099  ..  ..  -56 ..  ..  ..  ..  ..  ..  ..  ..  ..  ..  ..  ..  .. 
    47189  ..  ..  ..  +66 ..  ..  ..  ..  ..  ..  ..  ..  ..  ..  ..  .. 
    47227  ..  ..  ..  -65 ..  ..  ..  ..  ..  ..  ..  ..  ..  ..  ..  .. 
# bar 14
    49923  ..  ..  ..  -66 ..  ..  ..  ..  ..  ..  ..  ..  ..  ..  ..  .. 
    50069  ..  ..  ..  +66 ..  ..  ..  ..  ..  ..  ..  ..  ..  ..  ..  .. 
    50484  ..  -61 ..  ..  ..  ..  ..  ..  ..  ..  ..  ..  ..  ..  ..  .. 
    50706  ..  ..  -54 ..  ..  ..  ..  ..  ..  ..  ..  ..  ..  ..  ..  .. 
    50901  ..  ..  +66 ..  ..  ..  ..  ..  ..  ..  ..  ..  ..  ..  ..  .. 
    50901  ..  ..  +61 ..  ..  ..  ..  ..  ..  ..  ..  ..  ..  ..  ..  .. 
    51029  ..  ..  ..  +71 ..  ..  ..  ..  ..  ..  ..  ..  ..  ..  ..  .. 
    51048  ..  ..  ..  -66 ..  ..  ..  ..  ..  ..  ..  ..  ..  ..  ..  .. 
    51124  ..  ..  ..  ..  ..  ..  -58 ..  ..  ..  ..  ..  ..  ..  ..  .. 
    51989  ..  ..  ..  +70 ..  ..  ..  ..  ..  ..  ..  ..  ..  ..  ..  .. 
    52008  ..  ..  ..  -71 ..  ..  ..  ..  ..  ..  ..  ..  ..  ..  ..  .. 
    52724  ..  ..  -66 ..  ..  ..  ..  ..  ..  ..  ..  ..  ..  ..  ..  .. 
    52791  ..  ..  -61 ..  ..  ..  ..  ..  ..  ..  ..  ..  ..  ..  ..  .. 
    52821  ..  ..  +60 ..  ..  ..  ..  ..  ..  ..  ..  ..  ..  ..  ..  .. 
    52821  ..  ..  +66 ..  ..  ..  ..  ..  ..  ..  ..  ..  ..  ..  ..  .. 
    52900  ..  ..  ..  -70 ..  ..  ..  ..  ..  ..  ..  ..  ..  ..  ..  .. 
    52949  ..  ..  ..  +70 ..  ..  ..  ..  ..  ..  ..  ..  ..  ..  ..  .. 
    53077  ..  ..  ..  ..  -49 ..  ..  ..  ..  ..  ..  ..  ..  ..  ..  .. 
    53077  ..  ..  ..  ..  +51 ..  ..  ..  ..  ..  ..  ..  ..  ..  ..  .. 
    53205  ..  ..  ..  ..  ..  +42 ..  ..  ..  ..  ..  ..  ..  ..  ..  .. 
# bar 15
    54165  ..  ..  ..  ..  ..  -42 ..  ..  ..  ..  ..  ..  ..  ..  ..  .. 
    54869  ..  ..  ..  +69 ..  ..  ..  ..  ..  ..  ..  ..  ..  ..  ..  .. 
    54907  ..  ..  ..  -70 ..  ..  ..  ..  ..  ..  ..  ..  ..  ..  ..  .. 
    56282  ..  ..  -60 ..  ..  ..  ..  ..  ..  ..  ..  ..  ..  ..  ..  .. 
    56282  ..  ..  -66 ..  ..  ..  ..  ..  ..  ..  ..  ..  ..  ..  ..  .. 
    56661  ..  ..  +66 ..  ..  ..  ..  ..  ..  ..  ..  ..  ..  ..  ..  .. 
    56661  ..  ..  +60 ..  ..  ..  ..  ..  ..  ..  ..  ..  ..  ..  ..  .. 
# bar 16
    57603  ..  ..  ..  -69 ..  ..  ..  ..  ..  ..  ..  ..  ..  ..  ..  .. 
    57749  ..  ..  ..  +69 ..  ..  ..  ..  ..  ..  ..  ..  ..  ..  ..  .. 
    58484  ..  ..  -66 ..  ..  ..  ..  ..  ..  ..  ..  ..  ..  ..  ..  .. 
    58484  ..  ..  -60 ..  ..  ..  ..  ..  ..  ..  ..  ..  ..  ..  ..  .. 
    58581  ..  ..  +65 ..  ..  ..  ..  ..  ..  ..  ..  ..  ..  ..  ..  .. 
    58581  ..  ..  +69 ..  ..  ..  ..  ..  ..  ..  ..  ..  ..  ..  ..  .. 
    58709  ..  ..  ..  +73 ..  ..  ..  ..  ..  ..  ..  ..  ..  ..  ..  .. 
    58728  ..  ..  ..  -69 ..  ..  ..  ..  ..  ..  ..  ..  ..  ..  ..  .. 
    58837  ..  ..  ..  ..  -51 ..  ..  ..  ..  ..  ..  ..  ..  ..  ..  .. 
    58837  ..  ..  ..  ..  +53 ..  ..  ..  ..  ..  ..  ..  ..  ..  ..  .. 
    58965  ..  ..  ..  ..  ..  +41 ..  ..  ..  ..  ..  ..  ..  ..  ..  .. 
    59541  ..  ..  -65 ..  ..  ..  ..  ..  ..  ..  ..  ..  ..  ..  ..  .. 
    59541  ..  ..  +63 ..  ..  ..  ..  ..  ..  ..  ..  ..  ..  ..  ..  .. 
    59669  ..  ..  ..  +72 ..  ..  ..  ..  ..  ..  ..  ..  ..  ..  ..  .. 
    59688  ..  ..  ..  -73 ..  ..  ..  ..  ..  ..  ..  ..  ..  ..  ..  .. 
    59925  ..  ..  ..  ..  ..  -41 ..  ..  ..  ..  ..  ..  ..  ..  ..  .. 
    60501  ..  ..  -69 ..  ..  ..  ..  ..  ..  ..  ..  ..  ..  ..  ..  .. 
    60501  ..  ..  -63 ..  ..  ..  ..  ..  ..  ..  ..  ..  ..  ..  ..  .. 
    60501  ..  ..  +63 ..  ..  ..  ..  ..  ..  ..  ..  ..  ..  ..  ..  .. 
    60501  ..  ..  +69 ..  ..  ..  ..  ..  ..  ..  ..  ..  ..  ..  ..  .. 
    60580  ..  ..  ..  -72 ..  ..  ..  ..  ..  ..  ..  ..  ..  ..  ..  .. 
    60629  ..  ..  ..  +72 ..  ..  ..  ..  ..  ..  ..  ..  ..  ..  ..  .. 
    60660  ..  ..  ..  ..  -53 ..  ..  ..  ..  ..  ..  ..  ..  ..  ..  .. 
    60757  ..  ..  ..  ..  +54 ..  ..  ..  ..  ..  ..  ..  ..  ..  ..  .. 
    60885  ..  ..  ..  ..  ..  +42 ..  ..  ..  ..  ..  ..  ..  ..  ..  .. 
# bar 17
    61461  ..  ..  -69 ..  ..  ..  ..  ..  ..  ..  ..  ..  ..  ..  ..  .. 
    61461  ..  ..  +63 ..  ..  ..  ..  ..  ..  ..  ..  ..  ..  ..  ..  .. 
    61845  ..  ..  ..  ..  ..  -42 ..  ..  ..  ..  ..  ..  ..  ..  ..  .. 
    62421  ..  ..  -63 ..  ..  ..  ..  ..  ..  ..  ..  ..  ..  ..  ..  .. 
    62421  ..  ..  -63 ..  ..  ..  ..  ..  ..  ..  ..  ..  ..  ..  ..  .. 
    62421  ..  ..  +66 ..  ..  ..  ..  ..  ..  ..  ..  ..  ..  ..  ..  .. 
    62421  ..  ..  +61 ..  ..  ..  ..  ..  ..  ..  ..  ..  ..  ..  ..  .. 
    63029  ..  ..  ..  -72 ..  ..  ..  ..  ..  ..  ..  ..  ..  ..  ..  .. 
    63029  ..  ..  ..  +70 ..  ..  ..  ..  ..  ..  ..  ..  ..  ..  ..  .. 
    63483  ..  ..  ..  -70 ..  ..  ..  ..  ..  ..  ..  ..  ..  ..  ..  .. 
    63509  ..  ..  ..  +68 ..  ..  ..  ..  ..  ..  ..  ..  ..  ..  ..  .. 
    63989  ..  ..  ..  -68 ..  ..  ..  ..  ..  ..  ..  ..  ..  ..  ..  .. 
    63989  ..  ..  ..  +66 ..  ..  ..  ..  ..  ..  ..  ..  ..  ..  ..  .. 
    64341  ..  ..  -66 ..  ..  ..  ..  ..  ..  ..  ..  ..  ..  ..  ..  .. 
    64341  ..  ..  -61 ..  ..  ..  ..  ..  ..  ..  ..  ..  ..  ..  ..  .. 
    64341  ..  ..  +59 ..  ..  ..  ..  ..  ..  ..  ..  ..  ..  ..  ..  .. 
    64341  ..  ..  +54 ..  ..  ..  ..  ..  ..  ..  ..  ..  ..  ..  ..  .. 
    64469  ..  ..  ..  -66 ..  ..  ..  ..  ..  ..  ..  ..  ..  ..  ..  .. 
    64469  ..  ..  ..  +65 ..  ..  ..  ..  ..  ..  ..  ..  ..  ..  ..  .. 
    64597  ..  ..  ..  ..  -54 ..  ..  ..  ..  ..  ..  ..  ..  ..  ..  .. 
    64597  ..  ..  ..  ..  +39 ..  ..  ..  ..  ..  ..  ..  ..  ..  ..  .. 
    64725  ..  ..  ..  ..  ..  +39 ..  ..  ..  ..  ..  ..  ..  ..  ..  .. 
    64949  ..  ..  ..  +63 ..  ..  ..  ..  ..  ..  ..  ..  ..  ..  ..  .. 
    64957  ..  ..  ..  -65 ..  ..  ..  ..  ..  ..  ..  ..  ..  ..  ..  .. 
# bar 18
    65403  ..  ..  ..  -63 ..  ..  ..  ..  ..  ..  ..  ..  ..  ..  ..  .. 
    65429  ..  ..  ..  +59 ..  ..  ..  ..  ..  ..  ..  ..  ..  ..  ..  .. 
    65685  ..  ..  ..  ..  ..  -39 ..  ..  ..  ..  ..  ..  ..  ..  ..  .. 
    65909  ..  ..  ..  -59 ..  ..  ..  ..  ..  ..  ..  ..  ..  ..  ..  .. 
    65909  ..  ..  ..  +54 ..  ..  ..  ..  ..  ..  ..  ..  ..  ..  ..  .. 
    66261  ..  ..  +58 ..  ..  ..  ..  ..  ..  ..  ..  ..  ..  ..  ..  .. 
    66261  ..  ..  +53 ..  ..  ..  ..  ..  ..  ..  ..  ..  ..  ..  ..  .. 
    66336  ..  ..  -59 ..  ..  ..  ..  ..  ..  ..  ..  ..  ..  ..  ..  .. 
    66336  ..  ..  -54 ..  ..  ..  ..  ..  ..  ..  ..  ..  ..  ..  ..  .. 
    66389  ..  ..  ..  -54 ..  ..  ..  ..  ..  ..  ..  ..  ..  ..  ..  .. 
    66389  ..  ..  ..  +61 ..  ..  ..  ..  ..  ..  ..  ..  ..  ..  ..  .. 
    66517  ..  ..  ..  ..  +41 ..  ..  ..  ..  ..  ..  ..  ..  ..  ..  .. 
    66555  ..  ..  ..  ..  -39 ..  ..  ..  ..  ..  ..  ..  ..  ..  ..  .. 
    66645  ..  ..  ..  ..  ..  +41 ..  ..  ..  ..  ..  ..  ..  ..  ..  .. 
    67605  ..  ..  ..  ..  ..  -41 ..  ..  ..  ..  ..  ..  ..  ..  ..  .. 
# bar 19
    69173  ..  ..  ..  ..  ..  ..  +58 ..  ..  ..  ..  ..  ..  ..  ..  .. 
    69653  ..  ..  ..  ..  ..  ..  +57 ..  ..  ..  ..  ..  ..  ..  ..  .. 
    69661  ..  ..  ..  ..  ..  ..  -58 ..  ..  ..  ..  ..  ..  ..  ..  .. 
    69722  ..  ..  -58 ..  ..  ..  ..  ..  ..  ..  ..  ..  ..  ..  ..  .. 
    69722  ..  ..  -53 ..  ..  ..  ..  ..  ..  ..  ..  ..  ..  ..  ..  .. 
    70101  ..  ..  +55 ..  ..  ..  ..  ..  ..  ..  ..  ..  ..  ..  ..  .. 
    70101  ..  ..  +52 ..  ..  ..  ..  ..  ..  ..  ..  ..  ..  ..  ..  .. 
    70133  ..  ..  ..  ..  ..  ..  +58 ..  ..  ..  ..  ..  ..  ..  ..  .. 
    70141  ..  ..  ..  ..  ..  ..  -57 ..  ..  ..  ..  ..  ..  ..  ..  .. 
    70229  ..  ..  ..  -61 ..  ..  ..  ..  ..  ..  ..  ..  ..  ..  ..  .. 
    70587  ..  ..  ..  ..  ..  ..  -58 ..  ..  ..  ..  ..  ..  ..  ..  .. 
    70613  ..  ..  ..  ..  ..  ..  +61 ..  ..  ..  ..  ..  ..  ..  ..  .. 
# bar 20
    73386  ..  ..  -55 ..  ..  ..  ..  ..  ..  ..  ..  ..  ..  ..  ..  .. 
    73386  ..  ..  -52 ..  ..  ..  ..  ..  ..  ..  ..  ..  ..  ..  ..  .. 
    73811  ..  ..  ..  ..  -41 ..  ..  ..  ..  ..  ..  ..  ..  ..  ..  .. 
    73941  ..  ..  +53 ..  ..  ..  ..  ..  ..  ..  ..  ..  ..  ..  ..  .. 
    73941  ..  ..  +53 ..  ..  ..  ..  ..  ..  ..  ..  ..  ..  ..  ..  .. 
    74325  ..  ..  ..  ..  ..  +41 ..  ..  ..  ..  ..  ..  ..  ..  ..  .. 
    75285  ..  ..  ..  ..  ..  -41 ..  ..  ..  ..  ..  ..  ..  ..  ..  .. 
    75413  ..  ..  ..  ..  ..  ..  -61 ..  ..  ..  ..  ..  ..  ..  ..  .. 
    75413  ..  ..  ..  ..  ..  ..  +60 ..  ..  ..  ..  ..  ..  ..  ..  .. 
    75764  ..  ..  -53 ..  ..  ..  ..  ..  ..  ..  ..  ..  ..  ..  ..  .. 
    75764  ..  ..  -53 ..  ..  ..  ..  ..  ..  ..  ..  ..  ..  ..  ..  .. 
    76245  ..  ..  ..  ..  ..  +34 ..  ..  ..  ..  ..  ..  ..  ..  ..  .. 
    76245  ..  ..  ..  ..  ..  +49 ..  ..  ..  ..  ..  ..  ..  ..  ..  .. 
    76324  ..  ..  ..  ..  ..  ..  -60 ..  ..  ..  ..  ..  ..  ..  ..  .. 
    76373  ..  ..  ..  ..  ..  ..  +58 ..  ..  ..  ..  ..  ..  ..  ..  .. 
# bar 21
