# Supplementary material for: Fingerprints, barcode sequences and quasi-phylogenies–Tools for analysing polyphonic music
Source: PLoS One. 2023 Mar 2;18(3):e0280478. doi: 10.1371/journal.pone.0280478 (PMC9980773; doi:10.1371/journal.pone.0280478)
Supplement: S6 Fig — (ZIP) [file pone.0280478.s006.zip › S6_Rameau-intermediate-files/mahler_1902.vps]

* File : .\data\mahler_1902.vps Time : Mon Dec 26 13:25:29 2022
* File : .\data\mahler_1902.rdl Time : Mon Dec 26 13:25:29 2022
* File : .\data\mahler_1902.mid Time : Wed Jun  1 11:16:09 2022
# bar 2
1,
# bar 3
10,1,
# bar 4
10,1,
10,1,
10,1,3,
10,1,3,
10,3,
10,1,3,
8,10,1,3,
8,10,1,3,
8,10,1,3,5,
8,10,1,5,
8,10,1,
8,10,1,5,
8,1,5,
8,1,5,
8,10,1,5,
8,10,1,5,
1,8,10,1,5,
1,10,1,5,
6,1,10,1,5,
6,1,10,1,5,
6,1,10,1,5,6,
6,1,10,1,6,
# bar 5
1,10,1,6,
1,10,1,
1,10,1,6,
1,10,1,6,11,
1,10,1,11,
1,10,1,10,11,
1,10,1,10,
1,10,1,
1,10,1,
1,10,1,10,
1,10,1,6,10,
1,1,6,10,
1,6,10,
1,3,6,10,
1,1,3,6,10,
1,1,1,3,6,10,
1,1,1,3,6,8,10,
1,1,1,3,6,8,
# bar 6
1,1,3,6,8,
1,1,6,8,
1,1,6,
1,1,6,8,
1,1,6,8,10,
1,1,6,10,
11,1,1,6,10,
11,1,6,10,
11,1,6,
11,1,6,11,
11,11,1,6,11,
11,11,1,6,1,
11,11,1,1,
11,11,1,1,
11,1,1,
11,10,1,1,
10,10,1,1,
10,10,1,6,1,
# bar 7
10,10,1,6,1,
10,1,6,1,
10,1,6,1,3,
10,1,6,3,
9,1,6,3,
9,9,1,6,3,
9,9,1,6,1,3,
9,9,1,6,1,
9,1,6,1,
9,1,6,
9,1,6,1,
9,1,3,6,1,
9,3,6,1,
8,3,6,1,
8,8,3,6,1,
8,8,3,6,0,1,
8,8,3,6,0,
# bar 8
8,3,6,0,
3,6,0,
3,6,
3,6,11,
3,6,11,3,
3,6,3,
2,3,6,3,
2,3,6,3,
2,3,6,3,
2,6,3,
2,6,11,3,
2,6,11,
2,6,
2,6,11,
2,6,11,
1,2,6,11,
1,6,11,
1,11,
7,1,11,
7,1,11,
7,1,4,11,
7,1,4,10,11,
7,1,4,10,
# bar 9
7,1,4,10,
1,4,10,
1,4,
1,4,1,
1,4,11,1,
1,4,11,
3,1,4,11,
3,1,4,11,
3,1,4,7,11,
3,1,4,7,
3,1,4,
3,1,4,7,
3,11,4,7,
3,8,11,4,7,
8,11,4,7,
8,11,7,
8,11,7,8,
8,11,8,
8,11,3,8,
8,11,3,8,11,
8,11,3,11,
# bar 10
8,11,3,11,
11,3,11,
5,11,3,11,
5,11,3,11,
5,11,2,11,
5,6,11,2,11,
6,11,2,11,
6,11,2,10,11,
6,11,2,10,
6,11,1,10,
6,11,1,8,10,
6,11,1,8,
6,1,1,8,
6,10,1,1,8,
10,1,1,8,
10,1,1,6,8,
10,1,1,6,
10,1,1,
10,1,1,8,
10,1,1,6,8,
10,1,6,8,
10,1,1,6,8,
1,1,6,8,
1,1,1,6,8,
# bar 11
1,1,1,6,8,
1,1,6,8,
1,6,8,
1,6,8,
1,8,
1,6,8,
6,8,
# bar 12
1,6,8,
1,6,8,10,
1,6,10,
1,1,6,10,
1,1,3,6,10,
1,3,6,10,
1,3,10,
1,1,3,10,
1,1,3,5,10,
1,1,5,10,
1,1,5,10,
1,1,5,
1,8,1,5,
8,1,5,
8,1,
8,1,5,
1,8,1,5,
6,1,8,1,5,
6,1,8,10,1,5,
6,1,8,10,1,5,
# bar 13
1,8,10,1,5,
1,6,8,10,1,5,
1,6,10,1,5,
1,6,10,1,5,6,
1,6,10,1,6,
# bar 14
1,6,10,1,
1,6,10,1,6,
1,6,10,6,
1,10,6,
1,10,1,6,
1,10,1,6,11,
1,10,1,6,11,
1,1,6,11,
1,1,6,10,11,
1,1,6,10,
1,1,10,
1,10,
1,0,6,10,
1,0,6,
1,0,6,10,
3,0,6,10,
6,3,0,6,10,
# bar 15
3,0,6,10,
3,0,6,9,10,
3,0,6,9,
3,9,
3,0,6,9,
# bar 16
3,0,6,
3,0,6,9,
3,9,
3,5,9,
3,5,9,1,
3,5,9,1,
5,5,9,1,
5,5,5,9,1,
5,5,3,9,1,
5,5,3,9,0,1,
5,5,3,9,0,
5,3,9,0,
5,3,9,0,
5,3,9,
5,3,9,0,
3,9,0,
6,3,9,0,
6,6,3,9,0,
# bar 17
6,6,3,0,
6,3,0,
6,1,6,0,
6,1,6,10,
6,1,6,
6,1,6,8,
6,1,6,
6,11,6,
6,11,5,
3,6,11,5,
3,6,11,5,
3,6,11,3,5,
3,6,11,3,
# bar 18
3,6,11,
3,6,11,
3,6,11,
3,6,11,
3,5,6,10,11,
3,5,6,10,
3,5,10,1,
3,5,5,10,1,
5,5,10,1,
5,5,10,1,
5,5,10,1,
# bar 19
5,5,10,1,
5,5,9,10,1,
5,5,9,10,1,
5,9,1,
5,4,7,9,1,
5,4,7,9,10,1,
5,4,7,10,1,
5,4,7,10,
5,4,7,
5,4,7,1,
# bar 20
5,1,
1,
5,1,
5,5,1,
5,1,
5,0,
0,
10,1,0,
10,1,
10,1,10,
