# Supplementary material for: Fingerprints, barcode sequences and quasi-phylogenies–Tools for analysing polyphonic music
Source: PLoS One. 2023 Mar 2;18(3):e0280478. doi: 10.1371/journal.pone.0280478 (PMC9980773; doi:10.1371/journal.pone.0280478)
Supplement: S6 Fig — (ZIP) [file pone.0280478.s006.zip › S6_Rameau-intermediate-files/mendelssohn_1826.pcs]

* File : .\data\mendelssohn_1826.pcs Time : Mon Dec 26 13:27:53 2022
* File : .\data\mendelssohn_1826.vps Time : Mon Dec 26 13:27:53 2022
* File : .\data\mendelssohn_1826.rdl Time : Mon Dec 26 13:27:53 2022
* File : .\data\mendelssohn_1826.mid Time : Wed Dec 22 10:27:26 2021
# bar 2
1-1
2-5
3-11
3-11
3-11
3-11
# bar 3
3-11
3-11
3-11
3-11
3-11
3-11
3-11
4-14
4-14
3-11
3-11
3-11
3-11
3-11
3-11
3-11
3-11
2-5
1-1
1-1
1-1
1-1
# bar 4
2-5
3-11
3-11
4-22
4-22
4-26
4-20
4-8
4-20
3-11
3-8
4-16
4-29
3-11
3-11
4-22
5-35
# bar 5
4-22
4-27
4-27
4-16
4-20
3-11
4-26
4-20
5-27
5-35
4-22
4-27
4-26
4-26
4-26
4-20
3-11
3-11
3-12
# bar 6
4-24
4-24
4-27
4-27
4-23
4-14
3-11
3-11
4-14
4-23
4-27
4-28
4-27
3-8
# bar 7
3-8
3-8
3-9
3-11
3-11
3-7
4-26
4-27
5-31
4-28
4-18
5-16
4-29
4-14
3-11
4-14
5-27
# bar 8
5-27
4-14
3-11
3-9
3-11
3-4
2-5
2-5
3-11
3-11
# bar 9
3-11
3-11
2-3
2-3
2-3
3-7
3-11
3-11
3-9
3-8
2-2
2-2
# bar 10
2-2
2-5
2-5
3-9
2-5
3-11
3-11
3-11
3-11
3-11
3-11
3-11
3-11
3-11
4-22
4-22
3-11
4-22
# bar 11
4-22
4-22
4-26
4-27
3-7
3-7
3-7
4-27
4-27
4-27
4-27
3-8
3-9
3-11
4-20
5-20
# bar 12
5-25
5-25
4-27
4-22
4-23
4-23
4-26
3-11
4-22
3-9
3-9
3-11
3-11
3-11
3-10
4-28
4-27
4-24
# bar 13
3-12
3-11
3-7
3-7
3-11
3-11
3-11
3-9
4-14
3-11
3-11
3-11
3-11
3-11
3-11
3-7
4-27
# bar 14
4-27
4-27
5-29
5-27
4-22
3-11
3-9
3-9
3-11
4-14
4-8
4-13
3-10
4-27
3-11
3-9
3-11
3-11
# bar 15
2-4
3-4
3-11
4-27
3-10
4-27
3-8
3-8
3-8
2-4
# bar 16
3-8
3-8
3-11
3-11
3-11
3-11
2-5
2-5
3-11
3-11
3-11
2-5
3-7
3-7
3-4
3-4
# bar 17
3-4
2-5
2-6
3-10
3-10
3-10
3-11
4-26
4-26
3-7
2-2
1-1
