# Supplementary material for: Fingerprints, barcode sequences and quasi-phylogenies–Tools for analysing polyphonic music
Source: PLoS One. 2023 Mar 2;18(3):e0280478. doi: 10.1371/journal.pone.0280478 (PMC9980773; doi:10.1371/journal.pone.0280478)
Supplement: S6 Fig — (ZIP) [file pone.0280478.s006.zip › S6_Rameau-intermediate-files/mendelssohn_1826.rdl]

* File : .\data\mendelssohn_1826.rdl Time : Mon Dec 26 13:27:53 2022
* File : .\data\mendelssohn_1826.mid Time : Wed Dec 22 10:27:26 2021
# bar 1
# bar 2
     6477  +77 ..  ..  ..  ..  ..  ..  ..  ..  ..  ..  ..  ..  ..  ..  .. 
     6605  ..  +70 ..  ..  ..  ..  ..  ..  ..  ..  ..  ..  ..  ..  ..  .. 
     6741  ..  ..  +62 ..  ..  ..  ..  ..  ..  ..  ..  ..  ..  ..  ..  .. 
     6869  ..  ..  ..  +53 ..  ..  ..  ..  ..  ..  ..  ..  ..  ..  ..  .. 
     6997  ..  ..  ..  ..  +46 ..  ..  ..  ..  ..  ..  ..  ..  ..  ..  .. 
     7565  ..  -70 ..  ..  ..  ..  ..  ..  ..  ..  ..  ..  ..  ..  ..  .. 
     7565  ..  +70 ..  ..  ..  ..  ..  ..  ..  ..  ..  ..  ..  ..  ..  .. 
# bar 3
     7701  ..  ..  -62 ..  ..  ..  ..  ..  ..  ..  ..  ..  ..  ..  ..  .. 
     7701  ..  ..  +62 ..  ..  ..  ..  ..  ..  ..  ..  ..  ..  ..  ..  .. 
     7829  ..  ..  ..  -53 ..  ..  ..  ..  ..  ..  ..  ..  ..  ..  ..  .. 
     7829  ..  ..  ..  +53 ..  ..  ..  ..  ..  ..  ..  ..  ..  ..  ..  .. 
     7957  ..  ..  ..  ..  -46 ..  ..  ..  ..  ..  ..  ..  ..  ..  ..  .. 
     7957  ..  ..  ..  ..  +46 ..  ..  ..  ..  ..  ..  ..  ..  ..  ..  .. 
     8397  -77 ..  ..  ..  ..  ..  ..  ..  ..  ..  ..  ..  ..  ..  ..  .. 
     8397  +74 ..  ..  ..  ..  ..  ..  ..  ..  ..  ..  ..  ..  ..  ..  .. 
     8525  ..  -70 ..  ..  ..  ..  ..  ..  ..  ..  ..  ..  ..  ..  ..  .. 
     8525  ..  +70 ..  ..  ..  ..  ..  ..  ..  ..  ..  ..  ..  ..  ..  .. 
     8661  ..  ..  -62 ..  ..  ..  ..  ..  ..  ..  ..  ..  ..  ..  ..  .. 
     8661  ..  ..  +62 ..  ..  ..  ..  ..  ..  ..  ..  ..  ..  ..  ..  .. 
     8789  ..  ..  ..  -53 ..  ..  ..  ..  ..  ..  ..  ..  ..  ..  ..  .. 
     8789  ..  ..  ..  +53 ..  ..  ..  ..  ..  ..  ..  ..  ..  ..  ..  .. 
     8877  -74 ..  ..  ..  ..  ..  ..  ..  ..  ..  ..  ..  ..  ..  ..  .. 
     8877  +75 ..  ..  ..  ..  ..  ..  ..  ..  ..  ..  ..  ..  ..  ..  .. 
     8917  ..  ..  ..  ..  -46 ..  ..  ..  ..  ..  ..  ..  ..  ..  ..  .. 
     8917  ..  ..  ..  ..  +46 ..  ..  ..  ..  ..  ..  ..  ..  ..  ..  .. 
     9357  -75 ..  ..  ..  ..  ..  ..  ..  ..  ..  ..  ..  ..  ..  ..  .. 
     9357  +77 ..  ..  ..  ..  ..  ..  ..  ..  ..  ..  ..  ..  ..  ..  .. 
     9485  ..  -70 ..  ..  ..  ..  ..  ..  ..  ..  ..  ..  ..  ..  ..  .. 
     9485  ..  +70 ..  ..  ..  ..  ..  ..  ..  ..  ..  ..  ..  ..  ..  .. 
     9621  ..  ..  -62 ..  ..  ..  ..  ..  ..  ..  ..  ..  ..  ..  ..  .. 
     9621  ..  ..  +62 ..  ..  ..  ..  ..  ..  ..  ..  ..  ..  ..  ..  .. 
     9749  ..  ..  ..  -53 ..  ..  ..  ..  ..  ..  ..  ..  ..  ..  ..  .. 
     9749  ..  ..  ..  +53 ..  ..  ..  ..  ..  ..  ..  ..  ..  ..  ..  .. 
     9837  -77 ..  ..  ..  ..  ..  ..  ..  ..  ..  ..  ..  ..  ..  ..  .. 
     9837  +74 ..  ..  ..  ..  ..  ..  ..  ..  ..  ..  ..  ..  ..  ..  .. 
     9877  ..  ..  ..  ..  -46 ..  ..  ..  ..  ..  ..  ..  ..  ..  ..  .. 
     9877  ..  ..  ..  ..  +46 ..  ..  ..  ..  ..  ..  ..  ..  ..  ..  .. 
    10317  -74 ..  ..  ..  ..  ..  ..  ..  ..  ..  ..  ..  ..  ..  ..  .. 
    10317  +82 ..  ..  ..  ..  ..  ..  ..  ..  ..  ..  ..  ..  ..  ..  .. 
    10445  ..  -70 ..  ..  ..  ..  ..  ..  ..  ..  ..  ..  ..  ..  ..  .. 
    10581  ..  ..  -62 ..  ..  ..  ..  ..  ..  ..  ..  ..  ..  ..  ..  .. 
    10709  ..  ..  ..  -53 ..  ..  ..  ..  ..  ..  ..  ..  ..  ..  ..  .. 
    10837  ..  ..  ..  ..  -46 ..  ..  ..  ..  ..  ..  ..  ..  ..  ..  .. 
    11277  -82 ..  ..  ..  ..  ..  ..  ..  ..  ..  ..  ..  ..  ..  ..  .. 
    11277  +82 ..  ..  ..  ..  ..  ..  ..  ..  ..  ..  ..  ..  ..  ..  .. 
    11405  ..  +70 ..  ..  ..  ..  ..  ..  ..  ..  ..  ..  ..  ..  ..  .. 
# bar 4
    11541  ..  ..  +65 ..  ..  ..  ..  ..  ..  ..  ..  ..  ..  ..  ..  .. 
    11669  ..  ..  ..  +62 ..  ..  ..  ..  ..  ..  ..  ..  ..  ..  ..  .. 
    12237  -82 ..  ..  ..  ..  ..  ..  ..  ..  ..  ..  ..  ..  ..  ..  .. 
    12237  +82 ..  ..  ..  ..  ..  ..  ..  ..  ..  ..  ..  ..  ..  ..  .. 
    12365  ..  -70 ..  ..  ..  ..  ..  ..  ..  ..  ..  ..  ..  ..  ..  .. 
    12365  ..  +72 ..  ..  ..  ..  ..  ..  ..  ..  ..  ..  ..  ..  ..  .. 
    12501  ..  ..  -65 ..  ..  ..  ..  ..  ..  ..  ..  ..  ..  ..  ..  .. 
    12501  ..  ..  +67 ..  ..  ..  ..  ..  ..  ..  ..  ..  ..  ..  ..  .. 
    12629  ..  ..  ..  -62 ..  ..  ..  ..  ..  ..  ..  ..  ..  ..  ..  .. 
    12629  ..  ..  ..  +63 ..  ..  ..  ..  ..  ..  ..  ..  ..  ..  ..  .. 
    13325  ..  -72 ..  ..  ..  ..  ..  ..  ..  ..  ..  ..  ..  ..  ..  .. 
    13325  ..  +74 ..  ..  ..  ..  ..  ..  ..  ..  ..  ..  ..  ..  ..  .. 
    13461  ..  ..  -67 ..  ..  ..  ..  ..  ..  ..  ..  ..  ..  ..  ..  .. 
    13461  ..  ..  +69 ..  ..  ..  ..  ..  ..  ..  ..  ..  ..  ..  ..  .. 
    13589  ..  ..  ..  -63 ..  ..  ..  ..  ..  ..  ..  ..  ..  ..  ..  .. 
    13589  ..  ..  ..  +65 ..  ..  ..  ..  ..  ..  ..  ..  ..  ..  ..  .. 
    14157  -82 ..  ..  ..  ..  ..  ..  ..  ..  ..  ..  ..  ..  ..  ..  .. 
    14157  +81 ..  ..  ..  ..  ..  ..  ..  ..  ..  ..  ..  ..  ..  ..  .. 
    14285  ..  -74 ..  ..  ..  ..  ..  ..  ..  ..  ..  ..  ..  ..  ..  .. 
    14285  ..  +75 ..  ..  ..  ..  ..  ..  ..  ..  ..  ..  ..  ..  ..  .. 
    14421  ..  ..  -69 ..  ..  ..  ..  ..  ..  ..  ..  ..  ..  ..  ..  .. 
    14421  ..  ..  +70 ..  ..  ..  ..  ..  ..  ..  ..  ..  ..  ..  ..  .. 
    14549  ..  ..  ..  -65 ..  ..  ..  ..  ..  ..  ..  ..  ..  ..  ..  .. 
    14549  ..  ..  ..  +67 ..  ..  ..  ..  ..  ..  ..  ..  ..  ..  ..  .. 
    14637  -81 ..  ..  ..  ..  ..  ..  ..  ..  ..  ..  ..  ..  ..  ..  .. 
    14637  +79 ..  ..  ..  ..  ..  ..  ..  ..  ..  ..  ..  ..  ..  ..  .. 
    14677  ..  ..  ..  ..  +51 ..  ..  ..  ..  ..  ..  ..  ..  ..  ..  .. 
    15117  -79 ..  ..  ..  ..  ..  ..  ..  ..  ..  ..  ..  ..  ..  ..  .. 
    15117  +77 ..  ..  ..  ..  ..  ..  ..  ..  ..  ..  ..  ..  ..  ..  .. 
    15245  ..  -75 ..  ..  ..  ..  ..  ..  ..  ..  ..  ..  ..  ..  ..  .. 
    15245  ..  +72 ..  ..  ..  ..  ..  ..  ..  ..  ..  ..  ..  ..  ..  .. 
# bar 5
    15381  ..  ..  -70 ..  ..  ..  ..  ..  ..  ..  ..  ..  ..  ..  ..  .. 
    15381  ..  ..  +63 ..  ..  ..  ..  ..  ..  ..  ..  ..  ..  ..  ..  .. 
    15509  ..  ..  ..  -67 ..  ..  ..  ..  ..  ..  ..  ..  ..  ..  ..  .. 
    15509  ..  ..  ..  +69 ..  ..  ..  ..  ..  ..  ..  ..  ..  ..  ..  .. 
    15637  ..  ..  ..  ..  -51 ..  ..  ..  ..  ..  ..  ..  ..  ..  ..  .. 
    15637  ..  ..  ..  ..  +53 ..  ..  ..  ..  ..  ..  ..  ..  ..  ..  .. 
    16205  ..  -72 ..  ..  ..  ..  ..  ..  ..  ..  ..  ..  ..  ..  ..  .. 
    16205  ..  +70 ..  ..  ..  ..  ..  ..  ..  ..  ..  ..  ..  ..  ..  .. 
    16341  ..  ..  -63 ..  ..  ..  ..  ..  ..  ..  ..  ..  ..  ..  ..  .. 
    16341  ..  ..  +62 ..  ..  ..  ..  ..  ..  ..  ..  ..  ..  ..  ..  .. 
    16469  ..  ..  ..  -69 ..  ..  ..  ..  ..  ..  ..  ..  ..  ..  ..  .. 
    16469  ..  ..  ..  +70 ..  ..  ..  ..  ..  ..  ..  ..  ..  ..  ..  .. 
    16597  ..  ..  ..  ..  -53 ..  ..  ..  ..  ..  ..  ..  ..  ..  ..  .. 
    16597  ..  ..  ..  ..  +55 ..  ..  ..  ..  ..  ..  ..  ..  ..  ..  .. 
    17037  -77 ..  ..  ..  ..  ..  ..  ..  ..  ..  ..  ..  ..  ..  ..  .. 
    17037  +75 ..  ..  ..  ..  ..  ..  ..  ..  ..  ..  ..  ..  ..  ..  .. 
    17165  ..  -70 ..  ..  ..  ..  ..  ..  ..  ..  ..  ..  ..  ..  ..  .. 
    17165  ..  +65 ..  ..  ..  ..  ..  ..  ..  ..  ..  ..  ..  ..  ..  .. 
    17301  ..  ..  -62 ..  ..  ..  ..  ..  ..  ..  ..  ..  ..  ..  ..  .. 
    17301  ..  ..  +60 ..  ..  ..  ..  ..  ..  ..  ..  ..  ..  ..  ..  .. 
    17429  ..  ..  ..  -70 ..  ..  ..  ..  ..  ..  ..  ..  ..  ..  ..  .. 
    17429  ..  ..  ..  +72 ..  ..  ..  ..  ..  ..  ..  ..  ..  ..  ..  .. 
    17557  ..  ..  ..  ..  -55 ..  ..  ..  ..  ..  ..  ..  ..  ..  ..  .. 
    17557  ..  ..  ..  ..  +57 ..  ..  ..  ..  ..  ..  ..  ..  ..  ..  .. 
    17997  -75 ..  ..  ..  ..  ..  ..  ..  ..  ..  ..  ..  ..  ..  ..  .. 
    17997  +74 ..  ..  ..  ..  ..  ..  ..  ..  ..  ..  ..  ..  ..  ..  .. 
    18125  ..  -65 ..  ..  ..  ..  ..  ..  ..  ..  ..  ..  ..  ..  ..  .. 
    18125  ..  +65 ..  ..  ..  ..  ..  ..  ..  ..  ..  ..  ..  ..  ..  .. 
    18261  ..  ..  -60 ..  ..  ..  ..  ..  ..  ..  ..  ..  ..  ..  ..  .. 
    18261  ..  ..  +62 ..  ..  ..  ..  ..  ..  ..  ..  ..  ..  ..  ..  .. 
    18389  ..  ..  ..  -72 ..  ..  ..  ..  ..  ..  ..  ..  ..  ..  ..  .. 
    18389  ..  ..  ..  +70 ..  ..  ..  ..  ..  ..  ..  ..  ..  ..  ..  .. 
    18517  ..  ..  ..  ..  -57 ..  ..  ..  ..  ..  ..  ..  ..  ..  ..  .. 
    18517  ..  ..  ..  ..  +58 ..  ..  ..  ..  ..  ..  ..  ..  ..  ..  .. 
    18957  -74 ..  ..  ..  ..  ..  ..  ..  ..  ..  ..  ..  ..  ..  ..  .. 
    18957  +74 ..  ..  ..  ..  ..  ..  ..  ..  ..  ..  ..  ..  ..  ..  .. 
    19085  ..  -65 ..  ..  ..  ..  ..  ..  ..  ..  ..  ..  ..  ..  ..  .. 
    19085  ..  +66 ..  ..  ..  ..  ..  ..  ..  ..  ..  ..  ..  ..  ..  .. 
# bar 6
    19221  ..  ..  -62 ..  ..  ..  ..  ..  ..  ..  ..  ..  ..  ..  ..  .. 
    19221  ..  ..  +60 ..  ..  ..  ..  ..  ..  ..  ..  ..  ..  ..  ..  .. 
    19349  ..  ..  ..  -70 ..  ..  ..  ..  ..  ..  ..  ..  ..  ..  ..  .. 
    19477  ..  ..  ..  ..  -58 ..  ..  ..  ..  ..  ..  ..  ..  ..  ..  .. 
    19477  ..  ..  ..  ..  +57 ..  ..  ..  ..  ..  ..  ..  ..  ..  ..  .. 
    19917  -74 ..  ..  ..  ..  ..  ..  ..  ..  ..  ..  ..  ..  ..  ..  .. 
    19917  +74 ..  ..  ..  ..  ..  ..  ..  ..  ..  ..  ..  ..  ..  ..  .. 
    20045  ..  -66 ..  ..  ..  ..  ..  ..  ..  ..  ..  ..  ..  ..  ..  .. 
    20045  ..  +67 ..  ..  ..  ..  ..  ..  ..  ..  ..  ..  ..  ..  ..  .. 
    20181  ..  ..  -60 ..  ..  ..  ..  ..  ..  ..  ..  ..  ..  ..  ..  .. 
    20181  ..  ..  +58 ..  ..  ..  ..  ..  ..  ..  ..  ..  ..  ..  ..  .. 
    20437  ..  ..  ..  ..  -57 ..  ..  ..  ..  ..  ..  ..  ..  ..  ..  .. 
    20437  ..  ..  ..  ..  +55 ..  ..  ..  ..  ..  ..  ..  ..  ..  ..  .. 
    20877  -74 ..  ..  ..  ..  ..  ..  ..  ..  ..  ..  ..  ..  ..  ..  .. 
    20877  +74 ..  ..  ..  ..  ..  ..  ..  ..  ..  ..  ..  ..  ..  ..  .. 
    21005  ..  -67 ..  ..  ..  ..  ..  ..  ..  ..  ..  ..  ..  ..  ..  .. 
    21005  ..  +69 ..  ..  ..  ..  ..  ..  ..  ..  ..  ..  ..  ..  ..  .. 
    21141  ..  ..  -58 ..  ..  ..  ..  ..  ..  ..  ..  ..  ..  ..  ..  .. 
    21141  ..  ..  +60 ..  ..  ..  ..  ..  ..  ..  ..  ..  ..  ..  ..  .. 
    21397  ..  ..  ..  ..  -55 ..  ..  ..  ..  ..  ..  ..  ..  ..  ..  .. 
    21397  ..  ..  ..  ..  +54 ..  ..  ..  ..  ..  ..  ..  ..  ..  ..  .. 
    22317  -74 ..  ..  ..  ..  ..  ..  ..  ..  ..  ..  ..  ..  ..  ..  .. 
    22317  +75 ..  ..  ..  ..  ..  ..  ..  ..  ..  ..  ..  ..  ..  ..  .. 
    22797  -75 ..  ..  ..  ..  ..  ..  ..  ..  ..  ..  ..  ..  ..  ..  .. 
    22797  +74 ..  ..  ..  ..  ..  ..  ..  ..  ..  ..  ..  ..  ..  ..  .. 
    22925  ..  -69 ..  ..  ..  ..  ..  ..  ..  ..  ..  ..  ..  ..  ..  .. 
    22925  ..  +66 ..  ..  ..  ..  ..  ..  ..  ..  ..  ..  ..  ..  ..  .. 
# bar 7
    23317  ..  ..  ..  ..  -54 ..  ..  ..  ..  ..  ..  ..  ..  ..  ..  .. 
    23317  ..  ..  ..  ..  +50 ..  ..  ..  ..  ..  ..  ..  ..  ..  ..  .. 
    23757  -74 ..  ..  ..  ..  ..  ..  ..  ..  ..  ..  ..  ..  ..  ..  .. 
    23757  +74 ..  ..  ..  ..  ..  ..  ..  ..  ..  ..  ..  ..  ..  ..  .. 
    23885  ..  -66 ..  ..  ..  ..  ..  ..  ..  ..  ..  ..  ..  ..  ..  .. 
    23885  ..  +67 ..  ..  ..  ..  ..  ..  ..  ..  ..  ..  ..  ..  ..  .. 
    24021  ..  ..  -60 ..  ..  ..  ..  ..  ..  ..  ..  ..  ..  ..  ..  .. 
    24021  ..  ..  +58 ..  ..  ..  ..  ..  ..  ..  ..  ..  ..  ..  ..  .. 
    24277  ..  ..  ..  ..  -50 ..  ..  ..  ..  ..  ..  ..  ..  ..  ..  .. 
    24277  ..  ..  ..  ..  +55 ..  ..  ..  ..  ..  ..  ..  ..  ..  ..  .. 
    24717  -74 ..  ..  ..  ..  ..  ..  ..  ..  ..  ..  ..  ..  ..  ..  .. 
    24717  +77 ..  ..  ..  ..  ..  ..  ..  ..  ..  ..  ..  ..  ..  ..  .. 
    24845  ..  -67 ..  ..  ..  ..  ..  ..  ..  ..  ..  ..  ..  ..  ..  .. 
    24845  ..  +74 ..  ..  ..  ..  ..  ..  ..  ..  ..  ..  ..  ..  ..  .. 
    24981  ..  ..  -58 ..  ..  ..  ..  ..  ..  ..  ..  ..  ..  ..  ..  .. 
    24981  ..  ..  +59 ..  ..  ..  ..  ..  ..  ..  ..  ..  ..  ..  ..  .. 
    25109  ..  ..  ..  +68 ..  ..  ..  ..  ..  ..  ..  ..  ..  ..  ..  .. 
    25237  ..  ..  ..  ..  -55 ..  ..  ..  ..  ..  ..  ..  ..  ..  ..  .. 
    25237  ..  ..  ..  ..  +50 ..  ..  ..  ..  ..  ..  ..  ..  ..  ..  .. 
    25677  -77 ..  ..  ..  ..  ..  ..  ..  ..  ..  ..  ..  ..  ..  ..  .. 
    25677  +75 ..  ..  ..  ..  ..  ..  ..  ..  ..  ..  ..  ..  ..  ..  .. 
    25805  ..  -74 ..  ..  ..  ..  ..  ..  ..  ..  ..  ..  ..  ..  ..  .. 
    25805  ..  +72 ..  ..  ..  ..  ..  ..  ..  ..  ..  ..  ..  ..  ..  .. 
    25941  ..  ..  -59 ..  ..  ..  ..  ..  ..  ..  ..  ..  ..  ..  ..  .. 
    25941  ..  ..  +60 ..  ..  ..  ..  ..  ..  ..  ..  ..  ..  ..  ..  .. 
    26069  ..  ..  ..  -68 ..  ..  ..  ..  ..  ..  ..  ..  ..  ..  ..  .. 
    26069  ..  ..  ..  +67 ..  ..  ..  ..  ..  ..  ..  ..  ..  ..  ..  .. 
    26197  ..  ..  ..  ..  -50 ..  ..  ..  ..  ..  ..  ..  ..  ..  ..  .. 
    26197  ..  ..  ..  ..  +51 ..  ..  ..  ..  ..  ..  ..  ..  ..  ..  .. 
    26637  -75 ..  ..  ..  ..  ..  ..  ..  ..  ..  ..  ..  ..  ..  ..  .. 
    26637  +74 ..  ..  ..  ..  ..  ..  ..  ..  ..  ..  ..  ..  ..  ..  .. 
    26765  ..  -72 ..  ..  ..  ..  ..  ..  ..  ..  ..  ..  ..  ..  ..  .. 
    26765  ..  +70 ..  ..  ..  ..  ..  ..  ..  ..  ..  ..  ..  ..  ..  .. 
# bar 8
    26901  ..  ..  -60 ..  ..  ..  ..  ..  ..  ..  ..  ..  ..  ..  ..  .. 
    26901  ..  ..  +53 ..  ..  ..  ..  ..  ..  ..  ..  ..  ..  ..  ..  .. 
    27029  ..  ..  ..  -67 ..  ..  ..  ..  ..  ..  ..  ..  ..  ..  ..  .. 
    27029  ..  ..  ..  +65 ..  ..  ..  ..  ..  ..  ..  ..  ..  ..  ..  .. 
    27157  ..  ..  ..  ..  -51 ..  ..  ..  ..  ..  ..  ..  ..  ..  ..  .. 
    27157  ..  ..  ..  ..  +53 ..  ..  ..  ..  ..  ..  ..  ..  ..  ..  .. 
    28557  -74 ..  ..  ..  ..  ..  ..  ..  ..  ..  ..  ..  ..  ..  ..  .. 
    28557  +72 ..  ..  ..  ..  ..  ..  ..  ..  ..  ..  ..  ..  ..  ..  .. 
    28685  ..  -70 ..  ..  ..  ..  ..  ..  ..  ..  ..  ..  ..  ..  ..  .. 
    28685  ..  +69 ..  ..  ..  ..  ..  ..  ..  ..  ..  ..  ..  ..  ..  .. 
    29517  -72 ..  ..  ..  ..  ..  ..  ..  ..  ..  ..  ..  ..  ..  ..  .. 
    29517  +70 ..  ..  ..  ..  ..  ..  ..  ..  ..  ..  ..  ..  ..  ..  .. 
    29645  ..  -69 ..  ..  ..  ..  ..  ..  ..  ..  ..  ..  ..  ..  ..  .. 
    29781  ..  ..  -53 ..  ..  ..  ..  ..  ..  ..  ..  ..  ..  ..  ..  .. 
    29781  ..  ..  +65 ..  ..  ..  ..  ..  ..  ..  ..  ..  ..  ..  ..  .. 
    29909  ..  ..  ..  -65 ..  ..  ..  ..  ..  ..  ..  ..  ..  ..  ..  .. 
    29909  ..  ..  ..  +62 ..  ..  ..  ..  ..  ..  ..  ..  ..  ..  ..  .. 
    30037  ..  ..  ..  ..  -53 ..  ..  ..  ..  ..  ..  ..  ..  ..  ..  .. 
# bar 9
    30741  ..  ..  -65 ..  ..  ..  ..  ..  ..  ..  ..  ..  ..  ..  ..  .. 
    30741  ..  ..  +65 ..  ..  ..  ..  ..  ..  ..  ..  ..  ..  ..  ..  .. 
    30869  ..  ..  ..  -62 ..  ..  ..  ..  ..  ..  ..  ..  ..  ..  ..  .. 
    30869  ..  ..  ..  +62 ..  ..  ..  ..  ..  ..  ..  ..  ..  ..  ..  .. 
    31437  -70 ..  ..  ..  ..  ..  ..  ..  ..  ..  ..  ..  ..  ..  ..  .. 
    31437  +74 ..  ..  ..  ..  ..  ..  ..  ..  ..  ..  ..  ..  ..  ..  .. 
    31701  ..  ..  -65 ..  ..  ..  ..  ..  ..  ..  ..  ..  ..  ..  ..  .. 
    31701  ..  ..  +65 ..  ..  ..  ..  ..  ..  ..  ..  ..  ..  ..  ..  .. 
    31829  ..  ..  ..  -62 ..  ..  ..  ..  ..  ..  ..  ..  ..  ..  ..  .. 
    31829  ..  ..  ..  +62 ..  ..  ..  ..  ..  ..  ..  ..  ..  ..  ..  .. 
    31917  -74 ..  ..  ..  ..  ..  ..  ..  ..  ..  ..  ..  ..  ..  ..  .. 
    31917  +72 ..  ..  ..  ..  ..  ..  ..  ..  ..  ..  ..  ..  ..  ..  .. 
    32397  -72 ..  ..  ..  ..  ..  ..  ..  ..  ..  ..  ..  ..  ..  ..  .. 
    32397  +70 ..  ..  ..  ..  ..  ..  ..  ..  ..  ..  ..  ..  ..  ..  .. 
    32661  ..  ..  -65 ..  ..  ..  ..  ..  ..  ..  ..  ..  ..  ..  ..  .. 
    32661  ..  ..  +65 ..  ..  ..  ..  ..  ..  ..  ..  ..  ..  ..  ..  .. 
    32789  ..  ..  ..  -62 ..  ..  ..  ..  ..  ..  ..  ..  ..  ..  ..  .. 
    32789  ..  ..  ..  +63 ..  ..  ..  ..  ..  ..  ..  ..  ..  ..  ..  .. 
    32877  -70 ..  ..  ..  ..  ..  ..  ..  ..  ..  ..  ..  ..  ..  ..  .. 
    32877  +69 ..  ..  ..  ..  ..  ..  ..  ..  ..  ..  ..  ..  ..  ..  .. 
    33357  -69 ..  ..  ..  ..  ..  ..  ..  ..  ..  ..  ..  ..  ..  ..  .. 
    33357  +77 ..  ..  ..  ..  ..  ..  ..  ..  ..  ..  ..  ..  ..  ..  .. 
    34317  -77 ..  ..  ..  ..  ..  ..  ..  ..  ..  ..  ..  ..  ..  ..  .. 
    34317  +77 ..  ..  ..  ..  ..  ..  ..  ..  ..  ..  ..  ..  ..  ..  .. 
# bar 10
    34581  ..  ..  -65 ..  ..  ..  ..  ..  ..  ..  ..  ..  ..  ..  ..  .. 
    35277  -77 ..  ..  ..  ..  ..  ..  ..  ..  ..  ..  ..  ..  ..  ..  .. 
    35277  +70 ..  ..  ..  ..  ..  ..  ..  ..  ..  ..  ..  ..  ..  ..  .. 
    35405  ..  +58 ..  ..  ..  ..  ..  ..  ..  ..  ..  ..  ..  ..  ..  .. 
    35541  ..  ..  +65 ..  ..  ..  ..  ..  ..  ..  ..  ..  ..  ..  ..  .. 
    35669  ..  ..  ..  -63 ..  ..  ..  ..  ..  ..  ..  ..  ..  ..  ..  .. 
    35669  ..  ..  ..  +53 ..  ..  ..  ..  ..  ..  ..  ..  ..  ..  ..  .. 
    35797  ..  ..  ..  ..  +50 ..  ..  ..  ..  ..  ..  ..  ..  ..  ..  .. 
    36365  ..  -58 ..  ..  ..  ..  ..  ..  ..  ..  ..  ..  ..  ..  ..  .. 
    36365  ..  +58 ..  ..  ..  ..  ..  ..  ..  ..  ..  ..  ..  ..  ..  .. 
    36501  ..  ..  -65 ..  ..  ..  ..  ..  ..  ..  ..  ..  ..  ..  ..  .. 
    36501  ..  ..  +65 ..  ..  ..  ..  ..  ..  ..  ..  ..  ..  ..  ..  .. 
    36629  ..  ..  ..  -53 ..  ..  ..  ..  ..  ..  ..  ..  ..  ..  ..  .. 
    36629  ..  ..  ..  +53 ..  ..  ..  ..  ..  ..  ..  ..  ..  ..  ..  .. 
    36757  ..  ..  ..  ..  -50 ..  ..  ..  ..  ..  ..  ..  ..  ..  ..  .. 
    36757  ..  ..  ..  ..  +50 ..  ..  ..  ..  ..  ..  ..  ..  ..  ..  .. 
    37197  -70 ..  ..  ..  ..  ..  ..  ..  ..  ..  ..  ..  ..  ..  ..  .. 
    37197  +74 ..  ..  ..  ..  ..  ..  ..  ..  ..  ..  ..  ..  ..  ..  .. 
    37325  ..  -58 ..  ..  ..  ..  ..  ..  ..  ..  ..  ..  ..  ..  ..  .. 
    37325  ..  +58 ..  ..  ..  ..  ..  ..  ..  ..  ..  ..  ..  ..  ..  .. 
    37461  ..  ..  -65 ..  ..  ..  ..  ..  ..  ..  ..  ..  ..  ..  ..  .. 
    37461  ..  ..  +65 ..  ..  ..  ..  ..  ..  ..  ..  ..  ..  ..  ..  .. 
    37589  ..  ..  ..  -53 ..  ..  ..  ..  ..  ..  ..  ..  ..  ..  ..  .. 
    37589  ..  ..  ..  +53 ..  ..  ..  ..  ..  ..  ..  ..  ..  ..  ..  .. 
    37677  -74 ..  ..  ..  ..  ..  ..  ..  ..  ..  ..  ..  ..  ..  ..  .. 
    37677  +72 ..  ..  ..  ..  ..  ..  ..  ..  ..  ..  ..  ..  ..  ..  .. 
    37717  ..  ..  ..  ..  -50 ..  ..  ..  ..  ..  ..  ..  ..  ..  ..  .. 
    37717  ..  ..  ..  ..  +50 ..  ..  ..  ..  ..  ..  ..  ..  ..  ..  .. 
    38157  -72 ..  ..  ..  ..  ..  ..  ..  ..  ..  ..  ..  ..  ..  ..  .. 
    38157  +70 ..  ..  ..  ..  ..  ..  ..  ..  ..  ..  ..  ..  ..  ..  .. 
    38285  ..  -58 ..  ..  ..  ..  ..  ..  ..  ..  ..  ..  ..  ..  ..  .. 
    38285  ..  +60 ..  ..  ..  ..  ..  ..  ..  ..  ..  ..  ..  ..  ..  .. 
# bar 11
    38421  ..  ..  -65 ..  ..  ..  ..  ..  ..  ..  ..  ..  ..  ..  ..  .. 
    38421  ..  ..  +65 ..  ..  ..  ..  ..  ..  ..  ..  ..  ..  ..  ..  .. 
    38549  ..  ..  ..  -53 ..  ..  ..  ..  ..  ..  ..  ..  ..  ..  ..  .. 
    38549  ..  ..  ..  +53 ..  ..  ..  ..  ..  ..  ..  ..  ..  ..  ..  .. 
    38637  -70 ..  ..  ..  ..  ..  ..  ..  ..  ..  ..  ..  ..  ..  ..  .. 
    38637  +69 ..  ..  ..  ..  ..  ..  ..  ..  ..  ..  ..  ..  ..  ..  .. 
    38677  ..  ..  ..  ..  -50 ..  ..  ..  ..  ..  ..  ..  ..  ..  ..  .. 
    38677  ..  ..  ..  ..  +51 ..  ..  ..  ..  ..  ..  ..  ..  ..  ..  .. 
    39117  -69 ..  ..  ..  ..  ..  ..  ..  ..  ..  ..  ..  ..  ..  ..  .. 
    39117  +77 ..  ..  ..  ..  ..  ..  ..  ..  ..  ..  ..  ..  ..  ..  .. 
    40077  -77 ..  ..  ..  ..  ..  ..  ..  ..  ..  ..  ..  ..  ..  ..  .. 
    40077  +77 ..  ..  ..  ..  ..  ..  ..  ..  ..  ..  ..  ..  ..  ..  .. 
    40205  ..  -60 ..  ..  ..  ..  ..  ..  ..  ..  ..  ..  ..  ..  ..  .. 
    40205  ..  +72 ..  ..  ..  ..  ..  ..  ..  ..  ..  ..  ..  ..  ..  .. 
    40341  ..  ..  -65 ..  ..  ..  ..  ..  ..  ..  ..  ..  ..  ..  ..  .. 
    40341  ..  ..  +69 ..  ..  ..  ..  ..  ..  ..  ..  ..  ..  ..  ..  .. 
    40469  ..  ..  ..  -53 ..  ..  ..  ..  ..  ..  ..  ..  ..  ..  ..  .. 
    40469  ..  ..  ..  +65 ..  ..  ..  ..  ..  ..  ..  ..  ..  ..  ..  .. 
    40597  ..  ..  ..  ..  -51 ..  ..  ..  ..  ..  ..  ..  ..  ..  ..  .. 
    40597  ..  ..  ..  ..  +63 ..  ..  ..  ..  ..  ..  ..  ..  ..  ..  .. 
    41037  -77 ..  ..  ..  ..  ..  ..  ..  ..  ..  ..  ..  ..  ..  ..  .. 
    41037  +77 ..  ..  ..  ..  ..  ..  ..  ..  ..  ..  ..  ..  ..  ..  .. 
    41165  ..  -72 ..  ..  ..  ..  ..  ..  ..  ..  ..  ..  ..  ..  ..  .. 
    41165  ..  +77 ..  ..  ..  ..  ..  ..  ..  ..  ..  ..  ..  ..  ..  .. 
    41301  ..  ..  -69 ..  ..  ..  ..  ..  ..  ..  ..  ..  ..  ..  ..  .. 
    41301  ..  ..  +70 ..  ..  ..  ..  ..  ..  ..  ..  ..  ..  ..  ..  .. 
    41557  ..  ..  ..  ..  -63 ..  ..  ..  ..  ..  ..  ..  ..  ..  ..  .. 
    41557  ..  ..  ..  ..  +62 ..  ..  ..  ..  ..  ..  ..  ..  ..  ..  .. 
    41997  -77 ..  ..  ..  ..  ..  ..  ..  ..  ..  ..  ..  ..  ..  ..  .. 
    41997  +81 ..  ..  ..  ..  ..  ..  ..  ..  ..  ..  ..  ..  ..  ..  .. 
    42125  ..  -77 ..  ..  ..  ..  ..  ..  ..  ..  ..  ..  ..  ..  ..  .. 
    42125  ..  +75 ..  ..  ..  ..  ..  ..  ..  ..  ..  ..  ..  ..  ..  .. 
# bar 12
    42261  ..  ..  -70 ..  ..  ..  ..  ..  ..  ..  ..  ..  ..  ..  ..  .. 
    42261  ..  ..  +72 ..  ..  ..  ..  ..  ..  ..  ..  ..  ..  ..  ..  .. 
    42389  ..  ..  ..  -65 ..  ..  ..  ..  ..  ..  ..  ..  ..  ..  ..  .. 
    42389  ..  ..  ..  +65 ..  ..  ..  ..  ..  ..  ..  ..  ..  ..  ..  .. 
    42517  ..  ..  ..  ..  -62 ..  ..  ..  ..  ..  ..  ..  ..  ..  ..  .. 
    42517  ..  ..  ..  ..  +60 ..  ..  ..  ..  ..  ..  ..  ..  ..  ..  .. 
    42957  -81 ..  ..  ..  ..  ..  ..  ..  ..  ..  ..  ..  ..  ..  ..  .. 
    42957  +79 ..  ..  ..  ..  ..  ..  ..  ..  ..  ..  ..  ..  ..  ..  .. 
    43085  ..  -75 ..  ..  ..  ..  ..  ..  ..  ..  ..  ..  ..  ..  ..  .. 
    43085  ..  +74 ..  ..  ..  ..  ..  ..  ..  ..  ..  ..  ..  ..  ..  .. 
    43221  ..  ..  -72 ..  ..  ..  ..  ..  ..  ..  ..  ..  ..  ..  ..  .. 
    43221  ..  ..  +74 ..  ..  ..  ..  ..  ..  ..  ..  ..  ..  ..  ..  .. 
    43477  ..  ..  ..  ..  -60 ..  ..  ..  ..  ..  ..  ..  ..  ..  ..  .. 
    43477  ..  ..  ..  ..  +58 ..  ..  ..  ..  ..  ..  ..  ..  ..  ..  .. 
    43917  -79 ..  ..  ..  ..  ..  ..  ..  ..  ..  ..  ..  ..  ..  ..  .. 
    43917  +77 ..  ..  ..  ..  ..  ..  ..  ..  ..  ..  ..  ..  ..  ..  .. 
    44045  ..  -74 ..  ..  ..  ..  ..  ..  ..  ..  ..  ..  ..  ..  ..  .. 
    44045  ..  +72 ..  ..  ..  ..  ..  ..  ..  ..  ..  ..  ..  ..  ..  .. 
    44181  ..  ..  -74 ..  ..  ..  ..  ..  ..  ..  ..  ..  ..  ..  ..  .. 
    44181  ..  ..  +65 ..  ..  ..  ..  ..  ..  ..  ..  ..  ..  ..  ..  .. 
    44309  ..  ..  ..  -65 ..  ..  ..  ..  ..  ..  ..  ..  ..  ..  ..  .. 
    44309  ..  ..  ..  +60 ..  ..  ..  ..  ..  ..  ..  ..  ..  ..  ..  .. 
    44437  ..  ..  ..  ..  -58 ..  ..  ..  ..  ..  ..  ..  ..  ..  ..  .. 
    44437  ..  ..  ..  ..  +57 ..  ..  ..  ..  ..  ..  ..  ..  ..  ..  .. 
    45005  ..  -72 ..  ..  ..  ..  ..  ..  ..  ..  ..  ..  ..  ..  ..  .. 
    45005  ..  +69 ..  ..  ..  ..  ..  ..  ..  ..  ..  ..  ..  ..  ..  .. 
    45141  ..  ..  -65 ..  ..  ..  ..  ..  ..  ..  ..  ..  ..  ..  ..  .. 
    45357  -77 ..  ..  ..  ..  ..  ..  ..  ..  ..  ..  ..  ..  ..  ..  .. 
    45357  +75 ..  ..  ..  ..  ..  ..  ..  ..  ..  ..  ..  ..  ..  ..  .. 
    45397  ..  ..  ..  ..  -57 ..  ..  ..  ..  ..  ..  ..  ..  ..  ..  .. 
    45397  ..  ..  ..  ..  +54 ..  ..  ..  ..  ..  ..  ..  ..  ..  ..  .. 
    45837  -75 ..  ..  ..  ..  ..  ..  ..  ..  ..  ..  ..  ..  ..  ..  .. 
    45837  +74 ..  ..  ..  ..  ..  ..  ..  ..  ..  ..  ..  ..  ..  ..  .. 
    45965  ..  -69 ..  ..  ..  ..  ..  ..  ..  ..  ..  ..  ..  ..  ..  .. 
    45965  ..  +70 ..  ..  ..  ..  ..  ..  ..  ..  ..  ..  ..  ..  ..  .. 
# bar 13
    46229  ..  ..  ..  -60 ..  ..  ..  ..  ..  ..  ..  ..  ..  ..  ..  .. 
    46229  ..  ..  ..  +58 ..  ..  ..  ..  ..  ..  ..  ..  ..  ..  ..  .. 
    46357  ..  ..  ..  ..  -54 ..  ..  ..  ..  ..  ..  ..  ..  ..  ..  .. 
    46357  ..  ..  ..  ..  +55 ..  ..  ..  ..  ..  ..  ..  ..  ..  ..  .. 
    46797  -74 ..  ..  ..  ..  ..  ..  ..  ..  ..  ..  ..  ..  ..  ..  .. 
    46797  +72 ..  ..  ..  ..  ..  ..  ..  ..  ..  ..  ..  ..  ..  ..  .. 
    46925  ..  -70 ..  ..  ..  ..  ..  ..  ..  ..  ..  ..  ..  ..  ..  .. 
    46925  ..  +67 ..  ..  ..  ..  ..  ..  ..  ..  ..  ..  ..  ..  ..  .. 
    47189  ..  ..  ..  -58 ..  ..  ..  ..  ..  ..  ..  ..  ..  ..  ..  .. 
    47189  ..  ..  ..  +63 ..  ..  ..  ..  ..  ..  ..  ..  ..  ..  ..  .. 
    47317  ..  ..  ..  ..  -55 ..  ..  ..  ..  ..  ..  ..  ..  ..  ..  .. 
    47317  ..  ..  ..  ..  +51 ..  ..  ..  ..  ..  ..  ..  ..  ..  ..  .. 
    47757  -72 ..  ..  ..  ..  ..  ..  ..  ..  ..  ..  ..  ..  ..  ..  .. 
    47757  +70 ..  ..  ..  ..  ..  ..  ..  ..  ..  ..  ..  ..  ..  ..  .. 
    47885  ..  -67 ..  ..  ..  ..  ..  ..  ..  ..  ..  ..  ..  ..  ..  .. 
    47885  ..  +65 ..  ..  ..  ..  ..  ..  ..  ..  ..  ..  ..  ..  ..  .. 
    48149  ..  ..  ..  -63 ..  ..  ..  ..  ..  ..  ..  ..  ..  ..  ..  .. 
    48149  ..  ..  ..  +62 ..  ..  ..  ..  ..  ..  ..  ..  ..  ..  ..  .. 
    48277  ..  ..  ..  ..  -51 ..  ..  ..  ..  ..  ..  ..  ..  ..  ..  .. 
    48277  ..  ..  ..  ..  +53 ..  ..  ..  ..  ..  ..  ..  ..  ..  ..  .. 
    48717  -70 ..  ..  ..  ..  ..  ..  ..  ..  ..  ..  ..  ..  ..  ..  .. 
    48717  +69 ..  ..  ..  ..  ..  ..  ..  ..  ..  ..  ..  ..  ..  ..  .. 
    48845  ..  -65 ..  ..  ..  ..  ..  ..  ..  ..  ..  ..  ..  ..  ..  .. 
    48845  ..  +65 ..  ..  ..  ..  ..  ..  ..  ..  ..  ..  ..  ..  ..  .. 
    48981  ..  ..  +65 ..  ..  ..  ..  ..  ..  ..  ..  ..  ..  ..  ..  .. 
    49109  ..  ..  ..  -62 ..  ..  ..  ..  ..  ..  ..  ..  ..  ..  ..  .. 
    49109  ..  ..  ..  +60 ..  ..  ..  ..  ..  ..  ..  ..  ..  ..  ..  .. 
    49237  ..  ..  ..  ..  -53 ..  ..  ..  ..  ..  ..  ..  ..  ..  ..  .. 
    49237  ..  ..  ..  ..  +41 ..  ..  ..  ..  ..  ..  ..  ..  ..  ..  .. 
    49677  -69 ..  ..  ..  ..  ..  ..  ..  ..  ..  ..  ..  ..  ..  ..  .. 
    49677  +75 ..  ..  ..  ..  ..  ..  ..  ..  ..  ..  ..  ..  ..  ..  .. 
    49805  ..  -65 ..  ..  ..  ..  ..  ..  ..  ..  ..  ..  ..  ..  ..  .. 
    49805  ..  +69 ..  ..  ..  ..  ..  ..  ..  ..  ..  ..  ..  ..  ..  .. 
# bar 14
    49941  ..  ..  -65 ..  ..  ..  ..  ..  ..  ..  ..  ..  ..  ..  ..  .. 
    49941  ..  ..  +65 ..  ..  ..  ..  ..  ..  ..  ..  ..  ..  ..  ..  .. 
    50069  ..  ..  ..  -60 ..  ..  ..  ..  ..  ..  ..  ..  ..  ..  ..  .. 
    50069  ..  ..  ..  +60 ..  ..  ..  ..  ..  ..  ..  ..  ..  ..  ..  .. 
    50197  ..  ..  ..  ..  -41 ..  ..  ..  ..  ..  ..  ..  ..  ..  ..  .. 
    50197  ..  ..  ..  ..  +46 ..  ..  ..  ..  ..  ..  ..  ..  ..  ..  .. 
    50637  -75 ..  ..  ..  ..  ..  ..  ..  ..  ..  ..  ..  ..  ..  ..  .. 
    50637  +74 ..  ..  ..  ..  ..  ..  ..  ..  ..  ..  ..  ..  ..  ..  .. 
    50765  ..  -69 ..  ..  ..  ..  ..  ..  ..  ..  ..  ..  ..  ..  ..  .. 
    50765  ..  +70 ..  ..  ..  ..  ..  ..  ..  ..  ..  ..  ..  ..  ..  .. 
    51029  ..  ..  ..  -60 ..  ..  ..  ..  ..  ..  ..  ..  ..  ..  ..  .. 
    51029  ..  ..  ..  +58 ..  ..  ..  ..  ..  ..  ..  ..  ..  ..  ..  .. 
    51117  -74 ..  ..  ..  ..  ..  ..  ..  ..  ..  ..  ..  ..  ..  ..  .. 
    51117  +72 ..  ..  ..  ..  ..  ..  ..  ..  ..  ..  ..  ..  ..  ..  .. 
    51157  ..  ..  ..  ..  -46 ..  ..  ..  ..  ..  ..  ..  ..  ..  ..  .. 
    51597  -72 ..  ..  ..  ..  ..  ..  ..  ..  ..  ..  ..  ..  ..  ..  .. 
    51597  +74 ..  ..  ..  ..  ..  ..  ..  ..  ..  ..  ..  ..  ..  ..  .. 
    51725  ..  -70 ..  ..  ..  ..  ..  ..  ..  ..  ..  ..  ..  ..  ..  .. 
    51725  ..  +63 ..  ..  ..  ..  ..  ..  ..  ..  ..  ..  ..  ..  ..  .. 
    51861  ..  ..  -65 ..  ..  ..  ..  ..  ..  ..  ..  ..  ..  ..  ..  .. 
    51861  ..  ..  +69 ..  ..  ..  ..  ..  ..  ..  ..  ..  ..  ..  ..  .. 
    51989  ..  ..  ..  -58 ..  ..  ..  ..  ..  ..  ..  ..  ..  ..  ..  .. 
    51989  ..  ..  ..  +60 ..  ..  ..  ..  ..  ..  ..  ..  ..  ..  ..  .. 
    52077  -74 ..  ..  ..  ..  ..  ..  ..  ..  ..  ..  ..  ..  ..  ..  .. 
    52077  +75 ..  ..  ..  ..  ..  ..  ..  ..  ..  ..  ..  ..  ..  ..  .. 
    52557  -75 ..  ..  ..  ..  ..  ..  ..  ..  ..  ..  ..  ..  ..  ..  .. 
    52557  +77 ..  ..  ..  ..  ..  ..  ..  ..  ..  ..  ..  ..  ..  ..  .. 
    52685  ..  -63 ..  ..  ..  ..  ..  ..  ..  ..  ..  ..  ..  ..  ..  .. 
    52685  ..  +65 ..  ..  ..  ..  ..  ..  ..  ..  ..  ..  ..  ..  ..  .. 
    52821  ..  ..  -69 ..  ..  ..  ..  ..  ..  ..  ..  ..  ..  ..  ..  .. 
    52821  ..  ..  +70 ..  ..  ..  ..  ..  ..  ..  ..  ..  ..  ..  ..  .. 
    52949  ..  ..  ..  -60 ..  ..  ..  ..  ..  ..  ..  ..  ..  ..  ..  .. 
    52949  ..  ..  ..  +62 ..  ..  ..  ..  ..  ..  ..  ..  ..  ..  ..  .. 
    53645  ..  -65 ..  ..  ..  ..  ..  ..  ..  ..  ..  ..  ..  ..  ..  .. 
# bar 15
    54477  -77 ..  ..  ..  ..  ..  ..  ..  ..  ..  ..  ..  ..  ..  ..  .. 
    54477  +74 ..  ..  ..  ..  ..  ..  ..  ..  ..  ..  ..  ..  ..  ..  .. 
    54957  -74 ..  ..  ..  ..  ..  ..  ..  ..  ..  ..  ..  ..  ..  ..  .. 
    54957  +75 ..  ..  ..  ..  ..  ..  ..  ..  ..  ..  ..  ..  ..  ..  .. 
    55437  -75 ..  ..  ..  ..  ..  ..  ..  ..  ..  ..  ..  ..  ..  ..  .. 
    55437  +77 ..  ..  ..  ..  ..  ..  ..  ..  ..  ..  ..  ..  ..  ..  .. 
    55565  ..  +68 ..  ..  ..  ..  ..  ..  ..  ..  ..  ..  ..  ..  ..  .. 
    55701  ..  ..  -70 ..  ..  ..  ..  ..  ..  ..  ..  ..  ..  ..  ..  .. 
    55701  ..  ..  +62 ..  ..  ..  ..  ..  ..  ..  ..  ..  ..  ..  ..  .. 
    55829  ..  ..  ..  -62 ..  ..  ..  ..  ..  ..  ..  ..  ..  ..  ..  .. 
    55829  ..  ..  ..  +58 ..  ..  ..  ..  ..  ..  ..  ..  ..  ..  ..  .. 
    55917  -77 ..  ..  ..  ..  ..  ..  ..  ..  ..  ..  ..  ..  ..  ..  .. 
    55917  +74 ..  ..  ..  ..  ..  ..  ..  ..  ..  ..  ..  ..  ..  ..  .. 
    56397  -74 ..  ..  ..  ..  ..  ..  ..  ..  ..  ..  ..  ..  ..  ..  .. 
    56397  +82 ..  ..  ..  ..  ..  ..  ..  ..  ..  ..  ..  ..  ..  ..  .. 
    57357  -82 ..  ..  ..  ..  ..  ..  ..  ..  ..  ..  ..  ..  ..  ..  .. 
    57357  +82 ..  ..  ..  ..  ..  ..  ..  ..  ..  ..  ..  ..  ..  ..  .. 
    57485  ..  -68 ..  ..  ..  ..  ..  ..  ..  ..  ..  ..  ..  ..  ..  .. 
    57485  ..  +70 ..  ..  ..  ..  ..  ..  ..  ..  ..  ..  ..  ..  ..  .. 
# bar 16
    57965  ..  -70 ..  ..  ..  ..  ..  ..  ..  ..  ..  ..  ..  ..  ..  .. 
    57965  ..  +68 ..  ..  ..  ..  ..  ..  ..  ..  ..  ..  ..  ..  ..  .. 
    58317  -82 ..  ..  ..  ..  ..  ..  ..  ..  ..  ..  ..  ..  ..  ..  .. 
    58317  +82 ..  ..  ..  ..  ..  ..  ..  ..  ..  ..  ..  ..  ..  ..  .. 
    58445  ..  -68 ..  ..  ..  ..  ..  ..  ..  ..  ..  ..  ..  ..  ..  .. 
    58445  ..  +67 ..  ..  ..  ..  ..  ..  ..  ..  ..  ..  ..  ..  ..  .. 
    58581  ..  ..  -62 ..  ..  ..  ..  ..  ..  ..  ..  ..  ..  ..  ..  .. 
    58581  ..  ..  +63 ..  ..  ..  ..  ..  ..  ..  ..  ..  ..  ..  ..  .. 
    58709  ..  ..  ..  -58 ..  ..  ..  ..  ..  ..  ..  ..  ..  ..  ..  .. 
    58709  ..  ..  ..  +58 ..  ..  ..  ..  ..  ..  ..  ..  ..  ..  ..  .. 
    58837  ..  ..  ..  ..  +51 ..  ..  ..  ..  ..  ..  ..  ..  ..  ..  .. 
    58925  ..  -67 ..  ..  ..  ..  ..  ..  ..  ..  ..  ..  ..  ..  ..  .. 
    58925  ..  +70 ..  ..  ..  ..  ..  ..  ..  ..  ..  ..  ..  ..  ..  .. 
    59405  ..  -70 ..  ..  ..  ..  ..  ..  ..  ..  ..  ..  ..  ..  ..  .. 
    59405  ..  +63 ..  ..  ..  ..  ..  ..  ..  ..  ..  ..  ..  ..  ..  .. 
    59541  ..  ..  -63 ..  ..  ..  ..  ..  ..  ..  ..  ..  ..  ..  ..  .. 
    59541  ..  ..  +67 ..  ..  ..  ..  ..  ..  ..  ..  ..  ..  ..  ..  .. 
    59669  ..  ..  ..  -58 ..  ..  ..  ..  ..  ..  ..  ..  ..  ..  ..  .. 
    60365  ..  -63 ..  ..  ..  ..  ..  ..  ..  ..  ..  ..  ..  ..  ..  .. 
    60365  ..  +63 ..  ..  ..  ..  ..  ..  ..  ..  ..  ..  ..  ..  ..  .. 
    60501  ..  ..  -67 ..  ..  ..  ..  ..  ..  ..  ..  ..  ..  ..  ..  .. 
    60501  ..  ..  +63 ..  ..  ..  ..  ..  ..  ..  ..  ..  ..  ..  ..  .. 
    60757  ..  ..  ..  ..  -51 ..  ..  ..  ..  ..  ..  ..  ..  ..  ..  .. 
    60757  ..  ..  ..  ..  +48 ..  ..  ..  ..  ..  ..  ..  ..  ..  ..  .. 
    61197  -82 ..  ..  ..  ..  ..  ..  ..  ..  ..  ..  ..  ..  ..  ..  .. 
    61197  +82 ..  ..  ..  ..  ..  ..  ..  ..  ..  ..  ..  ..  ..  ..  .. 
    61237  ..  ..  ..  ..  -48 ..  ..  ..  ..  ..  ..  ..  ..  ..  ..  .. 
    61237  ..  ..  ..  ..  +50 ..  ..  ..  ..  ..  ..  ..  ..  ..  ..  .. 
    61325  ..  -63 ..  ..  ..  ..  ..  ..  ..  ..  ..  ..  ..  ..  ..  .. 
    61325  ..  +63 ..  ..  ..  ..  ..  ..  ..  ..  ..  ..  ..  ..  ..  .. 
# bar 17
    61461  ..  ..  -63 ..  ..  ..  ..  ..  ..  ..  ..  ..  ..  ..  ..  .. 
    61717  ..  ..  ..  ..  -50 ..  ..  ..  ..  ..  ..  ..  ..  ..  ..  .. 
    61717  ..  ..  ..  ..  +51 ..  ..  ..  ..  ..  ..  ..  ..  ..  ..  .. 
    62157  -82 ..  ..  ..  ..  ..  ..  ..  ..  ..  ..  ..  ..  ..  ..  .. 
    62157  +81 ..  ..  ..  ..  ..  ..  ..  ..  ..  ..  ..  ..  ..  ..  .. 
    62197  ..  ..  ..  ..  -51 ..  ..  ..  ..  ..  ..  ..  ..  ..  ..  .. 
    62197  ..  ..  ..  ..  +48 ..  ..  ..  ..  ..  ..  ..  ..  ..  ..  .. 
    62549  ..  ..  ..  +60 ..  ..  ..  ..  ..  ..  ..  ..  ..  ..  ..  .. 
    62677  ..  ..  ..  ..  -48 ..  ..  ..  ..  ..  ..  ..  ..  ..  ..  .. 
    62677  ..  ..  ..  ..  +60 ..  ..  ..  ..  ..  ..  ..  ..  ..  ..  .. 
    63117  -81 ..  ..  ..  ..  ..  ..  ..  ..  ..  ..  ..  ..  ..  ..  .. 
    63117  +79 ..  ..  ..  ..  ..  ..  ..  ..  ..  ..  ..  ..  ..  ..  .. 
    63509  ..  ..  ..  -60 ..  ..  ..  ..  ..  ..  ..  ..  ..  ..  ..  .. 
    63509  ..  ..  ..  +58 ..  ..  ..  ..  ..  ..  ..  ..  ..  ..  ..  .. 
    63637  ..  ..  ..  ..  -60 ..  ..  ..  ..  ..  ..  ..  ..  ..  ..  .. 
    63637  ..  ..  ..  ..  +60 ..  ..  ..  ..  ..  ..  ..  ..  ..  ..  .. 
    64077  -79 ..  ..  ..  ..  ..  ..  ..  ..  ..  ..  ..  ..  ..  ..  .. 
    64205  ..  -63 ..  ..  ..  ..  ..  ..  ..  ..  ..  ..  ..  ..  ..  .. 
    64469  ..  ..  ..  -58 ..  ..  ..  ..  ..  ..  ..  ..  ..  ..  ..  .. 
    64597  ..  ..  ..  ..  -60 ..  ..  ..  ..  ..  ..  ..  ..  ..  ..  .. 
