# Supplementary material for: Fingerprints, barcode sequences and quasi-phylogenies–Tools for analysing polyphonic music
Source: PLoS One. 2023 Mar 2;18(3):e0280478. doi: 10.1371/journal.pone.0280478 (PMC9980773; doi:10.1371/journal.pone.0280478)
Supplement: S6 Fig — (ZIP) [file pone.0280478.s006.zip › S6_Rameau-intermediate-files/mendelssohn_1826.vps]

* File : .\data\mendelssohn_1826.vps Time : Mon Dec 26 13:27:53 2022
* File : .\data\mendelssohn_1826.rdl Time : Mon Dec 26 13:27:53 2022
* File : .\data\mendelssohn_1826.mid Time : Wed Dec 22 10:27:26 2021
# bar 2
5,
10,5,
2,10,5,
5,2,10,5,
10,5,2,10,5,
10,5,2,10,5,
# bar 3
10,5,2,10,5,
10,5,2,10,5,
10,5,2,10,5,
10,5,2,10,2,
10,5,2,10,2,
10,5,2,10,2,
10,5,2,10,2,
10,5,2,10,3,
10,5,2,10,3,
10,5,2,10,5,
10,5,2,10,5,
10,5,2,10,5,
10,5,2,10,5,
10,5,2,10,2,
10,5,2,10,2,
10,5,2,10,10,
10,5,2,10,
10,5,10,
10,10,
10,
10,
10,10,
# bar 4
5,10,10,
2,5,10,10,
2,5,10,10,
2,5,0,10,
2,7,0,10,
3,7,0,10,
3,7,2,10,
3,9,2,10,
5,9,2,10,
5,9,2,9,
5,9,3,9,
5,10,3,9,
7,10,3,9,
7,10,3,7,
3,7,10,3,7,
3,7,10,3,5,
3,7,10,0,5,
# bar 5
3,3,7,0,5,
3,3,9,0,5,
5,3,9,0,5,
5,3,9,10,5,
5,2,9,10,5,
5,2,10,5,
7,2,10,5,
7,2,10,3,
7,2,5,10,3,
7,0,5,10,3,
7,0,5,0,3,
9,0,5,0,3,
9,0,5,0,2,
9,0,5,0,2,
9,2,5,0,2,
9,2,5,10,2,
10,2,5,10,2,
10,2,5,10,2,
10,2,6,10,2,
# bar 6
10,0,6,10,2,
10,0,6,2,
9,0,6,2,
9,0,6,2,
9,0,7,2,
9,10,7,2,
7,10,7,2,
7,10,7,2,
7,10,9,2,
7,0,9,2,
6,0,9,2,
6,0,9,3,
6,0,9,2,
6,0,6,2,
# bar 7
2,0,6,2,
2,0,6,2,
2,0,7,2,
2,10,7,2,
7,10,7,2,
7,10,7,5,
7,10,2,5,
7,11,2,5,
7,11,8,2,5,
2,11,8,2,5,
2,11,8,2,3,
2,11,8,0,3,
2,0,8,0,3,
2,0,7,0,3,
3,0,7,0,3,
3,0,7,0,2,
3,0,7,10,2,
# bar 8
3,5,7,10,2,
3,5,5,10,2,
5,5,10,2,
5,5,10,0,
5,5,9,0,
5,5,9,10,
5,5,10,
5,5,10,
5,2,5,10,
2,5,10,
# bar 9
2,5,10,
2,5,10,
2,5,2,
2,5,2,
2,5,2,
2,5,0,
2,5,10,
2,5,10,
3,5,10,
3,5,9,
3,5,5,
3,5,5,
# bar 10
3,5,
3,10,
10,3,10,
10,3,5,10,
5,10,5,10,
2,5,10,5,10,
2,5,10,5,10,
2,5,10,5,10,
2,5,10,5,10,
2,5,10,5,10,
2,5,10,5,2,
2,5,10,5,2,
2,5,10,5,2,
2,5,10,5,2,
2,5,10,5,0,
2,5,10,5,0,
2,5,10,5,10,
2,5,0,5,10,
# bar 11
2,5,0,5,10,
2,5,0,5,10,
2,5,0,5,9,
3,5,0,5,9,
3,5,0,5,5,
3,5,0,5,5,
3,5,5,0,5,
3,5,9,0,5,
3,5,9,0,5,
3,5,9,0,5,
3,5,9,0,5,
3,5,9,5,
3,5,10,5,
2,5,10,5,
2,5,10,5,9,
2,5,10,3,9,
# bar 12
2,5,0,3,9,
2,5,0,3,9,
0,5,0,3,9,
0,5,0,3,7,
0,5,0,2,7,
0,5,2,7,
10,5,2,7,
10,5,2,5,
10,5,0,2,5,
10,5,0,5,
10,0,5,0,5,
9,0,5,0,5,
9,0,5,9,5,
9,0,9,5,
9,0,9,3,
6,0,9,3,
6,0,9,2,
6,0,10,2,
# bar 13
6,10,10,2,
7,10,10,2,
7,10,10,0,
7,10,7,0,
7,3,7,0,
3,3,7,0,
3,3,7,10,
3,3,5,10,
3,2,5,10,
5,2,5,10,
5,2,5,9,
5,2,5,9,
5,2,5,9,
5,0,5,9,
5,0,5,9,
5,0,5,3,
5,0,5,9,3,
# bar 14
5,0,5,9,3,
5,0,5,9,3,
10,0,5,9,3,
10,0,5,9,2,
10,0,5,10,2,
10,10,5,10,2,
10,10,5,10,0,
10,5,10,0,
10,5,10,2,
10,3,5,2,
10,3,9,2,
0,3,9,2,
0,3,9,3,
0,3,9,5,
0,5,9,5,
0,5,10,5,
2,5,10,5,
2,10,5,
# bar 15
2,10,2,
2,10,3,
2,10,5,
2,8,10,5,
2,8,5,
10,2,8,5,
10,2,8,2,
10,2,8,10,
10,2,8,10,
10,2,10,10,
# bar 16
10,2,8,10,
10,2,8,10,
10,2,7,10,
10,3,7,10,
10,3,7,10,
3,10,3,7,10,
3,10,3,10,10,
3,10,3,10,
3,10,3,7,10,
3,3,7,10,
3,3,7,10,
3,3,10,
0,3,10,
0,3,10,
2,3,10,
2,3,10,
# bar 17
2,3,10,
3,3,10,
3,3,9,
0,3,9,
0,0,3,9,
0,3,9,
0,3,7,
10,0,3,7,
10,0,3,7,
10,0,3,
10,0,
0,
