# Supplementary material for: Fingerprints, barcode sequences and quasi-phylogenies–Tools for analysing polyphonic music
Source: PLoS One. 2023 Mar 2;18(3):e0280478. doi: 10.1371/journal.pone.0280478 (PMC9980773; doi:10.1371/journal.pone.0280478)
Supplement: S6 Fig — (ZIP) [file pone.0280478.s006.zip › S6_Rameau-intermediate-files/mendelssohn_1844.pcs]

* File : .\data\mendelssohn_1844.pcs Time : Mon Dec 26 13:27:58 2022
* File : .\data\mendelssohn_1844.vps Time : Mon Dec 26 13:27:58 2022
* File : .\data\mendelssohn_1844.rdl Time : Mon Dec 26 13:27:58 2022
* File : .\data\mendelssohn_1844.mid Time : Wed May 25 19:59:58 2022
# bar 2
1-1
2-3
3-11
3-11
3-11
3-11
# bar 3
3-11
3-11
3-11
3-9
3-9
3-9
3-9
3-9
3-8
3-8
4-16
4-20
3-11
3-11
# bar 4
3-11
3-11
3-11
4-26
4-26
4-26
4-26
4-26
4-23
4-23
4-23
4-26
4-20
4-20
# bar 5
3-4
3-11
3-9
3-9
3-9
3-11
3-11
3-11
3-8
3-8
3-8
4-29
4-14
3-11
# bar 6
3-11
3-11
3-11
3-11
3-11
3-11
3-11
3-11
# bar 7
3-11
2-3
2-3
2-3
2-5
2-5
2-3
2-3
2-1
2-1
# bar 8
2-1
2-3
2-3
2-5
2-5
2-6
# bar 9
2-5
2-4
2-2
1-1
2-5
2-5
2-5
2-5
# bar 10
2-5
2-5
3-11
3-11
3-11
4-26
4-22
4-22
4-22
3-11
3-11
3-11
# bar 11
3-11
3-11
3-11
3-9
3-9
3-9
3-9
3-9
3-9
3-9
3-8
3-8
4-16
4-20
3-11
3-11
# bar 12
3-11
3-11
3-11
4-26
4-26
4-26
4-26
4-26
4-26
4-26
4-26
4-20
4-26
4-26
# bar 13
4-26
4-26
3-11
3-8
4-27
4-27
4-27
3-11
4-27
4-27
4-28
4-18
4-18
3-11
# bar 14
3-11
3-11
3-11
3-11
3-11
# bar 15
2-4
2-4
2-3
2-3
2-5
2-5
2-3
2-3
2-2
2-2
# bar 16
3-7
3-7
4-22
4-22
4-22
3-11
3-11
3-11
# bar 17
3-11
3-11
4-26
4-26
4-26
3-11
2-4
3-11
3-11
4-26
4-26
4-26
4-26
4-26
4-26
4-20
4-20
4-20
4-20
4-20
4-20
# bar 18
4-20
4-26
4-26
4-26
4-26
4-26
4-26
4-26
4-26
4-26
3-7
3-7
3-7
3-7
3-10
4-27
4-27
4-27
5-34
5-34
# bar 19
5-34
5-34
5-34
5-34
4-27
4-27
4-26
4-26
4-27
3-10
4-13
4-13
4-13
4-29
4-29
3-11
4-29
5-24
5-24
5-24
5-34
4-27
# bar 20
5-29
5-29
5-27
4-22
3-11
2-4
3-4
3-4
3-11
3-11
3-11
3-11
