# Supplementary material for: Fingerprints, barcode sequences and quasi-phylogenies–Tools for analysing polyphonic music
Source: PLoS One. 2023 Mar 2;18(3):e0280478. doi: 10.1371/journal.pone.0280478 (PMC9980773; doi:10.1371/journal.pone.0280478)
Supplement: S6 Fig — (ZIP) [file pone.0280478.s006.zip › S6_Rameau-intermediate-files/mendelssohn_1844.vps]

* File : .\data\mendelssohn_1844.vps Time : Mon Dec 26 13:27:58 2022
* File : .\data\mendelssohn_1844.rdl Time : Mon Dec 26 13:27:58 2022
* File : .\data\mendelssohn_1844.mid Time : Wed May 25 19:59:58 2022
# bar 2
3,
0,3,
8,0,3,
8,0,3,
8,0,3,
8,0,3,
# bar 3
8,0,3,
8,0,3,
8,0,3,
8,1,3,
8,1,3,
3,8,1,3,
3,8,1,3,
3,8,1,3,
3,7,1,3,
3,7,1,3,
3,7,1,8,
3,7,0,8,
3,8,0,8,
5,8,0,8,
# bar 4
5,8,0,
5,8,0,
5,8,0,
3,5,8,0,
3,5,8,0,
3,5,8,0,
3,5,8,0,
3,5,8,0,
3,5,8,10,
3,5,8,10,
3,5,8,10,
1,5,8,10,
1,5,8,0,
1,5,8,0,
# bar 5
1,8,0,
3,8,0,
3,8,1,
3,8,1,
3,8,1,
5,8,1,
5,8,1,5,
5,8,1,5,
5,7,1,5,
1,7,1,5,
1,7,1,3,
1,7,0,3,
1,8,0,3,
8,0,3,
# bar 6
3,8,0,3,
0,3,8,0,3,
0,3,8,0,3,
0,3,8,0,3,
0,3,8,0,3,
0,3,8,0,3,
0,3,8,0,
0,3,8,
# bar 7
0,3,8,
0,3,
0,3,
0,3,
0,5,
0,5,
0,3,
0,3,
0,1,
0,1,
# bar 8
0,1,
10,1,
10,1,
8,1,
8,1,
7,1,
# bar 9
7,0,
8,0,
8,10,
10,
10,5,
10,5,
10,3,
10,3,
# bar 10
10,3,3,
10,3,10,3,
10,3,7,10,3,
10,3,7,10,3,
10,3,7,10,3,
10,3,7,0,3,
10,3,8,0,3,
10,3,8,0,3,
10,3,8,0,3,
8,3,8,0,3,
8,3,8,0,3,
8,3,8,0,3,
# bar 11
8,3,8,0,3,
8,3,8,0,3,
8,3,8,0,3,
8,3,8,1,3,
8,3,8,1,3,
8,3,8,1,3,
8,3,8,1,3,
3,8,1,3,
3,8,1,3,
3,8,1,3,
3,7,1,3,
3,7,1,3,
3,7,1,8,
3,7,0,8,
3,8,0,8,
5,8,0,8,
# bar 12
5,8,0,
5,8,0,
5,8,0,
3,5,8,0,
3,5,8,0,
3,5,8,0,
3,5,8,0,
3,5,8,0,
3,5,8,0,
3,5,8,0,
3,5,8,0,
1,5,8,0,
1,5,8,10,
1,5,8,10,
# bar 13
1,5,8,10,
1,5,8,10,
1,5,8,5,
1,5,7,5,
1,7,10,5,
1,7,10,5,
1,7,10,5,
1,10,5,
1,7,10,5,
1,7,10,5,
1,7,10,4,
1,7,0,4,
1,7,0,4,
0,7,0,4,
# bar 14
0,4,7,0,4,
0,4,7,0,4,
0,4,7,0,4,
0,4,7,0,
0,4,7,
# bar 15
0,4,
0,4,
0,3,
0,3,
0,5,
0,5,
0,3,
0,3,
0,2,
0,2,
# bar 16
0,2,5,
0,2,2,5,
0,2,10,2,5,
0,2,5,10,2,5,
0,2,5,10,2,5,
10,2,5,10,2,5,
10,2,5,10,2,5,
10,2,5,10,2,5,
# bar 17
10,2,5,10,2,5,
10,2,5,10,2,5,
10,2,5,10,2,7,
10,2,5,10,2,7,
10,2,5,10,2,7,
10,2,10,2,7,
10,2,10,2,
10,7,10,2,
2,7,10,2,
2,7,10,2,5,
2,7,10,2,5,
2,7,10,2,5,
2,7,10,2,5,
2,7,10,2,5,
2,7,10,2,5,
2,7,10,2,3,
2,7,10,2,3,
2,7,10,2,3,
2,3,7,10,2,3,
2,3,7,10,2,3,
3,7,10,2,3,
# bar 18
3,7,10,2,3,
3,7,10,0,3,
3,7,10,0,3,
3,7,10,0,3,
3,7,10,0,3,
3,7,10,0,3,
3,7,10,0,3,
3,7,10,0,3,
3,7,10,0,3,
3,7,10,0,3,
3,10,0,3,
0,3,10,0,3,
0,3,10,0,3,
0,3,10,0,3,
0,3,9,0,3,
0,3,5,9,0,3,
0,3,5,9,0,3,
0,3,5,9,0,3,
0,3,5,9,0,7,
0,3,5,9,0,7,
# bar 19
0,3,5,9,0,7,
0,3,5,9,0,7,
0,3,5,9,0,7,
0,3,5,9,0,7,
0,3,5,9,0,5,
0,3,5,9,5,
0,3,5,8,5,
0,3,5,8,5,
0,2,5,8,5,
2,5,8,5,
2,5,8,3,5,
2,5,8,3,
2,5,8,3,
0,2,8,3,
0,2,3,8,3,
0,3,8,3,
0,3,8,2,
0,3,8,10,2,
0,3,8,10,2,
0,2,3,8,10,2,
0,2,5,8,10,2,
10,2,5,8,10,2,
# bar 20
10,2,5,8,10,3,
10,2,5,8,3,
10,2,5,7,3,
10,5,7,3,
10,3,7,3,
3,3,7,3,
3,2,7,3,
7,2,7,3,
7,0,7,3,
0,7,3,
0,7,3,
0,7,0,3,
