# Supplementary material for: Fingerprints, barcode sequences and quasi-phylogenies–Tools for analysing polyphonic music
Source: PLoS One. 2023 Mar 2;18(3):e0280478. doi: 10.1371/journal.pone.0280478 (PMC9980773; doi:10.1371/journal.pone.0280478)
Supplement: S6 Fig — (ZIP) [file pone.0280478.s006.zip › S6_Rameau-intermediate-files/monteverdi_1592.vps]

* File : .\data\monteverdi_1592.vps Time : Mon Dec 26 13:25:34 2022
* File : .\data\monteverdi_1592.rdl Time : Mon Dec 26 13:25:34 2022
* File : .\data\monteverdi_1592.mid Time : Wed May 25 19:59:58 2022
# bar 2
8,
5,8,
0,5,8,
5,0,5,8,
# bar 3
5,0,5,
5,0,1,5,
5,10,1,5,
10,1,5,
10,1,10,
10,6,10,
10,1,6,10,
6,1,6,10,
6,1,6,8,
6,1,5,8,
6,1,5,8,
# bar 4
1,1,5,8,
1,1,5,3,
1,1,10,3,
1,6,10,3,
3,6,10,3,
3,6,10,1,
3,6,10,1,
3,5,10,1,
5,5,10,1,
# bar 5
5,5,10,0,
5,5,0,
5,5,0,
5,5,0,
5,5,1,
5,5,10,1,
5,5,10,1,
5,10,1,
10,5,10,1,
# bar 6
10,5,10,0,
10,5,8,0,
10,5,8,0,
5,5,8,0,
5,5,8,10,
5,5,6,10,
5,1,6,10,
6,1,6,10,
6,1,6,8,
6,1,5,8,
6,1,5,8,
# bar 7
1,1,5,8,
1,1,5,7,
1,1,3,7,
1,10,3,7,
3,10,3,7,
3,10,3,11,
3,10,8,11,
3,3,8,11,
8,3,8,11,
# bar 8
8,3,8,10,
8,3,5,10,
8,2,5,10,
10,2,5,10,
# bar 9
10,5,2,5,10,
10,5,5,10,
10,10,5,10,
10,5,10,
10,2,5,10,
10,10,2,5,10,
10,10,2,5,
10,10,2,
10,10,3,
10,3,
3,3,
3,3,7,
# bar 10
3,10,3,7,
3,10,3,8,
3,10,0,8,
3,8,0,8,
8,8,0,8,
8,8,0,8,3,
8,6,0,8,3,
8,6,0,8,1,
8,6,5,8,1,
8,5,5,8,1,
1,5,5,8,1,
1,5,5,8,0,
# bar 11
1,5,5,8,10,
1,5,5,10,1,
1,5,5,0,1,
1,5,5,10,1,
3,5,5,10,1,
3,5,5,9,1,
3,5,5,9,0,
5,5,9,0,
5,5,10,0,
# bar 12
5,5,9,0,
5,5,10,0,
5,5,10,
5,5,10,
5,5,10,
10,5,5,10,
10,5,5,10,
# bar 13
10,5,5,
10,5,5,
10,5,
5,
2,5,
2,5,
10,2,5,
10,2,5,
10,2,5,
10,2,5,
# bar 14
10,2,5,
10,2,5,
10,2,5,
10,2,5,
10,2,5,
10,3,5,
10,3,6,
3,6,
# bar 15
3,5,6,
3,5,8,
1,5,8,
1,5,8,
1,5,8,
1,5,8,
# bar 16
5,1,5,8,
5,1,8,
5,1,
5,
5,1,
5,10,1,
5,10,1,
10,5,10,1,
10,5,10,1,
10,5,10,2,
10,5,10,2,
# bar 17
10,5,10,2,
10,5,10,2,
10,5,10,2,
10,5,10,2,
10,5,10,2,
10,5,10,2,
10,5,10,2,
10,5,10,2,
10,5,10,3,
10,5,10,3,
# bar 18
10,6,10,3,
3,6,10,3,
3,6,10,5,
3,6,1,5,
3,8,1,5,
1,8,1,5,
1,8,1,5,
1,8,1,5,
1,8,1,5,
1,8,1,5,
1,8,1,5,8,
# bar 19
1,8,1,8,
1,8,8,
1,8,
8,
8,
5,8,
5,5,8,
5,5,8,
5,0,5,8,
5,0,5,8,
# bar 20
5,0,5,8,
5,0,5,8,
5,0,5,8,
5,0,5,8,
5,0,5,8,
5,0,5,8,
5,0,5,8,
5,0,5,8,
5,0,5,8,
5,0,5,10,
5,0,7,10,
