# Supplementary material for: Fingerprints, barcode sequences and quasi-phylogenies–Tools for analysing polyphonic music
Source: PLoS One. 2023 Mar 2;18(3):e0280478. doi: 10.1371/journal.pone.0280478 (PMC9980773; doi:10.1371/journal.pone.0280478)
Supplement: S6 Fig — (ZIP) [file pone.0280478.s006.zip › S6_Rameau-intermediate-files/monteverdi_1641.pcs]

* File : .\data\monteverdi_1641.pcs Time : Mon Dec 26 13:25:39 2022
* File : .\data\monteverdi_1641.vps Time : Mon Dec 26 13:25:39 2022
* File : .\data\monteverdi_1641.rdl Time : Mon Dec 26 13:25:39 2022
* File : .\data\monteverdi_1641.mid Time : Tue Dec 21 16:04:56 2021
# bar 2
3-11
3-11
# bar 3
3-9
3-11
# bar 4
3-2
2-3
2-5
# bar 5
2-5
3-4
4-23
3-9
# bar 6
2-4
2-4
# bar 7
3-11
3-11
# bar 8
3-9
3-11
3-2
2-3
# bar 9
2-5
2-5
3-4
# bar 10
4-23
3-9
# bar 11
2-4
2-4
3-11
2-4
# bar 12
2-5
3-7
3-9
3-11
# bar 13
3-11
3-11
4-27
3-11
# bar 14
3-9
3-11
4-23
3-9
# bar 15
2-4
2-4
# bar 16
3-11
2-4
2-5
3-7
# bar 17
3-9
3-11
3-11
3-11
# bar 18
4-27
3-11
3-9
3-11
# bar 19
4-23
3-9
# bar 20
2-4
2-4
3-11
3-11
