# Supplementary material for: Fingerprints, barcode sequences and quasi-phylogenies–Tools for analysing polyphonic music
Source: PLoS One. 2023 Mar 2;18(3):e0280478. doi: 10.1371/journal.pone.0280478 (PMC9980773; doi:10.1371/journal.pone.0280478)
Supplement: S6 Fig — (ZIP) [file pone.0280478.s006.zip › S6_Rameau-intermediate-files/monteverdi_1641.vps]

* File : .\data\monteverdi_1641.vps Time : Mon Dec 26 13:25:39 2022
* File : .\data\monteverdi_1641.rdl Time : Mon Dec 26 13:25:39 2022
* File : .\data\monteverdi_1641.mid Time : Tue Dec 21 16:04:56 2021
# bar 2
1,5,8,
1,1,5,8,
# bar 3
1,3,8,
0,3,8,
# bar 4
0,1,10,
10,1,10,
10,3,10,
# bar 5
10,5,10,
6,5,10,
6,1,3,8,
8,1,3,8,
# bar 6
8,0,
8,0,
# bar 7
8,1,5,8,
1,1,5,8,
# bar 8
1,3,8,
0,3,8,
0,1,10,
10,1,10,
# bar 9
10,3,10,
10,5,10,
6,5,10,
# bar 10
6,1,3,8,
8,1,3,8,
# bar 11
8,0,
8,0,
8,5,1,
1,5,1,
# bar 12
1,6,1,
3,6,1,
3,8,1,
5,8,1,
# bar 13
5,10,1,
6,10,1,
6,3,8,0,
8,3,8,0,
# bar 14
8,1,6,1,
10,1,6,1,
10,3,8,1,
8,3,8,1,
# bar 15
8,0,
8,0,
# bar 16
8,5,1,
1,5,1,
1,6,1,
3,6,1,
# bar 17
3,8,1,
5,8,1,
5,10,1,
6,10,1,
# bar 18
6,3,8,0,
8,3,8,0,
8,1,6,1,
10,1,6,1,
# bar 19
10,3,8,1,
8,3,8,1,
# bar 20
8,0,
8,0,
8,5,8,1,
1,5,8,1,
