# Supplementary material for: Fingerprints, barcode sequences and quasi-phylogenies–Tools for analysing polyphonic music
Source: PLoS One. 2023 Mar 2;18(3):e0280478. doi: 10.1371/journal.pone.0280478 (PMC9980773; doi:10.1371/journal.pone.0280478)
Supplement: S6 Fig — (ZIP) [file pone.0280478.s006.zip › S6_Rameau-intermediate-files/mozart_1775.vps]

* File : .\data\mozart_1775.vps Time : Mon Dec 26 13:46:27 2022
* File : .\data\mozart_1775.rdl Time : Mon Dec 26 13:46:27 2022
* File : .\data\mozart_1775.mid Time : Sun Dec 18 16:42:14 2022
# bar 2
3,0,8,
3,8,0,3,8,
8,8,3,8,0,3,8,
0,3,8,0,3,8,
0,8,0,3,8,
0,8,
# bar 3
3,8,
0,8,
8,8,
8,7,8,
8,7,
8,7,8,
8,7,8,
0,7,8,
0,8,
0,8,
0,7,8,
0,7,8,
0,7,
0,7,8,
0,7,8,
3,7,8,
3,8,
3,8,
3,8,
3,7,8,
3,7,8,
3,7,
3,7,8,
3,7,8,
0,7,8,
0,8,
0,8,
0,8,
0,3,3,8,
0,3,3,
0,3,8,0,3,
8,8,3,8,0,3,
0,3,8,0,3,
0,8,0,3,
0,3,
# bar 4
3,3,
0,3,
8,3,
8,2,3,
8,2,
8,2,3,
8,2,3,
0,2,3,
0,3,
0,3,
0,2,3,
0,2,
0,2,3,
0,2,3,
3,2,3,
3,3,
3,3,
3,2,3,
3,2,
3,2,3,
3,2,3,
0,2,3,
0,3,
0,3,
8,0,3,0,3,
8,0,3,8,0,
8,8,3,8,0,
8,3,8,0,
8,3,8,0,
8,0,
# bar 5
8,0,
8,0,1,
8,0,1,
8,0,
8,0,3,
8,0,
8,0,1,
8,0,
8,0,3,
8,0,
8,0,3,
8,3,0,3,
8,3,1,3,
8,3,1,5,
8,1,1,5,
8,1,5,
8,1,3,5,
8,1,5,
8,1,1,5,
8,1,5,
8,1,3,5,
8,1,5,
8,1,3,5,
8,1,3,
8,0,3,
8,0,5,
8,0,5,
8,0,8,5,
8,0,8,
10,1,8,
10,1,7,8,
10,1,7,8,
10,1,7,8,
10,1,7,
10,1,7,
10,1,7,
10,1,7,
10,1,7,
# bar 6
10,1,7,
10,1,7,
10,1,
10,
10,3,7,10,
3,3,10,3,7,10,
3,3,10,3,7,10,
3,3,10,3,7,8,10,
3,3,10,3,7,8,10,
3,3,10,3,7,8,10,
3,3,10,3,7,10,
3,3,10,3,7,10,
3,3,10,3,7,8,10,
# bar 7
3,3,10,3,7,8,10,
3,3,10,3,7,10,
3,3,10,3,7,10,0,
3,3,10,3,7,10,0,
3,3,10,3,7,10,0,
3,3,10,3,7,10,
3,3,10,3,7,10,
3,3,10,
3,3,10,0,
3,3,10,0,
3,3,10,0,
3,3,8,10,0,
3,3,8,0,
3,3,8,
3,3,
3,3,7,
3,3,7,
3,3,8,
3,3,10,
3,3,10,
3,3,10,0,
3,3,0,
3,3,
3,3,10,
3,3,10,
3,3,10,0,
3,3,0,
3,3,0,1,
3,3,1,
3,3,10,1,
3,3,10,1,
3,3,10,1,
3,3,10,1,
3,3,7,10,1,
3,3,7,10,1,
3,3,7,10,1,
3,3,10,1,
# bar 8
7,10,1,
10,10,1,
3,10,1,
3,10,1,
3,7,10,
3,7,10,
3,7,10,1,
3,10,1,
7,10,1,
10,10,1,
3,10,1,
3,10,0,1,
3,0,
8,0,
8,10,0,
8,10,
# bar 9
7,10,
7,10,0,
7,0,
8,0,
8,10,0,
8,10,
7,10,
7,8,10,
7,8,
5,8,
5,7,8,
5,7,
3,7,
3,5,7,
3,5,
2,5,
2,3,5,
2,3,3,
3,3,
3,7,3,
7,3,
3,3,7,3,
3,3,7,10,3,
3,3,10,3,
# bar 10
3,7,3,10,3,
3,7,3,10,3,5,
3,7,3,10,3,5,
3,7,3,10,3,5,
3,7,3,10,5,
3,7,3,10,5,
3,7,3,10,1,5,
3,7,3,1,5,
3,7,3,1,
3,7,3,1,
3,1,
3,10,1,
3,7,3,10,1,
3,7,3,7,10,1,
3,7,3,7,1,
3,3,7,1,
3,3,7,1,3,
3,3,7,1,3,
3,3,7,1,3,
3,3,7,3,
3,3,7,3,
3,3,7,0,3,
3,3,0,3,
3,3,0,
3,3,0,
0,
3,0,
8,3,0,
8,3,8,0,
8,8,0,
# bar 11
5,8,8,0,
5,8,8,0,1,
5,8,8,0,1,
5,8,8,0,1,
5,8,8,1,
5,8,8,1,
5,8,8,10,1,
5,8,10,1,
5,8,10,
5,8,10,
10,
5,10,
1,10,5,10,
1,10,1,5,10,
1,10,1,10,
10,10,1,10,
10,10,1,10,5,
10,10,1,10,5,
10,10,1,10,5,
10,10,1,5,
10,10,1,5,
10,10,1,8,5,
10,10,8,5,
10,10,8,
10,10,8,
8,
0,8,
5,8,0,8,
5,8,8,
5,8,0,3,8,
# bar 12
0,5,8,0,3,8,
0,0,3,8,
0,8,
0,5,8,
0,2,10,5,8,
2,10,5,8,
2,10,3,8,
3,8,
3,10,3,8,
3,10,3,8,
3,10,3,8,0,
3,10,3,0,
3,10,7,0,
3,1,7,0,
3,1,7,10,0,
3,1,7,10,
3,1,7,10,
3,1,7,8,10,
3,0,1,3,8,
8,8,0,3,8,
0,0,3,8,
0,0,3,8,
3,0,3,8,
3,
# bar 13
8,
8,3,
8,3,
8,3,8,
8,0,3,8,
8,0,8,
8,0,8,0,
3,8,0,
3,0,
8,0,0,
8,0,8,0,
8,0,8,
8,0,8,0,
8,0,8,0,
8,0,0,
8,0,0,3,
3,0,3,
3,3,
8,0,3,
8,0,0,3,
8,0,0,
8,0,0,3,
8,0,3,
8,3,
8,1,3,
8,7,10,1,
3,7,10,1,
7,7,10,1,
10,7,10,1,
# bar 14
3,7,10,1,
3,7,10,1,
3,10,
3,10,10,
3,10,8,10,
1,8,10,
1,8,
1,7,8,
3,10,7,8,
3,10,7,
3,10,5,7,
3,10,5,
3,10,5,7,
3,10,5,7,
3,10,7,
3,10,7,8,
1,7,8,
1,8,
1,7,8,
3,10,7,8,
3,10,7,
3,10,5,7,
3,10,5,
3,10,5,7,
3,5,7,
3,7,
3,7,8,
3,0,3,8,
8,0,3,8,
0,0,3,8,
0,0,3,8,
3,0,3,8,
3,
# bar 15
8,
8,3,
8,3,
8,3,8,
8,0,3,8,
8,0,8,
8,0,8,0,
3,8,0,
3,0,
8,0,0,
8,0,8,0,
8,0,8,
8,0,8,0,
8,0,8,0,
8,0,0,
8,0,0,3,
3,0,3,
3,3,
8,0,3,
8,0,0,3,
8,0,0,
8,0,0,3,
8,0,3,
8,3,
8,1,3,
8,7,10,1,
3,7,10,1,
7,7,10,1,
10,7,10,1,
# bar 16
3,7,10,1,
3,7,10,1,
3,10,
3,10,10,
3,10,8,10,
1,8,10,
1,8,
1,7,8,
3,10,7,8,
3,10,7,
3,10,5,7,
3,10,5,
3,10,5,7,
3,10,5,7,
3,10,7,
3,10,7,8,
1,7,8,
1,8,
1,7,8,
3,10,7,8,
3,10,7,
3,10,5,7,
3,10,5,
3,10,5,7,
3,10,1,5,7,
3,10,1,7,
3,10,1,0,7,8,
3,10,1,0,8,
8,0,8,
8,0,8,
7,0,8,
7,8,0,8,
8,8,0,8,
10,8,0,8,
# bar 17
0,8,0,8,
0,8,0,8,
10,8,0,8,
10,8,0,8,
8,8,0,8,
7,8,0,8,
5,8,0,8,
5,8,0,8,
4,8,0,8,
4,8,0,8,
5,8,0,8,
7,8,0,8,
8,8,0,8,
8,8,0,8,
7,8,0,8,
7,8,0,8,
5,8,0,8,
5,8,10,0,8,
3,8,10,0,8,
3,8,10,8,
1,8,10,8,
1,8,10,8,
0,8,10,8,
0,8,10,8,
1,8,10,8,
3,8,10,8,
# bar 18
5,8,10,8,
5,8,10,8,
7,8,10,8,
7,8,10,8,
5,8,10,8,
3,8,10,8,
2,8,10,8,
2,8,10,8,
0,8,10,8,
0,8,10,8,
2,8,10,8,
3,8,10,8,
5,8,10,8,
5,8,10,8,
3,8,10,8,
3,10,8,
5,10,8,
5,10,7,8,
2,10,7,8,
2,10,3,7,
3,10,3,7,
3,10,3,7,
3,10,3,7,
3,10,3,7,
3,
# bar 19
3,
3,0,8,
3,0,3,8,
8,3,0,3,8,
8,3,10,0,3,7,8,
8,3,10,3,7,
3,3,10,3,7,
3,10,3,7,
3,10,3,7,
3,10,3,7,
3,
3,
3,0,8,
3,0,3,8,
8,8,3,0,3,8,
8,8,3,10,0,3,7,8,
8,8,3,10,3,7,
3,3,3,10,3,7,
3,10,3,7,
3,10,3,7,
3,10,3,7,
3,
# bar 20
3,
2,
3,
2,3,
3,
2,3,
3,
2,3,
3,
0,3,
0,3,8,
0,3,8,
0,3,8,
0,0,3,8,
0,0,3,8,
0,0,3,8,
0,0,3,8,
0,0,3,8,
8,0,3,8,
8,0,3,8,
8,0,3,8,
3,0,3,8,
3,0,3,8,
3,0,3,8,
