# Supplementary material for: Fingerprints, barcode sequences and quasi-phylogenies–Tools for analysing polyphonic music
Source: PLoS One. 2023 Mar 2;18(3):e0280478. doi: 10.1371/journal.pone.0280478 (PMC9980773; doi:10.1371/journal.pone.0280478)
Supplement: S6 Fig — (ZIP) [file pone.0280478.s006.zip › S6_Rameau-intermediate-files/mozart_1785.pcs]

* File : .\data\mozart_1785.pcs Time : Mon Dec 26 13:46:31 2022
* File : .\data\mozart_1785.vps Time : Mon Dec 26 13:46:31 2022
* File : .\data\mozart_1785.rdl Time : Mon Dec 26 13:46:30 2022
* File : .\data\mozart_1785.mid Time : Mon Dec 19 14:53:53 2022
# bar 2
1-1
1-1
# bar 3
1-1
1-1
2-4
2-4
2-4
3-11
3-11
3-11
4-18
4-27
4-27
4-27
5-31
4-28
# bar 4
5-31
4-27
4-27
4-27
3-7
4-23
5-14
4-15
4-21
4-21
3-8
4-29
3-11
3-11
4-22
4-22
4-22
5-27
4-26
4-26
3-11
3-11
3-11
4-29
3-5
4-13
4-13
3-2
4-11
4-22
# bar 5
3-11
3-11
4-22
3-6
4-11
4-11
4-11
4-11
3-4
4-14
3-11
3-11
4-22
3-7
3-7
2-2
2-3
3-3
2-4
3-3
2-3
1-1
2-5
3-7
2-3
2-4
1-1
2-3
2-3
1-1
# bar 6
1-1
1-1
2-4
2-4
2-4
3-11
3-11
3-11
4-18
4-27
4-27
4-27
5-31
4-28
# bar 7
5-31
4-27
4-27
4-27
3-7
4-23
5-14
4-15
4-21
4-21
3-8
4-29
3-11
3-11
4-22
4-22
4-22
5-27
4-26
4-26
3-11
3-11
4-29
4-29
3-5
4-13
4-13
3-2
4-11
3-6
4-22
# bar 8
3-11
3-11
4-22
3-6
4-11
4-11
4-11
4-11
3-4
2-4
3-11
3-11
4-22
3-7
3-7
2-2
2-3
3-3
2-4
3-3
2-3
3-7
2-5
3-7
2-3
1-1
2-5
1-1
2-4
3-12
3-12
2-4
3-3
2-3
# bar 9
2-3
2-3
3-2
3-2
3-2
3-2
2-3
2-3
3-3
3-3
3-3
2-3
3-7
3-7
3-11
3-11
2-3
3-11
3-11
2-4
2-4
3-6
3-6
# bar 10
3-6
3-6
2-4
2-4
2-4
3-4
3-7
4-26
3-11
3-11
4-27
3-10
4-13
4-13
3-10
3-10
3-10
4-13
4-13
4-13
4-13
3-10
3-10
4-12
4-12
4-12
3-10
4-13
3-7
# bar 11
3-4
3-4
3-12
4-24
4-24
5-30
4-22
3-7
3-7
2-3
3-2
3-2
3-2
3-2
2-1
3-2
2-2
3-2
3-2
3-2
2-3
1-1
2-5
2-5
3-7
3-10
4-27
# bar 12
5-29
4-23
5-29
4-27
4-14
5-20
4-29
5-13
4-24
4-24
3-6
4-22
5-27
4-26
5-32
4-27
4-26
3-7
4-22
3-11
4-17
3-11
2-3
3-7
3-7
4-13
3-10
3-10
4-13
3-7
# bar 13
4-15
3-8
4-12
3-10
4-12
3-3
4-17
4-17
3-11
2-3
3-7
3-7
3-7
2-5
3-7
4-23
4-23
5-29
4-27
4-20
4-8
5-6
4-15
5-30
4-19
5-21
4-17
5-16
4-12
5-18
4-14
3-11
4-27
3-10
4-12
4-12
3-2
4-29
4-29
3-8
4-15
3-3
4-7
3-3
# bar 14
4-18
3-11
4-20
3-4
2-4
1-1
2-1
1-1
2-5
3-11
3-12
4-19
3-11
2-3
2-3
1-1
2-6
2-6
3-10
2-3
3-11
4-19
3-12
3-11
4-20
3-4
2-4
# bar 15
1-1
2-1
1-1
2-5
3-7
4-23
3-9
4-22
3-11
2-3
3-10
2-6
3-10
4-28
3-10
2-6
3-5
3-5
2-5
1-1
2-4
3-4
3-4
2-5
1-1
2-1
1-1
2-5
3-7
4-27
5-26
4-24
4-24
3-12
# bar 16
4-19
3-11
2-3
2-3
2-3
3-10
2-6
3-10
3-10
2-3
3-7
2-2
3-6
2-4
2-4
2-4
2-4
2-4
2-4
3-11
3-11
3-11
4-27
3-10
4-27
3-7
4-15
3-8
4-25
5-28
4-27
4-27
4-27
4-27
3-8
3-8
3-8
2-6
# bar 17
3-8
3-8
4-25
3-8
4-27
3-11
4-27
3-7
4-26
3-7
4-27
4-27
3-10
2-3
3-7
4-10
4-10
5-10
4-12
4-12
3-10
3-10
3-10
3-10
3-10
2-6
1-1
1-1
