# Supplementary material for: Fingerprints, barcode sequences and quasi-phylogenies–Tools for analysing polyphonic music
Source: PLoS One. 2023 Mar 2;18(3):e0280478. doi: 10.1371/journal.pone.0280478 (PMC9980773; doi:10.1371/journal.pone.0280478)
Supplement: S6 Fig — (ZIP) [file pone.0280478.s006.zip › S6_Rameau-intermediate-files/mozart_1785.rdl]

* File : .\data\mozart_1785.rdl Time : Mon Dec 26 13:46:30 2022
* File : .\data\mozart_1785.mid Time : Mon Dec 19 14:53:53 2022
# bar 1
# bar 2
     6861  ..  ..  ..  +49 ..  ..  ..  ..  ..  ..  ..  ..  ..  ..  ..  .. 
     7341  ..  ..  ..  -49 ..  ..  ..  ..  ..  ..  ..  ..  ..  ..  ..  .. 
     7341  ..  ..  ..  +49 ..  ..  ..  ..  ..  ..  ..  ..  ..  ..  ..  .. 
# bar 3
     7821  ..  ..  ..  -49 ..  ..  ..  ..  ..  ..  ..  ..  ..  ..  ..  .. 
     7821  ..  ..  ..  +49 ..  ..  ..  ..  ..  ..  ..  ..  ..  ..  ..  .. 
     8301  ..  ..  ..  -49 ..  ..  ..  ..  ..  ..  ..  ..  ..  ..  ..  .. 
     8301  ..  ..  ..  +49 ..  ..  ..  ..  ..  ..  ..  ..  ..  ..  ..  .. 
     8533  ..  +57 ..  ..  ..  ..  ..  ..  ..  ..  ..  ..  ..  ..  ..  .. 
     8781  ..  ..  ..  -49 ..  ..  ..  ..  ..  ..  ..  ..  ..  ..  ..  .. 
     8781  ..  ..  ..  +49 ..  ..  ..  ..  ..  ..  ..  ..  ..  ..  ..  .. 
     9261  ..  ..  ..  -49 ..  ..  ..  ..  ..  ..  ..  ..  ..  ..  ..  .. 
     9261  ..  ..  ..  +49 ..  ..  ..  ..  ..  ..  ..  ..  ..  ..  ..  .. 
     9621  ..  ..  +64 ..  ..  ..  ..  ..  ..  ..  ..  ..  ..  ..  ..  .. 
     9741  ..  ..  ..  -49 ..  ..  ..  ..  ..  ..  ..  ..  ..  ..  ..  .. 
     9741  ..  ..  ..  +49 ..  ..  ..  ..  ..  ..  ..  ..  ..  ..  ..  .. 
    10221  ..  ..  ..  -49 ..  ..  ..  ..  ..  ..  ..  ..  ..  ..  ..  .. 
    10221  ..  ..  ..  +49 ..  ..  ..  ..  ..  ..  ..  ..  ..  ..  ..  .. 
    10325  +82 ..  ..  ..  ..  ..  ..  ..  ..  ..  ..  ..  ..  ..  ..  .. 
    10453  ..  -57 ..  ..  ..  ..  ..  ..  ..  ..  ..  ..  ..  ..  ..  .. 
    10453  ..  +56 ..  ..  ..  ..  ..  ..  ..  ..  ..  ..  ..  ..  ..  .. 
    10701  ..  ..  ..  -49 ..  ..  ..  ..  ..  ..  ..  ..  ..  ..  ..  .. 
    10701  ..  ..  ..  +49 ..  ..  ..  ..  ..  ..  ..  ..  ..  ..  ..  .. 
    11181  ..  ..  ..  -49 ..  ..  ..  ..  ..  ..  ..  ..  ..  ..  ..  .. 
    11181  ..  ..  ..  +49 ..  ..  ..  ..  ..  ..  ..  ..  ..  ..  ..  .. 
    11413  ..  +55 ..  ..  ..  ..  ..  ..  ..  ..  ..  ..  ..  ..  ..  .. 
    11432  ..  -56 ..  ..  ..  ..  ..  ..  ..  ..  ..  ..  ..  ..  ..  .. 
# bar 4
    11541  ..  ..  +63 ..  ..  ..  ..  ..  ..  ..  ..  ..  ..  ..  ..  .. 
    11579  ..  ..  -64 ..  ..  ..  ..  ..  ..  ..  ..  ..  ..  ..  ..  .. 
    11661  ..  ..  ..  -49 ..  ..  ..  ..  ..  ..  ..  ..  ..  ..  ..  .. 
    11661  ..  ..  ..  +49 ..  ..  ..  ..  ..  ..  ..  ..  ..  ..  ..  .. 
    12141  ..  ..  ..  -49 ..  ..  ..  ..  ..  ..  ..  ..  ..  ..  ..  .. 
    12141  ..  ..  ..  +49 ..  ..  ..  ..  ..  ..  ..  ..  ..  ..  ..  .. 
    12324  ..  -55 ..  ..  ..  ..  ..  ..  ..  ..  ..  ..  ..  ..  ..  .. 
    12373  ..  +56 ..  ..  ..  ..  ..  ..  ..  ..  ..  ..  ..  ..  ..  .. 
    12501  ..  ..  +62 ..  ..  ..  ..  ..  ..  ..  ..  ..  ..  ..  ..  .. 
    12520  ..  ..  -63 ..  ..  ..  ..  ..  ..  ..  ..  ..  ..  ..  ..  .. 
    12621  ..  ..  ..  -49 ..  ..  ..  ..  ..  ..  ..  ..  ..  ..  ..  .. 
    12621  ..  ..  ..  +48 ..  ..  ..  ..  ..  ..  ..  ..  ..  ..  ..  .. 
    13101  ..  ..  ..  -48 ..  ..  ..  ..  ..  ..  ..  ..  ..  ..  ..  .. 
    13101  ..  ..  ..  +48 ..  ..  ..  ..  ..  ..  ..  ..  ..  ..  ..  .. 
    13205  -82 ..  ..  ..  ..  ..  ..  ..  ..  ..  ..  ..  ..  ..  ..  .. 
    13205  +80 ..  ..  ..  ..  ..  ..  ..  ..  ..  ..  ..  ..  ..  ..  .. 
    13461  ..  ..  +63 ..  ..  ..  ..  ..  ..  ..  ..  ..  ..  ..  ..  .. 
    13480  ..  ..  -62 ..  ..  ..  ..  ..  ..  ..  ..  ..  ..  ..  ..  .. 
    13581  ..  ..  ..  -48 ..  ..  ..  ..  ..  ..  ..  ..  ..  ..  ..  .. 
    13581  ..  ..  ..  +48 ..  ..  ..  ..  ..  ..  ..  ..  ..  ..  ..  .. 
    13813  ..  +58 ..  ..  ..  ..  ..  ..  ..  ..  ..  ..  ..  ..  ..  .. 
    13839  ..  -56 ..  ..  ..  ..  ..  ..  ..  ..  ..  ..  ..  ..  ..  .. 
    14061  ..  ..  ..  -48 ..  ..  ..  ..  ..  ..  ..  ..  ..  ..  ..  .. 
    14061  ..  ..  ..  +48 ..  ..  ..  ..  ..  ..  ..  ..  ..  ..  ..  .. 
    14165  +79 ..  ..  ..  ..  ..  ..  ..  ..  ..  ..  ..  ..  ..  ..  .. 
    14184  -80 ..  ..  ..  ..  ..  ..  ..  ..  ..  ..  ..  ..  ..  ..  .. 
    14293  ..  +60 ..  ..  ..  ..  ..  ..  ..  ..  ..  ..  ..  ..  ..  .. 
    14301  ..  -58 ..  ..  ..  ..  ..  ..  ..  ..  ..  ..  ..  ..  ..  .. 
    14541  ..  ..  ..  -48 ..  ..  ..  ..  ..  ..  ..  ..  ..  ..  ..  .. 
    14541  ..  ..  ..  +48 ..  ..  ..  ..  ..  ..  ..  ..  ..  ..  ..  .. 
    14747  ..  -60 ..  ..  ..  ..  ..  ..  ..  ..  ..  ..  ..  ..  ..  .. 
    14773  ..  +61 ..  ..  ..  ..  ..  ..  ..  ..  ..  ..  ..  ..  ..  .. 
    14826  ..  ..  -63 ..  ..  ..  ..  ..  ..  ..  ..  ..  ..  ..  ..  .. 
    14901  ..  ..  +70 ..  ..  ..  ..  ..  ..  ..  ..  ..  ..  ..  ..  .. 
    15021  ..  ..  ..  -48 ..  ..  ..  ..  ..  ..  ..  ..  ..  ..  ..  .. 
    15021  ..  ..  ..  +48 ..  ..  ..  ..  ..  ..  ..  ..  ..  ..  ..  .. 
    15076  -79 ..  ..  ..  ..  ..  ..  ..  ..  ..  ..  ..  ..  ..  ..  .. 
    15125  +80 ..  ..  ..  ..  ..  ..  ..  ..  ..  ..  ..  ..  ..  ..  .. 
    15253  ..  -61 ..  ..  ..  ..  ..  ..  ..  ..  ..  ..  ..  ..  ..  .. 
    15253  ..  +63 ..  ..  ..  ..  ..  ..  ..  ..  ..  ..  ..  ..  ..  .. 
# bar 5
    15381  ..  ..  -70 ..  ..  ..  ..  ..  ..  ..  ..  ..  ..  ..  ..  .. 
    15381  ..  ..  +72 ..  ..  ..  ..  ..  ..  ..  ..  ..  ..  ..  ..  .. 
    15501  ..  ..  ..  -48 ..  ..  ..  ..  ..  ..  ..  ..  ..  ..  ..  .. 
    15501  ..  ..  ..  +48 ..  ..  ..  ..  ..  ..  ..  ..  ..  ..  ..  .. 
    15733  ..  +70 ..  ..  ..  ..  ..  ..  ..  ..  ..  ..  ..  ..  ..  .. 
    15741  ..  -63 ..  ..  ..  ..  ..  ..  ..  ..  ..  ..  ..  ..  ..  .. 
    15861  ..  ..  +73 ..  ..  ..  ..  ..  ..  ..  ..  ..  ..  ..  ..  .. 
    15869  ..  ..  -72 ..  ..  ..  ..  ..  ..  ..  ..  ..  ..  ..  ..  .. 
    15981  ..  ..  ..  -48 ..  ..  ..  ..  ..  ..  ..  ..  ..  ..  ..  .. 
    15981  ..  ..  ..  +48 ..  ..  ..  ..  ..  ..  ..  ..  ..  ..  ..  .. 
    16213  ..  +72 ..  ..  ..  ..  ..  ..  ..  ..  ..  ..  ..  ..  ..  .. 
    16221  ..  -70 ..  ..  ..  ..  ..  ..  ..  ..  ..  ..  ..  ..  ..  .. 
    16341  ..  ..  +75 ..  ..  ..  ..  ..  ..  ..  ..  ..  ..  ..  ..  .. 
    16349  ..  ..  -73 ..  ..  ..  ..  ..  ..  ..  ..  ..  ..  ..  ..  .. 
    16461  ..  ..  ..  -48 ..  ..  ..  ..  ..  ..  ..  ..  ..  ..  ..  .. 
    16461  ..  ..  ..  +48 ..  ..  ..  ..  ..  ..  ..  ..  ..  ..  ..  .. 
    16565  +82 ..  ..  ..  ..  ..  ..  ..  ..  ..  ..  ..  ..  ..  ..  .. 
    16591  -80 ..  ..  ..  ..  ..  ..  ..  ..  ..  ..  ..  ..  ..  ..  .. 
    16667  ..  -72 ..  ..  ..  ..  ..  ..  ..  ..  ..  ..  ..  ..  ..  .. 
    16795  ..  ..  -75 ..  ..  ..  ..  ..  ..  ..  ..  ..  ..  ..  ..  .. 
    16941  ..  ..  ..  -48 ..  ..  ..  ..  ..  ..  ..  ..  ..  ..  ..  .. 
    16941  ..  ..  ..  +43 ..  ..  ..  ..  ..  ..  ..  ..  ..  ..  ..  .. 
    17045  +83 ..  ..  ..  ..  ..  ..  ..  ..  ..  ..  ..  ..  ..  ..  .. 
    17053  -82 ..  ..  ..  ..  ..  ..  ..  ..  ..  ..  ..  ..  ..  ..  .. 
    17421  ..  ..  ..  +44 ..  ..  ..  ..  ..  ..  ..  ..  ..  ..  ..  .. 
    17429  ..  ..  ..  -43 ..  ..  ..  ..  ..  ..  ..  ..  ..  ..  ..  .. 
    17499  -83 ..  ..  ..  ..  ..  ..  ..  ..  ..  ..  ..  ..  ..  ..  .. 
    17525  +85 ..  ..  ..  ..  ..  ..  ..  ..  ..  ..  ..  ..  ..  ..  .. 
    17901  ..  ..  ..  +46 ..  ..  ..  ..  ..  ..  ..  ..  ..  ..  ..  .. 
    17909  ..  ..  ..  -44 ..  ..  ..  ..  ..  ..  ..  ..  ..  ..  ..  .. 
    18005  -85 ..  ..  ..  ..  ..  ..  ..  ..  ..  ..  ..  ..  ..  ..  .. 
    18005  +86 ..  ..  ..  ..  ..  ..  ..  ..  ..  ..  ..  ..  ..  ..  .. 
    18355  ..  ..  ..  -46 ..  ..  ..  ..  ..  ..  ..  ..  ..  ..  ..  .. 
    18381  ..  ..  ..  +47 ..  ..  ..  ..  ..  ..  ..  ..  ..  ..  ..  .. 
    18861  ..  ..  ..  -47 ..  ..  ..  ..  ..  ..  ..  ..  ..  ..  ..  .. 
    18861  ..  ..  ..  +47 ..  ..  ..  ..  ..  ..  ..  ..  ..  ..  ..  .. 
    18965  -86 ..  ..  ..  ..  ..  ..  ..  ..  ..  ..  ..  ..  ..  ..  .. 
# bar 6
    19341  ..  ..  ..  -47 ..  ..  ..  ..  ..  ..  ..  ..  ..  ..  ..  .. 
    19341  ..  ..  ..  +47 ..  ..  ..  ..  ..  ..  ..  ..  ..  ..  ..  .. 
    19821  ..  ..  ..  -47 ..  ..  ..  ..  ..  ..  ..  ..  ..  ..  ..  .. 
    19821  ..  ..  ..  +47 ..  ..  ..  ..  ..  ..  ..  ..  ..  ..  ..  .. 
    20053  ..  +55 ..  ..  ..  ..  ..  ..  ..  ..  ..  ..  ..  ..  ..  .. 
    20301  ..  ..  ..  -47 ..  ..  ..  ..  ..  ..  ..  ..  ..  ..  ..  .. 
    20301  ..  ..  ..  +47 ..  ..  ..  ..  ..  ..  ..  ..  ..  ..  ..  .. 
    20781  ..  ..  ..  -47 ..  ..  ..  ..  ..  ..  ..  ..  ..  ..  ..  .. 
    20781  ..  ..  ..  +47 ..  ..  ..  ..  ..  ..  ..  ..  ..  ..  ..  .. 
    21141  ..  ..  +62 ..  ..  ..  ..  ..  ..  ..  ..  ..  ..  ..  ..  .. 
    21261  ..  ..  ..  -47 ..  ..  ..  ..  ..  ..  ..  ..  ..  ..  ..  .. 
    21261  ..  ..  ..  +47 ..  ..  ..  ..  ..  ..  ..  ..  ..  ..  ..  .. 
    21741  ..  ..  ..  -47 ..  ..  ..  ..  ..  ..  ..  ..  ..  ..  ..  .. 
    21741  ..  ..  ..  +47 ..  ..  ..  ..  ..  ..  ..  ..  ..  ..  ..  .. 
    21845  +80 ..  ..  ..  ..  ..  ..  ..  ..  ..  ..  ..  ..  ..  ..  .. 
    21973  ..  -55 ..  ..  ..  ..  ..  ..  ..  ..  ..  ..  ..  ..  ..  .. 
    21973  ..  +54 ..  ..  ..  ..  ..  ..  ..  ..  ..  ..  ..  ..  ..  .. 
    22221  ..  ..  ..  -47 ..  ..  ..  ..  ..  ..  ..  ..  ..  ..  ..  .. 
    22221  ..  ..  ..  +47 ..  ..  ..  ..  ..  ..  ..  ..  ..  ..  ..  .. 
    22701  ..  ..  ..  -47 ..  ..  ..  ..  ..  ..  ..  ..  ..  ..  ..  .. 
    22701  ..  ..  ..  +47 ..  ..  ..  ..  ..  ..  ..  ..  ..  ..  ..  .. 
    22933  ..  +53 ..  ..  ..  ..  ..  ..  ..  ..  ..  ..  ..  ..  ..  .. 
    22952  ..  -54 ..  ..  ..  ..  ..  ..  ..  ..  ..  ..  ..  ..  ..  .. 
# bar 7
    23061  ..  ..  +61 ..  ..  ..  ..  ..  ..  ..  ..  ..  ..  ..  ..  .. 
    23099  ..  ..  -62 ..  ..  ..  ..  ..  ..  ..  ..  ..  ..  ..  ..  .. 
    23181  ..  ..  ..  -47 ..  ..  ..  ..  ..  ..  ..  ..  ..  ..  ..  .. 
    23181  ..  ..  ..  +47 ..  ..  ..  ..  ..  ..  ..  ..  ..  ..  ..  .. 
    23661  ..  ..  ..  -47 ..  ..  ..  ..  ..  ..  ..  ..  ..  ..  ..  .. 
    23661  ..  ..  ..  +47 ..  ..  ..  ..  ..  ..  ..  ..  ..  ..  ..  .. 
    23844  ..  -53 ..  ..  ..  ..  ..  ..  ..  ..  ..  ..  ..  ..  ..  .. 
    23893  ..  +54 ..  ..  ..  ..  ..  ..  ..  ..  ..  ..  ..  ..  ..  .. 
    24021  ..  ..  +60 ..  ..  ..  ..  ..  ..  ..  ..  ..  ..  ..  ..  .. 
    24040  ..  ..  -61 ..  ..  ..  ..  ..  ..  ..  ..  ..  ..  ..  ..  .. 
    24141  ..  ..  ..  -47 ..  ..  ..  ..  ..  ..  ..  ..  ..  ..  ..  .. 
    24141  ..  ..  ..  +46 ..  ..  ..  ..  ..  ..  ..  ..  ..  ..  ..  .. 
    24621  ..  ..  ..  -46 ..  ..  ..  ..  ..  ..  ..  ..  ..  ..  ..  .. 
    24621  ..  ..  ..  +46 ..  ..  ..  ..  ..  ..  ..  ..  ..  ..  ..  .. 
    24725  -80 ..  ..  ..  ..  ..  ..  ..  ..  ..  ..  ..  ..  ..  ..  .. 
    24725  +78 ..  ..  ..  ..  ..  ..  ..  ..  ..  ..  ..  ..  ..  ..  .. 
    24981  ..  ..  +61 ..  ..  ..  ..  ..  ..  ..  ..  ..  ..  ..  ..  .. 
    25000  ..  ..  -60 ..  ..  ..  ..  ..  ..  ..  ..  ..  ..  ..  ..  .. 
    25101  ..  ..  ..  -46 ..  ..  ..  ..  ..  ..  ..  ..  ..  ..  ..  .. 
    25101  ..  ..  ..  +46 ..  ..  ..  ..  ..  ..  ..  ..  ..  ..  ..  .. 
    25333  ..  +56 ..  ..  ..  ..  ..  ..  ..  ..  ..  ..  ..  ..  ..  .. 
    25359  ..  -54 ..  ..  ..  ..  ..  ..  ..  ..  ..  ..  ..  ..  ..  .. 
    25581  ..  ..  ..  -46 ..  ..  ..  ..  ..  ..  ..  ..  ..  ..  ..  .. 
    25581  ..  ..  ..  +46 ..  ..  ..  ..  ..  ..  ..  ..  ..  ..  ..  .. 
    25685  +77 ..  ..  ..  ..  ..  ..  ..  ..  ..  ..  ..  ..  ..  ..  .. 
    25704  -78 ..  ..  ..  ..  ..  ..  ..  ..  ..  ..  ..  ..  ..  ..  .. 
    25813  ..  +58 ..  ..  ..  ..  ..  ..  ..  ..  ..  ..  ..  ..  ..  .. 
    25821  ..  -56 ..  ..  ..  ..  ..  ..  ..  ..  ..  ..  ..  ..  ..  .. 
    26061  ..  ..  ..  -46 ..  ..  ..  ..  ..  ..  ..  ..  ..  ..  ..  .. 
    26061  ..  ..  ..  +46 ..  ..  ..  ..  ..  ..  ..  ..  ..  ..  ..  .. 
    26293  ..  +59 ..  ..  ..  ..  ..  ..  ..  ..  ..  ..  ..  ..  ..  .. 
    26301  ..  -58 ..  ..  ..  ..  ..  ..  ..  ..  ..  ..  ..  ..  ..  .. 
    26346  ..  ..  -61 ..  ..  ..  ..  ..  ..  ..  ..  ..  ..  ..  ..  .. 
    26421  ..  ..  +68 ..  ..  ..  ..  ..  ..  ..  ..  ..  ..  ..  ..  .. 
    26541  ..  ..  ..  -46 ..  ..  ..  ..  ..  ..  ..  ..  ..  ..  ..  .. 
    26541  ..  ..  ..  +46 ..  ..  ..  ..  ..  ..  ..  ..  ..  ..  ..  .. 
    26596  -77 ..  ..  ..  ..  ..  ..  ..  ..  ..  ..  ..  ..  ..  ..  .. 
    26645  +78 ..  ..  ..  ..  ..  ..  ..  ..  ..  ..  ..  ..  ..  ..  .. 
    26747  ..  -59 ..  ..  ..  ..  ..  ..  ..  ..  ..  ..  ..  ..  ..  .. 
    26773  ..  +61 ..  ..  ..  ..  ..  ..  ..  ..  ..  ..  ..  ..  ..  .. 
# bar 8
    26901  ..  ..  -68 ..  ..  ..  ..  ..  ..  ..  ..  ..  ..  ..  ..  .. 
    26901  ..  ..  +70 ..  ..  ..  ..  ..  ..  ..  ..  ..  ..  ..  ..  .. 
    27021  ..  ..  ..  -46 ..  ..  ..  ..  ..  ..  ..  ..  ..  ..  ..  .. 
    27021  ..  ..  ..  +46 ..  ..  ..  ..  ..  ..  ..  ..  ..  ..  ..  .. 
    27253  ..  +68 ..  ..  ..  ..  ..  ..  ..  ..  ..  ..  ..  ..  ..  .. 
    27261  ..  -61 ..  ..  ..  ..  ..  ..  ..  ..  ..  ..  ..  ..  ..  .. 
    27381  ..  ..  +71 ..  ..  ..  ..  ..  ..  ..  ..  ..  ..  ..  ..  .. 
    27389  ..  ..  -70 ..  ..  ..  ..  ..  ..  ..  ..  ..  ..  ..  ..  .. 
    27501  ..  ..  ..  -46 ..  ..  ..  ..  ..  ..  ..  ..  ..  ..  ..  .. 
    27501  ..  ..  ..  +46 ..  ..  ..  ..  ..  ..  ..  ..  ..  ..  ..  .. 
    27733  ..  +70 ..  ..  ..  ..  ..  ..  ..  ..  ..  ..  ..  ..  ..  .. 
    27741  ..  -68 ..  ..  ..  ..  ..  ..  ..  ..  ..  ..  ..  ..  ..  .. 
    27835  ..  ..  -71 ..  ..  ..  ..  ..  ..  ..  ..  ..  ..  ..  ..  .. 
    27861  ..  ..  +73 ..  ..  ..  ..  ..  ..  ..  ..  ..  ..  ..  ..  .. 
    27981  ..  ..  ..  -46 ..  ..  ..  ..  ..  ..  ..  ..  ..  ..  ..  .. 
    27981  ..  ..  ..  +46 ..  ..  ..  ..  ..  ..  ..  ..  ..  ..  ..  .. 
    28085  +80 ..  ..  ..  ..  ..  ..  ..  ..  ..  ..  ..  ..  ..  ..  .. 
    28111  -78 ..  ..  ..  ..  ..  ..  ..  ..  ..  ..  ..  ..  ..  ..  .. 
    28187  ..  -70 ..  ..  ..  ..  ..  ..  ..  ..  ..  ..  ..  ..  ..  .. 
    28341  ..  ..  -73 ..  ..  ..  ..  ..  ..  ..  ..  ..  ..  ..  ..  .. 
    28461  ..  ..  ..  -46 ..  ..  ..  ..  ..  ..  ..  ..  ..  ..  ..  .. 
    28461  ..  ..  ..  +41 ..  ..  ..  ..  ..  ..  ..  ..  ..  ..  ..  .. 
    28565  +81 ..  ..  ..  ..  ..  ..  ..  ..  ..  ..  ..  ..  ..  ..  .. 
    28573  -80 ..  ..  ..  ..  ..  ..  ..  ..  ..  ..  ..  ..  ..  ..  .. 
    28941  ..  ..  ..  +42 ..  ..  ..  ..  ..  ..  ..  ..  ..  ..  ..  .. 
    28949  ..  ..  ..  -41 ..  ..  ..  ..  ..  ..  ..  ..  ..  ..  ..  .. 
    29045  +83 ..  ..  ..  ..  ..  ..  ..  ..  ..  ..  ..  ..  ..  ..  .. 
    29053  -81 ..  ..  ..  ..  ..  ..  ..  ..  ..  ..  ..  ..  ..  ..  .. 
    29421  ..  ..  ..  +44 ..  ..  ..  ..  ..  ..  ..  ..  ..  ..  ..  .. 
    29429  ..  ..  ..  -42 ..  ..  ..  ..  ..  ..  ..  ..  ..  ..  ..  .. 
    29499  -83 ..  ..  ..  ..  ..  ..  ..  ..  ..  ..  ..  ..  ..  ..  .. 
    29525  +85 ..  ..  ..  ..  ..  ..  ..  ..  ..  ..  ..  ..  ..  ..  .. 
    29875  ..  ..  ..  -44 ..  ..  ..  ..  ..  ..  ..  ..  ..  ..  ..  .. 
    29901  ..  ..  ..  +45 ..  ..  ..  ..  ..  ..  ..  ..  ..  ..  ..  .. 
    30133  ..  +53 ..  ..  ..  ..  ..  ..  ..  ..  ..  ..  ..  ..  ..  .. 
    30381  ..  ..  ..  -45 ..  ..  ..  ..  ..  ..  ..  ..  ..  ..  ..  .. 
    30381  ..  ..  ..  +45 ..  ..  ..  ..  ..  ..  ..  ..  ..  ..  ..  .. 
    30485  -85 ..  ..  ..  ..  ..  ..  ..  ..  ..  ..  ..  ..  ..  ..  .. 
    30613  ..  +54 ..  ..  ..  ..  ..  ..  ..  ..  ..  ..  ..  ..  ..  .. 
    30621  ..  -53 ..  ..  ..  ..  ..  ..  ..  ..  ..  ..  ..  ..  ..  .. 
# bar 9
    30741  ..  ..  +66 ..  ..  ..  ..  ..  ..  ..  ..  ..  ..  ..  ..  .. 
    30861  ..  ..  ..  -45 ..  ..  ..  ..  ..  ..  ..  ..  ..  ..  ..  .. 
    30861  ..  ..  ..  +45 ..  ..  ..  ..  ..  ..  ..  ..  ..  ..  ..  .. 
    31093  ..  +56 ..  ..  ..  ..  ..  ..  ..  ..  ..  ..  ..  ..  ..  .. 
    31101  ..  -54 ..  ..  ..  ..  ..  ..  ..  ..  ..  ..  ..  ..  ..  .. 
    31341  ..  ..  ..  -45 ..  ..  ..  ..  ..  ..  ..  ..  ..  ..  ..  .. 
    31341  ..  ..  ..  +45 ..  ..  ..  ..  ..  ..  ..  ..  ..  ..  ..  .. 
    31573  ..  +57 ..  ..  ..  ..  ..  ..  ..  ..  ..  ..  ..  ..  ..  .. 
    31581  ..  -56 ..  ..  ..  ..  ..  ..  ..  ..  ..  ..  ..  ..  ..  .. 
    31821  ..  ..  ..  -45 ..  ..  ..  ..  ..  ..  ..  ..  ..  ..  ..  .. 
    31821  ..  ..  ..  +45 ..  ..  ..  ..  ..  ..  ..  ..  ..  ..  ..  .. 
    32053  ..  +58 ..  ..  ..  ..  ..  ..  ..  ..  ..  ..  ..  ..  ..  .. 
    32061  ..  -57 ..  ..  ..  ..  ..  ..  ..  ..  ..  ..  ..  ..  ..  .. 
    32301  ..  ..  ..  -45 ..  ..  ..  ..  ..  ..  ..  ..  ..  ..  ..  .. 
    32301  ..  ..  ..  +45 ..  ..  ..  ..  ..  ..  ..  ..  ..  ..  ..  .. 
    32507  ..  -58 ..  ..  ..  ..  ..  ..  ..  ..  ..  ..  ..  ..  ..  .. 
    32533  ..  +59 ..  ..  ..  ..  ..  ..  ..  ..  ..  ..  ..  ..  ..  .. 
    32781  ..  ..  ..  -45 ..  ..  ..  ..  ..  ..  ..  ..  ..  ..  ..  .. 
    32781  ..  ..  ..  +44 ..  ..  ..  ..  ..  ..  ..  ..  ..  ..  ..  .. 
    33141  ..  ..  -66 ..  ..  ..  ..  ..  ..  ..  ..  ..  ..  ..  ..  .. 
    33141  ..  ..  +63 ..  ..  ..  ..  ..  ..  ..  ..  ..  ..  ..  ..  .. 
    33261  ..  ..  ..  -44 ..  ..  ..  ..  ..  ..  ..  ..  ..  ..  ..  .. 
    33261  ..  ..  ..  +44 ..  ..  ..  ..  ..  ..  ..  ..  ..  ..  ..  .. 
    33595  ..  ..  -63 ..  ..  ..  ..  ..  ..  ..  ..  ..  ..  ..  ..  .. 
    33621  ..  ..  +64 ..  ..  ..  ..  ..  ..  ..  ..  ..  ..  ..  ..  .. 
    33741  ..  ..  ..  -44 ..  ..  ..  ..  ..  ..  ..  ..  ..  ..  ..  .. 
    33741  ..  ..  ..  +44 ..  ..  ..  ..  ..  ..  ..  ..  ..  ..  ..  .. 
    33973  ..  -59 ..  ..  ..  ..  ..  ..  ..  ..  ..  ..  ..  ..  ..  .. 
    33973  ..  +52 ..  ..  ..  ..  ..  ..  ..  ..  ..  ..  ..  ..  ..  .. 
    34221  ..  ..  ..  -44 ..  ..  ..  ..  ..  ..  ..  ..  ..  ..  ..  .. 
    34221  ..  ..  ..  +44 ..  ..  ..  ..  ..  ..  ..  ..  ..  ..  ..  .. 
    34453  ..  +54 ..  ..  ..  ..  ..  ..  ..  ..  ..  ..  ..  ..  ..  .. 
    34461  ..  -52 ..  ..  ..  ..  ..  ..  ..  ..  ..  ..  ..  ..  ..  .. 
# bar 10
    34701  ..  ..  ..  -44 ..  ..  ..  ..  ..  ..  ..  ..  ..  ..  ..  .. 
    34701  ..  ..  ..  +44 ..  ..  ..  ..  ..  ..  ..  ..  ..  ..  ..  .. 
    34933  ..  +56 ..  ..  ..  ..  ..  ..  ..  ..  ..  ..  ..  ..  ..  .. 
    34941  ..  -54 ..  ..  ..  ..  ..  ..  ..  ..  ..  ..  ..  ..  ..  .. 
    35181  ..  ..  ..  -44 ..  ..  ..  ..  ..  ..  ..  ..  ..  ..  ..  .. 
    35181  ..  ..  ..  +44 ..  ..  ..  ..  ..  ..  ..  ..  ..  ..  ..  .. 
    35387  ..  -56 ..  ..  ..  ..  ..  ..  ..  ..  ..  ..  ..  ..  ..  .. 
    35413  ..  +57 ..  ..  ..  ..  ..  ..  ..  ..  ..  ..  ..  ..  ..  .. 
    35661  ..  ..  ..  -44 ..  ..  ..  ..  ..  ..  ..  ..  ..  ..  ..  .. 
    35661  ..  ..  ..  +42 ..  ..  ..  ..  ..  ..  ..  ..  ..  ..  ..  .. 
    35765  +73 ..  ..  ..  ..  ..  ..  ..  ..  ..  ..  ..  ..  ..  ..  .. 
    36021  ..  ..  -64 ..  ..  ..  ..  ..  ..  ..  ..  ..  ..  ..  ..  .. 
    36021  ..  ..  +66 ..  ..  ..  ..  ..  ..  ..  ..  ..  ..  ..  ..  .. 
    36141  ..  ..  ..  -42 ..  ..  ..  ..  ..  ..  ..  ..  ..  ..  ..  .. 
    36141  ..  ..  ..  +42 ..  ..  ..  ..  ..  ..  ..  ..  ..  ..  ..  .. 
    36245  +75 ..  ..  ..  ..  ..  ..  ..  ..  ..  ..  ..  ..  ..  ..  .. 
    36253  -73 ..  ..  ..  ..  ..  ..  ..  ..  ..  ..  ..  ..  ..  ..  .. 
    36261  ..  ..  +64 ..  ..  ..  ..  ..  ..  ..  ..  ..  ..  ..  ..  .. 
    36265  ..  ..  -66 ..  ..  ..  ..  ..  ..  ..  ..  ..  ..  ..  ..  .. 
    36486  ..  ..  -64 ..  ..  ..  ..  ..  ..  ..  ..  ..  ..  ..  ..  .. 
    36501  ..  ..  +63 ..  ..  ..  ..  ..  ..  ..  ..  ..  ..  ..  ..  .. 
    36621  ..  ..  ..  -42 ..  ..  ..  ..  ..  ..  ..  ..  ..  ..  ..  .. 
    36621  ..  ..  ..  +42 ..  ..  ..  ..  ..  ..  ..  ..  ..  ..  ..  .. 
    36725  +76 ..  ..  ..  ..  ..  ..  ..  ..  ..  ..  ..  ..  ..  ..  .. 
    36733  -75 ..  ..  ..  ..  ..  ..  ..  ..  ..  ..  ..  ..  ..  ..  .. 
    37101  ..  ..  ..  -42 ..  ..  ..  ..  ..  ..  ..  ..  ..  ..  ..  .. 
    37101  ..  ..  ..  +42 ..  ..  ..  ..  ..  ..  ..  ..  ..  ..  ..  .. 
    37205  +78 ..  ..  ..  ..  ..  ..  ..  ..  ..  ..  ..  ..  ..  ..  .. 
    37213  -76 ..  ..  ..  ..  ..  ..  ..  ..  ..  ..  ..  ..  ..  ..  .. 
    37581  ..  ..  ..  -42 ..  ..  ..  ..  ..  ..  ..  ..  ..  ..  ..  .. 
    37581  ..  ..  ..  +42 ..  ..  ..  ..  ..  ..  ..  ..  ..  ..  ..  .. 
    37685  +79 ..  ..  ..  ..  ..  ..  ..  ..  ..  ..  ..  ..  ..  ..  .. 
    37693  -78 ..  ..  ..  ..  ..  ..  ..  ..  ..  ..  ..  ..  ..  ..  .. 
    38061  ..  ..  ..  -42 ..  ..  ..  ..  ..  ..  ..  ..  ..  ..  ..  .. 
    38061  ..  ..  ..  +42 ..  ..  ..  ..  ..  ..  ..  ..  ..  ..  ..  .. 
    38139  -79 ..  ..  ..  ..  ..  ..  ..  ..  ..  ..  ..  ..  ..  ..  .. 
    38165  +80 ..  ..  ..  ..  ..  ..  ..  ..  ..  ..  ..  ..  ..  ..  .. 
    38293  ..  -57 ..  ..  ..  ..  ..  ..  ..  ..  ..  ..  ..  ..  ..  .. 
    38293  ..  +56 ..  ..  ..  ..  ..  ..  ..  ..  ..  ..  ..  ..  ..  .. 
# bar 11
    38541  ..  ..  ..  -42 ..  ..  ..  ..  ..  ..  ..  ..  ..  ..  ..  .. 
    38541  ..  ..  ..  +40 ..  ..  ..  ..  ..  ..  ..  ..  ..  ..  ..  .. 
    38773  ..  -56 ..  ..  ..  ..  ..  ..  ..  ..  ..  ..  ..  ..  ..  .. 
    38773  ..  +68 ..  ..  ..  ..  ..  ..  ..  ..  ..  ..  ..  ..  ..  .. 
    38901  ..  ..  -63 ..  ..  ..  ..  ..  ..  ..  ..  ..  ..  ..  ..  .. 
    38901  ..  ..  +60 ..  ..  ..  ..  ..  ..  ..  ..  ..  ..  ..  ..  .. 
    39253  ..  +66 ..  ..  ..  ..  ..  ..  ..  ..  ..  ..  ..  ..  ..  .. 
    39261  ..  -68 ..  ..  ..  ..  ..  ..  ..  ..  ..  ..  ..  ..  ..  .. 
    39381  ..  ..  +61 ..  ..  ..  ..  ..  ..  ..  ..  ..  ..  ..  ..  .. 
    39389  ..  ..  -60 ..  ..  ..  ..  ..  ..  ..  ..  ..  ..  ..  ..  .. 
    39605  -80 ..  ..  ..  ..  ..  ..  ..  ..  ..  ..  ..  ..  ..  ..  .. 
    39605  +73 ..  ..  ..  ..  ..  ..  ..  ..  ..  ..  ..  ..  ..  ..  .. 
    39733  ..  +64 ..  ..  ..  ..  ..  ..  ..  ..  ..  ..  ..  ..  ..  .. 
    39741  ..  -66 ..  ..  ..  ..  ..  ..  ..  ..  ..  ..  ..  ..  ..  .. 
    40085  +75 ..  ..  ..  ..  ..  ..  ..  ..  ..  ..  ..  ..  ..  ..  .. 
    40093  -73 ..  ..  ..  ..  ..  ..  ..  ..  ..  ..  ..  ..  ..  ..  .. 
    40213  ..  +63 ..  ..  ..  ..  ..  ..  ..  ..  ..  ..  ..  ..  ..  .. 
    40221  ..  -64 ..  ..  ..  ..  ..  ..  ..  ..  ..  ..  ..  ..  ..  .. 
    40292  ..  ..  -61 ..  ..  ..  ..  ..  ..  ..  ..  ..  ..  ..  ..  .. 
    40341  ..  ..  +73 ..  ..  ..  ..  ..  ..  ..  ..  ..  ..  ..  ..  .. 
    40461  ..  ..  ..  -40 ..  ..  ..  ..  ..  ..  ..  ..  ..  ..  ..  .. 
    40565  +76 ..  ..  ..  ..  ..  ..  ..  ..  ..  ..  ..  ..  ..  ..  .. 
    40573  -75 ..  ..  ..  ..  ..  ..  ..  ..  ..  ..  ..  ..  ..  ..  .. 
    40693  ..  +61 ..  ..  ..  ..  ..  ..  ..  ..  ..  ..  ..  ..  ..  .. 
    40701  ..  -63 ..  ..  ..  ..  ..  ..  ..  ..  ..  ..  ..  ..  ..  .. 
    41019  -76 ..  ..  ..  ..  ..  ..  ..  ..  ..  ..  ..  ..  ..  ..  .. 
    41045  +78 ..  ..  ..  ..  ..  ..  ..  ..  ..  ..  ..  ..  ..  ..  .. 
    41147  ..  -61 ..  ..  ..  ..  ..  ..  ..  ..  ..  ..  ..  ..  ..  .. 
    41173  ..  +63 ..  ..  ..  ..  ..  ..  ..  ..  ..  ..  ..  ..  ..  .. 
    41781  ..  ..  -73 ..  ..  ..  ..  ..  ..  ..  ..  ..  ..  ..  ..  .. 
    41781  ..  ..  +72 ..  ..  ..  ..  ..  ..  ..  ..  ..  ..  ..  ..  .. 
    41901  ..  ..  ..  +44 ..  ..  ..  ..  ..  ..  ..  ..  ..  ..  ..  .. 
# bar 12
    42261  ..  ..  +73 ..  ..  ..  ..  ..  ..  ..  ..  ..  ..  ..  ..  .. 
    42269  ..  ..  -72 ..  ..  ..  ..  ..  ..  ..  ..  ..  ..  ..  ..  .. 
    42381  ..  ..  ..  +45 ..  ..  ..  ..  ..  ..  ..  ..  ..  ..  ..  .. 
    42389  ..  ..  ..  -44 ..  ..  ..  ..  ..  ..  ..  ..  ..  ..  ..  .. 
    42613  ..  -63 ..  ..  ..  ..  ..  ..  ..  ..  ..  ..  ..  ..  ..  .. 
    42613  ..  +56 ..  ..  ..  ..  ..  ..  ..  ..  ..  ..  ..  ..  ..  .. 
    42741  ..  ..  +74 ..  ..  ..  ..  ..  ..  ..  ..  ..  ..  ..  ..  .. 
    42749  ..  ..  -73 ..  ..  ..  ..  ..  ..  ..  ..  ..  ..  ..  ..  .. 
    42861  ..  ..  ..  +46 ..  ..  ..  ..  ..  ..  ..  ..  ..  ..  ..  .. 
    42869  ..  ..  ..  -45 ..  ..  ..  ..  ..  ..  ..  ..  ..  ..  ..  .. 
    43093  ..  -56 ..  ..  ..  ..  ..  ..  ..  ..  ..  ..  ..  ..  ..  .. 
    43093  ..  +68 ..  ..  ..  ..  ..  ..  ..  ..  ..  ..  ..  ..  ..  .. 
    43195  ..  ..  -74 ..  ..  ..  ..  ..  ..  ..  ..  ..  ..  ..  ..  .. 
    43221  ..  ..  +75 ..  ..  ..  ..  ..  ..  ..  ..  ..  ..  ..  ..  .. 
    43341  ..  ..  ..  +47 ..  ..  ..  ..  ..  ..  ..  ..  ..  ..  ..  .. 
    43349  ..  ..  ..  -46 ..  ..  ..  ..  ..  ..  ..  ..  ..  ..  ..  .. 
    43821  ..  ..  ..  +48 ..  ..  ..  ..  ..  ..  ..  ..  ..  ..  ..  .. 
    43829  ..  ..  ..  -47 ..  ..  ..  ..  ..  ..  ..  ..  ..  ..  ..  .. 
    43925  -78 ..  ..  ..  ..  ..  ..  ..  ..  ..  ..  ..  ..  ..  ..  .. 
    43925  +77 ..  ..  ..  ..  ..  ..  ..  ..  ..  ..  ..  ..  ..  ..  .. 
    44275  ..  ..  ..  -48 ..  ..  ..  ..  ..  ..  ..  ..  ..  ..  ..  .. 
    44301  ..  ..  ..  +49 ..  ..  ..  ..  ..  ..  ..  ..  ..  ..  ..  .. 
    44661  ..  ..  -75 ..  ..  ..  ..  ..  ..  ..  ..  ..  ..  ..  ..  .. 
    44661  ..  ..  +73 ..  ..  ..  ..  ..  ..  ..  ..  ..  ..  ..  ..  .. 
    44885  +76 ..  ..  ..  ..  ..  ..  ..  ..  ..  ..  ..  ..  ..  ..  .. 
    44904  -77 ..  ..  ..  ..  ..  ..  ..  ..  ..  ..  ..  ..  ..  ..  .. 
    45013  ..  -68 ..  ..  ..  ..  ..  ..  ..  ..  ..  ..  ..  ..  ..  .. 
    45141  ..  ..  +71 ..  ..  ..  ..  ..  ..  ..  ..  ..  ..  ..  ..  .. 
    45149  ..  ..  -73 ..  ..  ..  ..  ..  ..  ..  ..  ..  ..  ..  ..  .. 
    45621  ..  ..  +70 ..  ..  ..  ..  ..  ..  ..  ..  ..  ..  ..  ..  .. 
    45629  ..  ..  -71 ..  ..  ..  ..  ..  ..  ..  ..  ..  ..  ..  ..  .. 
    45741  ..  ..  ..  -49 ..  ..  ..  ..  ..  ..  ..  ..  ..  ..  ..  .. 
    45741  ..  ..  ..  +61 ..  ..  ..  ..  ..  ..  ..  ..  ..  ..  ..  .. 
    45845  +75 ..  ..  ..  ..  ..  ..  ..  ..  ..  ..  ..  ..  ..  ..  .. 
    45864  -76 ..  ..  ..  ..  ..  ..  ..  ..  ..  ..  ..  ..  ..  ..  .. 
# bar 13
    46101  ..  ..  +69 ..  ..  ..  ..  ..  ..  ..  ..  ..  ..  ..  ..  .. 
    46109  ..  ..  -70 ..  ..  ..  ..  ..  ..  ..  ..  ..  ..  ..  ..  .. 
    46221  ..  ..  ..  +60 ..  ..  ..  ..  ..  ..  ..  ..  ..  ..  ..  .. 
    46229  ..  ..  ..  -61 ..  ..  ..  ..  ..  ..  ..  ..  ..  ..  ..  .. 
    46453  ..  +59 ..  ..  ..  ..  ..  ..  ..  ..  ..  ..  ..  ..  ..  .. 
    46555  ..  ..  -69 ..  ..  ..  ..  ..  ..  ..  ..  ..  ..  ..  ..  .. 
    46581  ..  ..  +68 ..  ..  ..  ..  ..  ..  ..  ..  ..  ..  ..  ..  .. 
    46701  ..  ..  ..  +59 ..  ..  ..  ..  ..  ..  ..  ..  ..  ..  ..  .. 
    46709  ..  ..  ..  -60 ..  ..  ..  ..  ..  ..  ..  ..  ..  ..  ..  .. 
    46756  -75 ..  ..  ..  ..  ..  ..  ..  ..  ..  ..  ..  ..  ..  ..  .. 
    46805  +73 ..  ..  ..  ..  ..  ..  ..  ..  ..  ..  ..  ..  ..  ..  .. 
    46933  ..  -59 ..  ..  ..  ..  ..  ..  ..  ..  ..  ..  ..  ..  ..  .. 
    46933  ..  +61 ..  ..  ..  ..  ..  ..  ..  ..  ..  ..  ..  ..  ..  .. 
    47061  ..  ..  -68 ..  ..  ..  ..  ..  ..  ..  ..  ..  ..  ..  ..  .. 
    47061  ..  ..  +68 ..  ..  ..  ..  ..  ..  ..  ..  ..  ..  ..  ..  .. 
    47155  ..  ..  ..  -59 ..  ..  ..  ..  ..  ..  ..  ..  ..  ..  ..  .. 
    47181  ..  ..  ..  +58 ..  ..  ..  ..  ..  ..  ..  ..  ..  ..  ..  .. 
    47413  ..  +63 ..  ..  ..  ..  ..  ..  ..  ..  ..  ..  ..  ..  ..  .. 
    47421  ..  -61 ..  ..  ..  ..  ..  ..  ..  ..  ..  ..  ..  ..  ..  .. 
    47893  ..  +64 ..  ..  ..  ..  ..  ..  ..  ..  ..  ..  ..  ..  ..  .. 
    47901  ..  -63 ..  ..  ..  ..  ..  ..  ..  ..  ..  ..  ..  ..  ..  .. 
    48141  ..  ..  ..  -58 ..  ..  ..  ..  ..  ..  ..  ..  ..  ..  ..  .. 
    48141  ..  ..  ..  +57 ..  ..  ..  ..  ..  ..  ..  ..  ..  ..  ..  .. 
    48245  -73 ..  ..  ..  ..  ..  ..  ..  ..  ..  ..  ..  ..  ..  ..  .. 
    48245  +75 ..  ..  ..  ..  ..  ..  ..  ..  ..  ..  ..  ..  ..  ..  .. 
    48373  ..  +65 ..  ..  ..  ..  ..  ..  ..  ..  ..  ..  ..  ..  ..  .. 
    48381  ..  -64 ..  ..  ..  ..  ..  ..  ..  ..  ..  ..  ..  ..  ..  .. 
    48485  +73 ..  ..  ..  ..  ..  ..  ..  ..  ..  ..  ..  ..  ..  ..  .. 
    48489  -75 ..  ..  ..  ..  ..  ..  ..  ..  ..  ..  ..  ..  ..  ..  .. 
    48725  +72 ..  ..  ..  ..  ..  ..  ..  ..  ..  ..  ..  ..  ..  ..  .. 
    48729  -73 ..  ..  ..  ..  ..  ..  ..  ..  ..  ..  ..  ..  ..  ..  .. 
    48853  ..  +66 ..  ..  ..  ..  ..  ..  ..  ..  ..  ..  ..  ..  ..  .. 
    48861  ..  -65 ..  ..  ..  ..  ..  ..  ..  ..  ..  ..  ..  ..  ..  .. 
    48965  +73 ..  ..  ..  ..  ..  ..  ..  ..  ..  ..  ..  ..  ..  ..  .. 
    48969  -72 ..  ..  ..  ..  ..  ..  ..  ..  ..  ..  ..  ..  ..  ..  .. 
    48981  ..  ..  -68 ..  ..  ..  ..  ..  ..  ..  ..  ..  ..  ..  ..  .. 
    48981  ..  ..  +66 ..  ..  ..  ..  ..  ..  ..  ..  ..  ..  ..  ..  .. 
    49205  +75 ..  ..  ..  ..  ..  ..  ..  ..  ..  ..  ..  ..  ..  ..  .. 
    49209  -73 ..  ..  ..  ..  ..  ..  ..  ..  ..  ..  ..  ..  ..  ..  .. 
    49333  ..  +67 ..  ..  ..  ..  ..  ..  ..  ..  ..  ..  ..  ..  ..  .. 
    49341  ..  -66 ..  ..  ..  ..  ..  ..  ..  ..  ..  ..  ..  ..  ..  .. 
    49430  -75 ..  ..  ..  ..  ..  ..  ..  ..  ..  ..  ..  ..  ..  ..  .. 
    49445  +73 ..  ..  ..  ..  ..  ..  ..  ..  ..  ..  ..  ..  ..  ..  .. 
    49461  ..  ..  +61 ..  ..  ..  ..  ..  ..  ..  ..  ..  ..  ..  ..  .. 
    49469  ..  ..  -66 ..  ..  ..  ..  ..  ..  ..  ..  ..  ..  ..  ..  .. 
    49685  -73 ..  ..  ..  ..  ..  ..  ..  ..  ..  ..  ..  ..  ..  ..  .. 
    49685  +72 ..  ..  ..  ..  ..  ..  ..  ..  ..  ..  ..  ..  ..  ..  .. 
    49787  ..  -67 ..  ..  ..  ..  ..  ..  ..  ..  ..  ..  ..  ..  ..  .. 
    49813  ..  +68 ..  ..  ..  ..  ..  ..  ..  ..  ..  ..  ..  ..  ..  .. 
    49915  ..  ..  -61 ..  ..  ..  ..  ..  ..  ..  ..  ..  ..  ..  ..  .. 
# bar 14
    49941  ..  ..  +63 ..  ..  ..  ..  ..  ..  ..  ..  ..  ..  ..  ..  .. 
    50061  ..  ..  ..  -57 ..  ..  ..  ..  ..  ..  ..  ..  ..  ..  ..  .. 
    50061  ..  ..  ..  +56 ..  ..  ..  ..  ..  ..  ..  ..  ..  ..  ..  .. 
    50541  ..  ..  ..  -56 ..  ..  ..  ..  ..  ..  ..  ..  ..  ..  ..  .. 
    50541  ..  ..  ..  +67 ..  ..  ..  ..  ..  ..  ..  ..  ..  ..  ..  .. 
    50645  -72 ..  ..  ..  ..  ..  ..  ..  ..  ..  ..  ..  ..  ..  ..  .. 
    50773  ..  -68 ..  ..  ..  ..  ..  ..  ..  ..  ..  ..  ..  ..  ..  .. 
    50901  ..  ..  -63 ..  ..  ..  ..  ..  ..  ..  ..  ..  ..  ..  ..  .. 
    51021  ..  ..  ..  +68 ..  ..  ..  ..  ..  ..  ..  ..  ..  ..  ..  .. 
    51029  ..  ..  ..  -67 ..  ..  ..  ..  ..  ..  ..  ..  ..  ..  ..  .. 
    51125  +75 ..  ..  ..  ..  ..  ..  ..  ..  ..  ..  ..  ..  ..  ..  .. 
    51381  ..  ..  +72 ..  ..  ..  ..  ..  ..  ..  ..  ..  ..  ..  ..  .. 
    51605  -75 ..  ..  ..  ..  ..  ..  ..  ..  ..  ..  ..  ..  ..  ..  .. 
    51605  +76 ..  ..  ..  ..  ..  ..  ..  ..  ..  ..  ..  ..  ..  ..  .. 
    51861  ..  ..  +73 ..  ..  ..  ..  ..  ..  ..  ..  ..  ..  ..  ..  .. 
    51869  ..  ..  -72 ..  ..  ..  ..  ..  ..  ..  ..  ..  ..  ..  ..  .. 
    51932  ..  ..  ..  -68 ..  ..  ..  ..  ..  ..  ..  ..  ..  ..  ..  .. 
    52085  +73 ..  ..  ..  ..  ..  ..  ..  ..  ..  ..  ..  ..  ..  ..  .. 
    52093  -76 ..  ..  ..  ..  ..  ..  ..  ..  ..  ..  ..  ..  ..  ..  .. 
    52213  ..  +67 ..  ..  ..  ..  ..  ..  ..  ..  ..  ..  ..  ..  ..  .. 
    52315  ..  ..  -73 ..  ..  ..  ..  ..  ..  ..  ..  ..  ..  ..  ..  .. 
    52341  ..  ..  +64 ..  ..  ..  ..  ..  ..  ..  ..  ..  ..  ..  ..  .. 
    52539  -73 ..  ..  ..  ..  ..  ..  ..  ..  ..  ..  ..  ..  ..  ..  .. 
    52565  +72 ..  ..  ..  ..  ..  ..  ..  ..  ..  ..  ..  ..  ..  ..  .. 
    52693  ..  +68 ..  ..  ..  ..  ..  ..  ..  ..  ..  ..  ..  ..  ..  .. 
    52701  ..  -67 ..  ..  ..  ..  ..  ..  ..  ..  ..  ..  ..  ..  ..  .. 
    52821  ..  ..  -64 ..  ..  ..  ..  ..  ..  ..  ..  ..  ..  ..  ..  .. 
    52821  ..  ..  +63 ..  ..  ..  ..  ..  ..  ..  ..  ..  ..  ..  ..  .. 
    53421  ..  ..  ..  +55 ..  ..  ..  ..  ..  ..  ..  ..  ..  ..  ..  .. 
    53525  -72 ..  ..  ..  ..  ..  ..  ..  ..  ..  ..  ..  ..  ..  ..  .. 
    53604  ..  -68 ..  ..  ..  ..  ..  ..  ..  ..  ..  ..  ..  ..  ..  .. 
# bar 15
    53781  ..  ..  -63 ..  ..  ..  ..  ..  ..  ..  ..  ..  ..  ..  ..  .. 
    53901  ..  ..  ..  +56 ..  ..  ..  ..  ..  ..  ..  ..  ..  ..  ..  .. 
    53909  ..  ..  ..  -55 ..  ..  ..  ..  ..  ..  ..  ..  ..  ..  ..  .. 
    54005  +75 ..  ..  ..  ..  ..  ..  ..  ..  ..  ..  ..  ..  ..  ..  .. 
    54261  ..  ..  +66 ..  ..  ..  ..  ..  ..  ..  ..  ..  ..  ..  ..  .. 
    54485  +73 ..  ..  ..  ..  ..  ..  ..  ..  ..  ..  ..  ..  ..  ..  .. 
    54493  -75 ..  ..  ..  ..  ..  ..  ..  ..  ..  ..  ..  ..  ..  ..  .. 
    54741  ..  ..  +64 ..  ..  ..  ..  ..  ..  ..  ..  ..  ..  ..  ..  .. 
    54749  ..  ..  -66 ..  ..  ..  ..  ..  ..  ..  ..  ..  ..  ..  ..  .. 
    54812  ..  ..  ..  -56 ..  ..  ..  ..  ..  ..  ..  ..  ..  ..  ..  .. 
    54965  +70 ..  ..  ..  ..  ..  ..  ..  ..  ..  ..  ..  ..  ..  ..  .. 
    54973  -73 ..  ..  ..  ..  ..  ..  ..  ..  ..  ..  ..  ..  ..  ..  .. 
    55093  ..  +55 ..  ..  ..  ..  ..  ..  ..  ..  ..  ..  ..  ..  ..  .. 
    55221  ..  ..  +61 ..  ..  ..  ..  ..  ..  ..  ..  ..  ..  ..  ..  .. 
    55229  ..  ..  -64 ..  ..  ..  ..  ..  ..  ..  ..  ..  ..  ..  ..  .. 
    55419  -70 ..  ..  ..  ..  ..  ..  ..  ..  ..  ..  ..  ..  ..  ..  .. 
    55445  +68 ..  ..  ..  ..  ..  ..  ..  ..  ..  ..  ..  ..  ..  ..  .. 
    55573  ..  +56 ..  ..  ..  ..  ..  ..  ..  ..  ..  ..  ..  ..  ..  .. 
    55581  ..  -55 ..  ..  ..  ..  ..  ..  ..  ..  ..  ..  ..  ..  ..  .. 
    55675  ..  ..  -61 ..  ..  ..  ..  ..  ..  ..  ..  ..  ..  ..  ..  .. 
    55701  ..  ..  +60 ..  ..  ..  ..  ..  ..  ..  ..  ..  ..  ..  ..  .. 
    56301  ..  ..  ..  +43 ..  ..  ..  ..  ..  ..  ..  ..  ..  ..  ..  .. 
    56405  -68 ..  ..  ..  ..  ..  ..  ..  ..  ..  ..  ..  ..  ..  ..  .. 
    56484  ..  -56 ..  ..  ..  ..  ..  ..  ..  ..  ..  ..  ..  ..  ..  .. 
    56661  ..  ..  -60 ..  ..  ..  ..  ..  ..  ..  ..  ..  ..  ..  ..  .. 
    56781  ..  ..  ..  +44 ..  ..  ..  ..  ..  ..  ..  ..  ..  ..  ..  .. 
    56789  ..  ..  ..  -43 ..  ..  ..  ..  ..  ..  ..  ..  ..  ..  ..  .. 
    56885  +63 ..  ..  ..  ..  ..  ..  ..  ..  ..  ..  ..  ..  ..  ..  .. 
    57013  ..  +54 ..  ..  ..  ..  ..  ..  ..  ..  ..  ..  ..  ..  ..  .. 
    57141  ..  ..  +60 ..  ..  ..  ..  ..  ..  ..  ..  ..  ..  ..  ..  .. 
    57365  +64 ..  ..  ..  ..  ..  ..  ..  ..  ..  ..  ..  ..  ..  ..  .. 
    57373  -63 ..  ..  ..  ..  ..  ..  ..  ..  ..  ..  ..  ..  ..  ..  .. 
    57493  ..  +52 ..  ..  ..  ..  ..  ..  ..  ..  ..  ..  ..  ..  ..  .. 
    57501  ..  -54 ..  ..  ..  ..  ..  ..  ..  ..  ..  ..  ..  ..  ..  .. 
# bar 16
    57621  ..  ..  +61 ..  ..  ..  ..  ..  ..  ..  ..  ..  ..  ..  ..  .. 
    57629  ..  ..  -60 ..  ..  ..  ..  ..  ..  ..  ..  ..  ..  ..  ..  .. 
    57692  ..  ..  ..  -44 ..  ..  ..  ..  ..  ..  ..  ..  ..  ..  ..  .. 
    57845  +61 ..  ..  ..  ..  ..  ..  ..  ..  ..  ..  ..  ..  ..  ..  .. 
    57853  -64 ..  ..  ..  ..  ..  ..  ..  ..  ..  ..  ..  ..  ..  ..  .. 
    57973  ..  +55 ..  ..  ..  ..  ..  ..  ..  ..  ..  ..  ..  ..  ..  .. 
    57981  ..  -52 ..  ..  ..  ..  ..  ..  ..  ..  ..  ..  ..  ..  ..  .. 
    58101  ..  ..  +58 ..  ..  ..  ..  ..  ..  ..  ..  ..  ..  ..  ..  .. 
    58109  ..  ..  -61 ..  ..  ..  ..  ..  ..  ..  ..  ..  ..  ..  ..  .. 
    58299  -61 ..  ..  ..  ..  ..  ..  ..  ..  ..  ..  ..  ..  ..  ..  .. 
    58325  +60 ..  ..  ..  ..  ..  ..  ..  ..  ..  ..  ..  ..  ..  ..  .. 
    58427  ..  -55 ..  ..  ..  ..  ..  ..  ..  ..  ..  ..  ..  ..  ..  .. 
    58453  ..  +56 ..  ..  ..  ..  ..  ..  ..  ..  ..  ..  ..  ..  ..  .. 
    58555  ..  ..  -58 ..  ..  ..  ..  ..  ..  ..  ..  ..  ..  ..  ..  .. 
    58581  ..  ..  +56 ..  ..  ..  ..  ..  ..  ..  ..  ..  ..  ..  ..  .. 
    59181  ..  ..  ..  +44 ..  ..  ..  ..  ..  ..  ..  ..  ..  ..  ..  .. 
    59661  ..  ..  ..  +48 ..  ..  ..  ..  ..  ..  ..  ..  ..  ..  ..  .. 
    59669  ..  ..  ..  -44 ..  ..  ..  ..  ..  ..  ..  ..  ..  ..  ..  .. 
    59765  -60 ..  ..  ..  ..  ..  ..  ..  ..  ..  ..  ..  ..  ..  ..  .. 
    59765  +60 ..  ..  ..  ..  ..  ..  ..  ..  ..  ..  ..  ..  ..  ..  .. 
    59893  ..  -56 ..  ..  ..  ..  ..  ..  ..  ..  ..  ..  ..  ..  ..  .. 
    59893  ..  +53 ..  ..  ..  ..  ..  ..  ..  ..  ..  ..  ..  ..  ..  .. 
    60005  -60 ..  ..  ..  ..  ..  ..  ..  ..  ..  ..  ..  ..  ..  ..  .. 
    60021  ..  ..  -56 ..  ..  ..  ..  ..  ..  ..  ..  ..  ..  ..  ..  .. 
    60021  ..  ..  +56 ..  ..  ..  ..  ..  ..  ..  ..  ..  ..  ..  ..  .. 
    60141  ..  ..  ..  +50 ..  ..  ..  ..  ..  ..  ..  ..  ..  ..  ..  .. 
    60149  ..  ..  ..  -48 ..  ..  ..  ..  ..  ..  ..  ..  ..  ..  ..  .. 
    60245  +60 ..  ..  ..  ..  ..  ..  ..  ..  ..  ..  ..  ..  ..  ..  .. 
    60261  ..  ..  -56 ..  ..  ..  ..  ..  ..  ..  ..  ..  ..  ..  ..  .. 
    60373  ..  +54 ..  ..  ..  ..  ..  ..  ..  ..  ..  ..  ..  ..  ..  .. 
    60381  ..  -53 ..  ..  ..  ..  ..  ..  ..  ..  ..  ..  ..  ..  ..  .. 
    60501  ..  ..  +56 ..  ..  ..  ..  ..  ..  ..  ..  ..  ..  ..  ..  .. 
    60621  ..  ..  ..  +51 ..  ..  ..  ..  ..  ..  ..  ..  ..  ..  ..  .. 
    60629  ..  ..  ..  -50 ..  ..  ..  ..  ..  ..  ..  ..  ..  ..  ..  .. 
    60725  -60 ..  ..  ..  ..  ..  ..  ..  ..  ..  ..  ..  ..  ..  ..  .. 
    60725  +60 ..  ..  ..  ..  ..  ..  ..  ..  ..  ..  ..  ..  ..  ..  .. 
    60981  ..  ..  -56 ..  ..  ..  ..  ..  ..  ..  ..  ..  ..  ..  ..  .. 
    60981  ..  ..  +56 ..  ..  ..  ..  ..  ..  ..  ..  ..  ..  ..  ..  .. 
    61101  ..  ..  ..  +48 ..  ..  ..  ..  ..  ..  ..  ..  ..  ..  ..  .. 
    61109  ..  ..  ..  -51 ..  ..  ..  ..  ..  ..  ..  ..  ..  ..  ..  .. 
    61179  -60 ..  ..  ..  ..  ..  ..  ..  ..  ..  ..  ..  ..  ..  ..  .. 
    61205  +60 ..  ..  ..  ..  ..  ..  ..  ..  ..  ..  ..  ..  ..  ..  .. 
    61435  ..  ..  -56 ..  ..  ..  ..  ..  ..  ..  ..  ..  ..  ..  ..  .. 
# bar 17
    61461  ..  ..  +56 ..  ..  ..  ..  ..  ..  ..  ..  ..  ..  ..  ..  .. 
    61555  ..  ..  ..  -48 ..  ..  ..  ..  ..  ..  ..  ..  ..  ..  ..  .. 
    61685  +62 ..  ..  ..  ..  ..  ..  ..  ..  ..  ..  ..  ..  ..  ..  .. 
    61693  -60 ..  ..  ..  ..  ..  ..  ..  ..  ..  ..  ..  ..  ..  ..  .. 
    61941  ..  ..  +59 ..  ..  ..  ..  ..  ..  ..  ..  ..  ..  ..  ..  .. 
    61949  ..  ..  -56 ..  ..  ..  ..  ..  ..  ..  ..  ..  ..  ..  ..  .. 
    62061  ..  ..  ..  +44 ..  ..  ..  ..  ..  ..  ..  ..  ..  ..  ..  .. 
    62139  -62 ..  ..  ..  ..  ..  ..  ..  ..  ..  ..  ..  ..  ..  ..  .. 
    62165  +63 ..  ..  ..  ..  ..  ..  ..  ..  ..  ..  ..  ..  ..  ..  .. 
    62395  ..  ..  -59 ..  ..  ..  ..  ..  ..  ..  ..  ..  ..  ..  ..  .. 
    62421  ..  ..  +60 ..  ..  ..  ..  ..  ..  ..  ..  ..  ..  ..  ..  .. 
    62541  ..  ..  ..  +48 ..  ..  ..  ..  ..  ..  ..  ..  ..  ..  ..  .. 
    62549  ..  ..  ..  -44 ..  ..  ..  ..  ..  ..  ..  ..  ..  ..  ..  .. 
    62653  ..  -54 ..  ..  ..  ..  ..  ..  ..  ..  ..  ..  ..  ..  ..  .. 
    62773  ..  +53 ..  ..  ..  ..  ..  ..  ..  ..  ..  ..  ..  ..  ..  .. 
    63021  ..  ..  ..  +50 ..  ..  ..  ..  ..  ..  ..  ..  ..  ..  ..  .. 
    63029  ..  ..  ..  -48 ..  ..  ..  ..  ..  ..  ..  ..  ..  ..  ..  .. 
    63253  ..  +54 ..  ..  ..  ..  ..  ..  ..  ..  ..  ..  ..  ..  ..  .. 
    63261  ..  -53 ..  ..  ..  ..  ..  ..  ..  ..  ..  ..  ..  ..  ..  .. 
    63501  ..  ..  ..  +51 ..  ..  ..  ..  ..  ..  ..  ..  ..  ..  ..  .. 
    63509  ..  ..  ..  -50 ..  ..  ..  ..  ..  ..  ..  ..  ..  ..  ..  .. 
    63605  -63 ..  ..  ..  ..  ..  ..  ..  ..  ..  ..  ..  ..  ..  ..  .. 
    63605  +63 ..  ..  ..  ..  ..  ..  ..  ..  ..  ..  ..  ..  ..  ..  .. 
    63861  ..  ..  -60 ..  ..  ..  ..  ..  ..  ..  ..  ..  ..  ..  ..  .. 
    63861  ..  ..  +60 ..  ..  ..  ..  ..  ..  ..  ..  ..  ..  ..  ..  .. 
    63981  ..  ..  ..  +48 ..  ..  ..  ..  ..  ..  ..  ..  ..  ..  ..  .. 
    63989  ..  ..  ..  -51 ..  ..  ..  ..  ..  ..  ..  ..  ..  ..  ..  .. 
    64085  -63 ..  ..  ..  ..  ..  ..  ..  ..  ..  ..  ..  ..  ..  ..  .. 
    64164  ..  -54 ..  ..  ..  ..  ..  ..  ..  ..  ..  ..  ..  ..  ..  .. 
    64341  ..  ..  -60 ..  ..  ..  ..  ..  ..  ..  ..  ..  ..  ..  ..  .. 
    64435  ..  ..  ..  -48 ..  ..  ..  ..  ..  ..  ..  ..  ..  ..  ..  .. 
