# Supplementary material for: Fingerprints, barcode sequences and quasi-phylogenies–Tools for analysing polyphonic music
Source: PLoS One. 2023 Mar 2;18(3):e0280478. doi: 10.1371/journal.pone.0280478 (PMC9980773; doi:10.1371/journal.pone.0280478)
Supplement: S6 Fig — (ZIP) [file pone.0280478.s006.zip › S6_Rameau-intermediate-files/mozart_1785.vps]

* File : .\data\mozart_1785.vps Time : Mon Dec 26 13:46:31 2022
* File : .\data\mozart_1785.rdl Time : Mon Dec 26 13:46:30 2022
* File : .\data\mozart_1785.mid Time : Mon Dec 19 14:53:53 2022
# bar 2
1,
1,
# bar 3
1,
1,
1,9,
1,9,
1,9,
1,9,4,
1,9,4,
1,9,4,
1,9,4,10,
1,8,4,10,
1,8,4,10,
1,8,4,10,
1,7,8,4,10,
1,7,4,10,
# bar 4
1,7,3,4,10,
1,7,3,10,
1,7,3,10,
1,7,3,10,
1,3,10,
1,8,3,10,
1,8,2,3,10,
1,8,2,10,
0,8,2,10,
0,8,2,10,
0,8,2,8,
0,8,2,3,8,
0,8,3,8,
0,8,3,8,
0,8,10,3,8,
0,10,3,8,
0,10,3,8,
0,10,3,7,8,
0,10,3,7,
0,10,0,3,7,
0,0,3,7,
0,0,3,7,
0,3,7,
0,1,3,7,
0,1,7,
0,1,10,7,
0,1,10,7,
0,1,10,
0,1,10,8,
0,3,10,8,
# bar 5
0,3,0,8,
0,3,0,8,
0,3,10,0,8,
0,10,0,8,
0,10,0,1,8,
0,10,1,8,
0,10,1,8,
0,10,0,1,8,
0,0,1,8,
0,0,1,3,8,
0,0,3,8,
0,0,3,8,
0,0,3,8,10,
0,0,3,10,
0,3,10,
0,10,
7,10,
7,10,11,
7,11,
7,8,11,
8,11,
8,
8,1,
8,10,1,
10,1,
10,2,
2,
11,2,
11,2,
11,
# bar 6
11,
11,
11,7,
11,7,
11,7,
11,7,2,
11,7,2,
11,7,2,
11,7,2,8,
11,6,2,8,
11,6,2,8,
11,6,2,8,
11,5,6,2,8,
11,5,2,8,
# bar 7
11,5,1,2,8,
11,5,1,8,
11,5,1,8,
11,5,1,8,
11,1,8,
11,6,1,8,
11,6,0,1,8,
11,6,0,8,
10,6,0,8,
10,6,0,8,
10,6,0,6,
10,6,0,1,6,
10,6,1,6,
10,6,1,6,
10,6,8,1,6,
10,8,1,6,
10,8,1,6,
10,8,1,5,6,
10,8,1,5,
10,8,10,1,5,
10,10,1,5,
10,10,1,5,
10,10,11,1,5,
10,11,1,5,
10,11,5,
10,11,8,5,
10,11,8,5,
10,11,8,
10,11,8,6,
10,8,6,
10,1,8,6,
# bar 8
10,1,10,6,
10,1,10,6,
10,1,8,10,6,
10,8,10,6,
10,8,10,11,6,
10,8,11,6,
10,8,11,6,
10,8,10,11,6,
10,10,11,6,
10,10,6,
10,10,1,6,
10,10,1,6,
10,10,1,6,8,
10,10,1,8,
10,1,8,
10,8,
5,8,
5,8,9,
5,9,
5,6,9,
6,9,
6,9,11,
6,11,
6,8,11,
8,11,
8,
8,1,
1,
9,1,
9,5,1,
9,5,1,
9,5,
9,5,6,
9,6,
# bar 9
9,6,6,
9,6,6,
9,6,8,6,
9,8,6,
9,8,6,
9,8,9,6,
9,9,6,
9,9,6,
9,9,10,6,
9,10,6,
9,10,6,
9,6,
9,11,6,
8,11,6,
8,11,3,
8,11,3,
8,11,
8,11,4,
8,11,4,
8,4,4,
8,4,4,
8,4,6,4,
8,6,4,
# bar 10
8,6,4,
8,6,8,4,
8,8,4,
8,8,4,
8,4,
8,9,4,
6,9,4,
6,9,4,1,
6,9,6,1,
6,9,6,1,
6,9,6,1,3,
6,9,6,3,
6,9,4,6,3,
6,9,4,3,
6,9,3,
6,9,3,3,
6,9,3,3,
6,9,3,3,4,
6,9,3,4,
6,9,3,4,
6,9,3,4,6,
6,9,3,6,
6,9,3,6,
6,9,3,6,7,
6,9,3,7,
6,9,3,7,
6,9,3,
6,9,3,8,
6,8,3,8,
# bar 11
4,8,3,8,
4,3,8,8,
4,0,8,8,
4,0,6,8,8,
4,0,6,8,
4,0,1,6,8,
4,1,6,8,
4,1,6,1,
4,1,4,6,1,
4,1,4,1,
4,1,4,1,3,
4,1,4,3,
4,1,3,4,3,
4,1,3,3,
4,3,3,
4,3,1,3,
3,1,3,
3,1,3,4,
3,1,4,
1,3,1,4,
1,1,4,
1,1,
1,1,6,
1,6,
3,1,6,
3,0,6,
8,3,0,6,
# bar 12
8,3,0,1,6,
8,3,1,6,
8,9,3,1,6,
9,3,1,6,
9,8,1,6,
9,8,1,2,6,
9,8,2,6,
9,10,8,2,6,
10,8,2,6,
10,8,2,6,
10,8,6,
10,8,3,6,
10,11,8,3,6,
11,8,3,6,
11,0,8,3,6,
0,8,3,6,
0,8,3,5,
8,3,5,
1,8,3,5,
1,8,1,5,
1,8,1,4,5,
1,8,1,4,
1,1,4,
1,11,1,4,
1,11,4,
1,10,11,4,
1,10,4,
1,10,4,
1,10,3,4,
1,10,3,
# bar 13
1,9,10,3,
1,9,3,
0,1,9,3,
0,9,3,
11,0,9,3,
11,0,3,
11,0,8,3,
11,0,8,3,
11,8,3,
11,8,
11,8,1,
11,1,8,1,
11,1,8,1,
1,8,1,
10,1,8,1,
10,1,3,8,1,
10,3,8,1,
10,3,4,8,1,
10,4,8,1,
9,4,8,1,
9,4,8,3,
9,4,5,8,3,
9,5,8,3,
9,5,8,1,3,
9,5,8,1,
9,5,8,0,1,
9,5,8,0,
9,5,6,8,0,
9,6,8,0,
9,6,8,0,1,
9,6,8,1,
9,6,1,
9,6,1,3,
9,6,3,
9,6,7,3,
9,6,7,3,
9,6,7,
9,6,7,1,
9,1,6,7,1,
9,1,7,1,
9,1,7,0,
9,1,0,
9,1,8,0,
9,8,0,
# bar 14
9,3,8,0,
8,3,8,0,
3,7,8,0,
3,7,8,
3,7,
7,
7,8,
8,
8,3,
8,0,3,
8,0,4,
8,0,1,4,
8,1,4,
1,4,
1,4,
1,
7,1,
7,1,
4,7,1,
4,7,
4,7,0,
4,7,8,0,
4,8,0,
3,8,0,
7,3,8,0,
7,3,8,
7,3,
# bar 15
7,
7,8,
8,
8,3,
8,6,3,
8,6,1,3,
8,6,1,
8,4,6,1,
8,4,1,
4,1,
4,10,1,
4,10,
7,4,10,
7,1,4,10,
7,1,10,
7,1,
7,1,8,
7,8,1,8,
8,1,8,
8,8,
8,0,8,
7,8,0,8,
7,8,0,
7,0,
7,
7,8,
8,
8,3,
8,6,3,
8,6,0,3,
8,6,0,3,4,
8,6,0,4,
8,4,6,0,4,
8,4,0,4,
# bar 16
8,4,0,1,4,
8,4,1,4,
4,1,4,
4,1,4,
4,1,
4,7,1,
7,1,
7,10,1,
7,10,1,
7,10,
7,10,0,
10,0,
8,10,0,
8,0,
8,0,
8,8,0,
8,0,8,0,
0,8,0,
0,8,0,
0,5,8,0,
0,5,8,
0,5,8,
0,2,5,8,
2,5,8,
2,5,8,0,
2,5,0,
2,5,6,0,
2,6,0,
2,6,8,0,
2,3,6,8,0,
3,6,8,0,
3,6,8,0,
3,6,8,0,
0,3,6,8,0,
0,6,8,0,
0,6,8,
0,6,8,0,
0,6,0,
# bar 17
0,6,8,0,
6,8,0,
6,8,0,2,
6,8,2,
6,8,11,2,
6,11,2,
8,6,11,2,
8,6,11,
8,6,11,3,
8,6,3,
8,6,0,3,
8,0,6,0,3,
0,6,0,3,
0,0,3,
0,5,0,3,
0,2,5,0,3,
2,5,0,3,
2,5,6,0,3,
2,6,0,3,
2,3,6,0,3,
3,6,0,3,
3,6,0,3,
3,6,0,3,
0,3,6,0,3,
0,6,0,3,
0,6,0,
0,0,
0,
