# Supplementary material for: Fingerprints, barcode sequences and quasi-phylogenies–Tools for analysing polyphonic music
Source: PLoS One. 2023 Mar 2;18(3):e0280478. doi: 10.1371/journal.pone.0280478 (PMC9980773; doi:10.1371/journal.pone.0280478)
Supplement: S6 Fig — (ZIP) [file pone.0280478.s006.zip › S6_Rameau-intermediate-files/mozart_1788.pcs]

* File : .\data\mozart_1788.pcs Time : Mon Dec 26 13:46:34 2022
* File : .\data\mozart_1788.vps Time : Mon Dec 26 13:46:34 2022
* File : .\data\mozart_1788.rdl Time : Mon Dec 26 13:46:34 2022
* File : .\data\mozart_1788.mid Time : Mon Dec 19 14:53:53 2022
# bar 2
1-1
1-1
1-1
1-1
1-1
1-1
# bar 3
1-1
1-1
1-1
2-2
2-2
2-2
3-6
3-6
3-6
3-6
4-11
3-2
3-2
3-2
2-1
2-1
1-1
1-1
1-1
1-1
1-1
1-1
2-2
2-2
2-2
3-6
3-6
3-6
3-6
4-11
3-2
3-2
3-2
2-1
2-1
1-1
1-1
1-1
1-1
# bar 4
1-1
1-1
2-5
3-9
4-23
# bar 5
5-29
4-27
4-27
3-7
4-10
3-7
4-22
4-22
4-22
3-11
3-11
3-11
2-5
3-9
2-5
3-11
# bar 6
4-27
4-27
3-11
2-4
1-1
1-1
1-1
1-1
1-1
1-1
1-1
# bar 7
1-1
1-1
1-1
2-2
2-2
2-2
3-2
3-2
3-2
3-2
4-10
3-2
3-2
3-2
2-2
2-2
1-1
1-1
1-1
1-1
1-1
1-1
2-2
2-2
2-2
3-2
3-2
3-2
3-2
4-10
3-2
3-2
3-2
2-2
2-2
1-1
1-1
1-1
1-1
# bar 8
1-1
1-1
2-5
2-5
3-7
# bar 9
4-22
3-11
3-11
2-3
3-11
3-11
4-26
3-11
4-27
4-27
3-11
4-22
3-9
4-22
4-26
3-11
3-11
# bar 10
4-22
3-9
4-14
3-11
2-4
1-1
1-1
2-5
3-11
3-11
3-11
3-11
3-11
# bar 11
3-11
3-11
3-11
4-14
3-11
3-11
4-22
4-22
5-23
4-14
3-11
3-11
4-22
3-11
2-5
2-5
3-11
3-11
3-11
3-11
5-27
5-27
3-11
3-11
3-11
3-11
# bar 12
3-11
3-11
3-11
4-14
3-11
3-11
4-22
4-22
5-23
4-14
3-11
3-11
4-22
3-11
3-11
3-11
3-11
3-11
3-11
3-11
4-29
6-33
5-29
5-29
5-29
3-5
# bar 13
3-5
3-5
4-13
3-5
3-5
4-13
5-25
5-25
4-29
4-16
4-16
4-16
5-24
4-16
4-16
4-16
5-29
4-27
4-27
5-29
6-25
4-8
3-11
3-11
3-11
3-11
# bar 14
3-11
3-11
3-11
4-14
3-11
3-11
4-22
4-22
5-23
4-14
3-11
3-11
4-22
3-11
2-5
2-5
3-11
3-11
3-11
3-11
5-27
5-27
3-11
3-11
3-11
3-11
# bar 15
3-11
3-11
3-11
4-14
3-11
3-11
4-22
4-22
5-23
4-14
3-11
3-11
4-22
3-11
3-11
3-11
3-11
3-11
3-11
3-11
4-29
6-33
5-29
5-29
5-29
3-5
# bar 16
3-5
3-5
4-13
3-5
3-5
4-13
5-25
5-25
4-29
4-16
4-16
4-16
5-24
4-16
4-16
4-16
5-29
4-27
4-27
5-29
6-25
5-20
3-11
3-11
3-11
3-11
# bar 17
2-4
2-4
3-4
2-4
3-4
4-11
3-6
3-11
3-9
3-11
3-4
3-11
3-11
3-11
3-11
3-11
3-11
3-11
4-27
4-27
4-26
5-25
3-7
3-7
2-3
3-7
2-3
3-11
2-4
2-4
2-4
# bar 18
2-4
3-4
2-4
3-4
4-11
3-6
3-11
3-9
3-11
3-4
3-11
3-11
3-11
3-11
3-11
3-11
3-11
4-27
4-27
4-26
5-25
5-23
4-22
3-11
4-22
3-11
3-11
3-11
3-11
3-11
2-5
# bar 19
2-5
1-1
1-1
1-1
2-5
2-5
2-5
1-1
1-1
1-1
2-5
2-5
2-5
1-1
1-1
1-1
2-5
2-5
2-5
1-1
1-1
1-1
2-5
2-5
# bar 20
2-5
2-5
2-5
2-5
3-11
3-11
3-11
2-4
2-4
2-4
2-4
2-4
2-4
1-1
1-1
1-1
2-5
2-5
2-5
1-1
3-11
3-11
