# Supplementary material for: Fingerprints, barcode sequences and quasi-phylogenies–Tools for analysing polyphonic music
Source: PLoS One. 2023 Mar 2;18(3):e0280478. doi: 10.1371/journal.pone.0280478 (PMC9980773; doi:10.1371/journal.pone.0280478)
Supplement: S6 Fig — (ZIP) [file pone.0280478.s006.zip › S6_Rameau-intermediate-files/mozart_1788.vps]

* File : .\data\mozart_1788.vps Time : Mon Dec 26 13:46:34 2022
* File : .\data\mozart_1788.rdl Time : Mon Dec 26 13:46:34 2022
* File : .\data\mozart_1788.mid Time : Mon Dec 19 14:53:53 2022
# bar 2
1,
1,1,
1,1,1,
1,1,1,1,
1,1,1,
1,1,
# bar 3
1,
8,
8,8,
8,10,
8,8,10,
8,10,10,
8,10,0,
8,8,10,0,
8,10,10,0,
8,10,0,0,
8,10,0,1,
10,10,0,1,
10,0,0,1,
10,0,1,1,
0,0,1,1,
0,1,1,1,
1,1,1,1,
1,1,1,
1,1,
1,
8,
8,8,
8,10,
8,8,10,
8,10,10,
8,10,0,
8,8,10,0,
8,10,10,0,
8,10,0,0,
8,10,0,1,
10,10,0,1,
10,0,0,1,
10,0,1,1,
0,0,1,1,
0,1,1,1,
1,1,1,1,
1,1,1,
1,1,
1,
# bar 4
1,
1,
6,1,
6,8,1,
3,6,8,1,
# bar 5
3,6,8,0,1,
3,6,8,0,
3,6,8,0,3,
3,6,8,3,
3,5,6,8,3,
3,5,8,3,
1,3,5,8,3,
1,5,8,3,
1,5,8,1,3,
1,5,8,1,
1,5,8,
1,5,8,8,
1,8,8,
1,3,8,8,
3,8,8,
0,3,8,8,
# bar 6
0,3,8,6,8,
0,3,8,6,
0,3,8,
0,8,
0,
8,8,
8,8,
8,8,8,
8,8,8,8,
8,8,8,
8,8,
# bar 7
8,
3,
3,3,
3,5,
3,3,5,
3,5,5,
3,5,6,
3,3,5,6,
3,5,5,6,
3,5,6,6,
3,5,6,8,
5,5,6,8,
5,6,6,8,
5,6,8,8,
6,6,8,8,
6,8,8,8,
8,8,8,8,
8,8,8,
8,8,
8,
3,
3,3,
3,5,
3,3,5,
3,5,5,
3,5,6,
3,3,5,6,
3,5,5,6,
3,5,6,6,
3,5,6,8,
5,5,6,8,
5,6,6,8,
5,6,8,8,
6,6,8,8,
6,8,8,8,
8,8,8,8,
8,8,8,
8,8,
8,
# bar 8
3,
3,
8,3,
8,3,
5,8,3,
# bar 9
5,8,1,3,
5,8,1,
5,8,1,8,
5,8,8,
5,8,0,8,
5,8,0,8,
3,5,8,0,8,
3,8,0,8,
3,8,0,6,8,
3,8,0,6,
3,8,0,
3,8,0,10,
3,8,10,
3,8,6,10,
3,1,6,10,
1,6,10,
1,1,6,10,
# bar 10
1,1,6,8,10,
1,1,6,8,
1,1,5,6,8,
1,1,5,8,
1,1,5,
1,1,
1,
8,1,
8,5,8,1,
8,5,8,5,8,1,
1,8,5,8,5,8,1,
1,8,5,8,5,1,
1,8,5,5,1,
# bar 11
1,8,5,1,
1,8,5,1,
1,8,8,5,1,
1,8,6,5,1,
1,8,5,5,1,
1,8,5,5,1,
1,8,3,5,1,
1,8,3,5,1,
1,6,8,3,5,1,
1,6,8,1,5,1,
1,5,8,1,5,1,
1,5,8,1,5,1,
1,3,8,1,5,1,
1,8,1,5,1,
1,8,1,8,1,
1,8,8,1,
1,8,8,5,8,1,
1,8,5,8,5,8,1,
8,5,8,5,8,1,
8,1,5,8,5,8,1,
8,1,5,8,5,6,10,1,
8,1,5,6,1,6,10,
10,1,6,1,6,10,
1,10,6,1,6,10,
1,10,6,1,6,10,
1,10,6,6,10,
# bar 12
1,10,6,10,
1,10,6,10,
1,10,1,6,10,
1,10,11,6,10,
1,10,10,6,10,
1,10,1,10,6,10,
1,10,1,8,6,10,
1,10,1,8,6,10,
1,10,11,8,6,10,
1,10,11,6,6,10,
1,10,6,6,10,
1,10,6,6,10,
1,8,10,6,6,10,
1,6,10,6,6,10,
1,6,10,6,1,10,
1,6,10,1,10,
1,6,10,10,1,6,10,
6,10,6,10,1,6,10,
10,6,10,1,6,10,
10,1,6,10,1,6,10,
10,1,6,10,6,0,
10,0,1,6,8,3,6,0,
0,1,6,8,3,6,0,
1,0,6,8,3,6,0,
1,0,6,8,3,6,0,
1,0,6,6,0,
# bar 13
1,0,6,0,
1,0,6,0,
1,0,3,6,0,
1,0,1,6,0,
1,0,0,6,0,
1,0,3,0,6,0,
1,0,3,10,6,0,
1,0,3,10,6,0,
1,0,1,10,6,0,
1,0,1,8,6,0,
1,0,8,6,0,
1,0,8,6,0,
1,10,0,8,6,0,
1,8,0,8,6,0,
1,8,0,8,6,0,
1,8,0,6,0,
1,8,0,3,0,6,8,0,
8,0,3,6,0,6,8,0,
0,3,6,0,6,8,0,
0,1,3,6,0,6,8,0,
0,1,3,6,0,5,8,1,
0,1,5,6,1,5,1,
1,5,8,1,5,1,
1,1,5,8,1,5,1,
1,1,5,8,1,5,1,
1,1,8,5,1,
# bar 14
1,8,5,1,
1,8,5,1,
1,8,5,8,1,
1,8,5,6,1,
1,8,5,1,
1,8,8,5,1,
1,8,8,3,5,1,
1,8,8,3,5,1,
1,8,6,3,5,1,
1,8,6,1,5,1,
1,8,5,1,5,1,
1,8,5,1,5,1,
1,8,3,1,5,1,
1,8,1,1,5,1,
1,8,1,1,8,1,
1,8,1,8,1,
1,8,1,8,5,8,1,
8,1,5,8,1,5,8,1,
8,5,8,1,5,8,1,
8,1,5,8,1,5,8,1,
8,1,5,8,1,5,6,10,1,
8,1,5,6,1,6,10,
10,1,6,1,6,10,
1,10,6,1,6,10,
1,10,6,1,6,10,
1,10,6,6,10,
# bar 15
1,10,6,10,
1,10,6,10,
1,10,1,6,10,
1,10,11,6,10,
1,10,10,6,10,
1,10,1,10,6,10,
1,10,1,8,6,10,
1,10,1,8,6,10,
1,10,11,8,6,10,
1,10,11,6,6,10,
1,10,6,6,10,
1,10,6,6,10,
1,8,10,6,6,10,
1,6,10,6,6,10,
1,6,10,6,1,10,
1,6,10,1,10,
1,6,10,10,1,6,10,
6,10,6,10,1,6,10,
10,6,10,1,6,10,
10,1,6,10,1,6,10,
10,1,6,10,6,0,
10,0,1,6,8,3,6,0,
0,1,6,8,3,6,0,
1,0,6,8,3,6,0,
1,0,6,8,3,6,0,
1,0,6,6,0,
# bar 16
1,0,6,0,
1,0,6,0,
1,0,3,6,0,
1,0,1,6,0,
1,0,0,6,0,
1,0,3,0,6,0,
1,0,3,10,6,0,
1,0,3,10,6,0,
1,0,1,10,6,0,
1,0,1,8,6,0,
1,0,8,6,0,
1,0,8,6,0,
1,10,0,8,6,0,
1,8,0,8,6,0,
1,8,0,8,6,0,
1,8,0,6,0,
1,8,0,3,0,6,8,0,
8,0,3,6,0,6,8,0,
0,3,6,0,6,8,0,
0,1,3,6,0,6,8,0,
0,1,3,6,8,0,5,8,1,
0,1,5,6,8,1,5,1,
8,1,5,8,1,5,1,
1,8,1,5,8,1,5,1,
1,8,1,5,1,5,1,
1,8,1,5,5,1,
# bar 17
1,5,5,1,
5,5,1,
5,5,6,1,
5,5,1,
5,6,5,1,
5,6,3,5,1,
5,3,5,1,
8,5,8,1,
8,3,8,1,
8,3,8,0,
8,1,8,0,
8,0,3,8,0,
8,8,0,3,8,0,
8,0,3,8,0,3,0,
8,0,3,8,3,0,
8,8,3,0,
8,3,0,
8,3,8,0,
8,3,6,0,
8,3,6,0,
8,3,5,0,
6,8,3,5,0,
8,6,8,3,
8,5,8,3,
8,5,8,5,
8,3,8,5,
8,5,8,5,
1,8,1,5,8,5,
1,1,5,5,1,
1,1,5,5,1,
1,1,5,5,1,
# bar 18
5,5,1,
5,5,6,1,
5,5,1,
5,6,5,1,
5,6,3,5,1,
5,3,5,1,
8,5,8,1,
8,3,8,1,
8,3,8,0,
8,1,8,0,
8,0,3,8,0,
8,8,0,3,8,0,
8,0,3,8,0,3,0,
8,0,3,8,3,0,
8,8,3,0,
8,3,0,
8,3,8,0,
8,3,6,0,
8,3,6,0,
8,3,5,0,
6,8,3,5,0,
6,8,3,5,1,
5,8,3,5,1,
5,8,5,1,
3,8,5,1,
5,8,5,1,
1,5,8,5,1,
1,5,5,8,
1,5,8,
1,5,8,
1,8,
# bar 19
1,8,8,
8,8,8,
8,8,8,
8,8,8,
8,8,8,1,
8,8,1,
8,1,1,
1,1,1,
1,1,1,
1,1,1,
1,1,8,1,
1,1,8,
1,8,8,
8,8,8,
8,8,8,
8,8,8,
8,8,8,1,
8,8,1,
1,8,1,1,
1,1,1,1,
1,1,1,1,
1,1,1,1,
1,1,1,8,1,
1,1,1,8,
# bar 20
1,1,8,8,
1,8,8,8,
1,8,8,8,
1,8,8,8,
1,8,8,5,8,
1,8,8,5,
1,8,5,5,
1,5,5,5,
1,5,5,5,
1,5,5,5,
1,5,5,1,5,
1,5,5,1,
1,5,1,1,
1,1,1,
1,1,1,
1,1,1,
1,1,8,1,
1,8,1,8,
1,8,8,
8,8,8,
8,8,8,3,0,
8,8,8,3,8,0,
