# Supplementary material for: Fingerprints, barcode sequences and quasi-phylogenies–Tools for analysing polyphonic music
Source: PLoS One. 2023 Mar 2;18(3):e0280478. doi: 10.1371/journal.pone.0280478 (PMC9980773; doi:10.1371/journal.pone.0280478)
Supplement: S6 Fig — (ZIP) [file pone.0280478.s006.zip › S6_Rameau-intermediate-files/mozart_1789.vps]

* File : .\data\mozart_1789.vps Time : Mon Dec 26 13:46:37 2022
* File : .\data\mozart_1789.rdl Time : Mon Dec 26 13:46:37 2022
* File : .\data\mozart_1789.mid Time : Sun Dec 18 16:42:14 2022
# bar 2
3,
3,3,
3,10,3,
3,7,3,
# bar 3
3,7,3,
3,10,3,
3,7,3,
3,7,3,
3,10,3,
3,7,3,
3,7,3,
3,10,3,
3,10,7,
3,7,
3,7,
3,1,7,
3,10,7,
# bar 4
3,10,7,
3,1,7,
3,1,10,
3,10,10,
3,10,10,
3,1,10,
3,10,10,
3,10,10,
3,1,10,
3,1,10,
3,1,8,
3,8,
3,8,
3,0,8,
3,8,8,
# bar 5
3,8,8,
3,0,8,
3,8,8,
3,8,8,
3,0,8,
3,8,8,
3,8,8,
3,0,8,
3,0,7,
3,0,5,
3,5,
3,5,
3,8,5,
3,5,5,
# bar 6
3,5,5,
3,8,5,
3,8,3,
3,8,2,
3,5,2,
3,5,2,
3,8,2,
3,5,2,
3,5,2,
3,8,2,
3,8,3,
3,7,3,
7,3,
7,5,
7,7,
7,
# bar 7
2,
3,
10,
0,
7,
10,
2,10,
# bar 8
10,2,10,
10,3,10,
0,3,10,
0,3,8,
0,3,
0,5,10,
0,5,
0,5,8,
2,5,8,
2,5,
2,5,10,
2,5,
2,5,7,
2,5,8,
2,5,7,
2,7,
3,7,
3,7,
3,
# bar 9
11,
0,
11,0,
0,0,
0,10,
0,8,
10,8,
10,7,
8,7,
8,5,
7,5,
5,5,
5,
# bar 10
9,
10,
9,10,
10,10,
10,8,
10,7,
8,7,
8,5,
7,5,
7,3,
5,3,
3,3,
3,
3,3,
3,3,7,
3,10,3,7,
3,10,3,10,
3,3,7,10,
# bar 11
3,3,7,10,
3,3,7,
3,10,3,7,
3,10,3,10,
3,3,7,10,
3,3,7,10,
3,3,7,
3,10,3,7,
3,10,3,10,
3,3,7,10,
3,3,7,10,
3,3,7,
3,10,3,7,
3,10,3,
3,3,
3,7,
3,7,
3,1,7,
3,10,1,7,
3,10,3,7,
3,1,3,7,
# bar 12
3,1,3,7,
3,1,7,
3,10,1,7,
3,10,3,7,
3,1,3,7,
3,1,3,10,
3,1,3,10,
3,1,10,
3,10,1,10,
3,10,3,10,
3,1,3,10,
3,1,3,10,
3,1,10,
3,10,1,10,
3,10,10,
3,10,
3,10,
3,10,
3,0,10,
3,8,0,10,
3,8,3,10,
3,0,3,10,
# bar 13
3,0,3,
3,0,3,
3,0,
3,8,0,
3,8,3,
3,0,3,
3,0,3,8,
3,0,3,8,
3,0,8,
3,8,0,8,
3,8,3,8,
3,0,3,8,
3,0,3,8,
3,0,8,
3,8,0,8,
3,8,8,
3,8,
3,7,
3,5,
3,5,
3,2,5,
3,8,2,5,
3,8,5,
3,2,5,
# bar 14
3,2,5,
3,2,5,
3,8,2,5,
3,8,5,8,
3,5,8,
3,3,5,8,
3,2,5,8,
3,2,5,8,
3,2,5,
3,10,2,5,
3,10,2,8,
3,2,5,8,
3,2,5,8,
3,2,5,
3,10,2,5,
3,10,2,7,
3,2,3,7,
3,3,7,
3,3,7,
3,3,7,
3,3,7,
3,7,
# bar 15
3,7,
7,
10,
10,
3,
3,
0,
10,
2,10,
10,2,10,
# bar 16
10,3,10,
0,3,10,
0,5,10,
2,5,10,
2,5,8,
2,5,
2,5,10,
2,5,
2,5,8,
2,5,
2,5,10,
2,5,
2,5,7,
2,7,
2,7,8,
3,7,8,
3,7,
3,7,
7,
# bar 17
11,
11,11,
11,0,
0,0,
0,10,
10,10,
10,8,
8,8,
8,7,
7,7,
7,5,
5,5,
5,
# bar 18
9,
9,9,
9,10,
10,10,
10,8,
8,8,
8,7,
7,7,
7,5,
5,5,
5,3,
3,3,
3,
# bar 19
3,
10,3,
10,
7,10,
7,
3,7,
3,
3,
10,5,
10,
10,3,
7,10,3,
7,10,
7,
7,5,
3,7,5,
3,7,
3,7,2,
3,2,
2,
3,
5,
2,5,
10,2,5,
10,10,2,5,
10,10,2,
10,10,
# bar 20
10,
5,
2,5,
2,
10,2,
10,
10,10,
10,
5,
2,7,
2,
2,5,
10,2,5,
10,2,
10,
10,7,
10,10,7,
10,10,
10,10,3,
10,3,
3,
5,
7,
3,7,
10,3,7,
3,10,3,7,
3,10,3,
3,10,
