# Supplementary material for: Fingerprints, barcode sequences and quasi-phylogenies–Tools for analysing polyphonic music
Source: PLoS One. 2023 Mar 2;18(3):e0280478. doi: 10.1371/journal.pone.0280478 (PMC9980773; doi:10.1371/journal.pone.0280478)
Supplement: S6 Fig — (ZIP) [file pone.0280478.s006.zip › S6_Rameau-intermediate-files/pachelbel_1680.vps]

* File : .\data\pachelbel_1680.vps Time : Mon Dec 26 13:25:44 2022
* File : .\data\pachelbel_1680.rdl Time : Mon Dec 26 13:25:44 2022
* File : .\data\pachelbel_1680.mid Time : Wed May 25 19:59:58 2022
# bar 2
10,
10,10,
8,10,
6,10,
# bar 3
5,10,
5,10,
3,10,
6,10,
5,10,
5,10,
3,10,
1,10,
1,8,
0,8,
10,8,
0,8,
0,10,
2,10,
# bar 4
3,10,
5,10,
2,10,
2,6,
3,6,
5,6,
6,6,
3,6,
3,5,
8,5,
5,5,
10,5,
8,5,
8,3,
7,3,
3,3,
5,3,
7,3,
8,3,
# bar 5
10,3,
0,3,
1,3,
1,
3,
3,
5,
6,
8,
8,10,
3,10,
5,10,
6,10,
# bar 6
8,10,
8,1,
10,1,
8,1,
8,3,
6,3,
5,3,
5,10,
6,10,
8,10,
6,10,
6,0,
5,0,
# bar 7
3,0,
3,1,
5,1,
10,1,
10,1,
8,1,
6,1,
5,1,
5,10,
6,10,
1,10,
3,10,
5,10,
6,10,
# bar 8
10,10,
11,10,
1,10,
1,
6,
10,
10,
10,
8,
6,
8,
8,10,
10,10,
# bar 9
8,10,
8,10,
6,10,
8,10,
6,10,
6,10,
5,10,
3,10,
3,8,
5,8,
6,8,
5,8,
3,8,
3,10,
2,10,
# bar 10
10,10,
0,10,
2,10,
2,6,
3,6,
1,6,
11,6,
10,6,
10,5,
8,5,
8,5,
10,5,
10,5,
10,3,
7,3,
7,3,
8,3,
8,3,
7,3,
# bar 11
7,3,
5,3,
5,3,
5,
3,
3,
5,
6,
8,
3,
1,
3,
5,
5,10,
6,10,
# bar 12
5,10,
6,10,
8,10,
8,1,
10,1,
8,1,
6,1,
5,1,
5,3,
6,3,
3,3,
8,3,
8,10,
8,10,
7,10,
7,0,
8,0,
# bar 13
3,0,
8,0,
6,0,
6,1,
5,1,
10,1,
10,1,
10,0,
10,0,
9,0,
9,10,
10,10,
8,10,
6,10,
5,10,
# bar 14
3,10,
1,10,
0,10,
0,
10,
1,
1,
1,
10,
11,
11,1,
10,1,
# bar 15
8,1,
8,1,
6,1,
8,1,
6,1,
6,1,
5,1,
3,1,
5,1,
5,10,
6,10,
8,10,
6,10,
5,10,
# bar 16
6,10,
5,10,
5,6,
3,6,
3,6,
1,6,
11,6,
10,6,
8,6,
6,6,
5,6,
5,10,
6,10,
8,10,
10,10,
6,10,
6,8,
11,8,
# bar 17
8,8,
1,8,
11,8,
11,6,
10,6,
1,6,
11,6,
3,6,
10,6,
1,6,
8,6,
11,6,
11,
6,
10,
10,
# bar 18
10,
8,
6,
8,
8,10,
10,10,
8,10,
8,10,
6,10,
8,10,
6,10,
6,10,
5,10,
# bar 19
3,10,
3,8,
5,8,
6,8,
5,8,
3,8,
3,10,
2,10,
10,10,
8,10,
10,10,
10,6,
3,6,
3,6,
1,6,
3,6,
3,5,
8,5,
# bar 20
11,5,
10,5,
8,5,
8,3,
7,3,
3,3,
5,3,
7,3,
8,3,
8,3,
11,3,
1,3,
1,
3,
10,
10,
