# Supplementary material for: Fingerprints, barcode sequences and quasi-phylogenies–Tools for analysing polyphonic music
Source: PLoS One. 2023 Mar 2;18(3):e0280478. doi: 10.1371/journal.pone.0280478 (PMC9980773; doi:10.1371/journal.pone.0280478)
Supplement: S6 Fig — (ZIP) [file pone.0280478.s006.zip › S6_Rameau-intermediate-files/pachelbel_1694.pcs]

* File : .\data\pachelbel_1694.pcs Time : Mon Dec 26 13:25:49 2022
* File : .\data\pachelbel_1694.vps Time : Mon Dec 26 13:25:49 2022
* File : .\data\pachelbel_1694.rdl Time : Mon Dec 26 13:25:49 2022
* File : .\data\pachelbel_1694.mid Time : Wed Dec 22 10:44:36 2021
# bar 2
1-1
# bar 3
1-1
1-1
1-1
1-1
# bar 4
1-1
1-1
1-1
2-3
2-4
2-2
# bar 5
2-5
2-5
2-3
2-2
2-5
2-5
2-4
2-2
# bar 6
2-5
2-3
2-4
2-6
2-4
2-5
3-11
2-4
3-4
3-2
# bar 7
3-11
3-9
3-7
2-3
3-7
3-6
3-11
3-5
3-4
2-4
3-4
3-2
# bar 8
3-11
3-9
3-11
2-4
3-11
3-10
3-11
3-4
2-5
3-11
2-4
2-4
3-11
4-20
# bar 9
4-14
3-11
4-27
4-26
4-23
4-26
3-11
2-3
3-11
4-26
4-22
3-11
4-26
4-20
4-8
4-20
3-11
2-4
3-11
4-20
# bar 10
4-14
3-11
3-11
4-14
3-9
3-11
2-4
2-4
3-6
4-22
4-27
3-11
4-27
4-26
4-20
3-11
2-4
1-1
2-4
3-6
3-9
# bar 11
4-14
3-11
2-4
3-8
4-16
4-20
4-26
3-11
2-5
3-11
3-7
3-7
3-7
2-3
2-3
3-7
4-23
4-26
4-20
3-11
2-5
2-4
3-6
3-9
# bar 12
4-14
3-11
2-4
3-11
3-11
3-4
2-5
2-5
2-5
3-11
3-11
3-9
4-23
3-9
4-23
4-27
4-23
4-22
4-26
4-20
3-4
2-4
1-1
1-1
2-4
3-4
4-11
4-22
# bar 13
3-9
2-5
2-5
3-11
3-11
4-29
4-16
3-9
3-9
3-11
3-11
4-14
3-9
2-5
3-11
4-14
4-11
4-26
3-7
2-3
2-3
2-3
3-7
4-23
4-10
4-14
3-9
3-11
4-20
4-26
3-7
2-5
2-4
3-4
4-11
4-22
# bar 14
4-23
3-9
2-5
2-4
3-4
4-20
4-26
3-7
2-5
3-9
3-9
2-5
2-5
3-4
4-20
4-26
4-26
3-11
3-9
3-9
3-11
3-9
4-23
4-27
4-16
3-9
4-23
4-22
4-26
4-11
3-4
2-4
3-4
2-5
2-5
2-5
3-4
3-2
# bar 15
3-2
3-9
2-5
2-5
2-5
3-7
4-27
4-29
3-11
4-20
4-11
3-7
3-7
2-3
3-7
4-11
4-29
4-16
3-4
3-7
4-22
4-16
4-21
4-11
3-2
2-3
2-3
3-7
3-7
4-23
4-26
4-14
4-11
3-4
2-5
3-4
3-4
3-11
4-27
3-10
2-6
2-5
3-4
3-5
# bar 16
4-29
4-27
4-14
4-23
3-7
2-5
3-11
4-20
4-8
4-20
3-11
3-11
3-11
4-14
4-23
3-7
3-11
3-11
4-20
4-14
4-23
4-26
4-26
3-11
4-22
3-9
3-11
4-14
4-23
4-22
4-26
4-20
3-11
4-22
3-6
3-6
4-11
3-4
2-4
3-4
3-7
3-7
3-9
# bar 17
4-14
3-2
3-11
2-5
2-5
2-5
3-7
3-7
3-2
2-3
3-11
3-7
2-3
2-3
2-3
3-7
4-11
4-29
4-16
3-4
3-7
4-22
4-16
3-5
2-1
1-1
2-3
3-7
4-23
3-9
3-11
4-20
3-4
2-4
3-4
3-4
3-11
4-27
4-27
3-8
3-9
# bar 18
4-14
4-29
4-20
4-14
4-23
3-7
2-5
3-7
4-11
4-29
3-11
3-11
3-4
4-11
4-22
3-11
2-4
3-8
4-16
4-29
4-27
4-27
4-22
4-21
3-8
3-11
4-29
4-14
4-23
4-22
3-11
2-4
2-4
3-6
3-6
2-4
3-4
4-8
4-13
# bar 19
4-14
3-11
3-11
3-11
2-5
3-7
2-2
2-3
2-5
2-5
1-1
2-3
3-7
3-7
3-11
4-20
4-26
3-11
3-4
2-4
2-4
3-6
4-22
3-11
3-11
3-11
3-11
4-29
4-16
# bar 20
3-9
2-5
2-5
3-4
3-7
3-7
2-5
3-7
3-11
3-11
2-4
3-4
3-11
3-11
3-11
4-27
4-27
3-11
2-4
3-6
2-4
2-4
3-8
3-9
4-14
3-11
4-14
3-4
3-11
3-11
2-4
2-4
3-4
3-11
3-11
4-20
4-14
