# Supplementary material for: Fingerprints, barcode sequences and quasi-phylogenies–Tools for analysing polyphonic music
Source: PLoS One. 2023 Mar 2;18(3):e0280478. doi: 10.1371/journal.pone.0280478 (PMC9980773; doi:10.1371/journal.pone.0280478)
Supplement: S6 Fig — (ZIP) [file pone.0280478.s006.zip › S6_Rameau-intermediate-files/pachelbel_1694.vps]

* File : .\data\pachelbel_1694.vps Time : Mon Dec 26 13:25:49 2022
* File : .\data\pachelbel_1694.rdl Time : Mon Dec 26 13:25:49 2022
* File : .\data\pachelbel_1694.mid Time : Wed Dec 22 10:44:36 2021
# bar 2
3,
# bar 3
10,
0,
7,
8,
# bar 4
3,
8,
10,
10,7,
3,7,
3,5,
# bar 5
10,5,
10,3,
0,3,
0,2,
7,2,
7,0,
8,0,
8,10,
# bar 6
3,10,
3,0,
8,0,
8,2,
10,2,
10,3,
10,3,7,
3,3,7,
3,2,7,
3,2,5,
# bar 7
10,2,5,
10,0,5,
10,0,3,
0,0,3,
0,10,3,
0,10,2,
7,10,2,
7,8,2,
7,8,0,
8,8,0,
8,7,0,
8,7,10,
# bar 8
3,7,10,
3,8,10,
3,8,0,
8,8,0,
8,5,0,
8,5,2,
10,5,2,
10,3,2,
10,3,3,
10,3,3,7,
3,3,3,7,
3,7,3,7,
3,10,3,7,
3,10,2,7,
# bar 9
3,10,2,5,
10,10,2,5,
10,8,2,5,
10,7,2,5,
10,7,0,5,
10,7,0,3,
0,7,0,3,
0,3,0,3,
0,7,0,3,
0,7,10,3,
0,7,10,2,
7,7,10,2,
7,5,10,2,
7,3,10,2,
7,3,8,2,
7,3,8,0,
8,3,8,0,
8,0,8,0,
8,3,8,0,
8,3,7,0,
# bar 10
8,3,7,10,
3,3,7,10,
3,7,10,
3,7,8,10,
3,8,10,
3,8,0,
8,8,0,
8,8,0,
8,8,10,0,
8,5,10,0,
8,5,10,2,
10,5,10,2,
10,5,8,2,
10,5,7,2,
10,3,7,2,
10,3,7,3,
3,3,7,3,
3,3,3,
3,3,7,3,
3,5,7,3,
3,5,10,3,
# bar 11
3,5,10,2,
10,5,10,2,
10,10,2,
10,8,2,
10,8,2,3,
10,7,2,3,
10,7,0,3,
0,7,0,3,
0,7,0,7,
0,3,0,7,
0,3,0,10,
0,7,0,10,
0,7,10,10,
7,7,10,10,
7,7,10,
7,5,10,
7,5,10,0,
7,3,10,0,
7,3,8,0,
8,3,8,0,
8,3,8,
8,0,8,
8,0,8,10,
8,3,8,10,
# bar 12
8,3,7,10,
3,3,7,10,
3,3,7,
3,7,10,
3,3,7,10,
3,3,7,8,
3,3,8,
8,3,8,
8,8,3,
8,8,0,3,
8,8,0,3,
8,8,10,3,
8,5,10,3,
10,5,10,3,
10,5,8,3,
10,5,8,2,
10,5,8,3,
10,5,7,3,
10,5,7,2,
10,3,7,2,
3,3,7,2,
3,3,7,3,
3,3,3,
3,3,
3,3,7,
3,2,3,7,
3,2,5,7,
3,5,7,10,
# bar 13
3,5,10,
10,5,10,
10,5,10,
10,5,10,2,
10,7,10,2,
10,7,8,2,
10,3,8,2,
10,3,8,3,
10,8,3,
10,7,3,
0,7,3,
0,7,2,3,
0,7,2,7,
0,7,0,7,
0,3,0,7,
0,3,2,7,
0,3,2,10,
0,3,7,10,
0,7,7,10,
7,7,7,10,
7,7,10,
7,7,10,10,
7,7,10,0,
7,5,10,0,
7,5,10,8,
7,5,0,8,
7,5,0,7,
7,3,0,7,
8,3,0,7,
8,3,0,5,
8,3,8,5,
8,3,8,8,
8,0,8,8,
8,0,8,7,
8,0,10,7,
8,0,10,5,
# bar 14
8,3,10,5,
3,3,10,5,
3,3,10,3,
3,3,7,3,
3,3,7,2,
3,7,10,2,
3,7,10,0,
3,3,10,0,
3,3,10,
3,3,8,10,
8,3,8,10,
8,3,8,
8,8,3,
8,7,8,3,
8,7,0,3,
8,5,0,3,
8,5,0,3,
8,8,0,3,
8,8,10,3,
10,8,10,3,
10,7,10,3,
10,5,10,3,
10,5,8,3,
10,5,8,2,
10,3,8,2,
10,3,8,3,
10,5,8,3,
10,5,7,3,
10,5,7,2,
3,5,7,2,
3,7,2,
3,7,3,
3,7,8,3,
3,3,8,3,
3,3,8,
3,3,10,
3,2,3,10,
3,2,3,5,
# bar 15
3,2,5,
3,5,10,
10,5,10,
10,5,10,
10,5,10,
10,5,8,
10,5,8,2,
10,7,8,2,
10,7,2,
10,3,7,2,
10,3,0,2,
10,3,0,3,
10,0,3,
0,0,3,
0,10,3,
0,10,2,3,
0,8,2,3,
0,8,2,7,
0,8,0,7,
0,10,0,7,
0,10,2,7,
0,8,2,7,
0,8,2,10,
0,8,7,10,
7,8,7,10,
7,7,7,10,
7,7,10,
7,5,10,
7,5,10,10,
7,5,10,0,
7,3,10,0,
7,3,10,8,
7,0,10,8,
7,0,0,8,
7,0,0,7,
8,0,0,7,
8,0,7,
8,0,5,
8,0,2,5,
8,8,2,5,
8,8,2,8,
8,8,3,8,
8,8,3,7,
8,8,2,7,
# bar 16
8,10,2,7,
8,10,2,5,
3,10,2,5,
3,10,0,5,
3,10,0,3,
3,10,3,
3,7,10,3,
3,7,10,2,
3,7,8,2,
3,7,8,0,
3,7,0,
3,3,7,0,
3,3,7,10,
8,3,7,10,
8,3,5,10,
8,3,5,8,
8,3,8,0,
8,8,0,3,
8,7,0,3,
8,7,10,3,
8,5,10,3,
8,5,0,3,
8,5,0,3,
8,8,0,3,
10,8,0,3,
10,8,10,3,
10,7,10,3,
10,7,8,3,
10,5,8,3,
10,5,7,3,
10,5,7,2,
10,3,7,2,
10,3,7,3,
10,5,7,3,
3,5,7,3,
3,5,3,7,
3,5,2,7,
3,7,2,7,
3,7,3,7,
3,8,3,7,
3,8,3,5,
3,3,8,5,
3,3,10,5,
# bar 17
3,2,10,5,
3,2,5,5,
10,2,5,5,
10,5,10,5,
10,10,5,
10,5,10,5,
10,5,8,5,
10,5,8,
10,7,8,
10,7,
10,3,7,
10,3,0,
0,3,0,
0,3,0,3,
0,0,3,
0,10,3,
0,10,2,3,
0,8,2,3,
0,8,2,7,
0,8,0,7,
0,10,0,7,
0,10,2,7,
0,8,2,7,
7,8,2,7,
7,8,7,
7,7,7,
7,7,7,10,
7,5,7,10,
7,5,10,0,
7,5,0,
7,3,0,
7,3,8,0,
7,0,8,0,
8,0,8,0,
8,0,7,0,
8,0,7,0,
8,0,5,0,
8,2,5,0,
8,2,5,10,
8,2,8,10,
8,3,8,10,
# bar 18
8,3,7,10,
8,2,7,10,
3,2,7,10,
3,2,5,10,
3,0,5,10,
3,0,3,10,
3,10,3,10,
3,10,3,0,
3,10,2,0,
3,8,2,0,
3,8,0,0,
3,7,0,0,
8,7,0,0,
8,7,10,0,
8,5,10,0,
8,5,8,0,
8,8,0,0,
8,8,0,2,
8,7,0,2,
8,7,10,2,
8,5,10,2,
8,5,0,2,
10,5,0,2,
10,8,0,2,
10,8,10,2,
10,7,10,2,
10,7,8,2,
10,7,8,3,
10,5,8,3,
10,5,7,3,
10,3,7,3,
3,3,7,3,
3,3,7,3,
3,5,7,3,
3,5,3,7,
3,7,3,7,
3,7,2,7,
3,8,2,7,
3,8,2,5,
# bar 19
3,10,2,5,
10,10,2,5,
10,5,2,5,
10,10,2,5,
10,10,5,
10,8,5,
10,8,
10,7,
0,7,
0,7,0,
0,0,
0,0,3,
0,10,0,3,
0,10,3,
0,8,3,
0,8,3,7,
0,10,3,7,
7,10,3,7,
7,8,3,7,
7,7,3,7,
7,7,3,7,
7,5,3,7,
7,5,3,0,
7,3,3,0,
8,3,3,0,
8,0,3,0,
8,0,3,0,
8,2,3,0,
8,2,3,10,
# bar 20
8,3,10,
3,3,10,
3,3,10,
3,2,3,10,
3,0,3,10,
3,0,3,10,
3,10,3,10,
3,10,3,0,
3,8,3,0,
8,8,3,0,
8,8,8,0,
8,7,8,0,
8,5,8,0,
8,5,5,0,
8,0,5,0,
8,0,5,2,
8,10,5,2,
10,10,5,2,
10,10,10,2,
10,0,10,2,
10,10,10,2,
10,10,10,2,
10,8,10,2,
10,8,10,3,
10,8,7,3,
10,7,7,3,
10,7,8,3,
3,7,8,3,
3,7,10,3,
3,7,3,10,
3,7,3,7,
3,3,7,
3,3,7,8,
3,3,7,10,
3,10,3,7,
3,10,2,7,
3,0,2,7,
