# Supplementary material for: Fingerprints, barcode sequences and quasi-phylogenies–Tools for analysing polyphonic music
Source: PLoS One. 2023 Mar 2;18(3):e0280478. doi: 10.1371/journal.pone.0280478 (PMC9980773; doi:10.1371/journal.pone.0280478)
Supplement: S6 Fig — (ZIP) [file pone.0280478.s006.zip › S6_Rameau-intermediate-files/prokofiev_1918.pcs]

* File : .\data\prokofiev_1918.pcs Time : Mon Dec 26 13:28:03 2022
* File : .\data\prokofiev_1918.vps Time : Mon Dec 26 13:28:03 2022
* File : .\data\prokofiev_1918.rdl Time : Mon Dec 26 13:28:03 2022
* File : .\data\prokofiev_1918.mid Time : Mon Dec 27 14:26:10 2021
# bar 3
1-1
3-11
3-11
2-5
2-5
2-5
# bar 4
3-11
3-5
3-5
2-6
2-6
3-10
3-11
3-11
# bar 5
3-11
3-11
3-11
2-5
2-5
2-5
3-11
3-11
2-3
2-3
2-3
# bar 6
3-11
3-11
3-12
2-4
2-4
2-4
3-11
3-11
# bar 7
3-12
3-12
2-5
3-9
3-9
3-11
3-11
3-11
2-5
2-5
2-5
# bar 8
3-11
3-5
3-5
2-6
2-6
3-10
3-11
3-11
# bar 9
3-11
3-11
3-11
2-5
2-5
2-5
3-5
2-5
1-1
2-4
2-4
# bar 10
2-5
2-5
3-12
2-4
2-5
3-9
1-1
1-1
# bar 11
2-3
3-11
4-19
4-27
4-23
4-27
3-12
3-11
3-11
3-11
# bar 12
3-11
3-11
3-11
3-11
3-7
3-11
3-11
3-11
# bar 13
3-11
4-11
3-7
3-11
3-11
3-11
3-11
3-7
3-7
# bar 14
4-22
4-20
3-11
4-29
4-29
3-11
4-20
3-11
# bar 15
4-20
4-20
3-11
4-16
4-16
3-11
3-11
3-11
4-20
3-11
# bar 16
3-11
3-11
3-11
3-11
4-22
3-11
3-8
3-11
# bar 17
3-8
4-29
3-11
3-11
3-11
3-7
4-23
3-7
3-7
# bar 18
4-22
4-22
4-22
4-22
4-7
3-11
3-11
# bar 19
3-11
3-11
4-19
4-27
4-23
4-27
3-12
3-11
2-5
3-9
3-9
# bar 20
3-9
3-11
3-11
2-5
3-9
3-9
3-4
4-14
3-11
4-19
3-11
