# Supplementary material for: Fingerprints, barcode sequences and quasi-phylogenies–Tools for analysing polyphonic music
Source: PLoS One. 2023 Mar 2;18(3):e0280478. doi: 10.1371/journal.pone.0280478 (PMC9980773; doi:10.1371/journal.pone.0280478)
Supplement: S6 Fig — (ZIP) [file pone.0280478.s006.zip › S6_Rameau-intermediate-files/prokofiev_1918.rdl]

* File : .\data\prokofiev_1918.rdl Time : Mon Dec 26 13:28:03 2022
* File : .\data\prokofiev_1918.mid Time : Mon Dec 27 14:26:10 2021
# bar 1
# bar 2
# bar 3
    10278  +70 ..  ..  ..  ..  ..  ..  ..  ..  ..  ..  ..  ..  ..  ..  .. 
    10406  ..  +43 ..  ..  ..  ..  ..  ..  ..  ..  ..  ..  ..  ..  ..  .. 
    10406  ..  +50 ..  ..  ..  ..  ..  ..  ..  ..  ..  ..  ..  ..  ..  .. 
    10518  -70 ..  ..  ..  ..  ..  ..  ..  ..  ..  ..  ..  ..  ..  ..  .. 
    10518  +82 ..  ..  ..  ..  ..  ..  ..  ..  ..  ..  ..  ..  ..  ..  .. 
    10758  -82 ..  ..  ..  ..  ..  ..  ..  ..  ..  ..  ..  ..  ..  ..  .. 
    10758  +79 ..  ..  ..  ..  ..  ..  ..  ..  ..  ..  ..  ..  ..  ..  .. 
    11238  -79 ..  ..  ..  ..  ..  ..  ..  ..  ..  ..  ..  ..  ..  ..  .. 
    11238  +74 ..  ..  ..  ..  ..  ..  ..  ..  ..  ..  ..  ..  ..  ..  .. 
    11366  ..  -43 ..  ..  ..  ..  ..  ..  ..  ..  ..  ..  ..  ..  ..  .. 
    11366  ..  -50 ..  ..  ..  ..  ..  ..  ..  ..  ..  ..  ..  ..  ..  .. 
    11366  ..  +43 ..  ..  ..  ..  ..  ..  ..  ..  ..  ..  ..  ..  ..  .. 
    11366  ..  +50 ..  ..  ..  ..  ..  ..  ..  ..  ..  ..  ..  ..  ..  .. 
# bar 4
    11718  -74 ..  ..  ..  ..  ..  ..  ..  ..  ..  ..  ..  ..  ..  ..  .. 
    11718  +70 ..  ..  ..  ..  ..  ..  ..  ..  ..  ..  ..  ..  ..  ..  .. 
    12198  -70 ..  ..  ..  ..  ..  ..  ..  ..  ..  ..  ..  ..  ..  ..  .. 
    12198  +68 ..  ..  ..  ..  ..  ..  ..  ..  ..  ..  ..  ..  ..  ..  .. 
    12326  ..  -43 ..  ..  ..  ..  ..  ..  ..  ..  ..  ..  ..  ..  ..  .. 
    12326  ..  -50 ..  ..  ..  ..  ..  ..  ..  ..  ..  ..  ..  ..  ..  .. 
    12326  ..  +43 ..  ..  ..  ..  ..  ..  ..  ..  ..  ..  ..  ..  ..  .. 
    12326  ..  +49 ..  ..  ..  ..  ..  ..  ..  ..  ..  ..  ..  ..  ..  .. 
    13158  -68 ..  ..  ..  ..  ..  ..  ..  ..  ..  ..  ..  ..  ..  ..  .. 
    13158  +73 ..  ..  ..  ..  ..  ..  ..  ..  ..  ..  ..  ..  ..  ..  .. 
    13286  ..  -43 ..  ..  ..  ..  ..  ..  ..  ..  ..  ..  ..  ..  ..  .. 
    13286  ..  -49 ..  ..  ..  ..  ..  ..  ..  ..  ..  ..  ..  ..  ..  .. 
    13286  ..  +43 ..  ..  ..  ..  ..  ..  ..  ..  ..  ..  ..  ..  ..  .. 
    13286  ..  +49 ..  ..  ..  ..  ..  ..  ..  ..  ..  ..  ..  ..  ..  .. 
    14118  -73 ..  ..  ..  ..  ..  ..  ..  ..  ..  ..  ..  ..  ..  ..  .. 
    14118  +70 ..  ..  ..  ..  ..  ..  ..  ..  ..  ..  ..  ..  ..  ..  .. 
    14246  ..  -43 ..  ..  ..  ..  ..  ..  ..  ..  ..  ..  ..  ..  ..  .. 
    14246  ..  -49 ..  ..  ..  ..  ..  ..  ..  ..  ..  ..  ..  ..  ..  .. 
    14246  ..  +43 ..  ..  ..  ..  ..  ..  ..  ..  ..  ..  ..  ..  ..  .. 
    14246  ..  +50 ..  ..  ..  ..  ..  ..  ..  ..  ..  ..  ..  ..  ..  .. 
    15206  ..  -43 ..  ..  ..  ..  ..  ..  ..  ..  ..  ..  ..  ..  ..  .. 
    15206  ..  -50 ..  ..  ..  ..  ..  ..  ..  ..  ..  ..  ..  ..  ..  .. 
    15206  ..  +43 ..  ..  ..  ..  ..  ..  ..  ..  ..  ..  ..  ..  ..  .. 
    15206  ..  +50 ..  ..  ..  ..  ..  ..  ..  ..  ..  ..  ..  ..  ..  .. 
# bar 5
    16038  -70 ..  ..  ..  ..  ..  ..  ..  ..  ..  ..  ..  ..  ..  ..  .. 
    16038  +58 ..  ..  ..  ..  ..  ..  ..  ..  ..  ..  ..  ..  ..  ..  .. 
    16166  ..  -43 ..  ..  ..  ..  ..  ..  ..  ..  ..  ..  ..  ..  ..  .. 
    16166  ..  -50 ..  ..  ..  ..  ..  ..  ..  ..  ..  ..  ..  ..  ..  .. 
    16166  ..  +43 ..  ..  ..  ..  ..  ..  ..  ..  ..  ..  ..  ..  ..  .. 
    16166  ..  +50 ..  ..  ..  ..  ..  ..  ..  ..  ..  ..  ..  ..  ..  .. 
    16518  -58 ..  ..  ..  ..  ..  ..  ..  ..  ..  ..  ..  ..  ..  ..  .. 
    16518  +70 ..  ..  ..  ..  ..  ..  ..  ..  ..  ..  ..  ..  ..  ..  .. 
    16998  -70 ..  ..  ..  ..  ..  ..  ..  ..  ..  ..  ..  ..  ..  ..  .. 
    16998  +67 ..  ..  ..  ..  ..  ..  ..  ..  ..  ..  ..  ..  ..  ..  .. 
    17126  ..  -43 ..  ..  ..  ..  ..  ..  ..  ..  ..  ..  ..  ..  ..  .. 
    17126  ..  -50 ..  ..  ..  ..  ..  ..  ..  ..  ..  ..  ..  ..  ..  .. 
    17126  ..  +43 ..  ..  ..  ..  ..  ..  ..  ..  ..  ..  ..  ..  ..  .. 
    17126  ..  +50 ..  ..  ..  ..  ..  ..  ..  ..  ..  ..  ..  ..  ..  .. 
    17478  -67 ..  ..  ..  ..  ..  ..  ..  ..  ..  ..  ..  ..  ..  ..  .. 
    17478  +62 ..  ..  ..  ..  ..  ..  ..  ..  ..  ..  ..  ..  ..  ..  .. 
    17958  -62 ..  ..  ..  ..  ..  ..  ..  ..  ..  ..  ..  ..  ..  ..  .. 
    17958  +71 ..  ..  ..  ..  ..  ..  ..  ..  ..  ..  ..  ..  ..  ..  .. 
    18086  ..  -43 ..  ..  ..  ..  ..  ..  ..  ..  ..  ..  ..  ..  ..  .. 
    18086  ..  -50 ..  ..  ..  ..  ..  ..  ..  ..  ..  ..  ..  ..  ..  .. 
    18086  ..  +42 ..  ..  ..  ..  ..  ..  ..  ..  ..  ..  ..  ..  ..  .. 
    18086  ..  +51 ..  ..  ..  ..  ..  ..  ..  ..  ..  ..  ..  ..  ..  .. 
    18438  -71 ..  ..  ..  ..  ..  ..  ..  ..  ..  ..  ..  ..  ..  ..  .. 
    18438  +63 ..  ..  ..  ..  ..  ..  ..  ..  ..  ..  ..  ..  ..  ..  .. 
    18918  -63 ..  ..  ..  ..  ..  ..  ..  ..  ..  ..  ..  ..  ..  ..  .. 
    18918  +66 ..  ..  ..  ..  ..  ..  ..  ..  ..  ..  ..  ..  ..  ..  .. 
    19046  ..  -42 ..  ..  ..  ..  ..  ..  ..  ..  ..  ..  ..  ..  ..  .. 
    19046  ..  -51 ..  ..  ..  ..  ..  ..  ..  ..  ..  ..  ..  ..  ..  .. 
    19046  ..  +42 ..  ..  ..  ..  ..  ..  ..  ..  ..  ..  ..  ..  ..  .. 
    19046  ..  +51 ..  ..  ..  ..  ..  ..  ..  ..  ..  ..  ..  ..  ..  .. 
# bar 6
    19398  -66 ..  ..  ..  ..  ..  ..  ..  ..  ..  ..  ..  ..  ..  ..  .. 
    19398  +59 ..  ..  ..  ..  ..  ..  ..  ..  ..  ..  ..  ..  ..  ..  .. 
    19878  -59 ..  ..  ..  ..  ..  ..  ..  ..  ..  ..  ..  ..  ..  ..  .. 
    19878  +58 ..  ..  ..  ..  ..  ..  ..  ..  ..  ..  ..  ..  ..  ..  .. 
    20006  ..  -42 ..  ..  ..  ..  ..  ..  ..  ..  ..  ..  ..  ..  ..  .. 
    20006  ..  -51 ..  ..  ..  ..  ..  ..  ..  ..  ..  ..  ..  ..  ..  .. 
    20006  ..  +42 ..  ..  ..  ..  ..  ..  ..  ..  ..  ..  ..  ..  ..  .. 
    20006  ..  +50 ..  ..  ..  ..  ..  ..  ..  ..  ..  ..  ..  ..  ..  .. 
    20838  -58 ..  ..  ..  ..  ..  ..  ..  ..  ..  ..  ..  ..  ..  ..  .. 
    20838  +66 ..  ..  ..  ..  ..  ..  ..  ..  ..  ..  ..  ..  ..  ..  .. 
    20966  ..  -42 ..  ..  ..  ..  ..  ..  ..  ..  ..  ..  ..  ..  ..  .. 
    20966  ..  -50 ..  ..  ..  ..  ..  ..  ..  ..  ..  ..  ..  ..  ..  .. 
    20966  ..  +42 ..  ..  ..  ..  ..  ..  ..  ..  ..  ..  ..  ..  ..  .. 
    20966  ..  +50 ..  ..  ..  ..  ..  ..  ..  ..  ..  ..  ..  ..  ..  .. 
    21798  -66 ..  ..  ..  ..  ..  ..  ..  ..  ..  ..  ..  ..  ..  ..  .. 
    21798  +66 ..  ..  ..  ..  ..  ..  ..  ..  ..  ..  ..  ..  ..  ..  .. 
    21926  ..  -42 ..  ..  ..  ..  ..  ..  ..  ..  ..  ..  ..  ..  ..  .. 
    21926  ..  -50 ..  ..  ..  ..  ..  ..  ..  ..  ..  ..  ..  ..  ..  .. 
    21926  ..  +47 ..  ..  ..  ..  ..  ..  ..  ..  ..  ..  ..  ..  ..  .. 
    21926  ..  +51 ..  ..  ..  ..  ..  ..  ..  ..  ..  ..  ..  ..  ..  .. 
    22886  ..  -47 ..  ..  ..  ..  ..  ..  ..  ..  ..  ..  ..  ..  ..  .. 
    22886  ..  -51 ..  ..  ..  ..  ..  ..  ..  ..  ..  ..  ..  ..  ..  .. 
    22886  ..  +47 ..  ..  ..  ..  ..  ..  ..  ..  ..  ..  ..  ..  ..  .. 
    22886  ..  +51 ..  ..  ..  ..  ..  ..  ..  ..  ..  ..  ..  ..  ..  .. 
# bar 7
    23238  -66 ..  ..  ..  ..  ..  ..  ..  ..  ..  ..  ..  ..  ..  ..  .. 
    23238  +67 ..  ..  ..  ..  ..  ..  ..  ..  ..  ..  ..  ..  ..  ..  .. 
    23718  -67 ..  ..  ..  ..  ..  ..  ..  ..  ..  ..  ..  ..  ..  ..  .. 
    23718  +67 ..  ..  ..  ..  ..  ..  ..  ..  ..  ..  ..  ..  ..  ..  .. 
    23846  ..  -47 ..  ..  ..  ..  ..  ..  ..  ..  ..  ..  ..  ..  ..  .. 
    23846  ..  -51 ..  ..  ..  ..  ..  ..  ..  ..  ..  ..  ..  ..  ..  .. 
    23846  ..  +43 ..  ..  ..  ..  ..  ..  ..  ..  ..  ..  ..  ..  ..  .. 
    23846  ..  +50 ..  ..  ..  ..  ..  ..  ..  ..  ..  ..  ..  ..  ..  .. 
    24678  -67 ..  ..  ..  ..  ..  ..  ..  ..  ..  ..  ..  ..  ..  ..  .. 
    24678  +69 ..  ..  ..  ..  ..  ..  ..  ..  ..  ..  ..  ..  ..  ..  .. 
    24806  ..  -43 ..  ..  ..  ..  ..  ..  ..  ..  ..  ..  ..  ..  ..  .. 
    24806  ..  -50 ..  ..  ..  ..  ..  ..  ..  ..  ..  ..  ..  ..  ..  .. 
    24806  ..  +43 ..  ..  ..  ..  ..  ..  ..  ..  ..  ..  ..  ..  ..  .. 
    24806  ..  +50 ..  ..  ..  ..  ..  ..  ..  ..  ..  ..  ..  ..  ..  .. 
    25638  -69 ..  ..  ..  ..  ..  ..  ..  ..  ..  ..  ..  ..  ..  ..  .. 
    25638  +70 ..  ..  ..  ..  ..  ..  ..  ..  ..  ..  ..  ..  ..  ..  .. 
    25766  ..  -43 ..  ..  ..  ..  ..  ..  ..  ..  ..  ..  ..  ..  ..  .. 
    25766  ..  -50 ..  ..  ..  ..  ..  ..  ..  ..  ..  ..  ..  ..  ..  .. 
    25766  ..  +43 ..  ..  ..  ..  ..  ..  ..  ..  ..  ..  ..  ..  ..  .. 
    25766  ..  +50 ..  ..  ..  ..  ..  ..  ..  ..  ..  ..  ..  ..  ..  .. 
    25878  -70 ..  ..  ..  ..  ..  ..  ..  ..  ..  ..  ..  ..  ..  ..  .. 
    25878  +82 ..  ..  ..  ..  ..  ..  ..  ..  ..  ..  ..  ..  ..  ..  .. 
    26118  -82 ..  ..  ..  ..  ..  ..  ..  ..  ..  ..  ..  ..  ..  ..  .. 
    26118  +79 ..  ..  ..  ..  ..  ..  ..  ..  ..  ..  ..  ..  ..  ..  .. 
    26598  -79 ..  ..  ..  ..  ..  ..  ..  ..  ..  ..  ..  ..  ..  ..  .. 
    26598  +74 ..  ..  ..  ..  ..  ..  ..  ..  ..  ..  ..  ..  ..  ..  .. 
    26726  ..  -43 ..  ..  ..  ..  ..  ..  ..  ..  ..  ..  ..  ..  ..  .. 
    26726  ..  -50 ..  ..  ..  ..  ..  ..  ..  ..  ..  ..  ..  ..  ..  .. 
    26726  ..  +43 ..  ..  ..  ..  ..  ..  ..  ..  ..  ..  ..  ..  ..  .. 
    26726  ..  +50 ..  ..  ..  ..  ..  ..  ..  ..  ..  ..  ..  ..  ..  .. 
# bar 8
    27078  -74 ..  ..  ..  ..  ..  ..  ..  ..  ..  ..  ..  ..  ..  ..  .. 
    27078  +70 ..  ..  ..  ..  ..  ..  ..  ..  ..  ..  ..  ..  ..  ..  .. 
    27558  -70 ..  ..  ..  ..  ..  ..  ..  ..  ..  ..  ..  ..  ..  ..  .. 
    27558  +68 ..  ..  ..  ..  ..  ..  ..  ..  ..  ..  ..  ..  ..  ..  .. 
    27686  ..  -43 ..  ..  ..  ..  ..  ..  ..  ..  ..  ..  ..  ..  ..  .. 
    27686  ..  -50 ..  ..  ..  ..  ..  ..  ..  ..  ..  ..  ..  ..  ..  .. 
    27686  ..  +43 ..  ..  ..  ..  ..  ..  ..  ..  ..  ..  ..  ..  ..  .. 
    27686  ..  +49 ..  ..  ..  ..  ..  ..  ..  ..  ..  ..  ..  ..  ..  .. 
    28518  -68 ..  ..  ..  ..  ..  ..  ..  ..  ..  ..  ..  ..  ..  ..  .. 
    28518  +73 ..  ..  ..  ..  ..  ..  ..  ..  ..  ..  ..  ..  ..  ..  .. 
    28646  ..  -43 ..  ..  ..  ..  ..  ..  ..  ..  ..  ..  ..  ..  ..  .. 
    28646  ..  -49 ..  ..  ..  ..  ..  ..  ..  ..  ..  ..  ..  ..  ..  .. 
    28646  ..  +43 ..  ..  ..  ..  ..  ..  ..  ..  ..  ..  ..  ..  ..  .. 
    28646  ..  +49 ..  ..  ..  ..  ..  ..  ..  ..  ..  ..  ..  ..  ..  .. 
    29478  -73 ..  ..  ..  ..  ..  ..  ..  ..  ..  ..  ..  ..  ..  ..  .. 
    29478  +70 ..  ..  ..  ..  ..  ..  ..  ..  ..  ..  ..  ..  ..  ..  .. 
    29606  ..  -43 ..  ..  ..  ..  ..  ..  ..  ..  ..  ..  ..  ..  ..  .. 
    29606  ..  -49 ..  ..  ..  ..  ..  ..  ..  ..  ..  ..  ..  ..  ..  .. 
    29606  ..  +43 ..  ..  ..  ..  ..  ..  ..  ..  ..  ..  ..  ..  ..  .. 
    29606  ..  +50 ..  ..  ..  ..  ..  ..  ..  ..  ..  ..  ..  ..  ..  .. 
    30566  ..  -43 ..  ..  ..  ..  ..  ..  ..  ..  ..  ..  ..  ..  ..  .. 
    30566  ..  -50 ..  ..  ..  ..  ..  ..  ..  ..  ..  ..  ..  ..  ..  .. 
    30566  ..  +43 ..  ..  ..  ..  ..  ..  ..  ..  ..  ..  ..  ..  ..  .. 
    30566  ..  +50 ..  ..  ..  ..  ..  ..  ..  ..  ..  ..  ..  ..  ..  .. 
# bar 9
    31398  -70 ..  ..  ..  ..  ..  ..  ..  ..  ..  ..  ..  ..  ..  ..  .. 
    31398  +58 ..  ..  ..  ..  ..  ..  ..  ..  ..  ..  ..  ..  ..  ..  .. 
    31526  ..  -43 ..  ..  ..  ..  ..  ..  ..  ..  ..  ..  ..  ..  ..  .. 
    31526  ..  -50 ..  ..  ..  ..  ..  ..  ..  ..  ..  ..  ..  ..  ..  .. 
    31526  ..  +43 ..  ..  ..  ..  ..  ..  ..  ..  ..  ..  ..  ..  ..  .. 
    31526  ..  +50 ..  ..  ..  ..  ..  ..  ..  ..  ..  ..  ..  ..  ..  .. 
    31878  -58 ..  ..  ..  ..  ..  ..  ..  ..  ..  ..  ..  ..  ..  ..  .. 
    31878  +70 ..  ..  ..  ..  ..  ..  ..  ..  ..  ..  ..  ..  ..  ..  .. 
    32358  -70 ..  ..  ..  ..  ..  ..  ..  ..  ..  ..  ..  ..  ..  ..  .. 
    32358  +67 ..  ..  ..  ..  ..  ..  ..  ..  ..  ..  ..  ..  ..  ..  .. 
    32486  ..  -43 ..  ..  ..  ..  ..  ..  ..  ..  ..  ..  ..  ..  ..  .. 
    32486  ..  -50 ..  ..  ..  ..  ..  ..  ..  ..  ..  ..  ..  ..  ..  .. 
    32486  ..  +43 ..  ..  ..  ..  ..  ..  ..  ..  ..  ..  ..  ..  ..  .. 
    32486  ..  +50 ..  ..  ..  ..  ..  ..  ..  ..  ..  ..  ..  ..  ..  .. 
    32838  -67 ..  ..  ..  ..  ..  ..  ..  ..  ..  ..  ..  ..  ..  ..  .. 
    32838  +62 ..  ..  ..  ..  ..  ..  ..  ..  ..  ..  ..  ..  ..  ..  .. 
    33318  -62 ..  ..  ..  ..  ..  ..  ..  ..  ..  ..  ..  ..  ..  ..  .. 
    33318  +68 ..  ..  ..  ..  ..  ..  ..  ..  ..  ..  ..  ..  ..  ..  .. 
    33446  ..  -43 ..  ..  ..  ..  ..  ..  ..  ..  ..  ..  ..  ..  ..  .. 
    33446  ..  -50 ..  ..  ..  ..  ..  ..  ..  ..  ..  ..  ..  ..  ..  .. 
    33446  ..  +37 ..  ..  ..  ..  ..  ..  ..  ..  ..  ..  ..  ..  ..  .. 
    33446  ..  +49 ..  ..  ..  ..  ..  ..  ..  ..  ..  ..  ..  ..  ..  .. 
    33798  -68 ..  ..  ..  ..  ..  ..  ..  ..  ..  ..  ..  ..  ..  ..  .. 
    33798  +61 ..  ..  ..  ..  ..  ..  ..  ..  ..  ..  ..  ..  ..  ..  .. 
    34278  -61 ..  ..  ..  ..  ..  ..  ..  ..  ..  ..  ..  ..  ..  ..  .. 
    34278  +65 ..  ..  ..  ..  ..  ..  ..  ..  ..  ..  ..  ..  ..  ..  .. 
    34406  ..  -37 ..  ..  ..  ..  ..  ..  ..  ..  ..  ..  ..  ..  ..  .. 
    34406  ..  -49 ..  ..  ..  ..  ..  ..  ..  ..  ..  ..  ..  ..  ..  .. 
    34406  ..  +37 ..  ..  ..  ..  ..  ..  ..  ..  ..  ..  ..  ..  ..  .. 
    34406  ..  +49 ..  ..  ..  ..  ..  ..  ..  ..  ..  ..  ..  ..  ..  .. 
# bar 10
    34758  -65 ..  ..  ..  ..  ..  ..  ..  ..  ..  ..  ..  ..  ..  ..  .. 
    34758  +56 ..  ..  ..  ..  ..  ..  ..  ..  ..  ..  ..  ..  ..  ..  .. 
    35238  -56 ..  ..  ..  ..  ..  ..  ..  ..  ..  ..  ..  ..  ..  ..  .. 
    35238  +54 ..  ..  ..  ..  ..  ..  ..  ..  ..  ..  ..  ..  ..  ..  .. 
    35366  ..  -37 ..  ..  ..  ..  ..  ..  ..  ..  ..  ..  ..  ..  ..  .. 
    35366  ..  -49 ..  ..  ..  ..  ..  ..  ..  ..  ..  ..  ..  ..  ..  .. 
    35366  ..  +38 ..  ..  ..  ..  ..  ..  ..  ..  ..  ..  ..  ..  ..  .. 
    35366  ..  +46 ..  ..  ..  ..  ..  ..  ..  ..  ..  ..  ..  ..  ..  .. 
    36198  -54 ..  ..  ..  ..  ..  ..  ..  ..  ..  ..  ..  ..  ..  ..  .. 
    36198  +62 ..  ..  ..  ..  ..  ..  ..  ..  ..  ..  ..  ..  ..  ..  .. 
    36326  ..  -38 ..  ..  ..  ..  ..  ..  ..  ..  ..  ..  ..  ..  ..  .. 
    36326  ..  -46 ..  ..  ..  ..  ..  ..  ..  ..  ..  ..  ..  ..  ..  .. 
    36326  ..  +38 ..  ..  ..  ..  ..  ..  ..  ..  ..  ..  ..  ..  ..  .. 
    36326  ..  +45 ..  ..  ..  ..  ..  ..  ..  ..  ..  ..  ..  ..  ..  .. 
    37158  -62 ..  ..  ..  ..  ..  ..  ..  ..  ..  ..  ..  ..  ..  ..  .. 
    37158  +55 ..  ..  ..  ..  ..  ..  ..  ..  ..  ..  ..  ..  ..  ..  .. 
    37286  ..  -38 ..  ..  ..  ..  ..  ..  ..  ..  ..  ..  ..  ..  ..  .. 
    37286  ..  -45 ..  ..  ..  ..  ..  ..  ..  ..  ..  ..  ..  ..  ..  .. 
    37286  ..  +43 ..  ..  ..  ..  ..  ..  ..  ..  ..  ..  ..  ..  ..  .. 
    38246  ..  -43 ..  ..  ..  ..  ..  ..  ..  ..  ..  ..  ..  ..  ..  .. 
    38246  ..  +43 ..  ..  ..  ..  ..  ..  ..  ..  ..  ..  ..  ..  ..  .. 
# bar 11
    39078  -55 ..  ..  ..  ..  ..  ..  ..  ..  ..  ..  ..  ..  ..  ..  .. 
    39078  +79 ..  ..  ..  ..  ..  ..  ..  ..  ..  ..  ..  ..  ..  ..  .. 
    39078  +82 ..  ..  ..  ..  ..  ..  ..  ..  ..  ..  ..  ..  ..  ..  .. 
    39206  ..  -43 ..  ..  ..  ..  ..  ..  ..  ..  ..  ..  ..  ..  ..  .. 
    39206  ..  +50 ..  ..  ..  ..  ..  ..  ..  ..  ..  ..  ..  ..  ..  .. 
    39206  ..  +43 ..  ..  ..  ..  ..  ..  ..  ..  ..  ..  ..  ..  ..  .. 
    39686  ..  -43 ..  ..  ..  ..  ..  ..  ..  ..  ..  ..  ..  ..  ..  .. 
    39686  ..  +42 ..  ..  ..  ..  ..  ..  ..  ..  ..  ..  ..  ..  ..  .. 
    40038  -79 ..  ..  ..  ..  ..  ..  ..  ..  ..  ..  ..  ..  ..  ..  .. 
    40038  -82 ..  ..  ..  ..  ..  ..  ..  ..  ..  ..  ..  ..  ..  ..  .. 
    40038  +81 ..  ..  ..  ..  ..  ..  ..  ..  ..  ..  ..  ..  ..  ..  .. 
    40038  +84 ..  ..  ..  ..  ..  ..  ..  ..  ..  ..  ..  ..  ..  ..  .. 
    40166  ..  -42 ..  ..  ..  ..  ..  ..  ..  ..  ..  ..  ..  ..  ..  .. 
    40166  ..  +43 ..  ..  ..  ..  ..  ..  ..  ..  ..  ..  ..  ..  ..  .. 
    40646  ..  -43 ..  ..  ..  ..  ..  ..  ..  ..  ..  ..  ..  ..  ..  .. 
    40646  ..  +42 ..  ..  ..  ..  ..  ..  ..  ..  ..  ..  ..  ..  ..  .. 
    40998  -81 ..  ..  ..  ..  ..  ..  ..  ..  ..  ..  ..  ..  ..  ..  .. 
    40998  -84 ..  ..  ..  ..  ..  ..  ..  ..  ..  ..  ..  ..  ..  ..  .. 
    40998  +82 ..  ..  ..  ..  ..  ..  ..  ..  ..  ..  ..  ..  ..  ..  .. 
    40998  +86 ..  ..  ..  ..  ..  ..  ..  ..  ..  ..  ..  ..  ..  ..  .. 
    41126  ..  -42 ..  ..  ..  ..  ..  ..  ..  ..  ..  ..  ..  ..  ..  .. 
    41126  ..  +43 ..  ..  ..  ..  ..  ..  ..  ..  ..  ..  ..  ..  ..  .. 
    41958  +79 ..  ..  ..  ..  ..  ..  ..  ..  ..  ..  ..  ..  ..  ..  .. 
    42086  ..  -50 ..  ..  ..  ..  ..  ..  ..  ..  ..  ..  ..  ..  ..  .. 
    42086  ..  +50 ..  ..  ..  ..  ..  ..  ..  ..  ..  ..  ..  ..  ..  .. 
# bar 12
    42918  -82 ..  ..  ..  ..  ..  ..  ..  ..  ..  ..  ..  ..  ..  ..  .. 
    42918  -79 ..  ..  ..  ..  ..  ..  ..  ..  ..  ..  ..  ..  ..  ..  .. 
    42918  +82 ..  ..  ..  ..  ..  ..  ..  ..  ..  ..  ..  ..  ..  ..  .. 
    43046  ..  -43 ..  ..  ..  ..  ..  ..  ..  ..  ..  ..  ..  ..  ..  .. 
    43046  ..  -50 ..  ..  ..  ..  ..  ..  ..  ..  ..  ..  ..  ..  ..  .. 
    43046  ..  +50 ..  ..  ..  ..  ..  ..  ..  ..  ..  ..  ..  ..  ..  .. 
    43046  ..  +43 ..  ..  ..  ..  ..  ..  ..  ..  ..  ..  ..  ..  ..  .. 
    43878  -86 ..  ..  ..  ..  ..  ..  ..  ..  ..  ..  ..  ..  ..  ..  .. 
    43878  -82 ..  ..  ..  ..  ..  ..  ..  ..  ..  ..  ..  ..  ..  ..  .. 
    43878  +79 ..  ..  ..  ..  ..  ..  ..  ..  ..  ..  ..  ..  ..  ..  .. 
    43878  +82 ..  ..  ..  ..  ..  ..  ..  ..  ..  ..  ..  ..  ..  ..  .. 
    44006  ..  -50 ..  ..  ..  ..  ..  ..  ..  ..  ..  ..  ..  ..  ..  .. 
    44006  ..  -43 ..  ..  ..  ..  ..  ..  ..  ..  ..  ..  ..  ..  ..  .. 
    44006  ..  +50 ..  ..  ..  ..  ..  ..  ..  ..  ..  ..  ..  ..  ..  .. 
    44006  ..  +43 ..  ..  ..  ..  ..  ..  ..  ..  ..  ..  ..  ..  ..  .. 
    44838  -79 ..  ..  ..  ..  ..  ..  ..  ..  ..  ..  ..  ..  ..  ..  .. 
    44838  -82 ..  ..  ..  ..  ..  ..  ..  ..  ..  ..  ..  ..  ..  ..  .. 
    44838  +88 ..  ..  ..  ..  ..  ..  ..  ..  ..  ..  ..  ..  ..  ..  .. 
    44838  +91 ..  ..  ..  ..  ..  ..  ..  ..  ..  ..  ..  ..  ..  ..  .. 
    44966  ..  -50 ..  ..  ..  ..  ..  ..  ..  ..  ..  ..  ..  ..  ..  .. 
    44966  ..  -43 ..  ..  ..  ..  ..  ..  ..  ..  ..  ..  ..  ..  ..  .. 
    44966  ..  +48 ..  ..  ..  ..  ..  ..  ..  ..  ..  ..  ..  ..  ..  .. 
    44966  ..  +43 ..  ..  ..  ..  ..  ..  ..  ..  ..  ..  ..  ..  ..  .. 
    45446  ..  -48 ..  ..  ..  ..  ..  ..  ..  ..  ..  ..  ..  ..  ..  .. 
    45446  ..  +47 ..  ..  ..  ..  ..  ..  ..  ..  ..  ..  ..  ..  ..  .. 
    45926  ..  -47 ..  ..  ..  ..  ..  ..  ..  ..  ..  ..  ..  ..  ..  .. 
    45926  ..  +48 ..  ..  ..  ..  ..  ..  ..  ..  ..  ..  ..  ..  ..  .. 
# bar 13
    46406  ..  -48 ..  ..  ..  ..  ..  ..  ..  ..  ..  ..  ..  ..  ..  .. 
    46406  ..  +47 ..  ..  ..  ..  ..  ..  ..  ..  ..  ..  ..  ..  ..  .. 
    46758  -88 ..  ..  ..  ..  ..  ..  ..  ..  ..  ..  ..  ..  ..  ..  .. 
    46758  -91 ..  ..  ..  ..  ..  ..  ..  ..  ..  ..  ..  ..  ..  ..  .. 
    46758  +93 ..  ..  ..  ..  ..  ..  ..  ..  ..  ..  ..  ..  ..  ..  .. 
    46758  +96 ..  ..  ..  ..  ..  ..  ..  ..  ..  ..  ..  ..  ..  ..  .. 
    46886  ..  -47 ..  ..  ..  ..  ..  ..  ..  ..  ..  ..  ..  ..  ..  .. 
    46886  ..  +48 ..  ..  ..  ..  ..  ..  ..  ..  ..  ..  ..  ..  ..  .. 
    47718  -93 ..  ..  ..  ..  ..  ..  ..  ..  ..  ..  ..  ..  ..  ..  .. 
    47718  -96 ..  ..  ..  ..  ..  ..  ..  ..  ..  ..  ..  ..  ..  ..  .. 
    47718  +88 ..  ..  ..  ..  ..  ..  ..  ..  ..  ..  ..  ..  ..  ..  .. 
    47718  +91 ..  ..  ..  ..  ..  ..  ..  ..  ..  ..  ..  ..  ..  ..  .. 
    47846  ..  -43 ..  ..  ..  ..  ..  ..  ..  ..  ..  ..  ..  ..  ..  .. 
    47846  ..  -48 ..  ..  ..  ..  ..  ..  ..  ..  ..  ..  ..  ..  ..  .. 
    47846  ..  +48 ..  ..  ..  ..  ..  ..  ..  ..  ..  ..  ..  ..  ..  .. 
    47846  ..  +43 ..  ..  ..  ..  ..  ..  ..  ..  ..  ..  ..  ..  ..  .. 
    48678  -88 ..  ..  ..  ..  ..  ..  ..  ..  ..  ..  ..  ..  ..  ..  .. 
    48678  -91 ..  ..  ..  ..  ..  ..  ..  ..  ..  ..  ..  ..  ..  ..  .. 
    48678  +84 ..  ..  ..  ..  ..  ..  ..  ..  ..  ..  ..  ..  ..  ..  .. 
    48678  +87 ..  ..  ..  ..  ..  ..  ..  ..  ..  ..  ..  ..  ..  ..  .. 
    48806  ..  -48 ..  ..  ..  ..  ..  ..  ..  ..  ..  ..  ..  ..  ..  .. 
    48806  ..  -43 ..  ..  ..  ..  ..  ..  ..  ..  ..  ..  ..  ..  ..  .. 
    48806  ..  +43 ..  ..  ..  ..  ..  ..  ..  ..  ..  ..  ..  ..  ..  .. 
    48806  ..  +48 ..  ..  ..  ..  ..  ..  ..  ..  ..  ..  ..  ..  ..  .. 
    49638  -87 ..  ..  ..  ..  ..  ..  ..  ..  ..  ..  ..  ..  ..  ..  .. 
    49638  +81 ..  ..  ..  ..  ..  ..  ..  ..  ..  ..  ..  ..  ..  ..  .. 
    49766  ..  -48 ..  ..  ..  ..  ..  ..  ..  ..  ..  ..  ..  ..  ..  .. 
    49766  ..  +48 ..  ..  ..  ..  ..  ..  ..  ..  ..  ..  ..  ..  ..  .. 
# bar 14
    50598  -84 ..  ..  ..  ..  ..  ..  ..  ..  ..  ..  ..  ..  ..  ..  .. 
    50598  -81 ..  ..  ..  ..  ..  ..  ..  ..  ..  ..  ..  ..  ..  ..  .. 
    50598  +77 ..  ..  ..  ..  ..  ..  ..  ..  ..  ..  ..  ..  ..  ..  .. 
    50598  +81 ..  ..  ..  ..  ..  ..  ..  ..  ..  ..  ..  ..  ..  ..  .. 
    50726  ..  -43 ..  ..  ..  ..  ..  ..  ..  ..  ..  ..  ..  ..  ..  .. 
    50726  ..  -48 ..  ..  ..  ..  ..  ..  ..  ..  ..  ..  ..  ..  ..  .. 
    50726  ..  +41 ..  ..  ..  ..  ..  ..  ..  ..  ..  ..  ..  ..  ..  .. 
    50726  ..  +50 ..  ..  ..  ..  ..  ..  ..  ..  ..  ..  ..  ..  ..  .. 
    50726  ..  +46 ..  ..  ..  ..  ..  ..  ..  ..  ..  ..  ..  ..  ..  .. 
    51558  -77 ..  ..  ..  ..  ..  ..  ..  ..  ..  ..  ..  ..  ..  ..  .. 
    51558  -81 ..  ..  ..  ..  ..  ..  ..  ..  ..  ..  ..  ..  ..  ..  .. 
    51558  +74 ..  ..  ..  ..  ..  ..  ..  ..  ..  ..  ..  ..  ..  ..  .. 
    51558  +77 ..  ..  ..  ..  ..  ..  ..  ..  ..  ..  ..  ..  ..  ..  .. 
    51686  ..  -41 ..  ..  ..  ..  ..  ..  ..  ..  ..  ..  ..  ..  ..  .. 
    51686  ..  -50 ..  ..  ..  ..  ..  ..  ..  ..  ..  ..  ..  ..  ..  .. 
    51686  ..  -46 ..  ..  ..  ..  ..  ..  ..  ..  ..  ..  ..  ..  ..  .. 
    51686  ..  +41 ..  ..  ..  ..  ..  ..  ..  ..  ..  ..  ..  ..  ..  .. 
    51686  ..  +52 ..  ..  ..  ..  ..  ..  ..  ..  ..  ..  ..  ..  ..  .. 
    51686  ..  +46 ..  ..  ..  ..  ..  ..  ..  ..  ..  ..  ..  ..  ..  .. 
    52518  -74 ..  ..  ..  ..  ..  ..  ..  ..  ..  ..  ..  ..  ..  ..  .. 
    52518  -77 ..  ..  ..  ..  ..  ..  ..  ..  ..  ..  ..  ..  ..  ..  .. 
    52518  +70 ..  ..  ..  ..  ..  ..  ..  ..  ..  ..  ..  ..  ..  ..  .. 
    52518  +74 ..  ..  ..  ..  ..  ..  ..  ..  ..  ..  ..  ..  ..  ..  .. 
    52646  ..  -41 ..  ..  ..  ..  ..  ..  ..  ..  ..  ..  ..  ..  ..  .. 
    52646  ..  -52 ..  ..  ..  ..  ..  ..  ..  ..  ..  ..  ..  ..  ..  .. 
    52646  ..  -46 ..  ..  ..  ..  ..  ..  ..  ..  ..  ..  ..  ..  ..  .. 
    52646  ..  +41 ..  ..  ..  ..  ..  ..  ..  ..  ..  ..  ..  ..  ..  .. 
    52646  ..  +53 ..  ..  ..  ..  ..  ..  ..  ..  ..  ..  ..  ..  ..  .. 
    52646  ..  +46 ..  ..  ..  ..  ..  ..  ..  ..  ..  ..  ..  ..  ..  .. 
    53126  ..  -46 ..  ..  ..  ..  ..  ..  ..  ..  ..  ..  ..  ..  ..  .. 
    53126  ..  +45 ..  ..  ..  ..  ..  ..  ..  ..  ..  ..  ..  ..  ..  .. 
    53606  ..  -45 ..  ..  ..  ..  ..  ..  ..  ..  ..  ..  ..  ..  ..  .. 
    53606  ..  +46 ..  ..  ..  ..  ..  ..  ..  ..  ..  ..  ..  ..  ..  .. 
# bar 15
    54086  ..  -46 ..  ..  ..  ..  ..  ..  ..  ..  ..  ..  ..  ..  ..  .. 
    54086  ..  +45 ..  ..  ..  ..  ..  ..  ..  ..  ..  ..  ..  ..  ..  .. 
    54438  -70 ..  ..  ..  ..  ..  ..  ..  ..  ..  ..  ..  ..  ..  ..  .. 
    54438  -74 ..  ..  ..  ..  ..  ..  ..  ..  ..  ..  ..  ..  ..  ..  .. 
    54438  +70 ..  ..  ..  ..  ..  ..  ..  ..  ..  ..  ..  ..  ..  ..  .. 
    54438  +74 ..  ..  ..  ..  ..  ..  ..  ..  ..  ..  ..  ..  ..  ..  .. 
    54566  ..  -53 ..  ..  ..  ..  ..  ..  ..  ..  ..  ..  ..  ..  ..  .. 
    54566  ..  -45 ..  ..  ..  ..  ..  ..  ..  ..  ..  ..  ..  ..  ..  .. 
    54566  ..  +46 ..  ..  ..  ..  ..  ..  ..  ..  ..  ..  ..  ..  ..  .. 
    55398  -70 ..  ..  ..  ..  ..  ..  ..  ..  ..  ..  ..  ..  ..  ..  .. 
    55398  -74 ..  ..  ..  ..  ..  ..  ..  ..  ..  ..  ..  ..  ..  ..  .. 
    55398  +72 ..  ..  ..  ..  ..  ..  ..  ..  ..  ..  ..  ..  ..  ..  .. 
    55398  +76 ..  ..  ..  ..  ..  ..  ..  ..  ..  ..  ..  ..  ..  ..  .. 
    55526  ..  -41 ..  ..  ..  ..  ..  ..  ..  ..  ..  ..  ..  ..  ..  .. 
    55526  ..  -46 ..  ..  ..  ..  ..  ..  ..  ..  ..  ..  ..  ..  ..  .. 
    55526  ..  +41 ..  ..  ..  ..  ..  ..  ..  ..  ..  ..  ..  ..  ..  .. 
    55526  ..  +46 ..  ..  ..  ..  ..  ..  ..  ..  ..  ..  ..  ..  ..  .. 
    56358  -72 ..  ..  ..  ..  ..  ..  ..  ..  ..  ..  ..  ..  ..  ..  .. 
    56358  -76 ..  ..  ..  ..  ..  ..  ..  ..  ..  ..  ..  ..  ..  ..  .. 
    56358  +74 ..  ..  ..  ..  ..  ..  ..  ..  ..  ..  ..  ..  ..  ..  .. 
    56358  +77 ..  ..  ..  ..  ..  ..  ..  ..  ..  ..  ..  ..  ..  ..  .. 
    56486  ..  -41 ..  ..  ..  ..  ..  ..  ..  ..  ..  ..  ..  ..  ..  .. 
    56486  ..  -46 ..  ..  ..  ..  ..  ..  ..  ..  ..  ..  ..  ..  ..  .. 
    56486  ..  +46 ..  ..  ..  ..  ..  ..  ..  ..  ..  ..  ..  ..  ..  .. 
    56486  ..  +41 ..  ..  ..  ..  ..  ..  ..  ..  ..  ..  ..  ..  ..  .. 
    56966  ..  -46 ..  ..  ..  ..  ..  ..  ..  ..  ..  ..  ..  ..  ..  .. 
    56966  ..  +45 ..  ..  ..  ..  ..  ..  ..  ..  ..  ..  ..  ..  ..  .. 
    57318  +70 ..  ..  ..  ..  ..  ..  ..  ..  ..  ..  ..  ..  ..  ..  .. 
    57446  ..  -45 ..  ..  ..  ..  ..  ..  ..  ..  ..  ..  ..  ..  ..  .. 
    57446  ..  +46 ..  ..  ..  ..  ..  ..  ..  ..  ..  ..  ..  ..  ..  .. 
# bar 16
    58278  -74 ..  ..  ..  ..  ..  ..  ..  ..  ..  ..  ..  ..  ..  ..  .. 
    58278  -70 ..  ..  ..  ..  ..  ..  ..  ..  ..  ..  ..  ..  ..  ..  .. 
    58278  +74 ..  ..  ..  ..  ..  ..  ..  ..  ..  ..  ..  ..  ..  ..  .. 
    58406  ..  -41 ..  ..  ..  ..  ..  ..  ..  ..  ..  ..  ..  ..  ..  .. 
    58406  ..  +41 ..  ..  ..  ..  ..  ..  ..  ..  ..  ..  ..  ..  ..  .. 
    59238  -77 ..  ..  ..  ..  ..  ..  ..  ..  ..  ..  ..  ..  ..  ..  .. 
    59238  -74 ..  ..  ..  ..  ..  ..  ..  ..  ..  ..  ..  ..  ..  ..  .. 
    59238  +70 ..  ..  ..  ..  ..  ..  ..  ..  ..  ..  ..  ..  ..  ..  .. 
    59238  +74 ..  ..  ..  ..  ..  ..  ..  ..  ..  ..  ..  ..  ..  ..  .. 
    59366  ..  -41 ..  ..  ..  ..  ..  ..  ..  ..  ..  ..  ..  ..  ..  .. 
    59366  ..  +41 ..  ..  ..  ..  ..  ..  ..  ..  ..  ..  ..  ..  ..  .. 
    60198  -70 ..  ..  ..  ..  ..  ..  ..  ..  ..  ..  ..  ..  ..  ..  .. 
    60198  -74 ..  ..  ..  ..  ..  ..  ..  ..  ..  ..  ..  ..  ..  ..  .. 
    60198  +75 ..  ..  ..  ..  ..  ..  ..  ..  ..  ..  ..  ..  ..  ..  .. 
    60198  +79 ..  ..  ..  ..  ..  ..  ..  ..  ..  ..  ..  ..  ..  ..  .. 
    60326  ..  -46 ..  ..  ..  ..  ..  ..  ..  ..  ..  ..  ..  ..  ..  .. 
    60326  ..  -41 ..  ..  ..  ..  ..  ..  ..  ..  ..  ..  ..  ..  ..  .. 
    60326  ..  +46 ..  ..  ..  ..  ..  ..  ..  ..  ..  ..  ..  ..  ..  .. 
    60326  ..  +39 ..  ..  ..  ..  ..  ..  ..  ..  ..  ..  ..  ..  ..  .. 
    60806  ..  -46 ..  ..  ..  ..  ..  ..  ..  ..  ..  ..  ..  ..  ..  .. 
    60806  ..  +45 ..  ..  ..  ..  ..  ..  ..  ..  ..  ..  ..  ..  ..  .. 
    61286  ..  -45 ..  ..  ..  ..  ..  ..  ..  ..  ..  ..  ..  ..  ..  .. 
    61286  ..  +46 ..  ..  ..  ..  ..  ..  ..  ..  ..  ..  ..  ..  ..  .. 
# bar 17
    61766  ..  -46 ..  ..  ..  ..  ..  ..  ..  ..  ..  ..  ..  ..  ..  .. 
    61766  ..  +45 ..  ..  ..  ..  ..  ..  ..  ..  ..  ..  ..  ..  ..  .. 
    62118  +82 ..  ..  ..  ..  ..  ..  ..  ..  ..  ..  ..  ..  ..  ..  .. 
    62246  ..  -45 ..  ..  ..  ..  ..  ..  ..  ..  ..  ..  ..  ..  ..  .. 
    62246  ..  +46 ..  ..  ..  ..  ..  ..  ..  ..  ..  ..  ..  ..  ..  .. 
    63078  -79 ..  ..  ..  ..  ..  ..  ..  ..  ..  ..  ..  ..  ..  ..  .. 
    63078  -82 ..  ..  ..  ..  ..  ..  ..  ..  ..  ..  ..  ..  ..  ..  .. 
    63078  +79 ..  ..  ..  ..  ..  ..  ..  ..  ..  ..  ..  ..  ..  ..  .. 
    63206  ..  -39 ..  ..  ..  ..  ..  ..  ..  ..  ..  ..  ..  ..  ..  .. 
    63206  ..  -46 ..  ..  ..  ..  ..  ..  ..  ..  ..  ..  ..  ..  ..  .. 
    63206  ..  +46 ..  ..  ..  ..  ..  ..  ..  ..  ..  ..  ..  ..  ..  .. 
    63206  ..  +39 ..  ..  ..  ..  ..  ..  ..  ..  ..  ..  ..  ..  ..  .. 
    64038  -75 ..  ..  ..  ..  ..  ..  ..  ..  ..  ..  ..  ..  ..  ..  .. 
    64038  -79 ..  ..  ..  ..  ..  ..  ..  ..  ..  ..  ..  ..  ..  ..  .. 
    64038  +72 ..  ..  ..  ..  ..  ..  ..  ..  ..  ..  ..  ..  ..  ..  .. 
    64038  +75 ..  ..  ..  ..  ..  ..  ..  ..  ..  ..  ..  ..  ..  ..  .. 
    64166  ..  -46 ..  ..  ..  ..  ..  ..  ..  ..  ..  ..  ..  ..  ..  .. 
    64166  ..  -39 ..  ..  ..  ..  ..  ..  ..  ..  ..  ..  ..  ..  ..  .. 
    64166  ..  +46 ..  ..  ..  ..  ..  ..  ..  ..  ..  ..  ..  ..  ..  .. 
    64166  ..  +41 ..  ..  ..  ..  ..  ..  ..  ..  ..  ..  ..  ..  ..  .. 
    64998  -72 ..  ..  ..  ..  ..  ..  ..  ..  ..  ..  ..  ..  ..  ..  .. 
    64998  -75 ..  ..  ..  ..  ..  ..  ..  ..  ..  ..  ..  ..  ..  ..  .. 
    64998  +67 ..  ..  ..  ..  ..  ..  ..  ..  ..  ..  ..  ..  ..  ..  .. 
    64998  +70 ..  ..  ..  ..  ..  ..  ..  ..  ..  ..  ..  ..  ..  ..  .. 
    65126  ..  -46 ..  ..  ..  ..  ..  ..  ..  ..  ..  ..  ..  ..  ..  .. 
    65126  ..  +46 ..  ..  ..  ..  ..  ..  ..  ..  ..  ..  ..  ..  ..  .. 
# bar 18
    65958  -67 ..  ..  ..  ..  ..  ..  ..  ..  ..  ..  ..  ..  ..  ..  .. 
    65958  -70 ..  ..  ..  ..  ..  ..  ..  ..  ..  ..  ..  ..  ..  ..  .. 
    65958  +63 ..  ..  ..  ..  ..  ..  ..  ..  ..  ..  ..  ..  ..  ..  .. 
    65958  +67 ..  ..  ..  ..  ..  ..  ..  ..  ..  ..  ..  ..  ..  ..  .. 
    66086  ..  -41 ..  ..  ..  ..  ..  ..  ..  ..  ..  ..  ..  ..  ..  .. 
    66086  ..  +41 ..  ..  ..  ..  ..  ..  ..  ..  ..  ..  ..  ..  ..  .. 
    66918  -63 ..  ..  ..  ..  ..  ..  ..  ..  ..  ..  ..  ..  ..  ..  .. 
    66918  -67 ..  ..  ..  ..  ..  ..  ..  ..  ..  ..  ..  ..  ..  ..  .. 
    66918  +55 ..  ..  ..  ..  ..  ..  ..  ..  ..  ..  ..  ..  ..  ..  .. 
    66918  +63 ..  ..  ..  ..  ..  ..  ..  ..  ..  ..  ..  ..  ..  ..  .. 
    67046  ..  -46 ..  ..  ..  ..  ..  ..  ..  ..  ..  ..  ..  ..  ..  .. 
    67046  ..  -41 ..  ..  ..  ..  ..  ..  ..  ..  ..  ..  ..  ..  ..  .. 
    67046  ..  +46 ..  ..  ..  ..  ..  ..  ..  ..  ..  ..  ..  ..  ..  .. 
    67046  ..  +41 ..  ..  ..  ..  ..  ..  ..  ..  ..  ..  ..  ..  ..  .. 
    67878  -55 ..  ..  ..  ..  ..  ..  ..  ..  ..  ..  ..  ..  ..  ..  .. 
    67878  -63 ..  ..  ..  ..  ..  ..  ..  ..  ..  ..  ..  ..  ..  ..  .. 
    67878  +54 ..  ..  ..  ..  ..  ..  ..  ..  ..  ..  ..  ..  ..  ..  .. 
    67878  +57 ..  ..  ..  ..  ..  ..  ..  ..  ..  ..  ..  ..  ..  ..  .. 
    68006  ..  -46 ..  ..  ..  ..  ..  ..  ..  ..  ..  ..  ..  ..  ..  .. 
    68006  ..  -41 ..  ..  ..  ..  ..  ..  ..  ..  ..  ..  ..  ..  ..  .. 
    68006  ..  +45 ..  ..  ..  ..  ..  ..  ..  ..  ..  ..  ..  ..  ..  .. 
    68006  ..  +38 ..  ..  ..  ..  ..  ..  ..  ..  ..  ..  ..  ..  ..  .. 
    68966  ..  -45 ..  ..  ..  ..  ..  ..  ..  ..  ..  ..  ..  ..  ..  .. 
    68966  ..  +50 ..  ..  ..  ..  ..  ..  ..  ..  ..  ..  ..  ..  ..  .. 
# bar 19
    69798  -54 ..  ..  ..  ..  ..  ..  ..  ..  ..  ..  ..  ..  ..  ..  .. 
    69798  -57 ..  ..  ..  ..  ..  ..  ..  ..  ..  ..  ..  ..  ..  ..  .. 
    69798  +79 ..  ..  ..  ..  ..  ..  ..  ..  ..  ..  ..  ..  ..  ..  .. 
    69798  +82 ..  ..  ..  ..  ..  ..  ..  ..  ..  ..  ..  ..  ..  ..  .. 
    69926  ..  -38 ..  ..  ..  ..  ..  ..  ..  ..  ..  ..  ..  ..  ..  .. 
    69926  ..  +43 ..  ..  ..  ..  ..  ..  ..  ..  ..  ..  ..  ..  ..  .. 
    70406  ..  -43 ..  ..  ..  ..  ..  ..  ..  ..  ..  ..  ..  ..  ..  .. 
    70406  ..  +42 ..  ..  ..  ..  ..  ..  ..  ..  ..  ..  ..  ..  ..  .. 
    70758  -79 ..  ..  ..  ..  ..  ..  ..  ..  ..  ..  ..  ..  ..  ..  .. 
    70758  -82 ..  ..  ..  ..  ..  ..  ..  ..  ..  ..  ..  ..  ..  ..  .. 
    70758  +81 ..  ..  ..  ..  ..  ..  ..  ..  ..  ..  ..  ..  ..  ..  .. 
    70758  +84 ..  ..  ..  ..  ..  ..  ..  ..  ..  ..  ..  ..  ..  ..  .. 
    70886  ..  -42 ..  ..  ..  ..  ..  ..  ..  ..  ..  ..  ..  ..  ..  .. 
    70886  ..  +43 ..  ..  ..  ..  ..  ..  ..  ..  ..  ..  ..  ..  ..  .. 
    71366  ..  -43 ..  ..  ..  ..  ..  ..  ..  ..  ..  ..  ..  ..  ..  .. 
    71366  ..  +42 ..  ..  ..  ..  ..  ..  ..  ..  ..  ..  ..  ..  ..  .. 
    71718  -81 ..  ..  ..  ..  ..  ..  ..  ..  ..  ..  ..  ..  ..  ..  .. 
    71718  -84 ..  ..  ..  ..  ..  ..  ..  ..  ..  ..  ..  ..  ..  ..  .. 
    71718  +82 ..  ..  ..  ..  ..  ..  ..  ..  ..  ..  ..  ..  ..  ..  .. 
    71718  +86 ..  ..  ..  ..  ..  ..  ..  ..  ..  ..  ..  ..  ..  ..  .. 
    71846  ..  -42 ..  ..  ..  ..  ..  ..  ..  ..  ..  ..  ..  ..  ..  .. 
    71846  ..  +43 ..  ..  ..  ..  ..  ..  ..  ..  ..  ..  ..  ..  ..  .. 
    72198  -82 ..  ..  ..  ..  ..  ..  ..  ..  ..  ..  ..  ..  ..  ..  .. 
    72198  -86 ..  ..  ..  ..  ..  ..  ..  ..  ..  ..  ..  ..  ..  ..  .. 
    72198  +74 ..  ..  ..  ..  ..  ..  ..  ..  ..  ..  ..  ..  ..  ..  .. 
    72678  -74 ..  ..  ..  ..  ..  ..  ..  ..  ..  ..  ..  ..  ..  ..  .. 
    72678  +84 ..  ..  ..  ..  ..  ..  ..  ..  ..  ..  ..  ..  ..  ..  .. 
    72806  ..  -50 ..  ..  ..  ..  ..  ..  ..  ..  ..  ..  ..  ..  ..  .. 
    72806  ..  +50 ..  ..  ..  ..  ..  ..  ..  ..  ..  ..  ..  ..  ..  .. 
# bar 20
    73158  -84 ..  ..  ..  ..  ..  ..  ..  ..  ..  ..  ..  ..  ..  ..  .. 
    73158  +81 ..  ..  ..  ..  ..  ..  ..  ..  ..  ..  ..  ..  ..  ..  .. 
    73638  -81 ..  ..  ..  ..  ..  ..  ..  ..  ..  ..  ..  ..  ..  ..  .. 
    73638  +82 ..  ..  ..  ..  ..  ..  ..  ..  ..  ..  ..  ..  ..  ..  .. 
    73638  +86 ..  ..  ..  ..  ..  ..  ..  ..  ..  ..  ..  ..  ..  ..  .. 
    73766  ..  -43 ..  ..  ..  ..  ..  ..  ..  ..  ..  ..  ..  ..  ..  .. 
    73766  ..  -50 ..  ..  ..  ..  ..  ..  ..  ..  ..  ..  ..  ..  ..  .. 
    73766  ..  +50 ..  ..  ..  ..  ..  ..  ..  ..  ..  ..  ..  ..  ..  .. 
    73766  ..  +43 ..  ..  ..  ..  ..  ..  ..  ..  ..  ..  ..  ..  ..  .. 
    74118  -82 ..  ..  ..  ..  ..  ..  ..  ..  ..  ..  ..  ..  ..  ..  .. 
    74118  -86 ..  ..  ..  ..  ..  ..  ..  ..  ..  ..  ..  ..  ..  ..  .. 
    74118  +74 ..  ..  ..  ..  ..  ..  ..  ..  ..  ..  ..  ..  ..  ..  .. 
    74598  -74 ..  ..  ..  ..  ..  ..  ..  ..  ..  ..  ..  ..  ..  ..  .. 
    74598  +81 ..  ..  ..  ..  ..  ..  ..  ..  ..  ..  ..  ..  ..  ..  .. 
    74726  ..  -50 ..  ..  ..  ..  ..  ..  ..  ..  ..  ..  ..  ..  ..  .. 
    74726  ..  -43 ..  ..  ..  ..  ..  ..  ..  ..  ..  ..  ..  ..  ..  .. 
    74726  ..  +50 ..  ..  ..  ..  ..  ..  ..  ..  ..  ..  ..  ..  ..  .. 
    74726  ..  +43 ..  ..  ..  ..  ..  ..  ..  ..  ..  ..  ..  ..  ..  .. 
    75078  -81 ..  ..  ..  ..  ..  ..  ..  ..  ..  ..  ..  ..  ..  ..  .. 
    75078  +78 ..  ..  ..  ..  ..  ..  ..  ..  ..  ..  ..  ..  ..  ..  .. 
    75558  -78 ..  ..  ..  ..  ..  ..  ..  ..  ..  ..  ..  ..  ..  ..  .. 
    75558  +84 ..  ..  ..  ..  ..  ..  ..  ..  ..  ..  ..  ..  ..  ..  .. 
    75558  +87 ..  ..  ..  ..  ..  ..  ..  ..  ..  ..  ..  ..  ..  ..  .. 
    75686  ..  -50 ..  ..  ..  ..  ..  ..  ..  ..  ..  ..  ..  ..  ..  .. 
    75686  ..  -43 ..  ..  ..  ..  ..  ..  ..  ..  ..  ..  ..  ..  ..  .. 
    75686  ..  +48 ..  ..  ..  ..  ..  ..  ..  ..  ..  ..  ..  ..  ..  .. 
    75686  ..  +43 ..  ..  ..  ..  ..  ..  ..  ..  ..  ..  ..  ..  ..  .. 
    76166  ..  -48 ..  ..  ..  ..  ..  ..  ..  ..  ..  ..  ..  ..  ..  .. 
    76166  ..  +47 ..  ..  ..  ..  ..  ..  ..  ..  ..  ..  ..  ..  ..  .. 
    76646  ..  -47 ..  ..  ..  ..  ..  ..  ..  ..  ..  ..  ..  ..  ..  .. 
    76646  ..  +48 ..  ..  ..  ..  ..  ..  ..  ..  ..  ..  ..  ..  ..  .. 
# bar 21
