# Supplementary material for: Fingerprints, barcode sequences and quasi-phylogenies–Tools for analysing polyphonic music
Source: PLoS One. 2023 Mar 2;18(3):e0280478. doi: 10.1371/journal.pone.0280478 (PMC9980773; doi:10.1371/journal.pone.0280478)
Supplement: S6 Fig — (ZIP) [file pone.0280478.s006.zip › S6_Rameau-intermediate-files/prokofiev_1918.vps]

* File : .\data\prokofiev_1918.vps Time : Mon Dec 26 13:28:03 2022
* File : .\data\prokofiev_1918.rdl Time : Mon Dec 26 13:28:03 2022
* File : .\data\prokofiev_1918.mid Time : Mon Dec 27 14:26:10 2021
# bar 3
10,
7,2,10,
7,2,10,
7,2,7,
7,2,2,
7,2,2,
# bar 4
7,2,10,
7,2,8,
7,1,8,
7,1,1,
7,1,1,
7,1,10,
7,2,10,
7,2,10,
# bar 5
7,2,10,
7,2,10,
7,2,10,
7,2,7,
7,2,7,
7,2,2,
7,2,11,
6,3,11,
6,3,3,
6,3,6,
6,3,6,
# bar 6
6,3,11,
6,3,10,
6,2,10,
6,2,6,
6,2,6,
6,2,6,
11,3,6,
11,3,6,
# bar 7
11,3,7,
11,3,7,
7,2,7,
7,2,9,
7,2,9,
7,2,10,
7,2,10,
7,2,10,
7,2,7,
7,2,2,
7,2,2,
# bar 8
7,2,10,
7,2,8,
7,1,8,
7,1,1,
7,1,1,
7,1,10,
7,2,10,
7,2,10,
# bar 9
7,2,10,
7,2,10,
7,2,10,
7,2,7,
7,2,7,
7,2,2,
7,2,8,
1,1,8,
1,1,1,
1,1,5,
1,1,5,
# bar 10
1,1,8,
1,1,6,
2,10,6,
2,10,2,
2,9,2,
2,9,7,
7,7,
7,7,
# bar 11
7,7,10,
7,2,7,10,
6,2,7,10,
6,2,9,0,
7,2,9,0,
6,2,9,0,
6,2,10,2,
7,2,10,2,
7,2,7,10,2,
7,2,7,10,2,
# bar 12
7,2,10,2,
7,2,10,2,
7,2,7,10,
7,2,7,10,
7,2,4,7,
7,0,4,7,
7,11,4,7,
7,0,4,7,
# bar 13
7,11,4,7,
7,11,9,0,
7,0,9,0,
7,0,4,7,
7,0,4,7,
7,0,0,3,
7,0,0,3,
7,0,9,0,
7,0,9,0,
# bar 14
7,0,5,9,
5,10,2,5,9,
5,10,2,2,5,
5,10,4,2,5,
5,10,4,10,2,
5,10,5,10,2,
5,9,5,10,2,
5,10,5,10,2,
# bar 15
5,9,5,10,2,
5,9,5,10,2,
5,10,10,2,
5,10,0,4,
5,10,0,4,
5,10,2,5,
5,10,2,5,
5,9,2,5,
5,9,10,2,5,
5,10,10,2,5,
# bar 16
5,10,2,5,
5,10,2,5,
5,10,10,2,
5,10,10,2,
5,10,3,7,
3,10,3,7,
3,9,3,7,
3,10,3,7,
# bar 17
3,9,3,7,
3,9,3,7,10,
3,10,3,7,10,
3,10,3,7,
3,10,3,7,
3,10,0,3,
5,10,0,3,
5,10,7,10,
5,10,7,10,
# bar 18
5,10,3,7,
5,10,3,7,
5,10,7,3,
5,10,7,3,
5,10,6,9,
2,9,6,9,
2,2,6,9,
# bar 19
2,2,7,10,
7,2,7,10,
6,2,7,10,
6,2,9,0,
7,2,9,0,
6,2,9,0,
6,2,10,2,
7,2,10,2,
7,2,2,
7,2,0,
7,2,0,
# bar 20
7,2,9,
7,2,10,2,
7,2,10,2,
7,2,2,
7,2,9,
7,2,9,
7,2,6,
7,2,0,3,
7,0,0,3,
7,11,0,3,
7,0,0,3,
