# Supplementary material for: Fingerprints, barcode sequences and quasi-phylogenies–Tools for analysing polyphonic music
Source: PLoS One. 2023 Mar 2;18(3):e0280478. doi: 10.1371/journal.pone.0280478 (PMC9980773; doi:10.1371/journal.pone.0280478)
Supplement: S6 Fig — (ZIP) [file pone.0280478.s006.zip › S6_Rameau-intermediate-files/prokofiev_1935.pcs]

* File : .\data\prokofiev_1935.pcs Time : Mon Dec 26 13:28:08 2022
* File : .\data\prokofiev_1935.vps Time : Mon Dec 26 13:28:08 2022
* File : .\data\prokofiev_1935.rdl Time : Mon Dec 26 13:28:08 2022
* File : .\data\prokofiev_1935.mid Time : Wed May 25 19:59:59 2022
# bar 2
1-1
3-11
2-4
# bar 3
1-1
2-4
2-4
1-1
3-11
2-4
# bar 4
1-1
2-4
2-4
2-4
1-1
2-5
1-1
2-3
3-11
2-4
# bar 5
2-4
3-11
1-1
2-3
2-4
1-1
2-4
2-4
3-11
2-4
1-1
2-5
1-1
2-3
3-11
2-4
# bar 6
2-4
3-11
1-1
1-1
2-4
2-4
2-4
1-1
2-3
1-1
2-4
3-11
2-5
# bar 7
2-5
3-11
1-1
2-3
1-1
2-5
2-5
2-5
3-11
2-5
1-1
2-3
1-1
2-4
3-11
2-5
# bar 8
2-5
3-11
1-1
2-3
3-11
3-11
1-1
2-4
2-3
2-4
4-20
3-4
# bar 9
3-4
3-4
1-1
2-5
2-5
3-11
3-11
3-11
1-1
2-4
2-3
2-4
4-20
4-20
4-20
3-4
# bar 10
3-4
3-4
3-4
3-4
1-1
2-6
2-5
3-11
3-11
3-10
3-10
4-12
3-10
1-1
1-1
# bar 11
1-1
3-10
3-10
4-13
4-12
2-1
1-1
1-1
3-11
4-17
4-26
4-27
2-6
1-1
# bar 12
3-11
4-20
3-4
1-1
1-1
2-5
1-1
2-3
3-11
2-4
# bar 13
2-4
3-11
1-1
2-3
2-4
1-1
2-4
2-4
3-11
2-4
1-1
2-5
1-1
2-3
3-11
2-4
# bar 14
2-4
3-11
1-1
1-1
2-4
2-4
2-4
1-1
2-3
1-1
2-4
3-11
2-5
# bar 15
2-5
3-11
1-1
2-3
1-1
2-5
2-5
2-5
3-11
2-5
1-1
2-3
1-1
2-4
3-11
2-5
# bar 16
1-1
2-5
2-5
2-5
2-5
1-1
2-4
2-3
1-1
1-1
3-4
3-4
3-4
# bar 17
3-4
3-4
3-4
4-16
4-16
2-6
1-1
1-1
3-11
4-18
1-1
2-5
2-3
2-4
4-20
3-4
# bar 18
4-20
3-4
1-1
2-6
2-5
3-11
3-11
4-18
1-1
4-18
5-38
2-4
1-1
2-5
1-1
# bar 19
2-3
1-1
2-4
1-1
2-4
1-1
2-3
1-1
2-3
1-1
2-4
1-1
2-5
3-11
2-3
2-3
3-11
2-5
2-3
# bar 20
2-3
1-1
2-4
2-4
1-1
2-5
3-11
2-3
2-3
3-11
2-5
2-3
3-11
2-4
3-11
2-5
2-5
2-5
3-11
1-1
1-1
