# Supplementary material for: Fingerprints, barcode sequences and quasi-phylogenies–Tools for analysing polyphonic music
Source: PLoS One. 2023 Mar 2;18(3):e0280478. doi: 10.1371/journal.pone.0280478 (PMC9980773; doi:10.1371/journal.pone.0280478)
Supplement: S6 Fig — (ZIP) [file pone.0280478.s006.zip › S6_Rameau-intermediate-files/prokofiev_1935.vps]

* File : .\data\prokofiev_1935.vps Time : Mon Dec 26 13:28:08 2022
* File : .\data\prokofiev_1935.rdl Time : Mon Dec 26 13:28:08 2022
* File : .\data\prokofiev_1935.mid Time : Wed May 25 19:59:59 2022
# bar 2
5,5,
5,5,0,8,0,
0,8,0,
# bar 3
8,8,
8,8,0,8,0,
0,8,0,
5,5,
5,5,0,8,0,
0,8,0,
# bar 4
8,8,
8,8,0,8,0,
0,8,0,
0,8,0,
0,
5,5,0,
5,5,5,
5,5,8,
5,5,0,8,0,8,
0,8,0,8,
# bar 5
0,8,0,0,
0,8,0,5,
5,
8,8,5,
8,8,0,
8,8,8,
8,8,0,8,0,8,
0,8,0,8,
0,8,0,5,
0,8,0,
0,
5,5,0,
5,5,5,
5,5,8,
5,5,0,8,0,8,
0,8,0,8,
# bar 6
0,8,0,0,
0,8,0,5,
5,
8,8,
8,8,0,
8,8,0,8,0,0,
0,8,0,0,
0,
3,3,0,
3,3,3,
3,3,7,
3,3,7,0,7,7,
7,0,7,7,
# bar 7
7,0,7,0,
7,0,7,3,
3,
0,0,3,
0,0,0,
0,0,7,
0,0,7,0,7,7,
7,0,7,7,
7,0,7,3,
7,0,7,0,
0,
3,3,0,
3,3,3,
3,3,7,
3,3,7,0,7,7,
7,0,7,7,
# bar 8
7,0,7,0,
7,0,7,3,
3,
0,0,3,
0,0,7,0,7,3,
7,0,7,3,
3,
7,7,3,
7,7,4,
7,7,3,
7,7,3,10,2,3,
3,10,2,3,
# bar 9
3,10,2,2,
3,10,2,3,
3,
8,8,3,
8,8,3,
8,8,3,8,11,3,
3,8,11,3,
3,8,11,3,
3,
7,7,3,
7,7,4,
7,7,3,
7,7,3,10,2,3,
7,7,3,10,2,2,3,
7,7,3,10,2,2,
3,10,2,2,
# bar 10
3,10,2,
3,10,2,2,
3,10,2,2,
3,10,2,2,
2,
8,8,2,
8,8,3,
8,8,3,8,11,3,
3,8,11,3,
6,0,3,
3,3,6,0,3,
3,3,6,0,4,
3,3,6,0,3,
3,3,3,
3,
# bar 11
2,
5,11,2,
2,2,5,11,2,
2,2,5,11,4,
2,2,5,11,3,
2,2,3,
3,
2,
5,10,2,
1,1,5,10,2,
1,1,5,10,8,
1,1,5,10,7,
1,1,7,
7,
# bar 12
4,11,7,
0,0,4,11,7,
0,0,4,11,0,
0,0,0,
0,
5,5,0,
5,5,5,
5,5,8,
5,5,0,8,0,8,
0,8,0,8,
# bar 13
0,8,0,0,
0,8,0,5,
5,
8,8,5,
8,8,0,
8,8,8,
8,8,0,8,0,8,
0,8,0,8,
0,8,0,5,
0,8,0,
0,
5,5,0,
5,5,5,
5,5,8,
5,5,0,8,0,8,
0,8,0,8,
# bar 14
0,8,0,0,
0,8,0,5,
5,
8,8,
8,8,0,
8,8,0,8,0,0,
0,8,0,0,
0,
3,3,0,
3,3,3,
3,3,7,
3,3,7,0,7,7,
7,0,7,7,
# bar 15
7,0,7,0,
7,0,7,3,
3,
0,0,3,
0,0,0,
0,0,7,
0,0,7,0,7,7,
7,0,7,7,
7,0,7,3,
7,0,7,0,
0,
3,3,0,
3,3,3,
3,3,7,
3,3,7,0,7,7,
7,0,7,7,
# bar 16
7,
0,0,7,
0,0,7,
0,0,7,0,7,7,
7,0,7,7,
7,
11,11,7,
11,11,8,
8,
7,
7,2,6,7,
7,2,6,6,7,
7,2,6,6,
# bar 17
7,2,6,
7,2,6,6,
7,2,6,6,
0,0,7,2,6,6,
0,0,7,2,6,6,
0,0,6,
6,
7,
7,0,3,7,
7,0,3,6,
6,
11,11,6,
11,11,8,
11,11,7,
11,11,7,2,6,7,
7,2,6,7,
# bar 18
7,2,6,11,
7,2,6,6,
6,
0,0,6,
0,0,7,
0,0,7,0,3,7,
7,0,3,7,
7,0,3,6,
6,
3,11,0,6,0,6,
3,11,0,6,0,6,10,
6,10,
10,
10,3,
3,
# bar 19
3,6,
6,
6,10,
10,
6,10,
6,
3,6,
3,
3,6,
6,
6,10,
10,
3,10,
3,6,10,
3,6,
3,3,6,
10,3,6,
10,3,
6,3,
# bar 20
6,3,6,
6,6,
6,6,10,
10,6,10,
10,10,
3,10,
3,6,10,
3,6,
3,3,6,
10,3,6,
10,3,
6,3,
6,10,3,
6,10,
6,3,10,
3,3,10,
3,3,10,
3,3,3,10,
3,3,3,10,6,
3,3,3,3,
3,3,3,3,
