# Supplementary material for: Fingerprints, barcode sequences and quasi-phylogenies–Tools for analysing polyphonic music
Source: PLoS One. 2023 Mar 2;18(3):e0280478. doi: 10.1371/journal.pone.0280478 (PMC9980773; doi:10.1371/journal.pone.0280478)
Supplement: S6 Fig — (ZIP) [file pone.0280478.s006.zip › S6_Rameau-intermediate-files/rachmaninov_1906.pcs]

* File : .\data\rachmaninov_1906.pcs Time : Mon Dec 26 13:28:14 2022
* File : .\data\rachmaninov_1906.vps Time : Mon Dec 26 13:28:13 2022
* File : .\data\rachmaninov_1906.rdl Time : Mon Dec 26 13:28:13 2022
* File : .\data\rachmaninov_1906.mid Time : Wed May 25 19:59:59 2022
# bar 2
1-1
2-1
1-1
# bar 3
2-2
1-1
2-2
1-1
2-2
1-1
2-2
3-6
3-6
2-4
2-4
2-4
3-11
3-11
3-11
4-27
4-27
4-27
4-27
4-27
4-27
4-27
4-27
4-27
4-27
5-38
6-18
6-18
6-18
6-18
5-14
5-14
5-14
4-23
4-23
4-23
4-23
5-14
5-14
4-6
4-6
5-5
4-29
4-29
4-29
4-29
3-11
# bar 4
4-29
4-29
4-29
3-11
4-29
4-29
4-29
4-29
5-25
4-27
4-27
4-27
5-34
5-34
5-34
5-34
4-27
4-27
5-25
5-25
5-25
5-25
5-25
4-27
4-27
4-27
4-27
5-34
6-33
6-33
6-33
6-33
5-35
5-35
5-35
4-26
4-26
3-11
3-11
4-22
4-22
4-22
4-22
4-22
4-22
4-22
4-22
4-22
3-11
# bar 5
4-22
4-22
4-22
3-11
4-22
4-22
4-22
4-22
5-27
4-26
4-26
4-26
4-26
4-26
4-26
4-26
3-11
3-11
4-22
4-22
4-22
4-22
3-11
4-20
4-20
4-20
5-27
5-27
5-27
4-26
4-26
5-27
5-27
5-27
4-20
4-20
4-20
4-20
5-27
5-27
6-32
6-32
6-32
5-35
5-35
5-35
5-35
4-26
# bar 6
5-35
5-35
5-35
5-35
5-35
5-35
5-35
5-35
6-32
6-32
6-32
6-32
6-32
6-32
6-32
6-32
5-35
5-35
5-35
5-35
6-33
6-33
6-33
6-33
6-33
5-34
4-27
5-34
5-34
5-34
5-34
5-34
5-34
4-27
4-27
4-27
5-29
5-20
5-20
5-20
5-20
6-26
5-27
6-26
6-26
5-20
5-20
4-29
4-29
4-29
3-11
# bar 7
4-26
4-26
4-26
4-26
4-26
5-35
5-35
5-35
5-35
5-35
4-23
4-23
4-23
5-23
5-23
5-23
5-23
5-23
4-22
4-22
4-22
5-23
5-23
5-23
4-14
4-14
4-14
4-14
3-11
3-11
4-14
4-14
4-14
4-14
5-27
5-27
6-31
6-31
5-30
6-24
5-29
6-47
5-35
6-47
5-29
6-18
5-20
6-19
5-22
5-22
4-19
3-11
3-11
4-17
3-11
4-20
4-20
4-20
4-20
3-11
# bar 8
3-11
4-22
4-22
4-22
4-22
3-11
3-11
3-11
3-11
3-11
3-11
4-26
4-26
5-27
4-20
4-20
4-20
4-20
3-11
3-11
3-11
4-22
4-22
4-22
3-11
3-11
3-11
3-11
3-11
4-14
4-14
4-14
5-23
4-23
4-23
4-23
4-23
4-23
4-23
5-35
5-35
# bar 9
6-33
5-29
5-29
5-29
4-23
5-29
5-29
5-29
5-29
5-29
5-29
5-29
5-29
5-29
5-29
5-29
5-29
5-29
5-29
6-33
5-35
5-35
5-35
6-32
6-32
6-32
6-32
7-35
7-35
7-35
6-26
5-20
5-20
5-20
5-20
5-20
5-20
6-26
6-26
6-26
6-26
7-35
6-33
6-33
6-33
6-33
5-29
# bar 10
5-29
5-29
5-29
5-29
5-29
5-29
5-29
5-29
5-29
5-29
6-47
6-47
5-35
6-32
6-32
6-32
5-23
6-24
6-24
6-24
6-24
5-29
6-29
6-29
6-29
7-32
7-32
6-29
6-29
7-32
7-32
7-32
6-25
5-25
5-25
5-25
5-25
4-29
5-20
5-20
5-20
5-20
5-20
5-20
5-20
5-20
5-20
4-20
4-20
4-20
3-11
3-11
# bar 11
3-11
4-17
5-21
5-21
5-21
4-20
4-20
3-11
4-17
4-17
4-17
4-17
4-17
4-17
4-17
4-17
3-11
4-19
4-19
4-19
5-17
6-19
6-19
6-19
6-19
6-19
6-19
6-19
7-32
7-32
8-26
8-26
7-37
6-14
6-14
6-14
6-14
6-14
6-14
6-14
7-27
7-27
7-27
7-27
6-32
6-32
5-35
5-35
5-35
4-26
4-26
4-26
# bar 12
4-26
4-26
4-26
5-35
5-35
5-35
5-35
5-35
5-35
4-26
4-26
4-26
5-35
5-35
5-35
5-35
6-33
6-33
6-33
5-34
5-34
5-34
6-33
6-33
6-33
6-33
6-33
6-33
6-33
5-34
5-34
5-34
5-34
4-27
5-32
5-32
4-26
4-26
4-26
4-26
5-35
5-35
5-35
6-32
6-32
6-32
6-32
5-27
5-27
4-26
4-26
4-26
# bar 13
4-26
4-26
4-27
5-26
5-26
5-26
4-27
5-31
5-31
5-31
6-28
6-28
6-28
7-32
6-25
6-25
5-29
5-29
5-29
5-29
5-29
5-29
5-29
5-29
5-29
5-29
5-29
6-33
6-33
7-35
6-26
6-26
6-26
6-26
5-27
5-27
5-27
4-14
4-14
4-14
4-14
5-27
5-27
5-27
5-27
5-27
5-27
4-26
4-26
5-27
4-20
4-20
# bar 14
4-20
4-20
5-27
4-26
4-26
4-26
5-27
4-20
4-20
3-11
3-11
3-11
3-11
3-11
4-26
4-26
5-27
4-20
4-20
4-20
4-20
3-11
3-11
3-11
4-22
4-22
4-22
3-11
3-11
3-11
3-11
3-11
3-11
4-14
4-14
5-23
5-23
5-23
5-23
5-23
5-23
4-23
5-35
5-35
# bar 15
6-33
5-29
5-29
5-29
4-23
5-29
5-29
5-29
5-29
5-29
5-29
5-29
5-29
5-29
5-29
5-29
5-29
6-33
6-33
6-33
6-33
6-33
6-33
6-33
5-29
6-33
6-33
7-35
7-35
7-35
6-26
6-26
5-20
5-20
5-20
5-20
6-25
5-29
5-29
5-29
5-29
5-29
5-29
5-29
5-29
5-29
6-47
5-35
# bar 16
5-35
5-35
5-35
6-47
6-47
6-47
5-29
5-29
5-29
6-29
6-29
6-29
6-29
6-29
6-29
6-29
6-29
6-29
5-29
5-29
5-29
5-29
5-29
5-29
5-29
5-29
5-29
6-25
6-25
6-25
5-25
5-25
4-27
5-25
5-25
5-25
5-25
5-25
5-25
5-25
5-25
6-25
6-25
6-25
6-25
6-25
6-25
6-25
7-14
6-26
5-20
5-20
5-20
4-29
4-29
4-29
4-29
3-11
# bar 17
4-29
4-29
4-29
4-29
4-29
3-11
4-22
4-22
4-22
4-22
4-22
4-22
4-22
4-22
3-11
3-11
3-11
3-11
3-11
4-29
4-29
5-20
5-20
5-20
4-20
5-27
5-27
6-26
6-26
6-26
6-26
5-27
4-20
4-20
4-20
4-20
4-20
4-20
4-20
5-20
5-20
6-25
6-25
5-27
4-26
4-26
5-25
5-25
5-25
5-25
4-27
# bar 18
5-25
5-25
5-25
4-26
5-25
5-25
5-25
4-27
4-27
4-27
4-27
4-27
4-27
3-11
4-14
4-14
5-27
4-22
4-22
4-22
5-35
5-35
5-35
5-35
5-35
5-35
5-35
5-35
5-35
4-22
4-22
4-22
4-22
3-11
4-22
4-22
4-22
3-11
3-11
3-11
3-11
4-14
5-29
5-29
6-47
6-47
5-35
5-35
5-35
6-33
5-34
6-33
7-34
6-24
# bar 19
6-24
6-24
6-24
6-24
6-24
6-24
5-29
5-29
5-29
5-29
4-27
4-27
4-27
4-27
5-28
5-28
5-28
6-49
6-49
7-12
6-47
7-25
7-25
6-33
6-33
7-29
6-50
6-50
7-29
7-29
7-29
6-25
6-25
5-23
6-24
5-26
5-26
5-26
5-26
4-27
4-27
4-27
4-27
4-27
4-27
4-27
5-26
5-26
4-11
5-23
5-23
5-23
5-23
5-23
4-22
4-22
4-22
3-11
4-27
4-27
4-27
4-27
4-27
4-27
4-27
5-25
4-26
# bar 20
4-26
4-26
3-11
4-27
5-25
4-26
4-26
4-26
4-26
5-27
5-27
4-14
5-18
5-18
5-18
6-31
6-31
6-31
6-31
6-31
5-30
5-30
5-30
4-16
4-16
4-16
4-16
5-30
5-30
5-30
4-24
4-24
4-24
4-24
4-24
4-24
3-8
3-8
3-8
3-8
3-8
3-8
3-8
4-16
4-16
5-30
5-30
4-19
4-19
5-30
5-30
4-22
4-22
4-22
4-22
3-11
