# Supplementary material for: Fingerprints, barcode sequences and quasi-phylogenies–Tools for analysing polyphonic music
Source: PLoS One. 2023 Mar 2;18(3):e0280478. doi: 10.1371/journal.pone.0280478 (PMC9980773; doi:10.1371/journal.pone.0280478)
Supplement: S6 Fig — (ZIP) [file pone.0280478.s006.zip › S6_Rameau-intermediate-files/rachmaninov_1906.rdl]

* File : .\data\rachmaninov_1906.rdl Time : Mon Dec 26 13:28:13 2022
* File : .\data\rachmaninov_1906.mid Time : Wed May 25 19:59:59 2022
# bar 1
# bar 2
     7316  ..  ..  ..  ..  +57 ..  ..  ..  ..  ..  ..  ..  ..  ..  ..  .. 
     7635  ..  ..  ..  ..  +58 ..  ..  ..  ..  ..  ..  ..  ..  ..  ..  .. 
     7638  ..  ..  ..  ..  -57 ..  ..  ..  ..  ..  ..  ..  ..  ..  ..  .. 
# bar 3
     7957  ..  ..  ..  ..  +60 ..  ..  ..  ..  ..  ..  ..  ..  ..  ..  .. 
     7961  ..  ..  ..  ..  -58 ..  ..  ..  ..  ..  ..  ..  ..  ..  ..  .. 
     8276  ..  ..  ..  ..  +58 ..  ..  ..  ..  ..  ..  ..  ..  ..  ..  .. 
     8280  ..  ..  ..  ..  -60 ..  ..  ..  ..  ..  ..  ..  ..  ..  ..  .. 
     8595  ..  ..  ..  ..  +60 ..  ..  ..  ..  ..  ..  ..  ..  ..  ..  .. 
     8598  ..  ..  ..  ..  -58 ..  ..  ..  ..  ..  ..  ..  ..  ..  ..  .. 
     8653  ..  ..  +58 ..  ..  ..  ..  ..  ..  ..  ..  ..  ..  ..  ..  .. 
     8781  ..  ..  ..  +62 ..  ..  ..  ..  ..  ..  ..  ..  ..  ..  ..  .. 
     8877  +70 ..  ..  ..  ..  ..  ..  ..  ..  ..  ..  ..  ..  ..  ..  .. 
     8898  ..  ..  ..  ..  -60 ..  ..  ..  ..  ..  ..  ..  ..  ..  ..  .. 
     8917  ..  ..  ..  ..  +62 ..  ..  ..  ..  ..  ..  ..  ..  ..  ..  .. 
     9236  ..  ..  ..  ..  -62 ..  ..  ..  ..  ..  ..  ..  ..  ..  ..  .. 
     9236  ..  ..  ..  ..  +58 ..  ..  ..  ..  ..  ..  ..  ..  ..  ..  .. 
     9301  ..  ..  ..  ..  ..  ..  ..  +41 ..  ..  ..  ..  ..  ..  ..  .. 
     9357  +74 ..  ..  ..  ..  ..  ..  ..  ..  ..  ..  ..  ..  ..  ..  .. 
     9365  -70 ..  ..  ..  ..  ..  ..  ..  ..  ..  ..  ..  ..  ..  ..  .. 
     9421  ..  ..  ..  ..  ..  ..  ..  ..  +56 ..  ..  ..  ..  ..  ..  .. 
     9485  ..  +74 ..  ..  ..  ..  ..  ..  ..  ..  ..  ..  ..  ..  ..  .. 
     9555  ..  ..  ..  ..  -58 ..  ..  ..  ..  ..  ..  ..  ..  ..  ..  .. 
     9555  ..  ..  ..  ..  +62 ..  ..  ..  ..  ..  ..  ..  ..  ..  ..  .. 
     9837  +77 ..  ..  ..  ..  ..  ..  ..  ..  ..  ..  ..  ..  ..  ..  .. 
     9845  -74 ..  ..  ..  ..  ..  ..  ..  ..  ..  ..  ..  ..  ..  ..  .. 
     9877  ..  ..  ..  ..  +65 ..  ..  ..  ..  ..  ..  ..  ..  ..  ..  .. 
     9881  ..  ..  ..  ..  -62 ..  ..  ..  ..  ..  ..  ..  ..  ..  ..  .. 
    10196  ..  ..  ..  ..  +68 ..  ..  ..  ..  ..  ..  ..  ..  ..  ..  .. 
    10200  ..  ..  ..  ..  -65 ..  ..  ..  ..  ..  ..  ..  ..  ..  ..  .. 
    10291  -77 ..  ..  ..  ..  ..  ..  ..  ..  ..  ..  ..  ..  ..  ..  .. 
    10317  +81 ..  ..  ..  ..  ..  ..  ..  ..  ..  ..  ..  ..  ..  ..  .. 
    10445  ..  -74 ..  ..  ..  ..  ..  ..  ..  ..  ..  ..  ..  ..  ..  .. 
    10445  ..  +75 ..  ..  ..  ..  ..  ..  ..  ..  ..  ..  ..  ..  ..  .. 
    10515  ..  ..  ..  ..  +69 ..  ..  ..  ..  ..  ..  ..  ..  ..  ..  .. 
    10518  ..  ..  ..  ..  -68 ..  ..  ..  ..  ..  ..  ..  ..  ..  ..  .. 
    10573  ..  ..  -58 ..  ..  ..  ..  ..  ..  ..  ..  ..  ..  ..  ..  .. 
    10573  ..  ..  +70 ..  ..  ..  ..  ..  ..  ..  ..  ..  ..  ..  ..  .. 
    10701  ..  ..  ..  -62 ..  ..  ..  ..  ..  ..  ..  ..  ..  ..  ..  .. 
    10701  ..  ..  ..  +63 ..  ..  ..  ..  ..  ..  ..  ..  ..  ..  ..  .. 
    10797  +82 ..  ..  ..  ..  ..  ..  ..  ..  ..  ..  ..  ..  ..  ..  .. 
    10805  -81 ..  ..  ..  ..  ..  ..  ..  ..  ..  ..  ..  ..  ..  ..  .. 
    10818  ..  ..  ..  ..  -69 ..  ..  ..  ..  ..  ..  ..  ..  ..  ..  .. 
    10837  ..  ..  ..  ..  +70 ..  ..  ..  ..  ..  ..  ..  ..  ..  ..  .. 
    10965  ..  ..  ..  ..  ..  +58 ..  ..  ..  ..  ..  ..  ..  ..  ..  .. 
    11093  ..  ..  ..  ..  ..  ..  +58 ..  ..  ..  ..  ..  ..  ..  ..  .. 
    11156  ..  ..  ..  ..  +69 ..  ..  ..  ..  ..  ..  ..  ..  ..  ..  .. 
    11160  ..  ..  ..  ..  -70 ..  ..  ..  ..  ..  ..  ..  ..  ..  ..  .. 
    11221  ..  ..  ..  ..  ..  ..  ..  -41 ..  ..  ..  ..  ..  ..  ..  .. 
    11221  ..  ..  ..  ..  ..  ..  ..  +39 ..  ..  ..  ..  ..  ..  ..  .. 
    11251  -82 ..  ..  ..  ..  ..  ..  ..  ..  ..  ..  ..  ..  ..  ..  .. 
    11277  +79 ..  ..  ..  ..  ..  ..  ..  ..  ..  ..  ..  ..  ..  ..  .. 
    11341  ..  ..  ..  ..  ..  ..  ..  ..  -56 ..  ..  ..  ..  ..  ..  .. 
    11341  ..  ..  ..  ..  ..  ..  ..  ..  +55 ..  ..  ..  ..  ..  ..  .. 
    11405  ..  +63 ..  ..  ..  ..  ..  ..  ..  ..  ..  ..  ..  ..  ..  .. 
    11424  ..  -75 ..  ..  ..  ..  ..  ..  ..  ..  ..  ..  ..  ..  ..  .. 
    11475  ..  ..  ..  ..  +67 ..  ..  ..  ..  ..  ..  ..  ..  ..  ..  .. 
    11478  ..  ..  ..  ..  -69 ..  ..  ..  ..  ..  ..  ..  ..  ..  ..  .. 
# bar 4
    12116  ..  ..  ..  ..  +69 ..  ..  ..  ..  ..  ..  ..  ..  ..  ..  .. 
    12127  ..  ..  ..  ..  -67 ..  ..  ..  ..  ..  ..  ..  ..  ..  ..  .. 
    12435  ..  ..  ..  ..  +70 ..  ..  ..  ..  ..  ..  ..  ..  ..  ..  .. 
    12438  ..  ..  ..  ..  -69 ..  ..  ..  ..  ..  ..  ..  ..  ..  ..  .. 
    12493  ..  ..  -70 ..  ..  ..  ..  ..  ..  ..  ..  ..  ..  ..  ..  .. 
    12493  ..  ..  +69 ..  ..  ..  ..  ..  ..  ..  ..  ..  ..  ..  ..  .. 
    12717  -79 ..  ..  ..  ..  ..  ..  ..  ..  ..  ..  ..  ..  ..  ..  .. 
    12717  +69 ..  ..  ..  ..  ..  ..  ..  ..  ..  ..  ..  ..  ..  ..  .. 
    12757  ..  ..  ..  ..  +69 ..  ..  ..  ..  ..  ..  ..  ..  ..  ..  .. 
    12761  ..  ..  ..  ..  -70 ..  ..  ..  ..  ..  ..  ..  ..  ..  ..  .. 
    12885  ..  ..  ..  ..  ..  -58 ..  ..  ..  ..  ..  ..  ..  ..  ..  .. 
    12885  ..  ..  ..  ..  ..  +60 ..  ..  ..  ..  ..  ..  ..  ..  ..  .. 
    13013  ..  ..  ..  ..  ..  ..  -58 ..  ..  ..  ..  ..  ..  ..  ..  .. 
    13013  ..  ..  ..  ..  ..  ..  +57 ..  ..  ..  ..  ..  ..  ..  ..  .. 
    13057  ..  ..  ..  ..  -69 ..  ..  ..  ..  ..  ..  ..  ..  ..  ..  .. 
    13076  ..  ..  ..  ..  +60 ..  ..  ..  ..  ..  ..  ..  ..  ..  ..  .. 
    13141  ..  ..  ..  ..  ..  ..  ..  -39 ..  ..  ..  ..  ..  ..  ..  .. 
    13141  ..  ..  ..  ..  ..  ..  ..  +41 ..  ..  ..  ..  ..  ..  ..  .. 
    13197  +72 ..  ..  ..  ..  ..  ..  ..  ..  ..  ..  ..  ..  ..  ..  .. 
    13205  -69 ..  ..  ..  ..  ..  ..  ..  ..  ..  ..  ..  ..  ..  ..  .. 
    13228  ..  -63 ..  ..  ..  ..  ..  ..  ..  ..  ..  ..  ..  ..  ..  .. 
    13261  ..  ..  ..  ..  ..  ..  ..  ..  -55 ..  ..  ..  ..  ..  ..  .. 
    13261  ..  ..  ..  ..  ..  ..  ..  ..  +53 ..  ..  ..  ..  ..  ..  .. 
    13325  ..  +72 ..  ..  ..  ..  ..  ..  ..  ..  ..  ..  ..  ..  ..  .. 
    13395  ..  ..  ..  ..  +62 ..  ..  ..  ..  ..  ..  ..  ..  ..  ..  .. 
    13398  ..  ..  ..  ..  -60 ..  ..  ..  ..  ..  ..  ..  ..  ..  ..  .. 
    13677  +75 ..  ..  ..  ..  ..  ..  ..  ..  ..  ..  ..  ..  ..  ..  .. 
    13685  -72 ..  ..  ..  ..  ..  ..  ..  ..  ..  ..  ..  ..  ..  ..  .. 
    13717  ..  ..  ..  ..  +63 ..  ..  ..  ..  ..  ..  ..  ..  ..  ..  .. 
    13721  ..  ..  ..  ..  -62 ..  ..  ..  ..  ..  ..  ..  ..  ..  ..  .. 
    14036  ..  ..  ..  ..  +65 ..  ..  ..  ..  ..  ..  ..  ..  ..  ..  .. 
    14040  ..  ..  ..  ..  -63 ..  ..  ..  ..  ..  ..  ..  ..  ..  ..  .. 
    14131  -75 ..  ..  ..  ..  ..  ..  ..  ..  ..  ..  ..  ..  ..  ..  .. 
    14157  +79 ..  ..  ..  ..  ..  ..  ..  ..  ..  ..  ..  ..  ..  ..  .. 
    14285  ..  -72 ..  ..  ..  ..  ..  ..  ..  ..  ..  ..  ..  ..  ..  .. 
    14285  ..  +74 ..  ..  ..  ..  ..  ..  ..  ..  ..  ..  ..  ..  ..  .. 
    14355  ..  ..  ..  ..  +67 ..  ..  ..  ..  ..  ..  ..  ..  ..  ..  .. 
    14358  ..  ..  ..  ..  -65 ..  ..  ..  ..  ..  ..  ..  ..  ..  ..  .. 
    14413  ..  ..  -69 ..  ..  ..  ..  ..  ..  ..  ..  ..  ..  ..  ..  .. 
    14413  ..  ..  +69 ..  ..  ..  ..  ..  ..  ..  ..  ..  ..  ..  ..  .. 
    14541  ..  ..  ..  -63 ..  ..  ..  ..  ..  ..  ..  ..  ..  ..  ..  .. 
    14541  ..  ..  ..  +62 ..  ..  ..  ..  ..  ..  ..  ..  ..  ..  ..  .. 
    14637  +81 ..  ..  ..  ..  ..  ..  ..  ..  ..  ..  ..  ..  ..  ..  .. 
    14645  -79 ..  ..  ..  ..  ..  ..  ..  ..  ..  ..  ..  ..  ..  ..  .. 
    14658  ..  ..  ..  ..  -67 ..  ..  ..  ..  ..  ..  ..  ..  ..  ..  .. 
    14677  ..  ..  ..  ..  +69 ..  ..  ..  ..  ..  ..  ..  ..  ..  ..  .. 
    14805  ..  ..  ..  ..  ..  -60 ..  ..  ..  ..  ..  ..  ..  ..  ..  .. 
    14805  ..  ..  ..  ..  ..  +57 ..  ..  ..  ..  ..  ..  ..  ..  ..  .. 
    14933  ..  ..  ..  ..  ..  ..  -57 ..  ..  ..  ..  ..  ..  ..  ..  .. 
    14933  ..  ..  ..  ..  ..  ..  +57 ..  ..  ..  ..  ..  ..  ..  ..  .. 
    14996  ..  ..  ..  ..  +67 ..  ..  ..  ..  ..  ..  ..  ..  ..  ..  .. 
    15000  ..  ..  ..  ..  -69 ..  ..  ..  ..  ..  ..  ..  ..  ..  ..  .. 
    15061  ..  ..  ..  ..  ..  ..  ..  -41 ..  ..  ..  ..  ..  ..  ..  .. 
    15061  ..  ..  ..  ..  ..  ..  ..  +38 ..  ..  ..  ..  ..  ..  ..  .. 
    15091  -81 ..  ..  ..  ..  ..  ..  ..  ..  ..  ..  ..  ..  ..  ..  .. 
    15117  +77 ..  ..  ..  ..  ..  ..  ..  ..  ..  ..  ..  ..  ..  ..  .. 
    15181  ..  ..  ..  ..  ..  ..  ..  ..  -53 ..  ..  ..  ..  ..  ..  .. 
    15181  ..  ..  ..  ..  ..  ..  ..  ..  +53 ..  ..  ..  ..  ..  ..  .. 
    15245  ..  +62 ..  ..  ..  ..  ..  ..  ..  ..  ..  ..  ..  ..  ..  .. 
    15264  ..  -74 ..  ..  ..  ..  ..  ..  ..  ..  ..  ..  ..  ..  ..  .. 
    15315  ..  ..  ..  ..  +65 ..  ..  ..  ..  ..  ..  ..  ..  ..  ..  .. 
    15318  ..  ..  ..  ..  -67 ..  ..  ..  ..  ..  ..  ..  ..  ..  ..  .. 
# bar 5
    15956  ..  ..  ..  ..  +67 ..  ..  ..  ..  ..  ..  ..  ..  ..  ..  .. 
    15967  ..  ..  ..  ..  -65 ..  ..  ..  ..  ..  ..  ..  ..  ..  ..  .. 
    16275  ..  ..  ..  ..  +69 ..  ..  ..  ..  ..  ..  ..  ..  ..  ..  .. 
    16278  ..  ..  ..  ..  -67 ..  ..  ..  ..  ..  ..  ..  ..  ..  ..  .. 
    16333  ..  ..  -69 ..  ..  ..  ..  ..  ..  ..  ..  ..  ..  ..  ..  .. 
    16333  ..  ..  +67 ..  ..  ..  ..  ..  ..  ..  ..  ..  ..  ..  ..  .. 
    16557  -77 ..  ..  ..  ..  ..  ..  ..  ..  ..  ..  ..  ..  ..  ..  .. 
    16557  +67 ..  ..  ..  ..  ..  ..  ..  ..  ..  ..  ..  ..  ..  ..  .. 
    16597  ..  ..  ..  ..  +67 ..  ..  ..  ..  ..  ..  ..  ..  ..  ..  .. 
    16601  ..  ..  ..  ..  -69 ..  ..  ..  ..  ..  ..  ..  ..  ..  ..  .. 
    16725  ..  ..  ..  ..  ..  -57 ..  ..  ..  ..  ..  ..  ..  ..  ..  .. 
    16725  ..  ..  ..  ..  ..  +58 ..  ..  ..  ..  ..  ..  ..  ..  ..  .. 
    16853  ..  ..  ..  ..  ..  ..  -57 ..  ..  ..  ..  ..  ..  ..  ..  .. 
    16853  ..  ..  ..  ..  ..  ..  +55 ..  ..  ..  ..  ..  ..  ..  ..  .. 
    16897  ..  ..  ..  ..  -67 ..  ..  ..  ..  ..  ..  ..  ..  ..  ..  .. 
    16916  ..  ..  ..  ..  +58 ..  ..  ..  ..  ..  ..  ..  ..  ..  ..  .. 
    16981  ..  ..  ..  ..  ..  ..  ..  -38 ..  ..  ..  ..  ..  ..  ..  .. 
    16981  ..  ..  ..  ..  ..  ..  ..  +43 ..  ..  ..  ..  ..  ..  ..  .. 
    17037  +70 ..  ..  ..  ..  ..  ..  ..  ..  ..  ..  ..  ..  ..  ..  .. 
    17045  -67 ..  ..  ..  ..  ..  ..  ..  ..  ..  ..  ..  ..  ..  ..  .. 
    17068  ..  -62 ..  ..  ..  ..  ..  ..  ..  ..  ..  ..  ..  ..  ..  .. 
    17101  ..  ..  ..  ..  ..  ..  ..  ..  -53 ..  ..  ..  ..  ..  ..  .. 
    17101  ..  ..  ..  ..  ..  ..  ..  ..  +50 ..  ..  ..  ..  ..  ..  .. 
    17165  ..  +70 ..  ..  ..  ..  ..  ..  ..  ..  ..  ..  ..  ..  ..  .. 
    17235  ..  ..  ..  ..  -58 ..  ..  ..  ..  ..  ..  ..  ..  ..  ..  .. 
    17235  ..  ..  ..  ..  +60 ..  ..  ..  ..  ..  ..  ..  ..  ..  ..  .. 
    17517  +74 ..  ..  ..  ..  ..  ..  ..  ..  ..  ..  ..  ..  ..  ..  .. 
    17525  -70 ..  ..  ..  ..  ..  ..  ..  ..  ..  ..  ..  ..  ..  ..  .. 
    17557  ..  ..  ..  ..  +62 ..  ..  ..  ..  ..  ..  ..  ..  ..  ..  .. 
    17561  ..  ..  ..  ..  -60 ..  ..  ..  ..  ..  ..  ..  ..  ..  ..  .. 
    17876  ..  ..  ..  ..  +63 ..  ..  ..  ..  ..  ..  ..  ..  ..  ..  .. 
    17880  ..  ..  ..  ..  -62 ..  ..  ..  ..  ..  ..  ..  ..  ..  ..  .. 
    17971  -74 ..  ..  ..  ..  ..  ..  ..  ..  ..  ..  ..  ..  ..  ..  .. 
    17997  +77 ..  ..  ..  ..  ..  ..  ..  ..  ..  ..  ..  ..  ..  ..  .. 
    18125  ..  -70 ..  ..  ..  ..  ..  ..  ..  ..  ..  ..  ..  ..  ..  .. 
    18125  ..  +70 ..  ..  ..  ..  ..  ..  ..  ..  ..  ..  ..  ..  ..  .. 
    18195  ..  ..  ..  ..  +65 ..  ..  ..  ..  ..  ..  ..  ..  ..  ..  .. 
    18198  ..  ..  ..  ..  -63 ..  ..  ..  ..  ..  ..  ..  ..  ..  ..  .. 
    18253  ..  ..  -67 ..  ..  ..  ..  ..  ..  ..  ..  ..  ..  ..  ..  .. 
    18253  ..  ..  +67 ..  ..  ..  ..  ..  ..  ..  ..  ..  ..  ..  ..  .. 
    18381  ..  ..  ..  -62 ..  ..  ..  ..  ..  ..  ..  ..  ..  ..  ..  .. 
    18381  ..  ..  ..  +63 ..  ..  ..  ..  ..  ..  ..  ..  ..  ..  ..  .. 
    18477  +79 ..  ..  ..  ..  ..  ..  ..  ..  ..  ..  ..  ..  ..  ..  .. 
    18485  -77 ..  ..  ..  ..  ..  ..  ..  ..  ..  ..  ..  ..  ..  ..  .. 
    18498  ..  ..  ..  ..  -65 ..  ..  ..  ..  ..  ..  ..  ..  ..  ..  .. 
    18517  ..  ..  ..  ..  +67 ..  ..  ..  ..  ..  ..  ..  ..  ..  ..  .. 
    18645  ..  ..  ..  ..  ..  -58 ..  ..  ..  ..  ..  ..  ..  ..  ..  .. 
    18645  ..  ..  ..  ..  ..  +58 ..  ..  ..  ..  ..  ..  ..  ..  ..  .. 
    18773  ..  ..  ..  ..  ..  ..  -55 ..  ..  ..  ..  ..  ..  ..  ..  .. 
    18773  ..  ..  ..  ..  ..  ..  +55 ..  ..  ..  ..  ..  ..  ..  ..  .. 
    18836  ..  ..  ..  ..  +65 ..  ..  ..  ..  ..  ..  ..  ..  ..  ..  .. 
    18840  ..  ..  ..  ..  -67 ..  ..  ..  ..  ..  ..  ..  ..  ..  ..  .. 
    18901  ..  ..  ..  ..  ..  ..  ..  -43 ..  ..  ..  ..  ..  ..  ..  .. 
    18901  ..  ..  ..  ..  ..  ..  ..  +36 ..  ..  ..  ..  ..  ..  ..  .. 
    18931  -79 ..  ..  ..  ..  ..  ..  ..  ..  ..  ..  ..  ..  ..  ..  .. 
    18957  +75 ..  ..  ..  ..  ..  ..  ..  ..  ..  ..  ..  ..  ..  ..  .. 
    19021  ..  ..  ..  ..  ..  ..  ..  ..  -50 ..  ..  ..  ..  ..  ..  .. 
    19021  ..  ..  ..  ..  ..  ..  ..  ..  +48 ..  ..  ..  ..  ..  ..  .. 
    19085  ..  +58 ..  ..  ..  ..  ..  ..  ..  ..  ..  ..  ..  ..  ..  .. 
    19104  ..  -70 ..  ..  ..  ..  ..  ..  ..  ..  ..  ..  ..  ..  ..  .. 
    19155  ..  ..  ..  ..  +63 ..  ..  ..  ..  ..  ..  ..  ..  ..  ..  .. 
    19158  ..  ..  ..  ..  -65 ..  ..  ..  ..  ..  ..  ..  ..  ..  ..  .. 
# bar 6
    19796  ..  ..  ..  ..  +65 ..  ..  ..  ..  ..  ..  ..  ..  ..  ..  .. 
    19807  ..  ..  ..  ..  -63 ..  ..  ..  ..  ..  ..  ..  ..  ..  ..  .. 
    19996  ..  -58 ..  ..  ..  ..  ..  ..  ..  ..  ..  ..  ..  ..  ..  .. 
    20045  ..  +65 ..  ..  ..  ..  ..  ..  ..  ..  ..  ..  ..  ..  ..  .. 
    20115  ..  ..  ..  ..  +67 ..  ..  ..  ..  ..  ..  ..  ..  ..  ..  .. 
    20118  ..  ..  ..  ..  -65 ..  ..  ..  ..  ..  ..  ..  ..  ..  ..  .. 
    20173  ..  ..  -67 ..  ..  ..  ..  ..  ..  ..  ..  ..  ..  ..  ..  .. 
    20173  ..  ..  +65 ..  ..  ..  ..  ..  ..  ..  ..  ..  ..  ..  ..  .. 
    20301  ..  ..  ..  -63 ..  ..  ..  ..  ..  ..  ..  ..  ..  ..  ..  .. 
    20301  ..  ..  ..  +63 ..  ..  ..  ..  ..  ..  ..  ..  ..  ..  ..  .. 
    20397  +74 ..  ..  ..  ..  ..  ..  ..  ..  ..  ..  ..  ..  ..  ..  .. 
    20423  -75 ..  ..  ..  ..  ..  ..  ..  ..  ..  ..  ..  ..  ..  ..  .. 
    20437  ..  ..  ..  ..  +65 ..  ..  ..  ..  ..  ..  ..  ..  ..  ..  .. 
    20441  ..  ..  ..  ..  -67 ..  ..  ..  ..  ..  ..  ..  ..  ..  ..  .. 
    20565  ..  ..  ..  ..  ..  -58 ..  ..  ..  ..  ..  ..  ..  ..  ..  .. 
    20565  ..  ..  ..  ..  ..  +58 ..  ..  ..  ..  ..  ..  ..  ..  ..  .. 
    20737  ..  ..  ..  ..  -65 ..  ..  ..  ..  ..  ..  ..  ..  ..  ..  .. 
    20756  ..  ..  ..  ..  +53 ..  ..  ..  ..  ..  ..  ..  ..  ..  ..  .. 
    20821  ..  ..  ..  ..  ..  ..  ..  -36 ..  ..  ..  ..  ..  ..  ..  .. 
    20821  ..  ..  ..  ..  ..  ..  ..  +41 ..  ..  ..  ..  ..  ..  ..  .. 
    20851  -74 ..  ..  ..  ..  ..  ..  ..  ..  ..  ..  ..  ..  ..  ..  .. 
    20877  +72 ..  ..  ..  ..  ..  ..  ..  ..  ..  ..  ..  ..  ..  ..  .. 
    21075  ..  ..  ..  ..  +55 ..  ..  ..  ..  ..  ..  ..  ..  ..  ..  .. 
    21078  ..  ..  ..  ..  -53 ..  ..  ..  ..  ..  ..  ..  ..  ..  ..  .. 
    21397  ..  ..  ..  ..  +57 ..  ..  ..  ..  ..  ..  ..  ..  ..  ..  .. 
    21401  ..  ..  ..  ..  -55 ..  ..  ..  ..  ..  ..  ..  ..  ..  ..  .. 
    21485  ..  +63 ..  ..  ..  ..  ..  ..  ..  ..  ..  ..  ..  ..  ..  .. 
    21511  ..  -65 ..  ..  ..  ..  ..  ..  ..  ..  ..  ..  ..  ..  ..  .. 
    21525  ..  ..  ..  ..  ..  +57 ..  ..  ..  ..  ..  ..  ..  ..  ..  .. 
    21544  ..  ..  ..  ..  ..  -58 ..  ..  ..  ..  ..  ..  ..  ..  ..  .. 
    21653  ..  ..  ..  ..  ..  ..  -55 ..  ..  ..  ..  ..  ..  ..  ..  .. 
    21653  ..  ..  ..  ..  ..  ..  +57 ..  ..  ..  ..  ..  ..  ..  ..  .. 
    21716  ..  ..  ..  ..  +55 ..  ..  ..  ..  ..  ..  ..  ..  ..  ..  .. 
    21720  ..  ..  ..  ..  -57 ..  ..  ..  ..  ..  ..  ..  ..  ..  ..  .. 
    21901  ..  ..  ..  ..  ..  ..  ..  ..  -48 ..  ..  ..  ..  ..  ..  .. 
    21939  ..  -63 ..  ..  ..  ..  ..  ..  ..  ..  ..  ..  ..  ..  ..  .. 
    21965  ..  +63 ..  ..  ..  ..  ..  ..  ..  ..  ..  ..  ..  ..  ..  .. 
    22035  ..  ..  ..  ..  +57 ..  ..  ..  ..  ..  ..  ..  ..  ..  ..  .. 
    22038  ..  ..  ..  ..  -55 ..  ..  ..  ..  ..  ..  ..  ..  ..  ..  .. 
    22093  ..  ..  +63 ..  ..  ..  ..  ..  ..  ..  ..  ..  ..  ..  ..  .. 
    22131  ..  ..  -65 ..  ..  ..  ..  ..  ..  ..  ..  ..  ..  ..  ..  .. 
    22221  ..  ..  ..  -63 ..  ..  ..  ..  ..  ..  ..  ..  ..  ..  ..  .. 
    22221  ..  ..  ..  +58 ..  ..  ..  ..  ..  ..  ..  ..  ..  ..  ..  .. 
    22317  -72 ..  ..  ..  ..  ..  ..  ..  ..  ..  ..  ..  ..  ..  ..  .. 
    22317  +74 ..  ..  ..  ..  ..  ..  ..  ..  ..  ..  ..  ..  ..  ..  .. 
    22357  ..  ..  ..  ..  +58 ..  ..  ..  ..  ..  ..  ..  ..  ..  ..  .. 
    22361  ..  ..  ..  ..  -57 ..  ..  ..  ..  ..  ..  ..  ..  ..  ..  .. 
    22436  ..  ..  ..  ..  ..  -57 ..  ..  ..  ..  ..  ..  ..  ..  ..  .. 
    22485  ..  ..  ..  ..  ..  +55 ..  ..  ..  ..  ..  ..  ..  ..  ..  .. 
    22613  ..  ..  ..  ..  ..  ..  -57 ..  ..  ..  ..  ..  ..  ..  ..  .. 
    22613  ..  ..  ..  ..  ..  ..  +55 ..  ..  ..  ..  ..  ..  ..  ..  .. 
    22676  ..  ..  ..  ..  +57 ..  ..  ..  ..  ..  ..  ..  ..  ..  ..  .. 
    22680  ..  ..  ..  ..  -58 ..  ..  ..  ..  ..  ..  ..  ..  ..  ..  .. 
    22741  ..  ..  ..  ..  ..  ..  ..  -41 ..  ..  ..  ..  ..  ..  ..  .. 
    22741  ..  ..  ..  ..  ..  ..  ..  +34 ..  ..  ..  ..  ..  ..  ..  .. 
    22797  +70 ..  ..  ..  ..  ..  ..  ..  ..  ..  ..  ..  ..  ..  ..  .. 
    22805  -74 ..  ..  ..  ..  ..  ..  ..  ..  ..  ..  ..  ..  ..  ..  .. 
    22861  ..  ..  ..  ..  ..  ..  ..  ..  +46 ..  ..  ..  ..  ..  ..  .. 
    22995  ..  ..  ..  ..  +58 ..  ..  ..  ..  ..  ..  ..  ..  ..  ..  .. 
    22998  ..  ..  ..  ..  -57 ..  ..  ..  ..  ..  ..  ..  ..  ..  ..  .. 
# bar 7
    23181  ..  ..  ..  +60 ..  ..  ..  ..  ..  ..  ..  ..  ..  ..  ..  .. 
    23200  ..  ..  ..  -58 ..  ..  ..  ..  ..  ..  ..  ..  ..  ..  ..  .. 
    23244  ..  -63 ..  ..  ..  ..  ..  ..  ..  ..  ..  ..  ..  ..  ..  .. 
    23244  ..  +58 ..  ..  ..  ..  ..  ..  ..  ..  ..  ..  ..  ..  ..  .. 
    23317  ..  ..  ..  ..  +60 ..  ..  ..  ..  ..  ..  ..  ..  ..  ..  .. 
    23321  ..  ..  ..  ..  -58 ..  ..  ..  ..  ..  ..  ..  ..  ..  ..  .. 
    23445  ..  ..  ..  ..  ..  +53 ..  ..  ..  ..  ..  ..  ..  ..  ..  .. 
    23464  ..  ..  ..  ..  ..  -55 ..  ..  ..  ..  ..  ..  ..  ..  ..  .. 
    23563  ..  +60 ..  ..  ..  ..  ..  ..  ..  ..  ..  ..  ..  ..  ..  .. 
    23566  ..  -58 ..  ..  ..  ..  ..  ..  ..  ..  ..  ..  ..  ..  ..  .. 
    23573  ..  ..  ..  ..  ..  ..  +53 ..  ..  ..  ..  ..  ..  ..  ..  .. 
    23592  ..  ..  ..  ..  ..  ..  -55 ..  ..  ..  ..  ..  ..  ..  ..  .. 
    23636  ..  ..  ..  ..  +58 ..  ..  ..  ..  ..  ..  ..  ..  ..  ..  .. 
    23640  ..  ..  ..  ..  -60 ..  ..  ..  ..  ..  ..  ..  ..  ..  ..  .. 
    23885  ..  +62 ..  ..  ..  ..  ..  ..  ..  ..  ..  ..  ..  ..  ..  .. 
    23889  ..  -60 ..  ..  ..  ..  ..  ..  ..  ..  ..  ..  ..  ..  ..  .. 
    23955  ..  ..  ..  ..  +60 ..  ..  ..  ..  ..  ..  ..  ..  ..  ..  .. 
    23958  ..  ..  ..  ..  -58 ..  ..  ..  ..  ..  ..  ..  ..  ..  ..  .. 
    24013  ..  ..  +62 ..  ..  ..  ..  ..  ..  ..  ..  ..  ..  ..  ..  .. 
    24051  ..  ..  -63 ..  ..  ..  ..  ..  ..  ..  ..  ..  ..  ..  ..  .. 
    24092  ..  ..  ..  -60 ..  ..  ..  ..  ..  ..  ..  ..  ..  ..  ..  .. 
    24141  ..  ..  ..  +62 ..  ..  ..  ..  ..  ..  ..  ..  ..  ..  ..  .. 
    24204  ..  +63 ..  ..  ..  ..  ..  ..  ..  ..  ..  ..  ..  ..  ..  .. 
    24208  ..  -62 ..  ..  ..  ..  ..  ..  ..  ..  ..  ..  ..  ..  ..  .. 
    24277  ..  ..  ..  ..  +62 ..  ..  ..  ..  ..  ..  ..  ..  ..  ..  .. 
    24281  ..  ..  ..  ..  -60 ..  ..  ..  ..  ..  ..  ..  ..  ..  ..  .. 
    24356  ..  ..  ..  ..  ..  -53 ..  ..  ..  ..  ..  ..  ..  ..  ..  .. 
    24405  ..  ..  ..  ..  ..  +58 ..  ..  ..  ..  ..  ..  ..  ..  ..  .. 
    24523  ..  +65 ..  ..  ..  ..  ..  ..  ..  ..  ..  ..  ..  ..  ..  .. 
    24526  ..  -63 ..  ..  ..  ..  ..  ..  ..  ..  ..  ..  ..  ..  ..  .. 
    24620  -70 ..  ..  ..  ..  ..  ..  ..  ..  ..  ..  ..  ..  ..  ..  .. 
    24621  ..  ..  ..  +63 ..  ..  ..  ..  ..  ..  ..  ..  ..  ..  ..  .. 
    24629  ..  ..  ..  -62 ..  ..  ..  ..  ..  ..  ..  ..  ..  ..  ..  .. 
    24661  ..  ..  ..  ..  ..  ..  ..  -34 ..  ..  ..  ..  ..  ..  ..  .. 
    24731  ..  ..  ..  ..  -62 ..  ..  ..  ..  ..  ..  ..  ..  ..  ..  .. 
    24845  ..  +67 ..  ..  ..  ..  ..  ..  ..  ..  ..  ..  ..  ..  ..  .. 
    24849  ..  -65 ..  ..  ..  ..  ..  ..  ..  ..  ..  ..  ..  ..  ..  .. 
    24885  ..  ..  ..  ..  ..  +59 ..  ..  ..  ..  ..  ..  ..  ..  ..  .. 
    24893  ..  ..  ..  ..  ..  -58 ..  ..  ..  ..  ..  ..  ..  ..  ..  .. 
    24924  ..  ..  -62 ..  ..  ..  ..  ..  ..  ..  ..  ..  ..  ..  ..  .. 
    25164  ..  +68 ..  ..  ..  ..  ..  ..  ..  ..  ..  ..  ..  ..  ..  .. 
    25168  ..  -67 ..  ..  ..  ..  ..  ..  ..  ..  ..  ..  ..  ..  ..  .. 
    25365  ..  ..  ..  ..  ..  +60 ..  ..  ..  ..  ..  ..  ..  ..  ..  .. 
    25373  ..  ..  ..  ..  ..  -59 ..  ..  ..  ..  ..  ..  ..  ..  ..  .. 
    25483  ..  +69 ..  ..  ..  ..  ..  ..  ..  ..  ..  ..  ..  ..  ..  .. 
    25486  ..  -68 ..  ..  ..  ..  ..  ..  ..  ..  ..  ..  ..  ..  ..  .. 
    25581  ..  ..  ..  +64 ..  ..  ..  ..  ..  ..  ..  ..  ..  ..  ..  .. 
    25600  ..  ..  ..  -63 ..  ..  ..  ..  ..  ..  ..  ..  ..  ..  ..  .. 
    25845  ..  ..  ..  ..  ..  +61 ..  ..  ..  ..  ..  ..  ..  ..  ..  .. 
    25853  ..  ..  ..  ..  ..  -60 ..  ..  ..  ..  ..  ..  ..  ..  ..  .. 
    26061  ..  ..  ..  +65 ..  ..  ..  ..  ..  ..  ..  ..  ..  ..  ..  .. 
    26069  ..  ..  ..  -64 ..  ..  ..  ..  ..  ..  ..  ..  ..  ..  ..  .. 
    26090  ..  -69 ..  ..  ..  ..  ..  ..  ..  ..  ..  ..  ..  ..  ..  .. 
    26124  ..  +70 ..  ..  ..  ..  ..  ..  ..  ..  ..  ..  ..  ..  ..  .. 
    26325  ..  ..  ..  ..  ..  +62 ..  ..  ..  ..  ..  ..  ..  ..  ..  .. 
    26333  ..  ..  ..  ..  ..  -61 ..  ..  ..  ..  ..  ..  ..  ..  ..  .. 
    26443  ..  +69 ..  ..  ..  ..  ..  ..  ..  ..  ..  ..  ..  ..  ..  .. 
    26446  ..  -70 ..  ..  ..  ..  ..  ..  ..  ..  ..  ..  ..  ..  ..  .. 
    26637  +77 ..  ..  ..  ..  ..  ..  ..  ..  ..  ..  ..  ..  ..  ..  .. 
    26765  ..  +70 ..  ..  ..  ..  ..  ..  ..  ..  ..  ..  ..  ..  ..  .. 
    26769  ..  -69 ..  ..  ..  ..  ..  ..  ..  ..  ..  ..  ..  ..  ..  .. 
# bar 8
    26893  ..  ..  +62 ..  ..  ..  ..  ..  ..  ..  ..  ..  ..  ..  ..  .. 
    27084  ..  +72 ..  ..  ..  ..  ..  ..  ..  ..  ..  ..  ..  ..  ..  .. 
    27088  ..  -70 ..  ..  ..  ..  ..  ..  ..  ..  ..  ..  ..  ..  ..  .. 
    27157  ..  ..  ..  ..  +62 ..  ..  ..  ..  ..  ..  ..  ..  ..  ..  .. 
    27403  ..  +70 ..  ..  ..  ..  ..  ..  ..  ..  ..  ..  ..  ..  ..  .. 
    27406  ..  -72 ..  ..  ..  ..  ..  ..  ..  ..  ..  ..  ..  ..  ..  .. 
    27853  ..  ..  +65 ..  ..  ..  ..  ..  ..  ..  ..  ..  ..  ..  ..  .. 
    27872  ..  ..  -62 ..  ..  ..  ..  ..  ..  ..  ..  ..  ..  ..  ..  .. 
    27884  ..  ..  ..  -65 ..  ..  ..  ..  ..  ..  ..  ..  ..  ..  ..  .. 
    27981  ..  ..  ..  +65 ..  ..  ..  ..  ..  ..  ..  ..  ..  ..  ..  .. 
    28010  ..  -70 ..  ..  ..  ..  ..  ..  ..  ..  ..  ..  ..  ..  ..  .. 
    28044  ..  +67 ..  ..  ..  ..  ..  ..  ..  ..  ..  ..  ..  ..  ..  .. 
    28148  ..  ..  ..  ..  ..  -62 ..  ..  ..  ..  ..  ..  ..  ..  ..  .. 
    28363  ..  +69 ..  ..  ..  ..  ..  ..  ..  ..  ..  ..  ..  ..  ..  .. 
    28366  ..  -67 ..  ..  ..  ..  ..  ..  ..  ..  ..  ..  ..  ..  ..  .. 
    28557  +74 ..  ..  ..  ..  ..  ..  ..  ..  ..  ..  ..  ..  ..  ..  .. 
    28595  -77 ..  ..  ..  ..  ..  ..  ..  ..  ..  ..  ..  ..  ..  ..  .. 
    28685  ..  +70 ..  ..  ..  ..  ..  ..  ..  ..  ..  ..  ..  ..  ..  .. 
    28689  ..  -69 ..  ..  ..  ..  ..  ..  ..  ..  ..  ..  ..  ..  ..  .. 
    28813  ..  ..  +70 ..  ..  ..  ..  ..  ..  ..  ..  ..  ..  ..  ..  .. 
    28832  ..  ..  -65 ..  ..  ..  ..  ..  ..  ..  ..  ..  ..  ..  ..  .. 
    29004  ..  +72 ..  ..  ..  ..  ..  ..  ..  ..  ..  ..  ..  ..  ..  .. 
    29008  ..  -70 ..  ..  ..  ..  ..  ..  ..  ..  ..  ..  ..  ..  ..  .. 
    29323  ..  +70 ..  ..  ..  ..  ..  ..  ..  ..  ..  ..  ..  ..  ..  .. 
    29326  ..  -72 ..  ..  ..  ..  ..  ..  ..  ..  ..  ..  ..  ..  ..  .. 
    29517  +77 ..  ..  ..  ..  ..  ..  ..  ..  ..  ..  ..  ..  ..  ..  .. 
    29536  -74 ..  ..  ..  ..  ..  ..  ..  ..  ..  ..  ..  ..  ..  ..  .. 
    29724  ..  ..  -70 ..  ..  ..  ..  ..  ..  ..  ..  ..  ..  ..  ..  .. 
    29773  ..  ..  +70 ..  ..  ..  ..  ..  ..  ..  ..  ..  ..  ..  ..  .. 
    29901  ..  ..  ..  -65 ..  ..  ..  ..  ..  ..  ..  ..  ..  ..  ..  .. 
    29901  ..  ..  ..  +63 ..  ..  ..  ..  ..  ..  ..  ..  ..  ..  ..  .. 
    29930  ..  -70 ..  ..  ..  ..  ..  ..  ..  ..  ..  ..  ..  ..  ..  .. 
    29956  ..  ..  ..  ..  ..  ..  -53 ..  ..  ..  ..  ..  ..  ..  ..  .. 
    29964  ..  +72 ..  ..  ..  ..  ..  ..  ..  ..  ..  ..  ..  ..  ..  .. 
    30037  ..  ..  ..  ..  -62 ..  ..  ..  ..  ..  ..  ..  ..  ..  ..  .. 
    30037  ..  ..  ..  ..  +60 ..  ..  ..  ..  ..  ..  ..  ..  ..  ..  .. 
    30283  ..  +70 ..  ..  ..  ..  ..  ..  ..  ..  ..  ..  ..  ..  ..  .. 
    30286  ..  -72 ..  ..  ..  ..  ..  ..  ..  ..  ..  ..  ..  ..  ..  .. 
    30293  ..  ..  ..  ..  ..  ..  +53 ..  ..  ..  ..  ..  ..  ..  ..  .. 
    30421  ..  ..  ..  ..  ..  ..  ..  +46 ..  ..  ..  ..  ..  ..  ..  .. 
    30541  ..  ..  ..  ..  ..  ..  ..  ..  -46 ..  ..  ..  ..  ..  ..  .. 
    30541  ..  ..  ..  ..  ..  ..  ..  ..  +63 ..  ..  ..  ..  ..  ..  .. 
    30605  ..  +67 ..  ..  ..  ..  ..  ..  ..  ..  ..  ..  ..  ..  ..  .. 
    30609  ..  -70 ..  ..  ..  ..  ..  ..  ..  ..  ..  ..  ..  ..  ..  .. 
# bar 9
    30924  ..  +69 ..  ..  ..  ..  ..  ..  ..  ..  ..  ..  ..  ..  ..  .. 
    30928  ..  -67 ..  ..  ..  ..  ..  ..  ..  ..  ..  ..  ..  ..  ..  .. 
    31125  ..  ..  ..  ..  ..  +53 ..  ..  ..  ..  ..  ..  ..  ..  ..  .. 
    31243  ..  +70 ..  ..  ..  ..  ..  ..  ..  ..  ..  ..  ..  ..  ..  .. 
    31246  ..  -69 ..  ..  ..  ..  ..  ..  ..  ..  ..  ..  ..  ..  ..  .. 
    31565  ..  +69 ..  ..  ..  ..  ..  ..  ..  ..  ..  ..  ..  ..  ..  .. 
    31569  ..  -70 ..  ..  ..  ..  ..  ..  ..  ..  ..  ..  ..  ..  ..  .. 
    31693  ..  ..  +69 ..  ..  ..  ..  ..  ..  ..  ..  ..  ..  ..  ..  .. 
    31731  ..  ..  -70 ..  ..  ..  ..  ..  ..  ..  ..  ..  ..  ..  ..  .. 
    31884  ..  +70 ..  ..  ..  ..  ..  ..  ..  ..  ..  ..  ..  ..  ..  .. 
    31888  ..  -69 ..  ..  ..  ..  ..  ..  ..  ..  ..  ..  ..  ..  ..  .. 
    32085  ..  ..  ..  ..  ..  +60 ..  ..  ..  ..  ..  ..  ..  ..  ..  .. 
    32104  ..  ..  ..  ..  ..  -53 ..  ..  ..  ..  ..  ..  ..  ..  ..  .. 
    32203  ..  +69 ..  ..  ..  ..  ..  ..  ..  ..  ..  ..  ..  ..  ..  .. 
    32206  ..  -70 ..  ..  ..  ..  ..  ..  ..  ..  ..  ..  ..  ..  ..  .. 
    32251  -77 ..  ..  ..  ..  ..  ..  ..  ..  ..  ..  ..  ..  ..  ..  .. 
    32397  +77 ..  ..  ..  ..  ..  ..  ..  ..  ..  ..  ..  ..  ..  ..  .. 
    32810  ..  -69 ..  ..  ..  ..  ..  ..  ..  ..  ..  ..  ..  ..  ..  .. 
    32844  ..  +65 ..  ..  ..  ..  ..  ..  ..  ..  ..  ..  ..  ..  ..  .. 
    33133  ..  ..  +67 ..  ..  ..  ..  ..  ..  ..  ..  ..  ..  ..  ..  .. 
    33159  ..  ..  -69 ..  ..  ..  ..  ..  ..  ..  ..  ..  ..  ..  ..  .. 
    33163  ..  +67 ..  ..  ..  ..  ..  ..  ..  ..  ..  ..  ..  ..  ..  .. 
    33166  ..  -65 ..  ..  ..  ..  ..  ..  ..  ..  ..  ..  ..  ..  ..  .. 
    33261  ..  ..  ..  +62 ..  ..  ..  ..  ..  ..  ..  ..  ..  ..  ..  .. 
    33325  ..  ..  ..  -63 ..  ..  ..  ..  ..  ..  ..  ..  ..  ..  ..  .. 
    33397  ..  ..  ..  ..  +62 ..  ..  ..  ..  ..  ..  ..  ..  ..  ..  .. 
    33461  ..  ..  ..  ..  -60 ..  ..  ..  ..  ..  ..  ..  ..  ..  ..  .. 
    33485  ..  +69 ..  ..  ..  ..  ..  ..  ..  ..  ..  ..  ..  ..  ..  .. 
    33489  ..  -67 ..  ..  ..  ..  ..  ..  ..  ..  ..  ..  ..  ..  ..  .. 
    33525  ..  ..  ..  ..  ..  +62 ..  ..  ..  ..  ..  ..  ..  ..  ..  .. 
    33551  ..  ..  ..  ..  ..  -60 ..  ..  ..  ..  ..  ..  ..  ..  ..  .. 
    33587  ..  ..  -67 ..  ..  ..  ..  ..  ..  ..  ..  ..  ..  ..  ..  .. 
    33613  ..  ..  +69 ..  ..  ..  ..  ..  ..  ..  ..  ..  ..  ..  ..  .. 
    33715  ..  ..  ..  -62 ..  ..  ..  ..  ..  ..  ..  ..  ..  ..  ..  .. 
    33741  ..  ..  ..  +63 ..  ..  ..  ..  ..  ..  ..  ..  ..  ..  ..  .. 
    33804  ..  +70 ..  ..  ..  ..  ..  ..  ..  ..  ..  ..  ..  ..  ..  .. 
    33808  ..  -69 ..  ..  ..  ..  ..  ..  ..  ..  ..  ..  ..  ..  ..  .. 
    33837  +79 ..  ..  ..  ..  ..  ..  ..  ..  ..  ..  ..  ..  ..  ..  .. 
    33851  ..  ..  ..  ..  -62 ..  ..  ..  ..  ..  ..  ..  ..  ..  ..  .. 
    33863  -77 ..  ..  ..  ..  ..  ..  ..  ..  ..  ..  ..  ..  ..  ..  .. 
    33877  ..  ..  ..  ..  +63 ..  ..  ..  ..  ..  ..  ..  ..  ..  ..  .. 
    34005  ..  ..  ..  ..  ..  +60 ..  ..  ..  ..  ..  ..  ..  ..  ..  .. 
    34013  ..  ..  ..  ..  ..  -62 ..  ..  ..  ..  ..  ..  ..  ..  ..  .. 
    34123  ..  +69 ..  ..  ..  ..  ..  ..  ..  ..  ..  ..  ..  ..  ..  .. 
    34126  ..  -70 ..  ..  ..  ..  ..  ..  ..  ..  ..  ..  ..  ..  ..  .. 
    34317  +77 ..  ..  ..  ..  ..  ..  ..  ..  ..  ..  ..  ..  ..  ..  .. 
    34325  -79 ..  ..  ..  ..  ..  ..  ..  ..  ..  ..  ..  ..  ..  ..  .. 
# bar 10
    34730  ..  -69 ..  ..  ..  ..  ..  ..  ..  ..  ..  ..  ..  ..  ..  .. 
    34764  ..  +70 ..  ..  ..  ..  ..  ..  ..  ..  ..  ..  ..  ..  ..  .. 
    34797  +75 ..  ..  ..  ..  ..  ..  ..  ..  ..  ..  ..  ..  ..  ..  .. 
    34805  -77 ..  ..  ..  ..  ..  ..  ..  ..  ..  ..  ..  ..  ..  ..  .. 
    34837  ..  ..  ..  ..  +65 ..  ..  ..  ..  ..  ..  ..  ..  ..  ..  .. 
    34856  ..  ..  ..  ..  -63 ..  ..  ..  ..  ..  ..  ..  ..  ..  ..  .. 
    35083  ..  +69 ..  ..  ..  ..  ..  ..  ..  ..  ..  ..  ..  ..  ..  .. 
    35086  ..  -70 ..  ..  ..  ..  ..  ..  ..  ..  ..  ..  ..  ..  ..  .. 
    35277  +77 ..  ..  ..  ..  ..  ..  ..  ..  ..  ..  ..  ..  ..  ..  .. 
    35285  -75 ..  ..  ..  ..  ..  ..  ..  ..  ..  ..  ..  ..  ..  ..  .. 
    35405  ..  +68 ..  ..  ..  ..  ..  ..  ..  ..  ..  ..  ..  ..  ..  .. 
    35409  ..  -69 ..  ..  ..  ..  ..  ..  ..  ..  ..  ..  ..  ..  ..  .. 
    35533  ..  ..  -69 ..  ..  ..  ..  ..  ..  ..  ..  ..  ..  ..  ..  .. 
    35533  ..  ..  +68 ..  ..  ..  ..  ..  ..  ..  ..  ..  ..  ..  ..  .. 
    35573  ..  ..  ..  ..  ..  ..  -53 ..  ..  ..  ..  ..  ..  ..  ..  .. 
    35573  ..  ..  ..  ..  ..  ..  +55 ..  ..  ..  ..  ..  ..  ..  ..  .. 
    35724  ..  +70 ..  ..  ..  ..  ..  ..  ..  ..  ..  ..  ..  ..  ..  .. 
    35728  ..  -68 ..  ..  ..  ..  ..  ..  ..  ..  ..  ..  ..  ..  ..  .. 
    35828  ..  ..  ..  ..  ..  -60 ..  ..  ..  ..  ..  ..  ..  ..  ..  .. 
    35925  ..  ..  ..  ..  ..  +59 ..  ..  ..  ..  ..  ..  ..  ..  ..  .. 
    36043  ..  +68 ..  ..  ..  ..  ..  ..  ..  ..  ..  ..  ..  ..  ..  .. 
    36046  ..  -70 ..  ..  ..  ..  ..  ..  ..  ..  ..  ..  ..  ..  ..  .. 
    36053  ..  ..  ..  ..  ..  ..  +56 ..  ..  ..  ..  ..  ..  ..  ..  .. 
    36061  ..  ..  ..  ..  ..  ..  -55 ..  ..  ..  ..  ..  ..  ..  ..  .. 
    36621  ..  ..  ..  +62 ..  ..  ..  ..  ..  ..  ..  ..  ..  ..  ..  .. 
    36650  ..  -68 ..  ..  ..  ..  ..  ..  ..  ..  ..  ..  ..  ..  ..  .. 
    36677  ..  ..  ..  -63 ..  ..  ..  ..  ..  ..  ..  ..  ..  ..  ..  .. 
    36684  ..  +67 ..  ..  ..  ..  ..  ..  ..  ..  ..  ..  ..  ..  ..  .. 
    37003  ..  +68 ..  ..  ..  ..  ..  ..  ..  ..  ..  ..  ..  ..  ..  .. 
    37006  ..  -67 ..  ..  ..  ..  ..  ..  ..  ..  ..  ..  ..  ..  ..  .. 
    37261  ..  ..  ..  ..  ..  ..  ..  ..  +62 ..  ..  ..  ..  ..  ..  .. 
    37325  ..  +67 ..  ..  ..  ..  ..  ..  ..  ..  ..  ..  ..  ..  ..  .. 
    37329  ..  -68 ..  ..  ..  ..  ..  ..  ..  ..  ..  ..  ..  ..  ..  .. 
    37365  ..  ..  ..  ..  ..  +58 ..  ..  ..  ..  ..  ..  ..  ..  ..  .. 
    37391  ..  ..  ..  ..  ..  -59 ..  ..  ..  ..  ..  ..  ..  ..  ..  .. 
    37392  ..  ..  ..  ..  ..  ..  ..  ..  -63 ..  ..  ..  ..  ..  ..  .. 
    37453  ..  ..  -68 ..  ..  ..  ..  ..  ..  ..  ..  ..  ..  ..  ..  .. 
    37453  ..  ..  +67 ..  ..  ..  ..  ..  ..  ..  ..  ..  ..  ..  ..  .. 
    37532  ..  ..  ..  -62 ..  ..  ..  ..  ..  ..  ..  ..  ..  ..  ..  .. 
    37557  -77 ..  ..  ..  ..  ..  ..  ..  ..  ..  ..  ..  ..  ..  ..  .. 
    37571  ..  ..  ..  ..  -65 ..  ..  ..  ..  ..  ..  ..  ..  ..  ..  .. 
    37581  ..  ..  ..  +63 ..  ..  ..  ..  ..  ..  ..  ..  ..  ..  ..  .. 
    37644  ..  +68 ..  ..  ..  ..  ..  ..  ..  ..  ..  ..  ..  ..  ..  .. 
    37648  ..  -67 ..  ..  ..  ..  ..  ..  ..  ..  ..  ..  ..  ..  ..  .. 
    37677  +75 ..  ..  ..  ..  ..  ..  ..  ..  ..  ..  ..  ..  ..  ..  .. 
    37717  ..  ..  ..  ..  +58 ..  ..  ..  ..  ..  ..  ..  ..  ..  ..  .. 
    37819  ..  ..  ..  ..  ..  -58 ..  ..  ..  ..  ..  ..  ..  ..  ..  .. 
    37845  ..  ..  ..  ..  ..  +58 ..  ..  ..  ..  ..  ..  ..  ..  ..  .. 
    37876  ..  ..  ..  ..  ..  ..  -56 ..  ..  ..  ..  ..  ..  ..  ..  .. 
    37963  ..  +67 ..  ..  ..  ..  ..  ..  ..  ..  ..  ..  ..  ..  ..  .. 
    37966  ..  -68 ..  ..  ..  ..  ..  ..  ..  ..  ..  ..  ..  ..  ..  .. 
    37973  ..  ..  ..  ..  ..  ..  +55 ..  ..  ..  ..  ..  ..  ..  ..  .. 
    38101  ..  ..  ..  ..  ..  ..  ..  -46 ..  ..  ..  ..  ..  ..  ..  .. 
    38101  ..  ..  ..  ..  ..  ..  ..  +46 ..  ..  ..  ..  ..  ..  ..  .. 
    38172  ..  ..  ..  ..  ..  ..  ..  ..  -62 ..  ..  ..  ..  ..  ..  .. 
    38221  ..  ..  ..  ..  ..  ..  ..  ..  +63 ..  ..  ..  ..  ..  ..  .. 
# bar 11
    38570  ..  -67 ..  ..  ..  ..  ..  ..  ..  ..  ..  ..  ..  ..  ..  .. 
    38604  ..  +66 ..  ..  ..  ..  ..  ..  ..  ..  ..  ..  ..  ..  ..  .. 
    38637  +74 ..  ..  ..  ..  ..  ..  ..  ..  ..  ..  ..  ..  ..  ..  .. 
    38656  -75 ..  ..  ..  ..  ..  ..  ..  ..  ..  ..  ..  ..  ..  ..  .. 
    38923  ..  +67 ..  ..  ..  ..  ..  ..  ..  ..  ..  ..  ..  ..  ..  .. 
    38926  ..  -66 ..  ..  ..  ..  ..  ..  ..  ..  ..  ..  ..  ..  ..  .. 
    39117  +75 ..  ..  ..  ..  ..  ..  ..  ..  ..  ..  ..  ..  ..  ..  .. 
    39125  -74 ..  ..  ..  ..  ..  ..  ..  ..  ..  ..  ..  ..  ..  ..  .. 
    39245  ..  +66 ..  ..  ..  ..  ..  ..  ..  ..  ..  ..  ..  ..  ..  .. 
    39249  ..  -67 ..  ..  ..  ..  ..  ..  ..  ..  ..  ..  ..  ..  ..  .. 
    39373  ..  ..  -67 ..  ..  ..  ..  ..  ..  ..  ..  ..  ..  ..  ..  .. 
    39373  ..  ..  +66 ..  ..  ..  ..  ..  ..  ..  ..  ..  ..  ..  ..  .. 
    39564  ..  +67 ..  ..  ..  ..  ..  ..  ..  ..  ..  ..  ..  ..  ..  .. 
    39568  ..  -66 ..  ..  ..  ..  ..  ..  ..  ..  ..  ..  ..  ..  ..  .. 
    39883  ..  +66 ..  ..  ..  ..  ..  ..  ..  ..  ..  ..  ..  ..  ..  .. 
    39886  ..  -67 ..  ..  ..  ..  ..  ..  ..  ..  ..  ..  ..  ..  ..  .. 
    39893  ..  ..  ..  ..  ..  ..  +54 ..  ..  ..  ..  ..  ..  ..  ..  .. 
    39931  ..  ..  ..  ..  ..  ..  -55 ..  ..  ..  ..  ..  ..  ..  ..  .. 
    39981  ..  ..  ..  +62 ..  ..  ..  ..  ..  ..  ..  ..  ..  ..  ..  .. 
    40026  ..  ..  ..  -63 ..  ..  ..  ..  ..  ..  ..  ..  ..  ..  ..  .. 
    40490  ..  -66 ..  ..  ..  ..  ..  ..  ..  ..  ..  ..  ..  ..  ..  .. 
    40524  ..  +65 ..  ..  ..  ..  ..  ..  ..  ..  ..  ..  ..  ..  ..  .. 
    40597  ..  ..  ..  ..  +57 ..  ..  ..  ..  ..  ..  ..  ..  ..  ..  .. 
    40621  ..  ..  ..  ..  ..  ..  ..  ..  +62 ..  ..  ..  ..  ..  ..  .. 
    40653  ..  ..  ..  ..  -58 ..  ..  ..  ..  ..  ..  ..  ..  ..  ..  .. 
    40666  ..  ..  ..  ..  ..  ..  ..  ..  -63 ..  ..  ..  ..  ..  ..  .. 
    40725  ..  ..  ..  ..  ..  +57 ..  ..  ..  ..  ..  ..  ..  ..  ..  .. 
    40781  ..  ..  ..  ..  ..  -58 ..  ..  ..  ..  ..  ..  ..  ..  ..  .. 
    40843  ..  +66 ..  ..  ..  ..  ..  ..  ..  ..  ..  ..  ..  ..  ..  .. 
    40941  ..  ..  ..  +60 ..  ..  ..  ..  ..  ..  ..  ..  ..  ..  ..  .. 
    40960  ..  ..  ..  -62 ..  ..  ..  ..  ..  ..  ..  ..  ..  ..  ..  .. 
    41165  ..  -66 ..  ..  ..  ..  ..  ..  ..  ..  ..  ..  ..  ..  ..  .. 
    41165  ..  +67 ..  ..  ..  ..  ..  ..  ..  ..  ..  ..  ..  ..  ..  .. 
    41293  ..  ..  -66 ..  ..  ..  ..  ..  ..  ..  ..  ..  ..  ..  ..  .. 
    41293  ..  ..  +67 ..  ..  ..  ..  ..  ..  ..  ..  ..  ..  ..  ..  .. 
    41395  ..  ..  ..  -60 ..  ..  ..  ..  ..  ..  ..  ..  ..  ..  ..  .. 
    41397  -75 ..  ..  ..  ..  ..  ..  ..  ..  ..  ..  ..  ..  ..  ..  .. 
    41421  ..  ..  ..  +62 ..  ..  ..  ..  ..  ..  ..  ..  ..  ..  ..  .. 
    41484  ..  +69 ..  ..  ..  ..  ..  ..  ..  ..  ..  ..  ..  ..  ..  .. 
    41488  ..  -67 ..  ..  ..  ..  ..  ..  ..  ..  ..  ..  ..  ..  ..  .. 
    41508  ..  ..  ..  ..  -57 ..  ..  ..  ..  ..  ..  ..  ..  ..  ..  .. 
    41517  +74 ..  ..  ..  ..  ..  ..  ..  ..  ..  ..  ..  ..  ..  ..  .. 
    41557  ..  ..  ..  ..  +58 ..  ..  ..  ..  ..  ..  ..  ..  ..  ..  .. 
    41581  ..  ..  ..  ..  ..  ..  ..  ..  +60 ..  ..  ..  ..  ..  ..  .. 
    41600  ..  ..  ..  ..  ..  ..  ..  ..  -62 ..  ..  ..  ..  ..  ..  .. 
    41636  ..  ..  ..  ..  ..  -57 ..  ..  ..  ..  ..  ..  ..  ..  ..  .. 
    41685  ..  ..  ..  ..  ..  +55 ..  ..  ..  ..  ..  ..  ..  ..  ..  .. 
    41716  ..  ..  ..  ..  ..  ..  -54 ..  ..  ..  ..  ..  ..  ..  ..  .. 
    41803  ..  +67 ..  ..  ..  ..  ..  ..  ..  ..  ..  ..  ..  ..  ..  .. 
    41806  ..  -69 ..  ..  ..  ..  ..  ..  ..  ..  ..  ..  ..  ..  ..  .. 
    41813  ..  ..  ..  ..  ..  ..  +55 ..  ..  ..  ..  ..  ..  ..  ..  .. 
    41941  ..  ..  ..  ..  ..  ..  ..  -46 ..  ..  ..  ..  ..  ..  ..  .. 
    41941  ..  ..  ..  ..  ..  ..  ..  +46 ..  ..  ..  ..  ..  ..  ..  .. 
    42035  ..  ..  ..  ..  ..  ..  ..  ..  -60 ..  ..  ..  ..  ..  ..  .. 
    42061  ..  ..  ..  ..  ..  ..  ..  ..  +62 ..  ..  ..  ..  ..  ..  .. 
    42125  ..  -67 ..  ..  ..  ..  ..  ..  ..  ..  ..  ..  ..  ..  ..  .. 
# bar 12
    42253  ..  ..  +65 ..  ..  ..  ..  ..  ..  ..  ..  ..  ..  ..  ..  .. 
    42272  ..  ..  -67 ..  ..  ..  ..  ..  ..  ..  ..  ..  ..  ..  ..  .. 
    42444  ..  -65 ..  ..  ..  ..  ..  ..  ..  ..  ..  ..  ..  ..  ..  .. 
    42444  ..  +67 ..  ..  ..  ..  ..  ..  ..  ..  ..  ..  ..  ..  ..  .. 
    42477  +72 ..  ..  ..  ..  ..  ..  ..  ..  ..  ..  ..  ..  ..  ..  .. 
    42496  -74 ..  ..  ..  ..  ..  ..  ..  ..  ..  ..  ..  ..  ..  ..  .. 
    42763  ..  +65 ..  ..  ..  ..  ..  ..  ..  ..  ..  ..  ..  ..  ..  .. 
    42766  ..  -67 ..  ..  ..  ..  ..  ..  ..  ..  ..  ..  ..  ..  ..  .. 
    42773  ..  ..  ..  ..  ..  ..  -55 ..  ..  ..  ..  ..  ..  ..  ..  .. 
    42957  +74 ..  ..  ..  ..  ..  ..  ..  ..  ..  ..  ..  ..  ..  ..  .. 
    42965  -72 ..  ..  ..  ..  ..  ..  ..  ..  ..  ..  ..  ..  ..  ..  .. 
    43370  ..  -65 ..  ..  ..  ..  ..  ..  ..  ..  ..  ..  ..  ..  ..  .. 
    43404  ..  +67 ..  ..  ..  ..  ..  ..  ..  ..  ..  ..  ..  ..  ..  .. 
    43437  +72 ..  ..  ..  ..  ..  ..  ..  ..  ..  ..  ..  ..  ..  ..  .. 
    43445  -74 ..  ..  ..  ..  ..  ..  ..  ..  ..  ..  ..  ..  ..  ..  .. 
    43723  ..  +65 ..  ..  ..  ..  ..  ..  ..  ..  ..  ..  ..  ..  ..  .. 
    43726  ..  -67 ..  ..  ..  ..  ..  ..  ..  ..  ..  ..  ..  ..  ..  .. 
    44045  ..  +64 ..  ..  ..  ..  ..  ..  ..  ..  ..  ..  ..  ..  ..  .. 
    44049  ..  -65 ..  ..  ..  ..  ..  ..  ..  ..  ..  ..  ..  ..  ..  .. 
    44173  ..  ..  +64 ..  ..  ..  ..  ..  ..  ..  ..  ..  ..  ..  ..  .. 
    44211  ..  ..  -65 ..  ..  ..  ..  ..  ..  ..  ..  ..  ..  ..  ..  .. 
    44301  ..  ..  ..  +60 ..  ..  ..  ..  ..  ..  ..  ..  ..  ..  ..  .. 
    44357  ..  ..  ..  -62 ..  ..  ..  ..  ..  ..  ..  ..  ..  ..  ..  .. 
    44364  ..  +65 ..  ..  ..  ..  ..  ..  ..  ..  ..  ..  ..  ..  ..  .. 
    44368  ..  -64 ..  ..  ..  ..  ..  ..  ..  ..  ..  ..  ..  ..  ..  .. 
    44397  +70 ..  ..  ..  ..  ..  ..  ..  ..  ..  ..  ..  ..  ..  ..  .. 
    44416  -72 ..  ..  ..  ..  ..  ..  ..  ..  ..  ..  ..  ..  ..  ..  .. 
    44437  ..  ..  ..  ..  +55 ..  ..  ..  ..  ..  ..  ..  ..  ..  ..  .. 
    44493  ..  ..  ..  ..  -58 ..  ..  ..  ..  ..  ..  ..  ..  ..  ..  .. 
    44683  ..  +64 ..  ..  ..  ..  ..  ..  ..  ..  ..  ..  ..  ..  ..  .. 
    44686  ..  -65 ..  ..  ..  ..  ..  ..  ..  ..  ..  ..  ..  ..  ..  .. 
    44877  +72 ..  ..  ..  ..  ..  ..  ..  ..  ..  ..  ..  ..  ..  ..  .. 
    44885  -70 ..  ..  ..  ..  ..  ..  ..  ..  ..  ..  ..  ..  ..  ..  .. 
    44941  ..  ..  ..  ..  ..  ..  ..  ..  +60 ..  ..  ..  ..  ..  ..  .. 
    44997  ..  ..  ..  ..  ..  ..  ..  ..  -62 ..  ..  ..  ..  ..  ..  .. 
    45005  ..  +63 ..  ..  ..  ..  ..  ..  ..  ..  ..  ..  ..  ..  ..  .. 
    45009  ..  -64 ..  ..  ..  ..  ..  ..  ..  ..  ..  ..  ..  ..  ..  .. 
    45084  ..  ..  -64 ..  ..  ..  ..  ..  ..  ..  ..  ..  ..  ..  ..  .. 
    45133  ..  ..  +63 ..  ..  ..  ..  ..  ..  ..  ..  ..  ..  ..  ..  .. 
    45212  ..  ..  ..  -60 ..  ..  ..  ..  ..  ..  ..  ..  ..  ..  ..  .. 
    45261  ..  ..  ..  +58 ..  ..  ..  ..  ..  ..  ..  ..  ..  ..  ..  .. 
    45324  ..  +65 ..  ..  ..  ..  ..  ..  ..  ..  ..  ..  ..  ..  ..  .. 
    45328  ..  -63 ..  ..  ..  ..  ..  ..  ..  ..  ..  ..  ..  ..  ..  .. 
    45348  ..  ..  ..  ..  -55 ..  ..  ..  ..  ..  ..  ..  ..  ..  ..  .. 
    45357  +74 ..  ..  ..  ..  ..  ..  ..  ..  ..  ..  ..  ..  ..  ..  .. 
    45365  -72 ..  ..  ..  ..  ..  ..  ..  ..  ..  ..  ..  ..  ..  ..  .. 
    45397  ..  ..  ..  ..  +60 ..  ..  ..  ..  ..  ..  ..  ..  ..  ..  .. 
    45643  ..  +63 ..  ..  ..  ..  ..  ..  ..  ..  ..  ..  ..  ..  ..  .. 
    45646  ..  -65 ..  ..  ..  ..  ..  ..  ..  ..  ..  ..  ..  ..  ..  .. 
    45837  +72 ..  ..  ..  ..  ..  ..  ..  ..  ..  ..  ..  ..  ..  ..  .. 
    45845  -74 ..  ..  ..  ..  ..  ..  ..  ..  ..  ..  ..  ..  ..  ..  .. 
    45852  ..  ..  ..  ..  ..  ..  ..  ..  -60 ..  ..  ..  ..  ..  ..  .. 
    45901  ..  ..  ..  ..  ..  ..  ..  ..  +58 ..  ..  ..  ..  ..  ..  .. 
# bar 13
    46250  ..  -63 ..  ..  ..  ..  ..  ..  ..  ..  ..  ..  ..  ..  ..  .. 
    46284  ..  +60 ..  ..  ..  ..  ..  ..  ..  ..  ..  ..  ..  ..  ..  .. 
    46485  ..  ..  ..  ..  ..  -55 ..  ..  ..  ..  ..  ..  ..  ..  ..  .. 
    46485  ..  ..  ..  ..  ..  +54 ..  ..  ..  ..  ..  ..  ..  ..  ..  .. 
    46603  ..  +62 ..  ..  ..  ..  ..  ..  ..  ..  ..  ..  ..  ..  ..  .. 
    46606  ..  -60 ..  ..  ..  ..  ..  ..  ..  ..  ..  ..  ..  ..  ..  .. 
    46925  ..  +63 ..  ..  ..  ..  ..  ..  ..  ..  ..  ..  ..  ..  ..  .. 
    46929  ..  -62 ..  ..  ..  ..  ..  ..  ..  ..  ..  ..  ..  ..  ..  .. 
    47181  ..  ..  ..  +57 ..  ..  ..  ..  ..  ..  ..  ..  ..  ..  ..  .. 
    47202  -72 ..  ..  ..  ..  ..  ..  ..  ..  ..  ..  ..  ..  ..  ..  .. 
    47219  ..  ..  ..  -58 ..  ..  ..  ..  ..  ..  ..  ..  ..  ..  ..  .. 
    47244  ..  +62 ..  ..  ..  ..  ..  ..  ..  ..  ..  ..  ..  ..  ..  .. 
    47248  ..  -63 ..  ..  ..  ..  ..  ..  ..  ..  ..  ..  ..  ..  ..  .. 
    47277  +69 ..  ..  ..  ..  ..  ..  ..  ..  ..  ..  ..  ..  ..  ..  .. 
    47445  ..  ..  ..  ..  ..  +53 ..  ..  ..  ..  ..  ..  ..  ..  ..  .. 
    47464  ..  ..  ..  ..  ..  -54 ..  ..  ..  ..  ..  ..  ..  ..  ..  .. 
    47563  ..  +63 ..  ..  ..  ..  ..  ..  ..  ..  ..  ..  ..  ..  ..  .. 
    47566  ..  -62 ..  ..  ..  ..  ..  ..  ..  ..  ..  ..  ..  ..  ..  .. 
    47757  +70 ..  ..  ..  ..  ..  ..  ..  ..  ..  ..  ..  ..  ..  ..  .. 
    47765  -69 ..  ..  ..  ..  ..  ..  ..  ..  ..  ..  ..  ..  ..  ..  .. 
    47821  ..  ..  ..  ..  ..  ..  ..  ..  +57 ..  ..  ..  ..  ..  ..  .. 
    47859  ..  ..  ..  ..  ..  ..  ..  ..  -58 ..  ..  ..  ..  ..  ..  .. 
    48204  ..  +65 ..  ..  ..  ..  ..  ..  ..  ..  ..  ..  ..  ..  ..  .. 
    48215  ..  -63 ..  ..  ..  ..  ..  ..  ..  ..  ..  ..  ..  ..  ..  .. 
    48237  +72 ..  ..  ..  ..  ..  ..  ..  ..  ..  ..  ..  ..  ..  ..  .. 
    48245  -70 ..  ..  ..  ..  ..  ..  ..  ..  ..  ..  ..  ..  ..  ..  .. 
    48277  ..  ..  ..  ..  +53 ..  ..  ..  ..  ..  ..  ..  ..  ..  ..  .. 
    48333  ..  ..  ..  ..  -60 ..  ..  ..  ..  ..  ..  ..  ..  ..  ..  .. 
    48523  ..  +67 ..  ..  ..  ..  ..  ..  ..  ..  ..  ..  ..  ..  ..  .. 
    48526  ..  -65 ..  ..  ..  ..  ..  ..  ..  ..  ..  ..  ..  ..  ..  .. 
    48717  +74 ..  ..  ..  ..  ..  ..  ..  ..  ..  ..  ..  ..  ..  ..  .. 
    48725  -72 ..  ..  ..  ..  ..  ..  ..  ..  ..  ..  ..  ..  ..  ..  .. 
    48781  ..  ..  ..  ..  ..  ..  ..  ..  +63 ..  ..  ..  ..  ..  ..  .. 
    48800  ..  ..  ..  ..  ..  ..  ..  ..  -57 ..  ..  ..  ..  ..  ..  .. 
    48973  ..  ..  +62 ..  ..  ..  ..  ..  ..  ..  ..  ..  ..  ..  ..  .. 
    49004  ..  ..  ..  -57 ..  ..  ..  ..  ..  ..  ..  ..  ..  ..  ..  .. 
    49048  ..  ..  -63 ..  ..  ..  ..  ..  ..  ..  ..  ..  ..  ..  ..  .. 
    49101  ..  ..  ..  +58 ..  ..  ..  ..  ..  ..  ..  ..  ..  ..  ..  .. 
    49130  ..  -67 ..  ..  ..  ..  ..  ..  ..  ..  ..  ..  ..  ..  ..  .. 
    49164  ..  +65 ..  ..  ..  ..  ..  ..  ..  ..  ..  ..  ..  ..  ..  .. 
    49197  +75 ..  ..  ..  ..  ..  ..  ..  ..  ..  ..  ..  ..  ..  ..  .. 
    49205  -74 ..  ..  ..  ..  ..  ..  ..  ..  ..  ..  ..  ..  ..  ..  .. 
    49483  ..  +67 ..  ..  ..  ..  ..  ..  ..  ..  ..  ..  ..  ..  ..  .. 
    49486  ..  -65 ..  ..  ..  ..  ..  ..  ..  ..  ..  ..  ..  ..  ..  .. 
    49493  ..  ..  ..  ..  ..  ..  +53 ..  ..  ..  ..  ..  ..  ..  ..  .. 
    49621  ..  ..  ..  ..  ..  ..  ..  -46 ..  ..  ..  ..  ..  ..  ..  .. 
    49621  ..  ..  ..  ..  ..  ..  ..  +46 ..  ..  ..  ..  ..  ..  ..  .. 
    49677  +77 ..  ..  ..  ..  ..  ..  ..  ..  ..  ..  ..  ..  ..  ..  .. 
    49685  -75 ..  ..  ..  ..  ..  ..  ..  ..  ..  ..  ..  ..  ..  ..  .. 
    49692  ..  ..  ..  ..  ..  ..  ..  ..  -63 ..  ..  ..  ..  ..  ..  .. 
    49741  ..  ..  ..  ..  ..  ..  ..  ..  +62 ..  ..  ..  ..  ..  ..  .. 
    49805  ..  +69 ..  ..  ..  ..  ..  ..  ..  ..  ..  ..  ..  ..  ..  .. 
    49809  ..  -67 ..  ..  ..  ..  ..  ..  ..  ..  ..  ..  ..  ..  ..  .. 
    49884  ..  ..  -62 ..  ..  ..  ..  ..  ..  ..  ..  ..  ..  ..  ..  .. 
# bar 14
    49933  ..  ..  +62 ..  ..  ..  ..  ..  ..  ..  ..  ..  ..  ..  ..  .. 
    50100  ..  ..  ..  ..  -53 ..  ..  ..  ..  ..  ..  ..  ..  ..  ..  .. 
    50124  ..  +67 ..  ..  ..  ..  ..  ..  ..  ..  ..  ..  ..  ..  ..  .. 
    50128  ..  -69 ..  ..  ..  ..  ..  ..  ..  ..  ..  ..  ..  ..  ..  .. 
    50179  ..  ..  ..  ..  ..  -53 ..  ..  ..  ..  ..  ..  ..  ..  ..  .. 
    50197  ..  ..  ..  ..  +62 ..  ..  ..  ..  ..  ..  ..  ..  ..  ..  .. 
    50443  ..  +69 ..  ..  ..  ..  ..  ..  ..  ..  ..  ..  ..  ..  ..  .. 
    50446  ..  -67 ..  ..  ..  ..  ..  ..  ..  ..  ..  ..  ..  ..  ..  .. 
    50765  ..  +70 ..  ..  ..  ..  ..  ..  ..  ..  ..  ..  ..  ..  ..  .. 
    50769  ..  -69 ..  ..  ..  ..  ..  ..  ..  ..  ..  ..  ..  ..  ..  .. 
    50893  ..  ..  +65 ..  ..  ..  ..  ..  ..  ..  ..  ..  ..  ..  ..  .. 
    50912  ..  ..  -62 ..  ..  ..  ..  ..  ..  ..  ..  ..  ..  ..  ..  .. 
    51021  ..  ..  ..  +65 ..  ..  ..  ..  ..  ..  ..  ..  ..  ..  ..  .. 
    51059  ..  ..  ..  -58 ..  ..  ..  ..  ..  ..  ..  ..  ..  ..  ..  .. 
    51084  ..  +67 ..  ..  ..  ..  ..  ..  ..  ..  ..  ..  ..  ..  ..  .. 
    51088  ..  -70 ..  ..  ..  ..  ..  ..  ..  ..  ..  ..  ..  ..  ..  .. 
    51403  ..  +69 ..  ..  ..  ..  ..  ..  ..  ..  ..  ..  ..  ..  ..  .. 
    51406  ..  -67 ..  ..  ..  ..  ..  ..  ..  ..  ..  ..  ..  ..  ..  .. 
    51500  -77 ..  ..  ..  ..  ..  ..  ..  ..  ..  ..  ..  ..  ..  ..  .. 
    51597  +74 ..  ..  ..  ..  ..  ..  ..  ..  ..  ..  ..  ..  ..  ..  .. 
    51725  ..  +70 ..  ..  ..  ..  ..  ..  ..  ..  ..  ..  ..  ..  ..  .. 
    51729  ..  -69 ..  ..  ..  ..  ..  ..  ..  ..  ..  ..  ..  ..  ..  .. 
    51853  ..  ..  +70 ..  ..  ..  ..  ..  ..  ..  ..  ..  ..  ..  ..  .. 
    51872  ..  ..  -65 ..  ..  ..  ..  ..  ..  ..  ..  ..  ..  ..  ..  .. 
    52044  ..  +72 ..  ..  ..  ..  ..  ..  ..  ..  ..  ..  ..  ..  ..  .. 
    52048  ..  -70 ..  ..  ..  ..  ..  ..  ..  ..  ..  ..  ..  ..  ..  .. 
    52363  ..  +70 ..  ..  ..  ..  ..  ..  ..  ..  ..  ..  ..  ..  ..  .. 
    52366  ..  -72 ..  ..  ..  ..  ..  ..  ..  ..  ..  ..  ..  ..  ..  .. 
    52557  +77 ..  ..  ..  ..  ..  ..  ..  ..  ..  ..  ..  ..  ..  ..  .. 
    52576  -74 ..  ..  ..  ..  ..  ..  ..  ..  ..  ..  ..  ..  ..  ..  .. 
    52764  ..  ..  -70 ..  ..  ..  ..  ..  ..  ..  ..  ..  ..  ..  ..  .. 
    52813  ..  ..  +70 ..  ..  ..  ..  ..  ..  ..  ..  ..  ..  ..  ..  .. 
    52844  ..  ..  ..  -65 ..  ..  ..  ..  ..  ..  ..  ..  ..  ..  ..  .. 
    52941  ..  ..  ..  +63 ..  ..  ..  ..  ..  ..  ..  ..  ..  ..  ..  .. 
    52970  ..  -70 ..  ..  ..  ..  ..  ..  ..  ..  ..  ..  ..  ..  ..  .. 
    53004  ..  +72 ..  ..  ..  ..  ..  ..  ..  ..  ..  ..  ..  ..  ..  .. 
    53077  ..  ..  ..  ..  -62 ..  ..  ..  ..  ..  ..  ..  ..  ..  ..  .. 
    53077  ..  ..  ..  ..  +60 ..  ..  ..  ..  ..  ..  ..  ..  ..  ..  .. 
    53323  ..  +70 ..  ..  ..  ..  ..  ..  ..  ..  ..  ..  ..  ..  ..  .. 
    53326  ..  -72 ..  ..  ..  ..  ..  ..  ..  ..  ..  ..  ..  ..  ..  .. 
    53333  ..  ..  ..  ..  ..  ..  -53 ..  ..  ..  ..  ..  ..  ..  ..  .. 
    53333  ..  ..  ..  ..  ..  ..  +53 ..  ..  ..  ..  ..  ..  ..  ..  .. 
    53461  ..  ..  ..  ..  ..  ..  ..  -46 ..  ..  ..  ..  ..  ..  ..  .. 
    53461  ..  ..  ..  ..  ..  ..  ..  +46 ..  ..  ..  ..  ..  ..  ..  .. 
    53581  ..  ..  ..  ..  ..  ..  ..  ..  -62 ..  ..  ..  ..  ..  ..  .. 
    53581  ..  ..  ..  ..  ..  ..  ..  ..  +63 ..  ..  ..  ..  ..  ..  .. 
    53645  ..  +67 ..  ..  ..  ..  ..  ..  ..  ..  ..  ..  ..  ..  ..  .. 
    53649  ..  -70 ..  ..  ..  ..  ..  ..  ..  ..  ..  ..  ..  ..  ..  .. 
# bar 15
    53964  ..  +69 ..  ..  ..  ..  ..  ..  ..  ..  ..  ..  ..  ..  ..  .. 
    53968  ..  -67 ..  ..  ..  ..  ..  ..  ..  ..  ..  ..  ..  ..  ..  .. 
    54165  ..  ..  ..  ..  ..  +53 ..  ..  ..  ..  ..  ..  ..  ..  ..  .. 
    54283  ..  +70 ..  ..  ..  ..  ..  ..  ..  ..  ..  ..  ..  ..  ..  .. 
    54286  ..  -69 ..  ..  ..  ..  ..  ..  ..  ..  ..  ..  ..  ..  ..  .. 
    54605  ..  +69 ..  ..  ..  ..  ..  ..  ..  ..  ..  ..  ..  ..  ..  .. 
    54609  ..  -70 ..  ..  ..  ..  ..  ..  ..  ..  ..  ..  ..  ..  ..  .. 
    54733  ..  ..  +69 ..  ..  ..  ..  ..  ..  ..  ..  ..  ..  ..  ..  .. 
    54771  ..  ..  -70 ..  ..  ..  ..  ..  ..  ..  ..  ..  ..  ..  ..  .. 
    54837  -77 ..  ..  ..  ..  ..  ..  ..  ..  ..  ..  ..  ..  ..  ..  .. 
    54924  ..  +70 ..  ..  ..  ..  ..  ..  ..  ..  ..  ..  ..  ..  ..  .. 
    54928  ..  -69 ..  ..  ..  ..  ..  ..  ..  ..  ..  ..  ..  ..  ..  .. 
    54957  +77 ..  ..  ..  ..  ..  ..  ..  ..  ..  ..  ..  ..  ..  ..  .. 
    55125  ..  ..  ..  ..  ..  +60 ..  ..  ..  ..  ..  ..  ..  ..  ..  .. 
    55144  ..  ..  ..  ..  ..  -53 ..  ..  ..  ..  ..  ..  ..  ..  ..  .. 
    55243  ..  +69 ..  ..  ..  ..  ..  ..  ..  ..  ..  ..  ..  ..  ..  .. 
    55246  ..  -70 ..  ..  ..  ..  ..  ..  ..  ..  ..  ..  ..  ..  ..  .. 
    55437  +79 ..  ..  ..  ..  ..  ..  ..  ..  ..  ..  ..  ..  ..  ..  .. 
    55445  -77 ..  ..  ..  ..  ..  ..  ..  ..  ..  ..  ..  ..  ..  ..  .. 
    55850  ..  -69 ..  ..  ..  ..  ..  ..  ..  ..  ..  ..  ..  ..  ..  .. 
    55884  ..  +67 ..  ..  ..  ..  ..  ..  ..  ..  ..  ..  ..  ..  ..  .. 
    55917  +77 ..  ..  ..  ..  ..  ..  ..  ..  ..  ..  ..  ..  ..  ..  .. 
    55925  -79 ..  ..  ..  ..  ..  ..  ..  ..  ..  ..  ..  ..  ..  ..  .. 
    56203  ..  +69 ..  ..  ..  ..  ..  ..  ..  ..  ..  ..  ..  ..  ..  .. 
    56206  ..  -67 ..  ..  ..  ..  ..  ..  ..  ..  ..  ..  ..  ..  ..  .. 
    56397  +79 ..  ..  ..  ..  ..  ..  ..  ..  ..  ..  ..  ..  ..  ..  .. 
    56405  -77 ..  ..  ..  ..  ..  ..  ..  ..  ..  ..  ..  ..  ..  ..  .. 
    56437  ..  ..  ..  ..  +62 ..  ..  ..  ..  ..  ..  ..  ..  ..  ..  .. 
    56501  ..  ..  ..  ..  -60 ..  ..  ..  ..  ..  ..  ..  ..  ..  ..  .. 
    56565  ..  ..  ..  ..  ..  +62 ..  ..  ..  ..  ..  ..  ..  ..  ..  .. 
    56591  ..  ..  ..  ..  ..  -60 ..  ..  ..  ..  ..  ..  ..  ..  ..  .. 
    56716  +77 ..  ..  ..  ..  ..  ..  ..  ..  ..  ..  ..  ..  ..  ..  .. 
    56720  -79 ..  ..  ..  ..  ..  ..  ..  ..  ..  ..  ..  ..  ..  ..  .. 
    56810  ..  -69 ..  ..  ..  ..  ..  ..  ..  ..  ..  ..  ..  ..  ..  .. 
    56844  ..  +70 ..  ..  ..  ..  ..  ..  ..  ..  ..  ..  ..  ..  ..  .. 
    56891  ..  ..  ..  ..  -62 ..  ..  ..  ..  ..  ..  ..  ..  ..  ..  .. 
    56917  ..  ..  ..  ..  +60 ..  ..  ..  ..  ..  ..  ..  ..  ..  ..  .. 
    57019  ..  ..  ..  ..  ..  -62 ..  ..  ..  ..  ..  ..  ..  ..  ..  .. 
    57035  +75 ..  ..  ..  ..  ..  ..  ..  ..  ..  ..  ..  ..  ..  ..  .. 
    57038  -77 ..  ..  ..  ..  ..  ..  ..  ..  ..  ..  ..  ..  ..  ..  .. 
    57045  ..  ..  ..  ..  ..  +60 ..  ..  ..  ..  ..  ..  ..  ..  ..  .. 
    57163  ..  +69 ..  ..  ..  ..  ..  ..  ..  ..  ..  ..  ..  ..  ..  .. 
    57166  ..  -70 ..  ..  ..  ..  ..  ..  ..  ..  ..  ..  ..  ..  ..  .. 
    57357  +77 ..  ..  ..  ..  ..  ..  ..  ..  ..  ..  ..  ..  ..  ..  .. 
    57361  -75 ..  ..  ..  ..  ..  ..  ..  ..  ..  ..  ..  ..  ..  ..  .. 
    57467  ..  ..  -69 ..  ..  ..  ..  ..  ..  ..  ..  ..  ..  ..  ..  .. 
    57485  ..  +68 ..  ..  ..  ..  ..  ..  ..  ..  ..  ..  ..  ..  ..  .. 
    57489  ..  -69 ..  ..  ..  ..  ..  ..  ..  ..  ..  ..  ..  ..  ..  .. 
# bar 16
    57613  ..  ..  +68 ..  ..  ..  ..  ..  ..  ..  ..  ..  ..  ..  ..  .. 
    57804  ..  +70 ..  ..  ..  ..  ..  ..  ..  ..  ..  ..  ..  ..  ..  .. 
    57808  ..  -68 ..  ..  ..  ..  ..  ..  ..  ..  ..  ..  ..  ..  ..  .. 
    57877  ..  ..  ..  ..  +59 ..  ..  ..  ..  ..  ..  ..  ..  ..  ..  .. 
    57896  ..  ..  ..  ..  -60 ..  ..  ..  ..  ..  ..  ..  ..  ..  ..  .. 
    58005  ..  ..  ..  ..  ..  +59 ..  ..  ..  ..  ..  ..  ..  ..  ..  .. 
    58024  ..  ..  ..  ..  ..  -60 ..  ..  ..  ..  ..  ..  ..  ..  ..  .. 
    58123  ..  +68 ..  ..  ..  ..  ..  ..  ..  ..  ..  ..  ..  ..  ..  .. 
    58126  ..  -70 ..  ..  ..  ..  ..  ..  ..  ..  ..  ..  ..  ..  ..  .. 
    58701  ..  ..  ..  +62 ..  ..  ..  ..  ..  ..  ..  ..  ..  ..  ..  .. 
    58730  ..  -68 ..  ..  ..  ..  ..  ..  ..  ..  ..  ..  ..  ..  ..  .. 
    58764  ..  +70 ..  ..  ..  ..  ..  ..  ..  ..  ..  ..  ..  ..  ..  .. 
    58797  +74 ..  ..  ..  ..  ..  ..  ..  ..  ..  ..  ..  ..  ..  ..  .. 
    58814  ..  ..  ..  -63 ..  ..  ..  ..  ..  ..  ..  ..  ..  ..  ..  .. 
    58823  -77 ..  ..  ..  ..  ..  ..  ..  ..  ..  ..  ..  ..  ..  ..  .. 
    58837  ..  ..  ..  ..  +58 ..  ..  ..  ..  ..  ..  ..  ..  ..  ..  .. 
    58856  ..  ..  ..  ..  -59 ..  ..  ..  ..  ..  ..  ..  ..  ..  ..  .. 
    58965  ..  ..  ..  ..  ..  +58 ..  ..  ..  ..  ..  ..  ..  ..  ..  .. 
    58984  ..  ..  ..  ..  ..  -59 ..  ..  ..  ..  ..  ..  ..  ..  ..  .. 
    59083  ..  +68 ..  ..  ..  ..  ..  ..  ..  ..  ..  ..  ..  ..  ..  .. 
    59086  ..  -70 ..  ..  ..  ..  ..  ..  ..  ..  ..  ..  ..  ..  ..  .. 
    59277  +75 ..  ..  ..  ..  ..  ..  ..  ..  ..  ..  ..  ..  ..  ..  .. 
    59285  -74 ..  ..  ..  ..  ..  ..  ..  ..  ..  ..  ..  ..  ..  ..  .. 
    59341  ..  ..  ..  ..  ..  ..  ..  ..  +62 ..  ..  ..  ..  ..  ..  .. 
    59405  ..  +65 ..  ..  ..  ..  ..  ..  ..  ..  ..  ..  ..  ..  ..  .. 
    59409  ..  -68 ..  ..  ..  ..  ..  ..  ..  ..  ..  ..  ..  ..  ..  .. 
    59454  ..  ..  ..  ..  ..  ..  ..  ..  -63 ..  ..  ..  ..  ..  ..  .. 
    59724  ..  +67 ..  ..  ..  ..  ..  ..  ..  ..  ..  ..  ..  ..  ..  .. 
    59728  ..  -65 ..  ..  ..  ..  ..  ..  ..  ..  ..  ..  ..  ..  ..  .. 
    59757  +77 ..  ..  ..  ..  ..  ..  ..  ..  ..  ..  ..  ..  ..  ..  .. 
    59765  -75 ..  ..  ..  ..  ..  ..  ..  ..  ..  ..  ..  ..  ..  ..  .. 
    60043  ..  +68 ..  ..  ..  ..  ..  ..  ..  ..  ..  ..  ..  ..  ..  .. 
    60046  ..  -67 ..  ..  ..  ..  ..  ..  ..  ..  ..  ..  ..  ..  ..  .. 
    60237  +79 ..  ..  ..  ..  ..  ..  ..  ..  ..  ..  ..  ..  ..  ..  .. 
    60245  -77 ..  ..  ..  ..  ..  ..  ..  ..  ..  ..  ..  ..  ..  ..  .. 
    60365  ..  +67 ..  ..  ..  ..  ..  ..  ..  ..  ..  ..  ..  ..  ..  .. 
    60369  ..  -68 ..  ..  ..  ..  ..  ..  ..  ..  ..  ..  ..  ..  ..  .. 
    60405  ..  ..  ..  ..  ..  +56 ..  ..  ..  ..  ..  ..  ..  ..  ..  .. 
    60431  ..  ..  ..  ..  ..  -58 ..  ..  ..  ..  ..  ..  ..  ..  ..  .. 
    60493  ..  ..  -68 ..  ..  ..  ..  ..  ..  ..  ..  ..  ..  ..  ..  .. 
    60493  ..  ..  +67 ..  ..  ..  ..  ..  ..  ..  ..  ..  ..  ..  ..  .. 
    60524  ..  ..  ..  -62 ..  ..  ..  ..  ..  ..  ..  ..  ..  ..  ..  .. 
    60621  ..  ..  ..  +63 ..  ..  ..  ..  ..  ..  ..  ..  ..  ..  ..  .. 
    60660  ..  ..  ..  ..  -58 ..  ..  ..  ..  ..  ..  ..  ..  ..  ..  .. 
    60665  ..  -67 ..  ..  ..  ..  ..  ..  ..  ..  ..  ..  ..  ..  ..  .. 
    60684  ..  +68 ..  ..  ..  ..  ..  ..  ..  ..  ..  ..  ..  ..  ..  .. 
    60757  ..  ..  ..  ..  +58 ..  ..  ..  ..  ..  ..  ..  ..  ..  ..  .. 
    60859  ..  ..  ..  ..  ..  -56 ..  ..  ..  ..  ..  ..  ..  ..  ..  .. 
    60885  ..  ..  ..  ..  ..  +55 ..  ..  ..  ..  ..  ..  ..  ..  ..  .. 
    61003  ..  +69 ..  ..  ..  ..  ..  ..  ..  ..  ..  ..  ..  ..  ..  .. 
    61006  ..  -68 ..  ..  ..  ..  ..  ..  ..  ..  ..  ..  ..  ..  ..  .. 
    61013  ..  ..  ..  ..  ..  ..  -53 ..  ..  ..  ..  ..  ..  ..  ..  .. 
    61013  ..  ..  ..  ..  ..  ..  +55 ..  ..  ..  ..  ..  ..  ..  ..  .. 
    61141  ..  ..  ..  ..  ..  ..  ..  -46 ..  ..  ..  ..  ..  ..  ..  .. 
    61141  ..  ..  ..  ..  ..  ..  ..  +51 ..  ..  ..  ..  ..  ..  ..  .. 
    61148  -79 ..  ..  ..  ..  ..  ..  ..  ..  ..  ..  ..  ..  ..  ..  .. 
    61164  ..  ..  ..  ..  ..  ..  ..  ..  -62 ..  ..  ..  ..  ..  ..  .. 
    61197  +75 ..  ..  ..  ..  ..  ..  ..  ..  ..  ..  ..  ..  ..  ..  .. 
    61261  ..  ..  ..  ..  ..  ..  ..  ..  +58 ..  ..  ..  ..  ..  ..  .. 
    61325  ..  +70 ..  ..  ..  ..  ..  ..  ..  ..  ..  ..  ..  ..  ..  .. 
    61329  ..  -69 ..  ..  ..  ..  ..  ..  ..  ..  ..  ..  ..  ..  ..  .. 
# bar 17
    61644  ..  +69 ..  ..  ..  ..  ..  ..  ..  ..  ..  ..  ..  ..  ..  .. 
    61648  ..  -70 ..  ..  ..  ..  ..  ..  ..  ..  ..  ..  ..  ..  ..  .. 
    61845  ..  ..  ..  ..  ..  +58 ..  ..  ..  ..  ..  ..  ..  ..  ..  .. 
    61864  ..  ..  ..  ..  ..  -55 ..  ..  ..  ..  ..  ..  ..  ..  ..  .. 
    61963  ..  +70 ..  ..  ..  ..  ..  ..  ..  ..  ..  ..  ..  ..  ..  .. 
    61966  ..  -69 ..  ..  ..  ..  ..  ..  ..  ..  ..  ..  ..  ..  ..  .. 
    62157  +77 ..  ..  ..  ..  ..  ..  ..  ..  ..  ..  ..  ..  ..  ..  .. 
    62176  -75 ..  ..  ..  ..  ..  ..  ..  ..  ..  ..  ..  ..  ..  ..  .. 
    62413  ..  ..  -67 ..  ..  ..  ..  ..  ..  ..  ..  ..  ..  ..  ..  .. 
    62413  ..  ..  +63 ..  ..  ..  ..  ..  ..  ..  ..  ..  ..  ..  ..  .. 
    62541  ..  ..  ..  +58 ..  ..  ..  ..  ..  ..  ..  ..  ..  ..  ..  .. 
    62570  ..  -70 ..  ..  ..  ..  ..  ..  ..  ..  ..  ..  ..  ..  ..  .. 
    62579  ..  ..  ..  -63 ..  ..  ..  ..  ..  ..  ..  ..  ..  ..  ..  .. 
    62604  ..  +67 ..  ..  ..  ..  ..  ..  ..  ..  ..  ..  ..  ..  ..  .. 
    62637  +79 ..  ..  ..  ..  ..  ..  ..  ..  ..  ..  ..  ..  ..  ..  .. 
    62645  -77 ..  ..  ..  ..  ..  ..  ..  ..  ..  ..  ..  ..  ..  ..  .. 
    62677  ..  ..  ..  ..  +55 ..  ..  ..  ..  ..  ..  ..  ..  ..  ..  .. 
    62715  ..  ..  ..  ..  -58 ..  ..  ..  ..  ..  ..  ..  ..  ..  ..  .. 
    62805  ..  ..  ..  ..  ..  +63 ..  ..  ..  ..  ..  ..  ..  ..  ..  .. 
    62824  ..  ..  ..  ..  ..  -58 ..  ..  ..  ..  ..  ..  ..  ..  ..  .. 
    62923  ..  +69 ..  ..  ..  ..  ..  ..  ..  ..  ..  ..  ..  ..  ..  .. 
    62926  ..  -67 ..  ..  ..  ..  ..  ..  ..  ..  ..  ..  ..  ..  ..  .. 
    63061  ..  ..  ..  ..  ..  ..  ..  +50 ..  ..  ..  ..  ..  ..  ..  .. 
    63099  ..  ..  ..  ..  ..  ..  ..  -51 ..  ..  ..  ..  ..  ..  ..  .. 
    63245  ..  +70 ..  ..  ..  ..  ..  ..  ..  ..  ..  ..  ..  ..  ..  .. 
    63249  ..  -69 ..  ..  ..  ..  ..  ..  ..  ..  ..  ..  ..  ..  ..  .. 
    63373  ..  ..  +65 ..  ..  ..  ..  ..  ..  ..  ..  ..  ..  ..  ..  .. 
    63392  ..  ..  -63 ..  ..  ..  ..  ..  ..  ..  ..  ..  ..  ..  ..  .. 
    63564  ..  +69 ..  ..  ..  ..  ..  ..  ..  ..  ..  ..  ..  ..  ..  .. 
    63568  ..  -70 ..  ..  ..  ..  ..  ..  ..  ..  ..  ..  ..  ..  ..  .. 
    63597  -79 ..  ..  ..  ..  ..  ..  ..  ..  ..  ..  ..  ..  ..  ..  .. 
    63597  +79 ..  ..  ..  ..  ..  ..  ..  ..  ..  ..  ..  ..  ..  ..  .. 
    63883  ..  +70 ..  ..  ..  ..  ..  ..  ..  ..  ..  ..  ..  ..  ..  .. 
    63886  ..  -69 ..  ..  ..  ..  ..  ..  ..  ..  ..  ..  ..  ..  ..  .. 
    64284  ..  ..  -65 ..  ..  ..  ..  ..  ..  ..  ..  ..  ..  ..  ..  .. 
    64333  ..  ..  +67 ..  ..  ..  ..  ..  ..  ..  ..  ..  ..  ..  ..  .. 
    64364  ..  ..  ..  -58 ..  ..  ..  ..  ..  ..  ..  ..  ..  ..  ..  .. 
    64461  ..  ..  ..  +63 ..  ..  ..  ..  ..  ..  ..  ..  ..  ..  ..  .. 
    64490  ..  -70 ..  ..  ..  ..  ..  ..  ..  ..  ..  ..  ..  ..  ..  .. 
    64500  ..  ..  ..  ..  -55 ..  ..  ..  ..  ..  ..  ..  ..  ..  ..  .. 
    64508  -79 ..  ..  ..  ..  ..  ..  ..  ..  ..  ..  ..  ..  ..  ..  .. 
    64524  ..  +69 ..  ..  ..  ..  ..  ..  ..  ..  ..  ..  ..  ..  ..  .. 
    64557  +79 ..  ..  ..  ..  ..  ..  ..  ..  ..  ..  ..  ..  ..  ..  .. 
    64597  ..  ..  ..  ..  +60 ..  ..  ..  ..  ..  ..  ..  ..  ..  ..  .. 
    64843  ..  +70 ..  ..  ..  ..  ..  ..  ..  ..  ..  ..  ..  ..  ..  .. 
    64846  ..  -69 ..  ..  ..  ..  ..  ..  ..  ..  ..  ..  ..  ..  ..  .. 
    64884  ..  ..  ..  ..  ..  ..  ..  -50 ..  ..  ..  ..  ..  ..  ..  .. 
    64981  ..  ..  ..  ..  ..  ..  ..  +48 ..  ..  ..  ..  ..  ..  ..  .. 
    65037  +81 ..  ..  ..  ..  ..  ..  ..  ..  ..  ..  ..  ..  ..  ..  .. 
    65045  -79 ..  ..  ..  ..  ..  ..  ..  ..  ..  ..  ..  ..  ..  ..  .. 
    65101  ..  ..  ..  ..  ..  ..  ..  ..  -58 ..  ..  ..  ..  ..  ..  .. 
    65101  ..  ..  ..  ..  ..  ..  ..  ..  +60 ..  ..  ..  ..  ..  ..  .. 
    65165  ..  +72 ..  ..  ..  ..  ..  ..  ..  ..  ..  ..  ..  ..  ..  .. 
    65169  ..  -70 ..  ..  ..  ..  ..  ..  ..  ..  ..  ..  ..  ..  ..  .. 
# bar 18
    65484  ..  +70 ..  ..  ..  ..  ..  ..  ..  ..  ..  ..  ..  ..  ..  .. 
    65488  ..  -72 ..  ..  ..  ..  ..  ..  ..  ..  ..  ..  ..  ..  ..  .. 
    65517  +79 ..  ..  ..  ..  ..  ..  ..  ..  ..  ..  ..  ..  ..  ..  .. 
    65525  -81 ..  ..  ..  ..  ..  ..  ..  ..  ..  ..  ..  ..  ..  ..  .. 
    65773  ..  ..  +69 ..  ..  ..  ..  ..  ..  ..  ..  ..  ..  ..  ..  .. 
    65799  ..  ..  -67 ..  ..  ..  ..  ..  ..  ..  ..  ..  ..  ..  ..  .. 
    65803  ..  +72 ..  ..  ..  ..  ..  ..  ..  ..  ..  ..  ..  ..  ..  .. 
    65806  ..  -70 ..  ..  ..  ..  ..  ..  ..  ..  ..  ..  ..  ..  ..  .. 
    65997  +81 ..  ..  ..  ..  ..  ..  ..  ..  ..  ..  ..  ..  ..  ..  .. 
    66005  -79 ..  ..  ..  ..  ..  ..  ..  ..  ..  ..  ..  ..  ..  ..  .. 
    66227  ..  ..  -69 ..  ..  ..  ..  ..  ..  ..  ..  ..  ..  ..  ..  .. 
    66253  ..  ..  +67 ..  ..  ..  ..  ..  ..  ..  ..  ..  ..  ..  ..  .. 
    66316  +79 ..  ..  ..  ..  ..  ..  ..  ..  ..  ..  ..  ..  ..  ..  .. 
    66320  -81 ..  ..  ..  ..  ..  ..  ..  ..  ..  ..  ..  ..  ..  ..  .. 
    66381  ..  ..  ..  -63 ..  ..  ..  ..  ..  ..  ..  ..  ..  ..  ..  .. 
    66381  ..  ..  ..  +62 ..  ..  ..  ..  ..  ..  ..  ..  ..  ..  ..  .. 
    66410  ..  -72 ..  ..  ..  ..  ..  ..  ..  ..  ..  ..  ..  ..  ..  .. 
    66444  ..  +70 ..  ..  ..  ..  ..  ..  ..  ..  ..  ..  ..  ..  ..  .. 
    66450  ..  ..  ..  ..  ..  -63 ..  ..  ..  ..  ..  ..  ..  ..  ..  .. 
    66517  ..  ..  ..  ..  +58 ..  ..  ..  ..  ..  ..  ..  ..  ..  ..  .. 
    66555  ..  ..  ..  ..  -60 ..  ..  ..  ..  ..  ..  ..  ..  ..  ..  .. 
    66635  +77 ..  ..  ..  ..  ..  ..  ..  ..  ..  ..  ..  ..  ..  ..  .. 
    66638  -79 ..  ..  ..  ..  ..  ..  ..  ..  ..  ..  ..  ..  ..  ..  .. 
    66645  ..  ..  ..  ..  ..  +62 ..  ..  ..  ..  ..  ..  ..  ..  ..  .. 
    66763  ..  +72 ..  ..  ..  ..  ..  ..  ..  ..  ..  ..  ..  ..  ..  .. 
    66766  ..  -70 ..  ..  ..  ..  ..  ..  ..  ..  ..  ..  ..  ..  ..  .. 
    66773  ..  ..  ..  ..  ..  ..  -55 ..  ..  ..  ..  ..  ..  ..  ..  .. 
    66773  ..  ..  ..  ..  ..  ..  +55 ..  ..  ..  ..  ..  ..  ..  ..  .. 
    66901  ..  ..  ..  ..  ..  ..  ..  +46 ..  ..  ..  ..  ..  ..  ..  .. 
    66939  ..  ..  ..  ..  ..  ..  ..  -48 ..  ..  ..  ..  ..  ..  ..  .. 
    66957  +79 ..  ..  ..  ..  ..  ..  ..  ..  ..  ..  ..  ..  ..  ..  .. 
    66961  -77 ..  ..  ..  ..  ..  ..  ..  ..  ..  ..  ..  ..  ..  ..  .. 
    67021  ..  ..  ..  ..  ..  ..  ..  ..  +50 ..  ..  ..  ..  ..  ..  .. 
    67059  ..  ..  ..  ..  ..  ..  ..  ..  -60 ..  ..  ..  ..  ..  ..  .. 
    67085  ..  +74 ..  ..  ..  ..  ..  ..  ..  ..  ..  ..  ..  ..  ..  .. 
    67089  ..  -72 ..  ..  ..  ..  ..  ..  ..  ..  ..  ..  ..  ..  ..  .. 
    67404  ..  +72 ..  ..  ..  ..  ..  ..  ..  ..  ..  ..  ..  ..  ..  .. 
    67408  ..  -74 ..  ..  ..  ..  ..  ..  ..  ..  ..  ..  ..  ..  ..  .. 
    67723  ..  +74 ..  ..  ..  ..  ..  ..  ..  ..  ..  ..  ..  ..  ..  .. 
    67726  ..  -72 ..  ..  ..  ..  ..  ..  ..  ..  ..  ..  ..  ..  ..  .. 
    68322  -79 ..  ..  ..  ..  ..  ..  ..  ..  ..  ..  ..  ..  ..  ..  .. 
    68330  ..  -74 ..  ..  ..  ..  ..  ..  ..  ..  ..  ..  ..  ..  ..  .. 
    68340  ..  ..  ..  ..  -58 ..  ..  ..  ..  ..  ..  ..  ..  ..  ..  .. 
    68364  ..  +69 ..  ..  ..  ..  ..  ..  ..  ..  ..  ..  ..  ..  ..  .. 
    68397  +76 ..  ..  ..  ..  ..  ..  ..  ..  ..  ..  ..  ..  ..  ..  .. 
    68437  ..  ..  ..  ..  +57 ..  ..  ..  ..  ..  ..  ..  ..  ..  ..  .. 
    68683  ..  +71 ..  ..  ..  ..  ..  ..  ..  ..  ..  ..  ..  ..  ..  .. 
    68686  ..  -69 ..  ..  ..  ..  ..  ..  ..  ..  ..  ..  ..  ..  ..  .. 
    68724  ..  ..  ..  ..  ..  ..  ..  -46 ..  ..  ..  ..  ..  ..  ..  .. 
    68821  ..  ..  ..  ..  ..  ..  ..  +45 ..  ..  ..  ..  ..  ..  ..  .. 
    68844  ..  ..  ..  ..  ..  ..  ..  ..  -50 ..  ..  ..  ..  ..  ..  .. 
    68877  +77 ..  ..  ..  ..  ..  ..  ..  ..  ..  ..  ..  ..  ..  ..  .. 
    68885  -76 ..  ..  ..  ..  ..  ..  ..  ..  ..  ..  ..  ..  ..  ..  .. 
    68941  ..  ..  ..  ..  ..  ..  ..  ..  +52 ..  ..  ..  ..  ..  ..  .. 
    69005  ..  +73 ..  ..  ..  ..  ..  ..  ..  ..  ..  ..  ..  ..  ..  .. 
    69009  ..  -71 ..  ..  ..  ..  ..  ..  ..  ..  ..  ..  ..  ..  ..  .. 
# bar 19
    69133  ..  ..  -67 ..  ..  ..  ..  ..  ..  ..  ..  ..  ..  ..  ..  .. 
    69133  ..  ..  +69 ..  ..  ..  ..  ..  ..  ..  ..  ..  ..  ..  ..  .. 
    69261  ..  ..  ..  +61 ..  ..  ..  ..  ..  ..  ..  ..  ..  ..  ..  .. 
    69317  ..  ..  ..  -62 ..  ..  ..  ..  ..  ..  ..  ..  ..  ..  ..  .. 
    69324  ..  +74 ..  ..  ..  ..  ..  ..  ..  ..  ..  ..  ..  ..  ..  .. 
    69328  ..  -73 ..  ..  ..  ..  ..  ..  ..  ..  ..  ..  ..  ..  ..  .. 
    69357  +79 ..  ..  ..  ..  ..  ..  ..  ..  ..  ..  ..  ..  ..  ..  .. 
    69365  -77 ..  ..  ..  ..  ..  ..  ..  ..  ..  ..  ..  ..  ..  ..  .. 
    69525  ..  ..  ..  ..  ..  +61 ..  ..  ..  ..  ..  ..  ..  ..  ..  .. 
    69581  ..  ..  ..  ..  ..  -62 ..  ..  ..  ..  ..  ..  ..  ..  ..  .. 
    69643  ..  +76 ..  ..  ..  ..  ..  ..  ..  ..  ..  ..  ..  ..  ..  .. 
    69646  ..  -74 ..  ..  ..  ..  ..  ..  ..  ..  ..  ..  ..  ..  ..  .. 
    69837  +81 ..  ..  ..  ..  ..  ..  ..  ..  ..  ..  ..  ..  ..  ..  .. 
    69845  -79 ..  ..  ..  ..  ..  ..  ..  ..  ..  ..  ..  ..  ..  ..  .. 
    69946  ..  -76 ..  ..  ..  ..  ..  ..  ..  ..  ..  ..  ..  ..  ..  .. 
    69965  ..  +75 ..  ..  ..  ..  ..  ..  ..  ..  ..  ..  ..  ..  ..  .. 
    70093  ..  ..  +67 ..  ..  ..  ..  ..  ..  ..  ..  ..  ..  ..  ..  .. 
    70112  ..  ..  -69 ..  ..  ..  ..  ..  ..  ..  ..  ..  ..  ..  ..  .. 
    70221  ..  ..  ..  +60 ..  ..  ..  ..  ..  ..  ..  ..  ..  ..  ..  .. 
    70240  ..  ..  ..  -61 ..  ..  ..  ..  ..  ..  ..  ..  ..  ..  ..  .. 
    70284  ..  +74 ..  ..  ..  ..  ..  ..  ..  ..  ..  ..  ..  ..  ..  .. 
    70288  ..  -75 ..  ..  ..  ..  ..  ..  ..  ..  ..  ..  ..  ..  ..  .. 
    70317  +82 ..  ..  ..  ..  ..  ..  ..  ..  ..  ..  ..  ..  ..  ..  .. 
    70325  -81 ..  ..  ..  ..  ..  ..  ..  ..  ..  ..  ..  ..  ..  ..  .. 
    70436  ..  ..  ..  ..  ..  -61 ..  ..  ..  ..  ..  ..  ..  ..  ..  .. 
    70485  ..  ..  ..  ..  ..  +60 ..  ..  ..  ..  ..  ..  ..  ..  ..  .. 
    70603  ..  +75 ..  ..  ..  ..  ..  ..  ..  ..  ..  ..  ..  ..  ..  .. 
    70606  ..  -74 ..  ..  ..  ..  ..  ..  ..  ..  ..  ..  ..  ..  ..  .. 
    70613  ..  ..  ..  ..  ..  ..  -55 ..  ..  ..  ..  ..  ..  ..  ..  .. 
    70613  ..  ..  ..  ..  ..  ..  +57 ..  ..  ..  ..  ..  ..  ..  ..  .. 
    70741  ..  ..  ..  ..  ..  ..  ..  +38 ..  ..  ..  ..  ..  ..  ..  .. 
    70779  ..  ..  ..  ..  ..  ..  ..  -45 ..  ..  ..  ..  ..  ..  ..  .. 
    70861  ..  ..  ..  ..  ..  ..  ..  ..  +50 ..  ..  ..  ..  ..  ..  .. 
    70899  ..  ..  ..  ..  ..  ..  ..  ..  -52 ..  ..  ..  ..  ..  ..  .. 
    70925  ..  +74 ..  ..  ..  ..  ..  ..  ..  ..  ..  ..  ..  ..  ..  .. 
    70929  ..  -75 ..  ..  ..  ..  ..  ..  ..  ..  ..  ..  ..  ..  ..  .. 
    71053  ..  ..  +66 ..  ..  ..  ..  ..  ..  ..  ..  ..  ..  ..  ..  .. 
    71072  ..  ..  -67 ..  ..  ..  ..  ..  ..  ..  ..  ..  ..  ..  ..  .. 
    71244  ..  +72 ..  ..  ..  ..  ..  ..  ..  ..  ..  ..  ..  ..  ..  .. 
    71251  ..  -74 ..  ..  ..  ..  ..  ..  ..  ..  ..  ..  ..  ..  ..  .. 
    71277  +84 ..  ..  ..  ..  ..  ..  ..  ..  ..  ..  ..  ..  ..  ..  .. 
    71296  -82 ..  ..  ..  ..  ..  ..  ..  ..  ..  ..  ..  ..  ..  ..  .. 
    71445  ..  ..  ..  ..  ..  +72 ..  ..  ..  ..  ..  ..  ..  ..  ..  .. 
    71464  ..  ..  ..  ..  ..  -60 ..  ..  ..  ..  ..  ..  ..  ..  ..  .. 
    71548  ..  -72 ..  ..  ..  ..  ..  ..  ..  ..  ..  ..  ..  ..  ..  .. 
    71563  ..  +74 ..  ..  ..  ..  ..  ..  ..  ..  ..  ..  ..  ..  ..  .. 
    71573  ..  ..  ..  ..  ..  ..  +60 ..  ..  ..  ..  ..  ..  ..  ..  .. 
    71592  ..  ..  ..  ..  ..  ..  -57 ..  ..  ..  ..  ..  ..  ..  ..  .. 
    71757  +82 ..  ..  ..  ..  ..  ..  ..  ..  ..  ..  ..  ..  ..  ..  .. 
    71765  -84 ..  ..  ..  ..  ..  ..  ..  ..  ..  ..  ..  ..  ..  ..  .. 
    71964  ..  ..  -66 ..  ..  ..  ..  ..  ..  ..  ..  ..  ..  ..  ..  .. 
    72013  ..  ..  +67 ..  ..  ..  ..  ..  ..  ..  ..  ..  ..  ..  ..  .. 
    72044  ..  ..  ..  -60 ..  ..  ..  ..  ..  ..  ..  ..  ..  ..  ..  .. 
    72141  ..  ..  ..  +62 ..  ..  ..  ..  ..  ..  ..  ..  ..  ..  ..  .. 
    72204  ..  +62 ..  ..  ..  ..  ..  ..  ..  ..  ..  ..  ..  ..  ..  .. 
    72215  ..  -74 ..  ..  ..  ..  ..  ..  ..  ..  ..  ..  ..  ..  ..  .. 
    72277  ..  ..  ..  ..  -57 ..  ..  ..  ..  ..  ..  ..  ..  ..  ..  .. 
    72277  ..  ..  ..  ..  +55 ..  ..  ..  ..  ..  ..  ..  ..  ..  ..  .. 
    72356  ..  ..  ..  ..  ..  -72 ..  ..  ..  ..  ..  ..  ..  ..  ..  .. 
    72405  ..  ..  ..  ..  ..  +70 ..  ..  ..  ..  ..  ..  ..  ..  ..  .. 
    72484  ..  ..  ..  ..  ..  ..  -60 ..  ..  ..  ..  ..  ..  ..  ..  .. 
    72523  ..  +64 ..  ..  ..  ..  ..  ..  ..  ..  ..  ..  ..  ..  ..  .. 
    72530  ..  -62 ..  ..  ..  ..  ..  ..  ..  ..  ..  ..  ..  ..  ..  .. 
    72533  ..  ..  ..  ..  ..  ..  +58 ..  ..  ..  ..  ..  ..  ..  ..  .. 
    72564  ..  ..  ..  ..  ..  ..  ..  -38 ..  ..  ..  ..  ..  ..  ..  .. 
    72661  ..  ..  ..  ..  ..  ..  ..  +43 ..  ..  ..  ..  ..  ..  ..  .. 
    72684  ..  ..  ..  ..  ..  ..  ..  ..  -50 ..  ..  ..  ..  ..  ..  .. 
    72781  ..  ..  ..  ..  ..  ..  ..  ..  +50 ..  ..  ..  ..  ..  ..  .. 
    72845  ..  +65 ..  ..  ..  ..  ..  ..  ..  ..  ..  ..  ..  ..  ..  .. 
    72853  ..  -64 ..  ..  ..  ..  ..  ..  ..  ..  ..  ..  ..  ..  ..  .. 
# bar 20
    73101  ..  ..  ..  +58 ..  ..  ..  ..  ..  ..  ..  ..  ..  ..  ..  .. 
    73120  ..  ..  ..  -62 ..  ..  ..  ..  ..  ..  ..  ..  ..  ..  ..  .. 
    73149  ..  -65 ..  ..  ..  ..  ..  ..  ..  ..  ..  ..  ..  ..  ..  .. 
    73164  ..  +64 ..  ..  ..  ..  ..  ..  ..  ..  ..  ..  ..  ..  ..  .. 
    73483  ..  +65 ..  ..  ..  ..  ..  ..  ..  ..  ..  ..  ..  ..  ..  .. 
    73486  ..  -64 ..  ..  ..  ..  ..  ..  ..  ..  ..  ..  ..  ..  ..  .. 
    73493  ..  ..  ..  ..  ..  ..  +62 ..  ..  ..  ..  ..  ..  ..  ..  .. 
    73512  ..  ..  ..  ..  ..  ..  -58 ..  ..  ..  ..  ..  ..  ..  ..  .. 
    73580  -82 ..  ..  ..  ..  ..  ..  ..  ..  ..  ..  ..  ..  ..  ..  .. 
    73677  +81 ..  ..  ..  ..  ..  ..  ..  ..  ..  ..  ..  ..  ..  ..  .. 
    73805  ..  +67 ..  ..  ..  ..  ..  ..  ..  ..  ..  ..  ..  ..  ..  .. 
    73809  ..  -65 ..  ..  ..  ..  ..  ..  ..  ..  ..  ..  ..  ..  ..  .. 
    73933  ..  ..  -67 ..  ..  ..  ..  ..  ..  ..  ..  ..  ..  ..  ..  .. 
    73933  ..  ..  +61 ..  ..  ..  ..  ..  ..  ..  ..  ..  ..  ..  ..  .. 
    74012  ..  ..  ..  -58 ..  ..  ..  ..  ..  ..  ..  ..  ..  ..  ..  .. 
    74061  ..  ..  ..  +57 ..  ..  ..  ..  ..  ..  ..  ..  ..  ..  ..  .. 
    74124  ..  +65 ..  ..  ..  ..  ..  ..  ..  ..  ..  ..  ..  ..  ..  .. 
    74128  ..  -67 ..  ..  ..  ..  ..  ..  ..  ..  ..  ..  ..  ..  ..  .. 
    74157  +79 ..  ..  ..  ..  ..  ..  ..  ..  ..  ..  ..  ..  ..  ..  .. 
    74165  -81 ..  ..  ..  ..  ..  ..  ..  ..  ..  ..  ..  ..  ..  ..  .. 
    74325  ..  ..  ..  ..  ..  +69 ..  ..  ..  ..  ..  ..  ..  ..  ..  .. 
    74363  ..  ..  ..  ..  ..  -70 ..  ..  ..  ..  ..  ..  ..  ..  ..  .. 
    74404  ..  ..  ..  ..  ..  ..  -62 ..  ..  ..  ..  ..  ..  ..  ..  .. 
    74443  ..  +67 ..  ..  ..  ..  ..  ..  ..  ..  ..  ..  ..  ..  ..  .. 
    74446  ..  -65 ..  ..  ..  ..  ..  ..  ..  ..  ..  ..  ..  ..  ..  .. 
    74453  ..  ..  ..  ..  ..  ..  +61 ..  ..  ..  ..  ..  ..  ..  ..  .. 
    74581  ..  ..  ..  ..  ..  ..  ..  +45 ..  ..  ..  ..  ..  ..  ..  .. 
    74619  ..  ..  ..  ..  ..  ..  ..  -43 ..  ..  ..  ..  ..  ..  ..  .. 
    74637  +77 ..  ..  ..  ..  ..  ..  ..  ..  ..  ..  ..  ..  ..  ..  .. 
    74645  -79 ..  ..  ..  ..  ..  ..  ..  ..  ..  ..  ..  ..  ..  ..  .. 
    74701  ..  ..  ..  ..  ..  ..  ..  ..  +45 ..  ..  ..  ..  ..  ..  .. 
    74739  ..  ..  ..  ..  ..  ..  ..  ..  -50 ..  ..  ..  ..  ..  ..  .. 
    74765  ..  +69 ..  ..  ..  ..  ..  ..  ..  ..  ..  ..  ..  ..  ..  .. 
    74769  ..  -67 ..  ..  ..  ..  ..  ..  ..  ..  ..  ..  ..  ..  ..  .. 
    75084  ..  +67 ..  ..  ..  ..  ..  ..  ..  ..  ..  ..  ..  ..  ..  .. 
    75088  ..  -69 ..  ..  ..  ..  ..  ..  ..  ..  ..  ..  ..  ..  ..  .. 
    75117  +79 ..  ..  ..  ..  ..  ..  ..  ..  ..  ..  ..  ..  ..  ..  .. 
    75125  -77 ..  ..  ..  ..  ..  ..  ..  ..  ..  ..  ..  ..  ..  ..  .. 
    75403  ..  +69 ..  ..  ..  ..  ..  ..  ..  ..  ..  ..  ..  ..  ..  .. 
    75406  ..  -67 ..  ..  ..  ..  ..  ..  ..  ..  ..  ..  ..  ..  ..  .. 
    75571  -79 ..  ..  ..  ..  ..  ..  ..  ..  ..  ..  ..  ..  ..  ..  .. 
    75597  +81 ..  ..  ..  ..  ..  ..  ..  ..  ..  ..  ..  ..  ..  ..  .. 
    75765  ..  ..  ..  ..  ..  +67 ..  ..  ..  ..  ..  ..  ..  ..  ..  .. 
    75791  ..  ..  ..  ..  ..  -69 ..  ..  ..  ..  ..  ..  ..  ..  ..  .. 
    75853  ..  ..  -61 ..  ..  ..  ..  ..  ..  ..  ..  ..  ..  ..  ..  .. 
    75853  ..  ..  +62 ..  ..  ..  ..  ..  ..  ..  ..  ..  ..  ..  ..  .. 
    76010  ..  -69 ..  ..  ..  ..  ..  ..  ..  ..  ..  ..  ..  ..  ..  .. 
    76044  ..  +65 ..  ..  ..  ..  ..  ..  ..  ..  ..  ..  ..  ..  ..  .. 
    76117  ..  ..  ..  ..  -55 ..  ..  ..  ..  ..  ..  ..  ..  ..  ..  .. 
    76117  ..  ..  ..  ..  +53 ..  ..  ..  ..  ..  ..  ..  ..  ..  ..  .. 
    76219  ..  ..  ..  ..  ..  -67 ..  ..  ..  ..  ..  ..  ..  ..  ..  .. 
    76245  ..  ..  ..  ..  ..  +65 ..  ..  ..  ..  ..  ..  ..  ..  ..  .. 
    76363  ..  +67 ..  ..  ..  ..  ..  ..  ..  ..  ..  ..  ..  ..  ..  .. 
    76366  ..  -65 ..  ..  ..  ..  ..  ..  ..  ..  ..  ..  ..  ..  ..  .. 
    76373  ..  ..  ..  ..  ..  ..  -61 ..  ..  ..  ..  ..  ..  ..  ..  .. 
    76373  ..  ..  ..  ..  ..  ..  +62 ..  ..  ..  ..  ..  ..  ..  ..  .. 
    76404  ..  ..  ..  ..  ..  ..  ..  -45 ..  ..  ..  ..  ..  ..  ..  .. 
    76501  ..  ..  ..  ..  ..  ..  ..  +38 ..  ..  ..  ..  ..  ..  ..  .. 
    76685  ..  +69 ..  ..  ..  ..  ..  ..  ..  ..  ..  ..  ..  ..  ..  .. 
    76689  ..  -67 ..  ..  ..  ..  ..  ..  ..  ..  ..  ..  ..  ..  ..  .. 
# bar 21
