# Supplementary material for: Fingerprints, barcode sequences and quasi-phylogenies–Tools for analysing polyphonic music
Source: PLoS One. 2023 Mar 2;18(3):e0280478. doi: 10.1371/journal.pone.0280478 (PMC9980773; doi:10.1371/journal.pone.0280478)
Supplement: S6 Fig — (ZIP) [file pone.0280478.s006.zip › S6_Rameau-intermediate-files/rachmaninov_1906.vps]

* File : .\data\rachmaninov_1906.vps Time : Mon Dec 26 13:28:13 2022
* File : .\data\rachmaninov_1906.rdl Time : Mon Dec 26 13:28:13 2022
* File : .\data\rachmaninov_1906.mid Time : Wed May 25 19:59:59 2022
# bar 2
9,
9,10,
10,
# bar 3
10,0,
0,
10,0,
10,
10,0,
0,
10,0,
10,0,2,
10,0,2,10,
10,2,10,
10,2,10,
10,2,10,
5,10,2,10,
5,10,2,10,2,
5,10,2,2,
5,8,10,2,2,
5,8,10,2,2,
5,8,10,2,2,
5,8,10,2,2,5,
5,8,10,2,2,5,
5,8,10,2,5,2,5,
5,8,10,2,5,2,5,
5,8,10,2,5,8,2,5,
5,8,10,2,8,2,5,
5,8,10,2,8,2,
5,8,10,2,8,2,9,
5,8,10,2,8,3,9,
5,8,10,2,8,9,3,9,
5,8,10,2,9,3,9,
5,8,2,9,10,3,9,
5,8,3,9,10,3,9,
5,8,3,9,10,3,9,10,
5,8,3,9,10,3,10,
5,8,3,10,3,10,
5,8,3,10,3,10,
5,8,10,3,10,3,10,
5,8,10,3,10,3,10,
5,8,10,3,9,10,3,10,
5,8,10,3,9,10,3,10,
3,8,10,3,9,10,3,10,
3,8,10,3,9,10,3,
3,8,10,3,9,10,3,7,
3,7,10,3,9,10,3,7,
3,7,10,3,9,10,3,7,
3,7,10,3,9,10,7,
3,7,10,3,7,9,10,7,
3,7,10,3,7,10,7,
# bar 4
3,7,10,3,7,9,10,7,
3,7,10,3,9,10,7,
3,7,10,3,9,10,7,
3,7,10,3,10,7,
3,7,10,3,9,10,7,
3,7,10,3,9,10,
3,7,10,3,9,10,
3,7,10,3,9,
3,7,10,0,3,9,
3,7,9,0,3,9,
3,7,9,0,3,9,
3,7,9,0,3,9,
5,7,9,0,3,9,
5,7,9,0,3,9,0,
5,7,9,0,3,9,0,
5,7,9,0,3,9,0,
5,5,9,0,3,9,0,
5,5,9,0,3,9,0,
5,5,9,0,2,3,9,0,
5,5,9,0,2,3,9,0,
5,5,9,0,2,3,9,0,3,
5,5,9,0,2,3,9,0,3,
5,5,9,0,2,3,9,0,3,
5,5,9,0,3,9,0,3,
5,5,9,0,3,5,9,0,3,
5,5,9,0,3,5,9,0,3,
5,5,9,0,3,5,9,0,
5,5,9,0,3,5,9,0,7,
5,5,9,0,3,5,9,2,7,
5,5,9,0,3,5,7,9,2,7,
5,5,9,0,3,7,9,2,7,
5,5,9,0,3,7,9,2,7,
5,5,9,0,2,7,9,2,7,
5,5,9,0,2,7,9,2,7,9,
5,5,9,0,2,7,9,2,9,
5,5,9,0,2,9,2,9,
5,5,9,0,2,9,2,9,
5,5,9,2,9,2,9,
5,5,9,2,9,2,9,
5,5,9,2,7,9,2,9,
5,5,9,2,7,9,2,9,
2,5,9,2,7,9,2,9,
2,5,9,2,7,9,2,
2,5,9,2,7,9,2,5,
2,5,9,2,7,9,2,5,
2,5,9,2,7,9,2,5,
2,5,9,2,7,9,5,
2,5,9,2,5,7,9,5,
2,5,9,2,5,9,5,
# bar 5
2,5,9,2,5,7,9,5,
2,5,9,2,7,9,5,
2,5,9,2,7,9,5,
2,5,9,2,9,5,
2,5,9,2,7,9,5,
2,5,9,2,7,9,
2,5,9,2,7,9,
2,5,9,2,7,
2,5,9,10,2,7,
2,5,7,10,2,7,
2,5,7,10,2,7,
2,5,7,10,2,7,
7,5,7,10,2,7,
7,5,7,10,2,7,10,
7,5,7,10,2,7,10,
7,5,7,10,2,7,10,
7,2,7,10,2,7,10,
7,2,7,10,2,7,10,
7,2,7,10,0,2,7,10,
7,2,7,10,0,2,7,10,2,
7,2,7,10,0,2,7,10,2,
7,2,7,10,0,2,7,10,2,
7,2,7,10,2,7,10,2,
7,2,7,10,2,3,7,10,2,
7,2,7,10,2,3,7,10,2,
7,2,7,10,2,3,7,10,
7,2,7,10,2,3,7,10,5,
7,2,7,10,2,3,7,10,5,
7,2,7,10,2,3,5,7,10,5,
7,2,7,10,2,5,7,10,5,
7,2,7,10,2,5,7,10,5,
7,2,7,10,3,5,7,10,5,
7,2,7,10,3,5,7,10,5,7,
7,2,7,10,3,5,7,10,7,
7,2,7,10,3,7,10,7,
7,2,7,10,3,7,10,7,
7,2,7,10,3,7,10,7,
7,2,7,10,3,7,10,7,
7,2,7,10,3,5,7,10,7,
7,2,7,10,3,5,7,10,7,
0,2,7,10,3,5,7,10,7,
0,2,7,10,3,5,7,10,
0,2,7,10,3,5,7,10,3,
0,0,7,10,3,5,7,10,3,
0,0,7,10,3,5,7,10,3,
0,0,7,10,3,5,7,3,
0,0,7,10,3,5,7,3,
0,0,7,10,3,7,3,
# bar 6
0,0,7,10,3,5,7,3,
0,0,7,10,3,5,7,3,
0,0,7,10,3,5,7,3,
0,0,7,10,3,5,7,3,
0,0,7,10,3,5,7,3,
0,0,7,10,3,5,7,3,
0,0,7,10,3,5,7,3,
0,0,7,10,3,5,7,3,
0,0,7,10,3,5,7,2,3,
0,0,7,10,3,5,7,2,
0,0,7,10,3,5,7,2,
0,0,7,10,3,5,2,
0,0,7,10,3,5,2,
0,0,7,10,3,5,2,
0,0,5,7,10,3,5,2,
5,0,5,7,10,3,5,2,
5,0,5,7,10,3,5,
5,0,5,7,10,3,5,0,
5,0,5,7,10,3,5,0,
5,0,7,10,3,5,0,
5,0,7,9,10,3,5,0,
5,0,7,9,10,3,5,0,
5,0,7,9,10,3,5,0,
5,0,7,9,10,3,5,0,
5,0,7,9,10,3,5,0,
5,0,7,9,3,5,0,
5,0,9,3,5,0,
5,0,7,9,3,5,0,
5,0,7,9,3,5,0,
5,7,9,3,5,0,
5,7,9,3,5,0,
5,7,9,3,5,0,
5,7,9,3,5,0,
5,9,3,5,0,
5,9,3,5,0,
5,9,3,0,
5,9,10,3,0,
5,9,10,3,2,
5,9,10,3,2,
5,9,10,3,2,
5,9,10,3,2,
5,7,9,10,3,2,
5,7,10,3,2,
5,7,9,10,3,2,
5,7,9,10,3,2,
10,7,9,10,3,2,
10,7,9,10,3,10,2,
10,7,9,10,3,10,
10,10,7,9,10,3,10,
10,10,7,9,10,3,10,
10,10,7,10,3,10,
# bar 7
10,10,7,10,0,3,10,
10,10,7,10,0,3,10,
10,10,7,10,0,3,10,
10,10,7,10,0,3,10,
10,10,7,10,0,3,10,
10,10,5,7,10,0,3,10,
10,10,5,7,10,0,3,10,
10,10,5,7,10,0,3,10,
10,10,5,7,0,3,10,
10,10,5,7,0,3,10,
10,10,5,0,3,10,
10,10,5,10,0,3,10,
10,10,5,10,0,3,10,
10,10,5,10,0,2,3,10,
10,10,5,10,0,2,3,10,
10,10,5,10,0,2,3,10,
10,10,5,0,2,3,10,
10,10,5,0,2,3,10,
10,10,5,0,2,10,
10,10,5,0,2,10,
10,10,5,0,2,10,
10,10,5,0,2,3,10,
10,10,5,0,2,3,10,
10,10,5,0,2,3,10,
10,10,5,2,3,10,
10,10,5,2,3,10,
10,10,5,10,2,3,10,
10,10,5,10,2,3,5,10,
10,10,5,10,2,5,10,
10,10,5,10,2,5,
10,10,5,10,2,3,5,
10,10,5,10,2,3,5,
10,5,10,2,3,5,
10,5,10,2,3,5,
10,5,10,2,3,5,7,
10,5,10,2,3,7,
10,5,10,11,2,3,7,
10,5,11,2,3,7,
10,5,11,3,7,
10,5,11,3,7,8,
10,5,11,3,8,
10,5,11,0,3,8,
10,5,0,3,8,
10,5,0,3,8,9,
10,5,0,3,9,
10,5,0,3,4,9,
10,5,0,4,9,
10,5,0,1,4,9,
10,5,1,4,9,
10,5,1,4,5,9,
10,5,1,5,9,
10,5,1,5,
10,5,1,5,10,
10,5,1,2,5,10,
10,5,2,5,10,
10,5,2,5,9,10,
10,5,2,5,9,
10,5,2,5,9,5,
10,5,2,5,9,10,5,
10,5,2,5,10,5,
# bar 8
10,5,2,5,10,5,
10,5,2,5,10,0,5,
10,5,2,5,0,5,
10,5,2,5,0,5,
10,5,2,5,10,0,5,
10,5,2,5,10,5,
10,5,2,5,10,5,
10,5,2,5,10,5,
10,5,2,5,10,5,
10,5,2,5,10,5,
10,5,2,5,5,
10,5,2,5,7,5,
10,5,2,5,7,5,
10,5,2,5,7,9,5,
10,5,2,5,9,5,
10,5,2,5,9,2,5,
10,5,2,5,9,2,
10,5,2,5,9,10,2,
10,5,2,5,10,2,
10,5,2,5,10,2,
10,5,2,5,10,2,
10,5,2,5,10,0,2,
10,5,2,5,10,0,2,
10,5,2,5,10,0,2,
10,5,2,5,10,2,
10,5,2,5,10,2,5,
10,5,2,5,10,5,
10,5,2,5,10,5,
10,5,2,5,10,5,
10,5,2,3,10,5,
10,5,2,3,10,5,
10,2,3,10,5,
10,2,3,10,0,5,
10,0,3,10,0,5,
10,0,3,10,0,5,
10,0,3,10,5,
10,5,0,3,10,5,
10,5,0,3,10,5,
10,5,0,3,10,5,
10,5,0,3,7,10,5,
10,5,0,3,7,10,5,
# bar 9
10,5,0,3,7,9,10,5,
10,5,0,3,9,10,5,
10,5,0,3,9,10,5,
10,5,0,3,9,10,5,
10,5,0,3,10,5,
10,5,0,3,9,10,5,
10,5,0,3,9,10,5,
10,5,0,3,9,10,5,
10,5,0,3,9,5,
10,5,0,3,9,10,5,
10,5,0,3,9,10,5,
10,5,0,3,9,10,5,
10,5,0,3,9,10,5,
10,5,0,3,9,10,5,
10,5,0,3,9,5,
10,5,0,3,9,
10,5,0,3,9,5,
10,5,0,3,9,5,
10,5,0,3,5,9,5,
10,5,0,3,5,7,9,5,
10,5,0,3,5,7,5,
10,5,0,3,5,7,5,
10,5,0,3,7,5,
10,5,0,2,3,7,5,
10,5,0,2,3,7,5,
10,5,0,2,3,7,5,
10,5,0,2,3,7,5,
10,5,0,2,3,7,9,5,
10,5,0,2,3,7,9,5,
10,5,0,2,3,7,9,5,
10,5,2,3,7,9,5,
10,5,2,3,9,5,
10,5,2,3,9,5,
10,5,2,3,9,5,
10,5,2,3,9,5,
10,5,2,3,9,10,5,
10,5,2,3,9,10,5,
10,5,2,3,9,10,5,7,
10,5,2,3,9,10,5,7,
10,5,2,3,9,10,7,
10,5,2,3,9,10,7,
10,5,0,2,3,9,10,7,
10,5,0,3,9,10,7,
10,5,0,3,9,10,7,
10,5,0,3,9,7,
10,5,0,3,9,5,7,
10,5,0,3,9,5,
# bar 10
10,5,0,3,9,5,
10,5,0,3,9,10,5,
10,5,0,3,9,10,3,5,
10,5,0,3,9,10,3,
10,5,0,3,5,9,10,3,
10,5,0,3,5,9,10,3,
10,5,0,3,5,9,10,3,
10,5,0,3,5,9,3,
10,5,0,3,5,9,3,5,
10,5,0,3,5,9,5,
10,5,0,3,5,8,9,5,
10,5,0,3,5,8,9,5,
10,5,0,3,5,8,5,
10,7,0,3,5,8,5,
10,7,0,3,5,8,10,5,
10,7,0,3,5,8,10,5,
10,7,3,5,8,10,5,
10,7,11,3,5,8,10,5,
10,7,11,3,5,8,10,5,
10,7,11,3,5,8,5,
10,7,8,11,3,5,8,5,
10,8,11,3,5,8,5,
10,8,11,2,3,5,8,5,
10,8,11,2,3,5,8,5,
10,8,11,2,3,5,8,5,
10,8,11,2,3,5,7,8,5,
10,8,11,2,3,5,7,8,5,
10,8,11,2,3,5,8,5,
10,8,11,2,3,5,8,5,
10,8,11,2,3,5,7,8,5,
10,8,11,2,3,5,7,8,5,
10,8,10,11,2,3,5,7,8,5,
10,8,10,2,3,5,7,8,5,
10,8,10,2,5,7,8,5,
10,8,10,2,5,7,5,
10,8,10,2,5,7,5,
10,8,10,2,5,7,
10,8,10,2,7,
10,8,10,2,3,7,
10,8,10,2,3,7,8,
10,8,10,2,3,7,8,
10,8,10,2,3,7,8,3,
10,8,10,2,3,7,8,3,
10,8,10,2,3,7,8,3,
10,8,10,2,3,7,8,3,
10,10,2,3,7,8,3,
10,10,2,3,7,8,3,
10,10,2,3,7,3,
10,7,10,2,3,7,3,
10,7,10,2,3,7,3,
10,7,10,3,7,3,
10,7,10,3,7,3,
# bar 11
10,7,10,3,7,3,
10,7,10,3,6,7,3,
10,7,10,3,6,7,2,3,
10,7,10,3,6,7,2,
10,7,10,3,6,7,2,
10,7,10,3,7,2,
10,7,10,3,7,2,3,
10,7,10,3,7,3,
10,7,10,3,6,7,3,
10,7,10,3,6,7,3,
10,7,10,3,6,3,
10,7,10,3,6,7,3,
10,7,10,3,6,7,3,
10,7,10,3,6,7,3,
10,7,10,3,6,3,
10,6,7,10,3,6,3,
10,6,10,3,6,3,
10,6,10,2,3,6,3,
10,6,10,2,3,6,3,
10,6,10,2,3,6,3,
10,6,10,2,3,5,6,3,
10,6,9,10,2,3,5,6,3,
10,6,9,10,2,3,5,6,3,
10,6,9,10,2,3,5,6,3,
10,6,9,10,2,5,6,3,
10,6,9,10,2,5,6,3,
10,6,9,2,5,6,3,
10,6,9,2,5,6,3,
10,6,9,0,2,5,6,3,
10,6,9,0,2,5,6,3,
10,6,9,0,2,5,6,7,3,
10,6,9,0,2,5,7,3,
10,6,9,2,5,7,3,
10,6,9,2,5,7,
10,6,9,2,5,7,
10,6,9,2,5,7,9,
10,6,9,2,5,7,9,
10,6,9,2,5,7,9,
10,6,9,2,5,7,9,2,
10,6,9,10,2,5,7,9,2,
10,6,9,10,0,2,5,7,9,2,
10,6,9,10,0,2,5,7,9,2,
10,6,10,0,2,5,7,9,2,
10,6,7,10,0,2,5,7,9,2,
10,7,10,0,2,5,7,9,2,
10,7,10,0,2,5,7,9,2,
10,7,10,0,2,5,7,2,
10,7,10,0,2,5,7,2,
10,7,10,0,2,5,7,2,
10,7,10,2,5,7,2,
10,7,10,2,5,7,2,
10,7,10,2,5,7,2,
# bar 12
10,7,10,2,5,7,2,
10,7,10,2,5,2,
10,7,10,2,5,7,2,
10,7,10,2,5,7,0,2,
10,7,10,2,5,7,0,
10,7,10,2,5,7,0,
10,7,10,2,5,0,
10,7,10,2,5,0,
10,7,10,2,5,0,2,
10,7,10,2,5,2,
10,7,10,2,5,2,
10,7,10,2,5,7,2,
10,7,10,2,5,7,0,2,
10,7,10,2,5,7,0,
10,7,10,2,5,7,0,
10,7,10,2,5,0,
10,7,10,2,4,5,0,
10,7,10,2,4,5,0,
10,7,10,2,4,5,0,
10,7,10,2,4,0,
10,7,10,0,2,4,0,
10,7,10,0,2,4,0,
10,7,10,0,2,4,5,0,
10,7,10,0,2,4,5,0,
10,7,10,0,2,4,5,10,0,
10,7,10,0,2,4,5,10,
10,7,10,0,2,4,5,10,
10,7,0,2,4,5,10,
10,7,0,2,4,5,10,
10,7,0,2,4,10,
10,7,0,2,4,10,0,
10,7,0,2,4,0,
10,7,0,2,4,0,
10,7,0,4,0,
10,7,0,3,4,0,
10,7,0,3,4,0,
10,7,0,3,0,
10,7,0,3,0,
10,7,0,3,0,
10,7,10,0,3,0,
10,7,10,0,3,5,0,
10,7,10,0,3,5,0,
10,7,10,0,3,5,0,
10,7,10,0,3,5,0,2,
10,7,10,0,3,5,2,
10,7,10,0,3,5,2,
10,7,10,0,3,5,2,
10,7,10,0,3,2,
10,7,10,0,3,0,2,
10,7,10,0,3,0,
10,7,10,0,3,0,
10,7,10,0,3,0,
# bar 13
10,7,10,0,3,0,
10,7,10,0,3,0,
10,6,10,0,3,0,
10,6,10,0,2,3,0,
10,6,10,0,2,3,0,
10,6,10,0,2,3,0,
10,6,10,0,3,0,
10,6,9,10,0,3,0,
10,6,9,10,0,3,
10,6,9,10,0,3,
10,6,9,10,0,2,3,
10,6,9,10,0,2,3,
10,6,9,10,0,2,3,9,
10,5,6,9,10,0,2,3,9,
10,5,9,10,0,2,3,9,
10,5,9,10,0,2,3,9,
10,5,9,10,0,3,9,
10,5,9,10,0,3,9,10,
10,5,9,10,0,3,10,
10,5,9,10,0,3,10,
10,5,9,0,3,10,
10,5,9,0,3,5,10,
10,5,9,0,3,5,10,
10,5,9,0,3,5,10,0,
10,5,9,0,3,5,0,
10,5,9,0,3,5,0,
10,5,9,3,5,0,
10,5,9,3,5,7,0,
10,5,9,3,7,0,
10,5,9,3,7,0,2,
10,5,9,3,7,2,
10,5,9,3,7,2,
10,5,9,3,7,2,
10,5,9,2,3,7,2,
10,5,2,3,7,2,
10,5,2,3,7,2,
10,5,10,2,3,7,2,
10,5,10,2,3,2,
10,5,10,2,3,5,2,
10,5,10,2,3,5,2,3,
10,5,10,2,3,5,3,
10,5,10,2,3,5,7,3,
10,5,10,2,3,7,3,
10,5,10,2,3,7,3,
10,5,10,2,3,7,3,
10,5,10,2,3,7,3,5,
10,5,10,2,3,7,5,
10,5,10,2,7,5,
10,5,10,2,7,5,
10,5,10,2,7,9,5,
10,5,10,2,9,5,
10,5,10,2,9,5,
# bar 14
10,5,10,2,9,5,
10,5,10,2,9,5,
10,5,10,2,7,9,5,
10,5,10,2,7,5,
10,5,10,2,7,5,
10,5,10,2,7,5,
10,5,10,2,7,9,5,
10,5,10,2,9,5,
10,5,10,2,9,10,5,
10,5,10,2,10,5,
10,5,10,2,5,10,5,
10,5,10,2,5,10,5,
10,5,10,2,5,10,5,
10,5,2,5,10,5,
10,5,2,5,7,10,5,
10,5,2,5,7,5,
10,5,2,5,7,9,5,
10,5,2,5,9,5,
10,5,2,5,9,
10,5,2,5,9,2,
10,5,2,5,9,10,2,
10,5,2,5,10,2,
10,5,2,5,10,2,
10,5,2,5,10,2,
10,5,2,5,10,0,2,
10,5,2,5,10,0,2,
10,5,2,5,10,0,2,
10,5,2,5,10,2,
10,5,2,5,10,2,5,
10,5,2,5,10,5,
10,5,2,5,10,5,
10,5,2,5,10,5,
10,5,2,10,5,
10,5,2,3,10,5,
10,5,2,3,10,5,
10,5,2,3,10,0,5,
10,5,0,2,3,10,0,5,
10,5,0,2,3,10,0,5,
10,5,0,2,3,10,5,
10,5,0,2,3,10,5,
10,5,0,2,3,10,5,
10,5,0,3,10,5,
10,5,0,3,7,10,5,
10,5,0,3,7,10,5,
# bar 15
10,5,0,3,7,9,10,5,
10,5,0,3,9,10,5,
10,5,0,3,9,10,5,
10,5,0,3,9,10,5,
10,5,0,3,10,5,
10,5,0,3,9,10,5,
10,5,0,3,9,10,5,
10,5,0,3,9,10,5,
10,5,0,3,9,5,
10,5,0,3,9,
10,5,0,3,9,10,
10,5,0,3,9,10,
10,5,0,3,9,10,5,
10,5,0,3,9,10,5,
10,5,0,3,9,10,5,
10,5,0,3,9,10,5,
10,5,0,3,9,5,
10,5,0,3,9,5,7,
10,5,0,3,9,7,
10,5,0,3,9,7,
10,5,0,3,7,9,7,
10,5,0,3,7,9,5,7,
10,5,0,3,7,9,5,
10,5,0,3,7,9,5,
10,5,0,3,9,5,
10,5,0,3,9,5,7,
10,5,0,3,9,7,
10,5,0,2,3,9,7,
10,5,0,2,3,9,7,
10,5,0,2,3,9,7,
10,5,2,3,9,7,
10,5,2,3,9,5,7,
10,5,2,3,9,5,
10,5,2,3,9,5,
10,5,2,3,9,10,5,
10,5,2,3,9,10,5,
10,5,0,2,3,9,10,5,
10,5,0,3,9,10,5,
10,5,0,3,9,10,3,5,
10,5,0,3,9,10,3,
10,5,0,3,9,10,3,
10,5,0,3,9,10,3,
10,5,0,3,9,3,
10,5,0,3,9,3,5,
10,5,0,3,9,5,
10,5,0,3,9,5,
10,5,0,3,8,9,5,
10,5,0,3,8,5,
# bar 16
10,5,0,3,8,5,
10,5,0,3,8,10,5,
10,5,0,3,8,10,5,
10,5,11,0,3,8,10,5,
10,5,11,0,3,8,10,5,
10,5,11,0,3,8,10,5,
10,5,11,3,8,10,5,
10,5,11,3,8,10,5,
10,5,11,3,8,5,
10,5,11,2,3,8,5,
10,5,11,2,3,8,5,
10,5,11,2,3,8,10,5,
10,5,11,2,3,8,10,2,5,
10,5,11,2,3,8,10,2,5,
10,5,11,2,3,8,10,2,
10,5,10,11,2,3,8,10,2,
10,5,10,11,2,3,8,10,2,
10,5,10,11,2,3,8,10,2,
10,5,10,2,3,8,10,2,
10,5,10,2,3,8,10,2,
10,5,10,2,3,8,2,
10,5,10,2,3,8,2,3,
10,5,10,2,3,8,3,
10,5,10,2,3,8,3,
10,5,10,2,3,5,8,3,
10,5,10,2,3,5,8,3,
10,5,10,2,5,8,3,
10,5,10,2,5,7,8,3,
10,5,10,2,7,8,3,
10,5,10,2,7,8,3,5,
10,5,10,2,7,8,5,
10,5,10,2,7,8,5,
10,5,10,2,8,5,
10,5,10,2,8,5,7,
10,5,10,2,8,7,
10,5,10,2,7,8,7,
10,5,10,2,7,8,7,
10,5,8,10,2,7,8,7,
10,5,8,10,2,7,8,7,
10,5,8,10,2,7,7,
10,5,8,10,2,7,7,
10,5,8,10,2,3,7,7,
10,5,8,2,3,7,7,
10,5,8,2,3,7,7,
10,5,8,2,3,7,8,7,
10,5,8,10,2,3,7,8,7,
10,5,10,2,3,7,8,7,
10,5,7,10,2,3,7,8,7,
10,5,7,10,2,3,7,8,9,7,
10,5,7,10,2,3,7,9,7,
10,7,10,2,3,7,9,7,
3,7,10,2,3,7,9,7,
3,7,10,2,3,7,9,
3,7,10,3,7,9,
3,7,10,3,7,9,3,
3,7,10,3,7,9,3,
3,7,10,3,7,9,10,3,
3,7,10,3,7,10,3,
# bar 17
3,7,10,3,7,9,10,3,
3,7,10,3,7,9,3,
3,7,10,3,7,9,3,
3,7,10,3,7,9,3,
3,7,10,3,7,9,10,3,
3,7,10,3,7,10,3,
3,7,10,3,7,10,3,5,
3,7,10,3,7,10,5,
3,7,10,3,10,5,
3,7,10,3,10,5,
3,7,10,3,5,
3,7,10,3,5,
3,7,10,3,7,5,
3,7,10,3,7,5,7,
3,7,10,3,7,7,
3,7,10,3,7,7,
3,7,10,3,7,7,
3,7,10,3,7,7,
3,7,10,3,7,7,
3,7,10,3,7,9,7,
3,7,10,3,9,7,
2,3,7,10,3,9,7,
2,7,10,3,9,7,
2,7,10,3,9,10,7,
2,7,10,3,10,7,
2,7,10,3,5,10,7,
2,7,10,3,5,10,7,
2,7,10,3,5,9,10,7,
2,7,10,3,5,9,7,
2,7,10,3,5,9,7,
2,7,10,3,5,9,10,7,
2,7,10,3,5,10,7,
2,7,10,3,10,7,
2,7,10,3,7,10,7,
2,7,10,3,7,10,7,
2,7,10,3,7,10,7,
2,7,10,3,7,7,
2,7,10,3,7,7,
2,7,10,3,7,
2,7,10,3,7,9,
2,7,10,3,7,9,7,
2,7,10,0,3,7,9,7,
2,7,10,0,3,7,9,10,7,
2,7,10,0,3,7,10,7,
7,10,0,3,7,10,7,
0,7,10,0,3,7,10,7,
0,7,10,0,3,7,10,7,9,
0,7,10,0,3,7,10,9,
0,7,0,3,7,10,9,
0,7,0,3,7,10,0,9,
0,7,0,3,7,0,9,
# bar 18
0,7,0,3,7,10,0,9,
0,7,0,3,7,10,9,
0,7,0,3,7,10,7,9,
0,7,0,3,7,10,7,
0,7,0,3,7,9,10,7,
0,7,0,3,9,10,7,
0,7,0,3,9,10,0,7,
0,7,0,3,9,0,7,
0,7,0,3,9,0,7,9,
0,7,0,3,9,0,9,
0,7,0,3,0,9,
0,7,0,3,7,0,9,
0,7,0,3,7,0,7,9,
0,7,0,3,7,0,7,
0,7,0,2,3,7,0,7,
0,7,0,2,3,7,7,
0,7,0,2,3,7,10,7,
0,7,0,2,7,10,7,
0,7,10,0,2,7,10,7,
0,7,10,0,2,7,10,7,
0,7,10,0,2,7,10,5,7,
0,7,10,0,2,7,10,5,
0,7,10,0,2,7,10,5,
0,7,10,0,2,7,10,0,5,
0,7,10,0,2,7,0,5,
0,7,10,0,2,7,0,5,
10,0,7,10,0,2,7,0,5,
10,7,10,0,2,7,0,5,
10,7,10,0,2,7,0,5,7,
10,7,10,0,2,7,0,7,
10,2,7,10,0,2,7,0,7,
10,2,7,10,2,7,0,7,
10,2,7,10,2,7,0,2,7,
10,2,7,10,2,7,2,7,
10,2,7,10,2,7,0,2,7,
10,2,7,10,2,7,0,7,
10,2,7,10,2,7,0,2,7,
10,2,7,10,2,7,2,7,
10,2,7,10,2,7,2,
10,2,7,10,2,7,
10,2,7,2,7,
10,2,7,2,7,9,
10,2,7,2,7,9,4,
10,2,7,9,2,7,9,4,
10,2,7,9,2,7,9,11,4,
10,2,7,9,2,7,11,4,
2,7,9,2,7,11,4,
9,2,7,9,2,7,11,4,
9,7,9,2,7,11,4,
9,7,9,2,7,11,4,5,
9,7,9,2,7,11,5,
9,4,7,9,2,7,11,5,
9,4,7,9,2,7,11,1,5,
9,4,7,9,2,7,1,5,
# bar 19
9,4,7,9,2,9,1,5,
9,4,7,9,1,2,9,1,5,
9,4,7,9,1,2,9,1,5,
9,4,7,9,1,2,9,1,2,5,
9,4,7,9,1,2,9,2,5,
9,4,7,9,1,2,9,2,5,7,
9,4,7,9,1,2,9,2,7,
9,4,7,9,1,2,9,2,7,
9,4,7,9,1,9,2,7,
9,4,7,9,1,9,2,4,7,
9,4,7,9,1,9,4,7,
9,4,7,9,1,9,4,7,9,
9,4,7,9,1,9,4,9,
9,4,7,9,1,9,9,
9,4,7,9,1,9,3,9,
9,4,7,9,1,7,9,3,9,
9,4,7,9,1,7,3,9,
9,4,7,9,0,1,7,3,9,
9,4,7,9,0,1,7,3,9,
9,4,7,9,0,1,7,2,3,9,
9,4,7,9,0,1,7,2,9,
9,4,7,9,0,1,7,2,9,10,
9,4,7,9,0,1,7,2,10,
9,4,7,9,0,7,2,10,
9,4,7,9,0,7,2,10,
9,4,7,9,0,7,2,3,10,
9,4,7,9,0,7,3,10,
9,4,9,0,7,3,10,
2,9,4,9,0,7,3,10,
2,4,9,0,7,3,10,
2,2,4,9,0,7,3,10,
2,2,9,0,7,3,10,
2,2,9,0,7,2,3,10,
2,2,9,0,7,2,10,
2,2,9,0,6,7,2,10,
2,2,9,0,6,2,10,
2,2,9,0,6,0,2,10,
2,2,9,0,6,0,10,
2,2,9,0,6,0,10,0,
2,2,9,0,6,0,0,
2,2,9,0,6,0,0,
2,2,9,0,6,0,0,
2,2,9,0,6,0,0,
2,2,9,0,6,0,2,0,
2,2,9,0,6,0,2,0,
2,2,9,0,6,0,2,0,
2,2,9,0,6,0,2,10,0,
2,2,9,0,6,0,2,10,
2,2,9,0,0,2,10,
2,2,9,0,7,0,2,10,
2,2,9,0,7,0,2,10,
2,2,9,0,2,7,0,2,10,
2,2,9,0,2,7,0,2,10,
2,2,9,0,2,7,0,10,
2,2,7,0,2,7,0,10,
2,2,7,0,2,7,10,
2,2,7,0,2,7,10,10,
2,2,7,2,7,10,10,
2,2,7,2,4,7,10,10,
2,2,7,2,4,7,10,10,
2,2,7,10,2,4,7,10,10,
2,7,10,2,4,7,10,10,
7,2,7,10,2,4,7,10,10,
7,7,10,2,4,7,10,10,
7,2,7,10,2,4,7,10,10,
7,2,7,10,2,4,5,7,10,10,
7,2,7,10,2,5,7,10,10,
# bar 20
7,2,7,10,2,5,7,10,10,
7,2,7,10,5,7,10,10,
7,2,7,10,7,10,10,
7,2,7,10,4,7,10,10,
7,2,7,10,4,5,7,10,10,
7,2,7,10,5,7,10,10,
7,2,7,10,2,5,7,10,10,
7,2,7,10,2,5,7,10,10,
7,2,7,10,2,5,7,10,
7,2,7,10,2,5,7,10,9,
7,2,7,10,2,5,7,10,9,
7,2,7,10,2,7,10,9,
7,2,7,10,1,2,7,10,9,
7,2,7,1,2,7,10,9,
7,2,7,9,1,2,7,10,9,
7,2,7,9,1,2,5,7,10,9,
7,2,7,9,1,2,5,10,9,
7,2,7,9,1,2,5,10,7,9,
7,2,7,9,1,2,5,10,7,
7,2,7,9,1,2,5,9,10,7,
7,2,7,9,1,2,5,9,7,
7,2,7,9,1,5,9,7,
7,2,7,9,1,5,7,9,7,
7,2,7,9,1,7,9,7,
7,2,7,9,1,7,9,7,
7,9,2,7,9,1,7,9,7,
9,2,7,9,1,7,9,7,
9,2,7,9,1,7,9,5,7,
9,2,7,9,1,7,9,5,
9,2,7,9,1,7,9,5,
9,7,9,1,7,9,5,
9,7,9,1,7,9,5,
9,7,9,1,9,5,
9,7,9,1,7,9,5,
9,7,9,1,7,9,5,
9,7,9,1,7,9,5,7,
9,7,9,1,7,9,7,
9,7,9,1,7,9,7,
9,7,9,1,9,7,
9,7,9,1,9,
9,7,9,1,9,9,
9,7,9,1,7,9,9,
9,7,9,1,7,9,9,
9,7,9,1,2,7,9,9,
9,7,9,1,2,7,9,
9,7,9,1,2,5,7,9,
9,5,9,1,2,5,7,9,
9,5,9,1,2,5,9,
9,5,9,1,2,5,9,
9,5,9,1,2,5,7,9,
9,5,9,1,2,5,7,9,
9,5,9,2,5,7,9,
9,5,9,2,5,7,9,
2,9,5,9,2,5,7,9,
2,9,5,9,2,5,7,9,9,
2,9,5,9,2,5,9,9,
