# Supplementary material for: Fingerprints, barcode sequences and quasi-phylogenies–Tools for analysing polyphonic music
Source: PLoS One. 2023 Mar 2;18(3):e0280478. doi: 10.1371/journal.pone.0280478 (PMC9980773; doi:10.1371/journal.pone.0280478)
Supplement: S6 Fig — (ZIP) [file pone.0280478.s006.zip › S6_Rameau-intermediate-files/rachmaninov_1912.pcs]

* File : .\data\rachmaninov_1912.pcs Time : Mon Dec 26 13:28:20 2022
* File : .\data\rachmaninov_1912.vps Time : Mon Dec 26 13:28:19 2022
* File : .\data\rachmaninov_1912.rdl Time : Mon Dec 26 13:28:19 2022
* File : .\data\rachmaninov_1912.mid Time : Sun Dec 26 13:12:43 2021
# bar 2
1-1
2-4
3-11
3-11
3-11
# bar 3
3-11
3-11
3-11
3-11
3-11
3-11
3-11
4-14
4-14
4-14
3-11
3-11
3-11
3-11
3-11
4-26
4-26
4-26
4-26
4-26
4-26
4-26
4-26
4-26
5-27
5-27
5-27
4-26
4-26
4-26
4-26
5-27
5-20
5-20
4-20
4-20
4-20
5-20
5-25
# bar 4
4-27
4-27
5-34
5-34
4-27
4-27
5-34
4-27
4-27
4-27
4-27
4-26
4-26
4-26
4-26
4-26
4-26
4-26
4-26
4-26
4-26
4-20
5-27
5-27
4-26
4-26
4-26
4-26
4-26
4-26
4-26
# bar 5
4-26
4-20
4-20
4-26
4-26
5-35
5-35
5-35
4-26
4-26
4-26
4-22
3-11
3-11
3-11
3-11
3-11
3-11
3-11
3-11
3-11
3-11
4-22
4-22
4-22
5-35
5-35
5-35
5-29
5-29
5-29
4-23
4-23
# bar 6
4-27
4-27
4-25
4-25
4-25
4-25
4-25
4-25
4-25
4-27
4-27
4-23
4-23
5-23
5-23
5-23
4-23
4-27
4-27
4-27
3-10
3-10
3-10
3-10
3-11
4-14
3-4
3-7
4-26
4-26
4-26
4-26
4-26
4-26
4-26
4-26
4-27
# bar 7
4-22
5-34
4-27
4-27
4-27
4-29
4-29
4-29
4-16
3-9
4-22
4-26
4-26
4-26
3-11
3-11
3-11
4-22
4-22
4-26
5-27
5-27
5-27
4-22
3-11
3-11
4-20
5-20
5-27
4-22
4-22
4-22
3-11
3-11
3-12
4-24
# bar 8
4-27
4-27
4-27
4-27
4-27
4-22
4-27
4-27
4-23
4-14
3-11
3-11
3-11
3-11
3-11
3-11
3-11
3-11
3-11
3-11
3-11
2-5
2-5
2-5
2-5
2-5
2-5
1-1
2-2
2-2
1-1
2-2
2-2
1-1
2-5
3-11
4-26
4-26
4-26
5-25
# bar 9
5-25
4-27
5-25
4-29
3-11
3-11
3-11
4-17
5-16
4-12
3-10
4-12
3-2
2-2
2-2
2-3
3-7
4-27
4-27
4-27
3-10
3-10
3-10
4-27
4-27
3-10
3-10
3-10
3-10
4-27
4-27
4-27
4-28
4-28
5-31
4-18
4-29
# bar 10
4-14
4-14
4-23
4-23
4-27
4-27
4-27
5-32
5-32
5-32
4-27
4-27
3-8
3-12
4-19
4-19
4-19
4-16
4-16
3-4
2-5
3-11
3-11
3-11
3-11
3-11
3-11
3-11
3-11
4-26
4-26
4-26
4-26
3-7
2-3
2-3
3-2
3-2
4-11
3-7
3-7
3-7
4-13
# bar 11
4-13
3-10
4-13
5-29
4-23
4-23
4-26
4-26
5-25
4-13
3-10
2-6
3-8
3-8
3-8
4-12
4-28
4-28
4-28
4-28
4-28
4-28
4-28
3-10
4-12
3-10
3-10
3-10
4-12
4-12
4-27
4-28
5-31
4-27
4-26
# bar 12
4-26
5-25
4-27
4-27
4-13
5-10
4-12
4-12
4-10
3-7
3-7
4-23
4-27
4-16
5-30
5-30
5-26
5-26
4-24
3-12
3-12
3-11
3-11
3-11
3-11
3-11
3-11
3-10
3-10
3-11
3-11
4-14
4-14
4-14
3-11
3-11
# bar 13
3-11
4-26
4-22
3-11
4-22
3-7
3-7
3-7
3-8
2-6
3-5
3-5
2-5
3-5
2-6
3-8
4-27
4-27
4-27
4-28
4-27
4-27
4-27
4-27
4-23
4-23
4-15
# bar 14
4-15
4-23
4-23
5-23
5-23
4-22
5-35
5-35
5-27
5-27
4-26
4-26
5-27
6-14
6-14
5-17
4-19
4-19
4-19
4-19
4-19
3-11
3-11
3-11
3-11
3-11
4-27
4-27
3-10
4-13
3-7
4-11
4-11
5-27
4-26
4-26
# bar 15
4-26
4-26
4-26
4-26
4-26
4-23
4-23
4-23
4-23
3-9
3-9
4-23
5-29
6-33
6-33
5-25
4-26
4-26
4-23
4-23
4-23
4-23
3-9
3-9
4-23
5-35
5-35
4-26
4-26
4-27
4-27
4-23
4-23
4-27
4-27
4-27
5-31
5-31
4-27
4-27
# bar 16
4-27
5-29
6-24
6-24
5-30
5-30
5-14
5-35
5-32
5-30
5-30
5-32
5-38
5-11
5-11
5-11
4-14
3-4
3-4
3-11
3-11
3-11
3-11
4-27
4-27
3-10
4-13
3-7
4-11
4-11
4-11
4-11
5-27
4-26
4-26
# bar 17
4-26
4-26
4-26
4-26
5-25
5-25
5-31
4-28
4-28
4-28
4-28
4-28
4-28
4-27
5-25
5-25
5-25
4-26
4-26
4-27
3-10
3-10
4-28
4-28
5-31
5-31
4-27
3-11
4-27
# bar 18
5-31
4-13
3-10
4-13
4-26
4-27
5-32
5-19
4-13
3-10
4-28
4-27
4-27
4-16
4-22
4-18
5-38
5-11
5-34
5-27
5-25
4-27
4-26
3-11
4-17
4-17
3-11
4-26
4-20
5-38
5-7
4-16
3-9
4-22
3-11
3-11
3-11
3-11
3-11
# bar 19
3-11
4-26
4-26
3-11
2-5
3-7
2-2
1-1
2-1
3-5
2-6
3-10
4-28
4-28
4-28
3-10
4-18
4-18
4-27
4-16
4-18
4-19
3-11
3-10
4-28
5-31
5-31
5-31
4-12
5-31
5-31
5-31
# bar 20
5-31
5-31
5-31
4-28
4-28
4-27
4-27
4-19
4-18
4-28
4-28
4-28
4-27
4-19
4-12
4-12
3-10
3-11
4-19
4-19
5-17
5-10
4-13
4-14
4-14
3-11
4-19
4-18
4-28
4-28
3-10
3-10
3-10
4-28
5-31
5-31
