# Supplementary material for: Fingerprints, barcode sequences and quasi-phylogenies–Tools for analysing polyphonic music
Source: PLoS One. 2023 Mar 2;18(3):e0280478. doi: 10.1371/journal.pone.0280478 (PMC9980773; doi:10.1371/journal.pone.0280478)
Supplement: S6 Fig — (ZIP) [file pone.0280478.s006.zip › S6_Rameau-intermediate-files/rachmaninov_1912.rdl]

* File : .\data\rachmaninov_1912.rdl Time : Mon Dec 26 13:28:19 2022
* File : .\data\rachmaninov_1912.mid Time : Sun Dec 26 13:12:43 2021
# bar 1
# bar 2
     7085  ..  +72 ..  ..  ..  ..  ..  ..  ..  ..  ..  ..  ..  ..  ..  .. 
     7213  ..  ..  +68 ..  ..  ..  ..  ..  ..  ..  ..  ..  ..  ..  ..  .. 
     7349  ..  ..  ..  +65 ..  ..  ..  ..  ..  ..  ..  ..  ..  ..  ..  .. 
     7477  ..  ..  ..  ..  +65 ..  ..  ..  ..  ..  ..  ..  ..  ..  ..  .. 
     7565  ..  -72 ..  ..  ..  ..  ..  ..  ..  ..  ..  ..  ..  ..  ..  .. 
     7565  ..  +72 ..  ..  ..  ..  ..  ..  ..  ..  ..  ..  ..  ..  ..  .. 
# bar 3
     7693  ..  ..  -68 ..  ..  ..  ..  ..  ..  ..  ..  ..  ..  ..  ..  .. 
     7693  ..  ..  +68 ..  ..  ..  ..  ..  ..  ..  ..  ..  ..  ..  ..  .. 
     7780  ..  ..  ..  -65 ..  ..  ..  ..  ..  ..  ..  ..  ..  ..  ..  .. 
     7829  ..  ..  ..  +65 ..  ..  ..  ..  ..  ..  ..  ..  ..  ..  ..  .. 
     7925  +80 ..  ..  ..  ..  ..  ..  ..  ..  ..  ..  ..  ..  ..  ..  .. 
     7957  ..  ..  ..  ..  -65 ..  ..  ..  ..  ..  ..  ..  ..  ..  ..  .. 
     7957  ..  ..  ..  ..  +65 ..  ..  ..  ..  ..  ..  ..  ..  ..  ..  .. 
     8045  ..  -72 ..  ..  ..  ..  ..  ..  ..  ..  ..  ..  ..  ..  ..  .. 
     8045  ..  +72 ..  ..  ..  ..  ..  ..  ..  ..  ..  ..  ..  ..  ..  .. 
     8139  -80 ..  ..  ..  ..  ..  ..  ..  ..  ..  ..  ..  ..  ..  ..  .. 
     8165  +79 ..  ..  ..  ..  ..  ..  ..  ..  ..  ..  ..  ..  ..  ..  .. 
     8173  ..  ..  -68 ..  ..  ..  ..  ..  ..  ..  ..  ..  ..  ..  ..  .. 
     8173  ..  ..  +68 ..  ..  ..  ..  ..  ..  ..  ..  ..  ..  ..  ..  .. 
     8309  ..  ..  ..  -65 ..  ..  ..  ..  ..  ..  ..  ..  ..  ..  ..  .. 
     8309  ..  ..  ..  +65 ..  ..  ..  ..  ..  ..  ..  ..  ..  ..  ..  .. 
     8405  -79 ..  ..  ..  ..  ..  ..  ..  ..  ..  ..  ..  ..  ..  ..  .. 
     8405  +80 ..  ..  ..  ..  ..  ..  ..  ..  ..  ..  ..  ..  ..  ..  .. 
     8525  ..  -72 ..  ..  ..  ..  ..  ..  ..  ..  ..  ..  ..  ..  ..  .. 
     8525  ..  +72 ..  ..  ..  ..  ..  ..  ..  ..  ..  ..  ..  ..  ..  .. 
     8653  ..  ..  -68 ..  ..  ..  ..  ..  ..  ..  ..  ..  ..  ..  ..  .. 
     8653  ..  ..  +68 ..  ..  ..  ..  ..  ..  ..  ..  ..  ..  ..  ..  .. 
     8789  ..  ..  ..  -65 ..  ..  ..  ..  ..  ..  ..  ..  ..  ..  ..  .. 
     8789  ..  ..  ..  +65 ..  ..  ..  ..  ..  ..  ..  ..  ..  ..  ..  .. 
     8820  ..  ..  ..  ..  -65 ..  ..  ..  ..  ..  ..  ..  ..  ..  ..  .. 
     8917  ..  ..  ..  ..  +63 ..  ..  ..  ..  ..  ..  ..  ..  ..  ..  .. 
     9005  ..  -72 ..  ..  ..  ..  ..  ..  ..  ..  ..  ..  ..  ..  ..  .. 
     9005  ..  +72 ..  ..  ..  ..  ..  ..  ..  ..  ..  ..  ..  ..  ..  .. 
     9133  ..  ..  -68 ..  ..  ..  ..  ..  ..  ..  ..  ..  ..  ..  ..  .. 
     9133  ..  ..  +68 ..  ..  ..  ..  ..  ..  ..  ..  ..  ..  ..  ..  .. 
     9269  ..  ..  ..  -65 ..  ..  ..  ..  ..  ..  ..  ..  ..  ..  ..  .. 
     9269  ..  ..  ..  +65 ..  ..  ..  ..  ..  ..  ..  ..  ..  ..  ..  .. 
     9485  ..  -72 ..  ..  ..  ..  ..  ..  ..  ..  ..  ..  ..  ..  ..  .. 
     9485  ..  +72 ..  ..  ..  ..  ..  ..  ..  ..  ..  ..  ..  ..  ..  .. 
     9613  ..  ..  -68 ..  ..  ..  ..  ..  ..  ..  ..  ..  ..  ..  ..  .. 
     9613  ..  ..  +68 ..  ..  ..  ..  ..  ..  ..  ..  ..  ..  ..  ..  .. 
     9749  ..  ..  ..  -65 ..  ..  ..  ..  ..  ..  ..  ..  ..  ..  ..  .. 
     9749  ..  ..  ..  +65 ..  ..  ..  ..  ..  ..  ..  ..  ..  ..  ..  .. 
     9845  -80 ..  ..  ..  ..  ..  ..  ..  ..  ..  ..  ..  ..  ..  ..  .. 
     9845  +77 ..  ..  ..  ..  ..  ..  ..  ..  ..  ..  ..  ..  ..  ..  .. 
     9965  ..  -72 ..  ..  ..  ..  ..  ..  ..  ..  ..  ..  ..  ..  ..  .. 
     9965  ..  +72 ..  ..  ..  ..  ..  ..  ..  ..  ..  ..  ..  ..  ..  .. 
    10085  -77 ..  ..  ..  ..  ..  ..  ..  ..  ..  ..  ..  ..  ..  ..  .. 
    10085  +79 ..  ..  ..  ..  ..  ..  ..  ..  ..  ..  ..  ..  ..  ..  .. 
    10093  ..  ..  -68 ..  ..  ..  ..  ..  ..  ..  ..  ..  ..  ..  ..  .. 
    10093  ..  ..  +68 ..  ..  ..  ..  ..  ..  ..  ..  ..  ..  ..  ..  .. 
    10229  ..  ..  ..  -65 ..  ..  ..  ..  ..  ..  ..  ..  ..  ..  ..  .. 
    10229  ..  ..  ..  +65 ..  ..  ..  ..  ..  ..  ..  ..  ..  ..  ..  .. 
    10325  -79 ..  ..  ..  ..  ..  ..  ..  ..  ..  ..  ..  ..  ..  ..  .. 
    10325  +80 ..  ..  ..  ..  ..  ..  ..  ..  ..  ..  ..  ..  ..  ..  .. 
    10445  ..  -72 ..  ..  ..  ..  ..  ..  ..  ..  ..  ..  ..  ..  ..  .. 
    10445  ..  +72 ..  ..  ..  ..  ..  ..  ..  ..  ..  ..  ..  ..  ..  .. 
    10573  ..  ..  -68 ..  ..  ..  ..  ..  ..  ..  ..  ..  ..  ..  ..  .. 
    10573  ..  ..  +68 ..  ..  ..  ..  ..  ..  ..  ..  ..  ..  ..  ..  .. 
    10709  ..  ..  ..  -65 ..  ..  ..  ..  ..  ..  ..  ..  ..  ..  ..  .. 
    10709  ..  ..  ..  +65 ..  ..  ..  ..  ..  ..  ..  ..  ..  ..  ..  .. 
    10805  -80 ..  ..  ..  ..  ..  ..  ..  ..  ..  ..  ..  ..  ..  ..  .. 
    10805  +79 ..  ..  ..  ..  ..  ..  ..  ..  ..  ..  ..  ..  ..  ..  .. 
    10837  ..  ..  ..  ..  -63 ..  ..  ..  ..  ..  ..  ..  ..  ..  ..  .. 
    10837  ..  ..  ..  ..  +61 ..  ..  ..  ..  ..  ..  ..  ..  ..  ..  .. 
    10925  ..  -72 ..  ..  ..  ..  ..  ..  ..  ..  ..  ..  ..  ..  ..  .. 
    10925  ..  +72 ..  ..  ..  ..  ..  ..  ..  ..  ..  ..  ..  ..  ..  .. 
    11045  -79 ..  ..  ..  ..  ..  ..  ..  ..  ..  ..  ..  ..  ..  ..  .. 
    11045  +77 ..  ..  ..  ..  ..  ..  ..  ..  ..  ..  ..  ..  ..  ..  .. 
    11053  ..  ..  -68 ..  ..  ..  ..  ..  ..  ..  ..  ..  ..  ..  ..  .. 
    11053  ..  ..  +68 ..  ..  ..  ..  ..  ..  ..  ..  ..  ..  ..  ..  .. 
    11189  ..  ..  ..  -65 ..  ..  ..  ..  ..  ..  ..  ..  ..  ..  ..  .. 
    11189  ..  ..  ..  +65 ..  ..  ..  ..  ..  ..  ..  ..  ..  ..  ..  .. 
    11285  -77 ..  ..  ..  ..  ..  ..  ..  ..  ..  ..  ..  ..  ..  ..  .. 
    11285  +79 ..  ..  ..  ..  ..  ..  ..  ..  ..  ..  ..  ..  ..  ..  .. 
    11405  ..  -72 ..  ..  ..  ..  ..  ..  ..  ..  ..  ..  ..  ..  ..  .. 
    11405  ..  +70 ..  ..  ..  ..  ..  ..  ..  ..  ..  ..  ..  ..  ..  .. 
# bar 4
    11533  ..  ..  -68 ..  ..  ..  ..  ..  ..  ..  ..  ..  ..  ..  ..  .. 
    11533  ..  ..  +67 ..  ..  ..  ..  ..  ..  ..  ..  ..  ..  ..  ..  .. 
    11669  ..  ..  ..  -65 ..  ..  ..  ..  ..  ..  ..  ..  ..  ..  ..  .. 
    11669  ..  ..  ..  +65 ..  ..  ..  ..  ..  ..  ..  ..  ..  ..  ..  .. 
    11765  -79 ..  ..  ..  ..  ..  ..  ..  ..  ..  ..  ..  ..  ..  ..  .. 
    11765  +75 ..  ..  ..  ..  ..  ..  ..  ..  ..  ..  ..  ..  ..  ..  .. 
    11885  ..  -70 ..  ..  ..  ..  ..  ..  ..  ..  ..  ..  ..  ..  ..  .. 
    11885  ..  +70 ..  ..  ..  ..  ..  ..  ..  ..  ..  ..  ..  ..  ..  .. 
    12005  -75 ..  ..  ..  ..  ..  ..  ..  ..  ..  ..  ..  ..  ..  ..  .. 
    12005  +77 ..  ..  ..  ..  ..  ..  ..  ..  ..  ..  ..  ..  ..  ..  .. 
    12013  ..  ..  -67 ..  ..  ..  ..  ..  ..  ..  ..  ..  ..  ..  ..  .. 
    12013  ..  ..  +67 ..  ..  ..  ..  ..  ..  ..  ..  ..  ..  ..  ..  .. 
    12149  ..  ..  ..  -65 ..  ..  ..  ..  ..  ..  ..  ..  ..  ..  ..  .. 
    12149  ..  ..  ..  +63 ..  ..  ..  ..  ..  ..  ..  ..  ..  ..  ..  .. 
    12245  -77 ..  ..  ..  ..  ..  ..  ..  ..  ..  ..  ..  ..  ..  ..  .. 
    12245  +79 ..  ..  ..  ..  ..  ..  ..  ..  ..  ..  ..  ..  ..  ..  .. 
    12365  ..  -70 ..  ..  ..  ..  ..  ..  ..  ..  ..  ..  ..  ..  ..  .. 
    12365  ..  +70 ..  ..  ..  ..  ..  ..  ..  ..  ..  ..  ..  ..  ..  .. 
    12493  ..  ..  -67 ..  ..  ..  ..  ..  ..  ..  ..  ..  ..  ..  ..  .. 
    12493  ..  ..  +67 ..  ..  ..  ..  ..  ..  ..  ..  ..  ..  ..  ..  .. 
    12629  ..  ..  ..  -63 ..  ..  ..  ..  ..  ..  ..  ..  ..  ..  ..  .. 
    12629  ..  ..  ..  +63 ..  ..  ..  ..  ..  ..  ..  ..  ..  ..  ..  .. 
    12757  ..  ..  ..  ..  -61 ..  ..  ..  ..  ..  ..  ..  ..  ..  ..  .. 
    12757  ..  ..  ..  ..  +60 ..  ..  ..  ..  ..  ..  ..  ..  ..  ..  .. 
    12845  ..  -70 ..  ..  ..  ..  ..  ..  ..  ..  ..  ..  ..  ..  ..  .. 
    12845  ..  +70 ..  ..  ..  ..  ..  ..  ..  ..  ..  ..  ..  ..  ..  .. 
    12973  ..  ..  -67 ..  ..  ..  ..  ..  ..  ..  ..  ..  ..  ..  ..  .. 
    12973  ..  ..  +67 ..  ..  ..  ..  ..  ..  ..  ..  ..  ..  ..  ..  .. 
    13109  ..  ..  ..  -63 ..  ..  ..  ..  ..  ..  ..  ..  ..  ..  ..  .. 
    13109  ..  ..  ..  +63 ..  ..  ..  ..  ..  ..  ..  ..  ..  ..  ..  .. 
    13325  ..  -70 ..  ..  ..  ..  ..  ..  ..  ..  ..  ..  ..  ..  ..  .. 
    13325  ..  +70 ..  ..  ..  ..  ..  ..  ..  ..  ..  ..  ..  ..  ..  .. 
    13453  ..  ..  -67 ..  ..  ..  ..  ..  ..  ..  ..  ..  ..  ..  ..  .. 
    13453  ..  ..  +67 ..  ..  ..  ..  ..  ..  ..  ..  ..  ..  ..  ..  .. 
    13589  ..  ..  ..  -63 ..  ..  ..  ..  ..  ..  ..  ..  ..  ..  ..  .. 
    13589  ..  ..  ..  +63 ..  ..  ..  ..  ..  ..  ..  ..  ..  ..  ..  .. 
    13805  ..  -70 ..  ..  ..  ..  ..  ..  ..  ..  ..  ..  ..  ..  ..  .. 
    13805  ..  +70 ..  ..  ..  ..  ..  ..  ..  ..  ..  ..  ..  ..  ..  .. 
    13933  ..  ..  -67 ..  ..  ..  ..  ..  ..  ..  ..  ..  ..  ..  ..  .. 
    13933  ..  ..  +67 ..  ..  ..  ..  ..  ..  ..  ..  ..  ..  ..  ..  .. 
    14069  ..  ..  ..  -63 ..  ..  ..  ..  ..  ..  ..  ..  ..  ..  ..  .. 
    14069  ..  ..  ..  +63 ..  ..  ..  ..  ..  ..  ..  ..  ..  ..  ..  .. 
    14285  ..  -70 ..  ..  ..  ..  ..  ..  ..  ..  ..  ..  ..  ..  ..  .. 
    14285  ..  +68 ..  ..  ..  ..  ..  ..  ..  ..  ..  ..  ..  ..  ..  .. 
    14413  ..  ..  -67 ..  ..  ..  ..  ..  ..  ..  ..  ..  ..  ..  ..  .. 
    14413  ..  ..  +65 ..  ..  ..  ..  ..  ..  ..  ..  ..  ..  ..  ..  .. 
    14549  ..  ..  ..  -63 ..  ..  ..  ..  ..  ..  ..  ..  ..  ..  ..  .. 
    14549  ..  ..  ..  +63 ..  ..  ..  ..  ..  ..  ..  ..  ..  ..  ..  .. 
    14645  -79 ..  ..  ..  ..  ..  ..  ..  ..  ..  ..  ..  ..  ..  ..  .. 
    14645  +77 ..  ..  ..  ..  ..  ..  ..  ..  ..  ..  ..  ..  ..  ..  .. 
    14765  ..  -68 ..  ..  ..  ..  ..  ..  ..  ..  ..  ..  ..  ..  ..  .. 
    14765  ..  +68 ..  ..  ..  ..  ..  ..  ..  ..  ..  ..  ..  ..  ..  .. 
    14885  -77 ..  ..  ..  ..  ..  ..  ..  ..  ..  ..  ..  ..  ..  ..  .. 
    14885  +75 ..  ..  ..  ..  ..  ..  ..  ..  ..  ..  ..  ..  ..  ..  .. 
    14893  ..  ..  -65 ..  ..  ..  ..  ..  ..  ..  ..  ..  ..  ..  ..  .. 
    14893  ..  ..  +65 ..  ..  ..  ..  ..  ..  ..  ..  ..  ..  ..  ..  .. 
    15029  ..  ..  ..  -63 ..  ..  ..  ..  ..  ..  ..  ..  ..  ..  ..  .. 
    15029  ..  ..  ..  +63 ..  ..  ..  ..  ..  ..  ..  ..  ..  ..  ..  .. 
    15125  -75 ..  ..  ..  ..  ..  ..  ..  ..  ..  ..  ..  ..  ..  ..  .. 
    15125  +77 ..  ..  ..  ..  ..  ..  ..  ..  ..  ..  ..  ..  ..  ..  .. 
    15245  ..  -68 ..  ..  ..  ..  ..  ..  ..  ..  ..  ..  ..  ..  ..  .. 
    15245  ..  +68 ..  ..  ..  ..  ..  ..  ..  ..  ..  ..  ..  ..  ..  .. 
# bar 5
    15373  ..  ..  -65 ..  ..  ..  ..  ..  ..  ..  ..  ..  ..  ..  ..  .. 
    15373  ..  ..  +65 ..  ..  ..  ..  ..  ..  ..  ..  ..  ..  ..  ..  .. 
    15509  ..  ..  ..  -63 ..  ..  ..  ..  ..  ..  ..  ..  ..  ..  ..  .. 
    15509  ..  ..  ..  +61 ..  ..  ..  ..  ..  ..  ..  ..  ..  ..  ..  .. 
    15605  -77 ..  ..  ..  ..  ..  ..  ..  ..  ..  ..  ..  ..  ..  ..  .. 
    15605  +73 ..  ..  ..  ..  ..  ..  ..  ..  ..  ..  ..  ..  ..  ..  .. 
    15637  ..  ..  ..  ..  -60 ..  ..  ..  ..  ..  ..  ..  ..  ..  ..  .. 
    15637  ..  ..  ..  ..  +58 ..  ..  ..  ..  ..  ..  ..  ..  ..  ..  .. 
    15725  ..  -68 ..  ..  ..  ..  ..  ..  ..  ..  ..  ..  ..  ..  ..  .. 
    15725  ..  +68 ..  ..  ..  ..  ..  ..  ..  ..  ..  ..  ..  ..  ..  .. 
    15845  -73 ..  ..  ..  ..  ..  ..  ..  ..  ..  ..  ..  ..  ..  ..  .. 
    15845  +75 ..  ..  ..  ..  ..  ..  ..  ..  ..  ..  ..  ..  ..  ..  .. 
    15853  ..  ..  -65 ..  ..  ..  ..  ..  ..  ..  ..  ..  ..  ..  ..  .. 
    15853  ..  ..  +65 ..  ..  ..  ..  ..  ..  ..  ..  ..  ..  ..  ..  .. 
    15989  ..  ..  ..  -61 ..  ..  ..  ..  ..  ..  ..  ..  ..  ..  ..  .. 
    15989  ..  ..  ..  +61 ..  ..  ..  ..  ..  ..  ..  ..  ..  ..  ..  .. 
    16085  -75 ..  ..  ..  ..  ..  ..  ..  ..  ..  ..  ..  ..  ..  ..  .. 
    16085  +77 ..  ..  ..  ..  ..  ..  ..  ..  ..  ..  ..  ..  ..  ..  .. 
    16205  ..  -68 ..  ..  ..  ..  ..  ..  ..  ..  ..  ..  ..  ..  ..  .. 
    16205  ..  +68 ..  ..  ..  ..  ..  ..  ..  ..  ..  ..  ..  ..  ..  .. 
    16333  ..  ..  -65 ..  ..  ..  ..  ..  ..  ..  ..  ..  ..  ..  ..  .. 
    16333  ..  ..  +65 ..  ..  ..  ..  ..  ..  ..  ..  ..  ..  ..  ..  .. 
    16469  ..  ..  ..  -61 ..  ..  ..  ..  ..  ..  ..  ..  ..  ..  ..  .. 
    16469  ..  ..  ..  +60 ..  ..  ..  ..  ..  ..  ..  ..  ..  ..  ..  .. 
    16597  ..  ..  ..  ..  -58 ..  ..  ..  ..  ..  ..  ..  ..  ..  ..  .. 
    16597  ..  ..  ..  ..  +56 ..  ..  ..  ..  ..  ..  ..  ..  ..  ..  .. 
    16685  ..  -68 ..  ..  ..  ..  ..  ..  ..  ..  ..  ..  ..  ..  ..  .. 
    16685  ..  +68 ..  ..  ..  ..  ..  ..  ..  ..  ..  ..  ..  ..  ..  .. 
    16813  ..  ..  -65 ..  ..  ..  ..  ..  ..  ..  ..  ..  ..  ..  ..  .. 
    16813  ..  ..  +65 ..  ..  ..  ..  ..  ..  ..  ..  ..  ..  ..  ..  .. 
    16949  ..  ..  ..  -60 ..  ..  ..  ..  ..  ..  ..  ..  ..  ..  ..  .. 
    16949  ..  ..  ..  +60 ..  ..  ..  ..  ..  ..  ..  ..  ..  ..  ..  .. 
    17165  ..  -68 ..  ..  ..  ..  ..  ..  ..  ..  ..  ..  ..  ..  ..  .. 
    17165  ..  +68 ..  ..  ..  ..  ..  ..  ..  ..  ..  ..  ..  ..  ..  .. 
    17293  ..  ..  -65 ..  ..  ..  ..  ..  ..  ..  ..  ..  ..  ..  ..  .. 
    17293  ..  ..  +65 ..  ..  ..  ..  ..  ..  ..  ..  ..  ..  ..  ..  .. 
    17429  ..  ..  ..  -60 ..  ..  ..  ..  ..  ..  ..  ..  ..  ..  ..  .. 
    17429  ..  ..  ..  +60 ..  ..  ..  ..  ..  ..  ..  ..  ..  ..  ..  .. 
    17645  ..  -68 ..  ..  ..  ..  ..  ..  ..  ..  ..  ..  ..  ..  ..  .. 
    17645  ..  +68 ..  ..  ..  ..  ..  ..  ..  ..  ..  ..  ..  ..  ..  .. 
    17773  ..  ..  -65 ..  ..  ..  ..  ..  ..  ..  ..  ..  ..  ..  ..  .. 
    17773  ..  ..  +65 ..  ..  ..  ..  ..  ..  ..  ..  ..  ..  ..  ..  .. 
    17909  ..  ..  ..  -60 ..  ..  ..  ..  ..  ..  ..  ..  ..  ..  ..  .. 
    17909  ..  ..  ..  +60 ..  ..  ..  ..  ..  ..  ..  ..  ..  ..  ..  .. 
    18125  ..  -68 ..  ..  ..  ..  ..  ..  ..  ..  ..  ..  ..  ..  ..  .. 
    18125  ..  +70 ..  ..  ..  ..  ..  ..  ..  ..  ..  ..  ..  ..  ..  .. 
    18253  ..  ..  -65 ..  ..  ..  ..  ..  ..  ..  ..  ..  ..  ..  ..  .. 
    18253  ..  ..  +65 ..  ..  ..  ..  ..  ..  ..  ..  ..  ..  ..  ..  .. 
    18389  ..  ..  ..  -60 ..  ..  ..  ..  ..  ..  ..  ..  ..  ..  ..  .. 
    18389  ..  ..  ..  +60 ..  ..  ..  ..  ..  ..  ..  ..  ..  ..  ..  .. 
    18485  -77 ..  ..  ..  ..  ..  ..  ..  ..  ..  ..  ..  ..  ..  ..  .. 
    18485  +75 ..  ..  ..  ..  ..  ..  ..  ..  ..  ..  ..  ..  ..  ..  .. 
    18517  ..  ..  ..  ..  -56 ..  ..  ..  ..  ..  ..  ..  ..  ..  ..  .. 
    18517  ..  ..  ..  ..  +55 ..  ..  ..  ..  ..  ..  ..  ..  ..  ..  .. 
    18605  ..  -70 ..  ..  ..  ..  ..  ..  ..  ..  ..  ..  ..  ..  ..  .. 
    18605  ..  +70 ..  ..  ..  ..  ..  ..  ..  ..  ..  ..  ..  ..  ..  .. 
    18725  -75 ..  ..  ..  ..  ..  ..  ..  ..  ..  ..  ..  ..  ..  ..  .. 
    18725  +73 ..  ..  ..  ..  ..  ..  ..  ..  ..  ..  ..  ..  ..  ..  .. 
    18733  ..  ..  -65 ..  ..  ..  ..  ..  ..  ..  ..  ..  ..  ..  ..  .. 
    18733  ..  ..  +65 ..  ..  ..  ..  ..  ..  ..  ..  ..  ..  ..  ..  .. 
    18869  ..  ..  ..  -60 ..  ..  ..  ..  ..  ..  ..  ..  ..  ..  ..  .. 
    18869  ..  ..  ..  +60 ..  ..  ..  ..  ..  ..  ..  ..  ..  ..  ..  .. 
    18965  -73 ..  ..  ..  ..  ..  ..  ..  ..  ..  ..  ..  ..  ..  ..  .. 
    18965  +72 ..  ..  ..  ..  ..  ..  ..  ..  ..  ..  ..  ..  ..  ..  .. 
    19085  ..  -70 ..  ..  ..  ..  ..  ..  ..  ..  ..  ..  ..  ..  ..  .. 
    19085  ..  +70 ..  ..  ..  ..  ..  ..  ..  ..  ..  ..  ..  ..  ..  .. 
# bar 6
    19213  ..  ..  -65 ..  ..  ..  ..  ..  ..  ..  ..  ..  ..  ..  ..  .. 
    19213  ..  ..  +64 ..  ..  ..  ..  ..  ..  ..  ..  ..  ..  ..  ..  .. 
    19349  ..  ..  ..  -60 ..  ..  ..  ..  ..  ..  ..  ..  ..  ..  ..  .. 
    19349  ..  ..  ..  +60 ..  ..  ..  ..  ..  ..  ..  ..  ..  ..  ..  .. 
    19477  ..  ..  ..  ..  -55 ..  ..  ..  ..  ..  ..  ..  ..  ..  ..  .. 
    19477  ..  ..  ..  ..  +54 ..  ..  ..  ..  ..  ..  ..  ..  ..  ..  .. 
    19565  ..  -70 ..  ..  ..  ..  ..  ..  ..  ..  ..  ..  ..  ..  ..  .. 
    19565  ..  +70 ..  ..  ..  ..  ..  ..  ..  ..  ..  ..  ..  ..  ..  .. 
    19685  -72 ..  ..  ..  ..  ..  ..  ..  ..  ..  ..  ..  ..  ..  ..  .. 
    19685  +70 ..  ..  ..  ..  ..  ..  ..  ..  ..  ..  ..  ..  ..  ..  .. 
    19693  ..  ..  -64 ..  ..  ..  ..  ..  ..  ..  ..  ..  ..  ..  ..  .. 
    19693  ..  ..  +64 ..  ..  ..  ..  ..  ..  ..  ..  ..  ..  ..  ..  .. 
    19829  ..  ..  ..  -60 ..  ..  ..  ..  ..  ..  ..  ..  ..  ..  ..  .. 
    19829  ..  ..  ..  +60 ..  ..  ..  ..  ..  ..  ..  ..  ..  ..  ..  .. 
    19925  -70 ..  ..  ..  ..  ..  ..  ..  ..  ..  ..  ..  ..  ..  ..  .. 
    19925  +72 ..  ..  ..  ..  ..  ..  ..  ..  ..  ..  ..  ..  ..  ..  .. 
    20045  ..  -70 ..  ..  ..  ..  ..  ..  ..  ..  ..  ..  ..  ..  ..  .. 
    20045  ..  +70 ..  ..  ..  ..  ..  ..  ..  ..  ..  ..  ..  ..  ..  .. 
    20173  ..  ..  -64 ..  ..  ..  ..  ..  ..  ..  ..  ..  ..  ..  ..  .. 
    20173  ..  ..  +63 ..  ..  ..  ..  ..  ..  ..  ..  ..  ..  ..  ..  .. 
    20309  ..  ..  ..  -60 ..  ..  ..  ..  ..  ..  ..  ..  ..  ..  ..  .. 
    20309  ..  ..  ..  +60 ..  ..  ..  ..  ..  ..  ..  ..  ..  ..  ..  .. 
    20437  ..  ..  ..  ..  -54 ..  ..  ..  ..  ..  ..  ..  ..  ..  ..  .. 
    20437  ..  ..  ..  ..  +53 ..  ..  ..  ..  ..  ..  ..  ..  ..  ..  .. 
    20525  ..  -70 ..  ..  ..  ..  ..  ..  ..  ..  ..  ..  ..  ..  ..  .. 
    20525  ..  +70 ..  ..  ..  ..  ..  ..  ..  ..  ..  ..  ..  ..  ..  .. 
    20645  -72 ..  ..  ..  ..  ..  ..  ..  ..  ..  ..  ..  ..  ..  ..  .. 
    20645  +73 ..  ..  ..  ..  ..  ..  ..  ..  ..  ..  ..  ..  ..  ..  .. 
    20653  ..  ..  -63 ..  ..  ..  ..  ..  ..  ..  ..  ..  ..  ..  ..  .. 
    20653  ..  ..  +63 ..  ..  ..  ..  ..  ..  ..  ..  ..  ..  ..  ..  .. 
    20789  ..  ..  ..  -60 ..  ..  ..  ..  ..  ..  ..  ..  ..  ..  ..  .. 
    20789  ..  ..  ..  +60 ..  ..  ..  ..  ..  ..  ..  ..  ..  ..  ..  .. 
    20885  -73 ..  ..  ..  ..  ..  ..  ..  ..  ..  ..  ..  ..  ..  ..  .. 
    20885  +72 ..  ..  ..  ..  ..  ..  ..  ..  ..  ..  ..  ..  ..  ..  .. 
    21005  ..  -70 ..  ..  ..  ..  ..  ..  ..  ..  ..  ..  ..  ..  ..  .. 
    21005  ..  +69 ..  ..  ..  ..  ..  ..  ..  ..  ..  ..  ..  ..  ..  .. 
    21133  ..  ..  -63 ..  ..  ..  ..  ..  ..  ..  ..  ..  ..  ..  ..  .. 
    21133  ..  ..  +63 ..  ..  ..  ..  ..  ..  ..  ..  ..  ..  ..  ..  .. 
    21269  ..  ..  ..  -60 ..  ..  ..  ..  ..  ..  ..  ..  ..  ..  ..  .. 
    21269  ..  ..  ..  +60 ..  ..  ..  ..  ..  ..  ..  ..  ..  ..  ..  .. 
    21397  ..  ..  ..  ..  -53 ..  ..  ..  ..  ..  ..  ..  ..  ..  ..  .. 
    21485  ..  -69 ..  ..  ..  ..  ..  ..  ..  ..  ..  ..  ..  ..  ..  .. 
    21485  ..  +69 ..  ..  ..  ..  ..  ..  ..  ..  ..  ..  ..  ..  ..  .. 
    21613  ..  ..  -63 ..  ..  ..  ..  ..  ..  ..  ..  ..  ..  ..  ..  .. 
    21613  ..  ..  +63 ..  ..  ..  ..  ..  ..  ..  ..  ..  ..  ..  ..  .. 
    21749  ..  ..  ..  -60 ..  ..  ..  ..  ..  ..  ..  ..  ..  ..  ..  .. 
    21749  ..  ..  ..  +60 ..  ..  ..  ..  ..  ..  ..  ..  ..  ..  ..  .. 
    21965  ..  -69 ..  ..  ..  ..  ..  ..  ..  ..  ..  ..  ..  ..  ..  .. 
    21965  ..  +68 ..  ..  ..  ..  ..  ..  ..  ..  ..  ..  ..  ..  ..  .. 
    22085  -72 ..  ..  ..  ..  ..  ..  ..  ..  ..  ..  ..  ..  ..  ..  .. 
    22085  +73 ..  ..  ..  ..  ..  ..  ..  ..  ..  ..  ..  ..  ..  ..  .. 
    22093  ..  ..  -63 ..  ..  ..  ..  ..  ..  ..  ..  ..  ..  ..  ..  .. 
    22093  ..  ..  +61 ..  ..  ..  ..  ..  ..  ..  ..  ..  ..  ..  ..  .. 
    22229  ..  ..  ..  -60 ..  ..  ..  ..  ..  ..  ..  ..  ..  ..  ..  .. 
    22229  ..  ..  ..  +58 ..  ..  ..  ..  ..  ..  ..  ..  ..  ..  ..  .. 
    22325  -73 ..  ..  ..  ..  ..  ..  ..  ..  ..  ..  ..  ..  ..  ..  .. 
    22325  +77 ..  ..  ..  ..  ..  ..  ..  ..  ..  ..  ..  ..  ..  ..  .. 
    22357  ..  ..  ..  ..  +46 ..  ..  ..  ..  ..  ..  ..  ..  ..  ..  .. 
    22357  ..  ..  ..  ..  +53 ..  ..  ..  ..  ..  ..  ..  ..  ..  ..  .. 
    22445  ..  -68 ..  ..  ..  ..  ..  ..  ..  ..  ..  ..  ..  ..  ..  .. 
    22445  ..  +68 ..  ..  ..  ..  ..  ..  ..  ..  ..  ..  ..  ..  ..  .. 
    22485  ..  ..  ..  ..  ..  +46 ..  ..  ..  ..  ..  ..  ..  ..  ..  .. 
    22565  -77 ..  ..  ..  ..  ..  ..  ..  ..  ..  ..  ..  ..  ..  ..  .. 
    22565  +80 ..  ..  ..  ..  ..  ..  ..  ..  ..  ..  ..  ..  ..  ..  .. 
    22573  ..  ..  -61 ..  ..  ..  ..  ..  ..  ..  ..  ..  ..  ..  ..  .. 
    22573  ..  ..  +61 ..  ..  ..  ..  ..  ..  ..  ..  ..  ..  ..  ..  .. 
    22709  ..  ..  ..  -58 ..  ..  ..  ..  ..  ..  ..  ..  ..  ..  ..  .. 
    22709  ..  ..  ..  +58 ..  ..  ..  ..  ..  ..  ..  ..  ..  ..  ..  .. 
    22805  -80 ..  ..  ..  ..  ..  ..  ..  ..  ..  ..  ..  ..  ..  ..  .. 
    22805  +82 ..  ..  ..  ..  ..  ..  ..  ..  ..  ..  ..  ..  ..  ..  .. 
    22925  ..  -68 ..  ..  ..  ..  ..  ..  ..  ..  ..  ..  ..  ..  ..  .. 
    22925  ..  +67 ..  ..  ..  ..  ..  ..  ..  ..  ..  ..  ..  ..  ..  .. 
# bar 7
    23053  ..  ..  -61 ..  ..  ..  ..  ..  ..  ..  ..  ..  ..  ..  ..  .. 
    23053  ..  ..  +63 ..  ..  ..  ..  ..  ..  ..  ..  ..  ..  ..  ..  .. 
    23189  ..  ..  ..  -58 ..  ..  ..  ..  ..  ..  ..  ..  ..  ..  ..  .. 
    23189  ..  ..  ..  +61 ..  ..  ..  ..  ..  ..  ..  ..  ..  ..  ..  .. 
    23317  ..  ..  ..  ..  -46 ..  ..  ..  ..  ..  ..  ..  ..  ..  ..  .. 
    23317  ..  ..  ..  ..  -53 ..  ..  ..  ..  ..  ..  ..  ..  ..  ..  .. 
    23317  ..  ..  ..  ..  +51 ..  ..  ..  ..  ..  ..  ..  ..  ..  ..  .. 
    23405  ..  -67 ..  ..  ..  ..  ..  ..  ..  ..  ..  ..  ..  ..  ..  .. 
    23405  ..  +67 ..  ..  ..  ..  ..  ..  ..  ..  ..  ..  ..  ..  ..  .. 
    23445  ..  ..  ..  ..  ..  -46 ..  ..  ..  ..  ..  ..  ..  ..  ..  .. 
    23445  ..  ..  ..  ..  ..  +39 ..  ..  ..  ..  ..  ..  ..  ..  ..  .. 
    23525  -82 ..  ..  ..  ..  ..  ..  ..  ..  ..  ..  ..  ..  ..  ..  .. 
    23525  +84 ..  ..  ..  ..  ..  ..  ..  ..  ..  ..  ..  ..  ..  ..  .. 
    23533  ..  ..  -63 ..  ..  ..  ..  ..  ..  ..  ..  ..  ..  ..  ..  .. 
    23533  ..  ..  +63 ..  ..  ..  ..  ..  ..  ..  ..  ..  ..  ..  ..  .. 
    23669  ..  ..  ..  -61 ..  ..  ..  ..  ..  ..  ..  ..  ..  ..  ..  .. 
    23669  ..  ..  ..  +61 ..  ..  ..  ..  ..  ..  ..  ..  ..  ..  ..  .. 
    23765  -84 ..  ..  ..  ..  ..  ..  ..  ..  ..  ..  ..  ..  ..  ..  .. 
    23765  +80 ..  ..  ..  ..  ..  ..  ..  ..  ..  ..  ..  ..  ..  ..  .. 
    23885  ..  -67 ..  ..  ..  ..  ..  ..  ..  ..  ..  ..  ..  ..  ..  .. 
    23885  ..  +68 ..  ..  ..  ..  ..  ..  ..  ..  ..  ..  ..  ..  ..  .. 
    24013  ..  ..  -63 ..  ..  ..  ..  ..  ..  ..  ..  ..  ..  ..  ..  .. 
    24013  ..  ..  +65 ..  ..  ..  ..  ..  ..  ..  ..  ..  ..  ..  ..  .. 
    24149  ..  ..  ..  -61 ..  ..  ..  ..  ..  ..  ..  ..  ..  ..  ..  .. 
    24149  ..  ..  ..  +60 ..  ..  ..  ..  ..  ..  ..  ..  ..  ..  ..  .. 
    24277  ..  ..  ..  ..  -51 ..  ..  ..  ..  ..  ..  ..  ..  ..  ..  .. 
    24277  ..  ..  ..  ..  +53 ..  ..  ..  ..  ..  ..  ..  ..  ..  ..  .. 
    24365  ..  -68 ..  ..  ..  ..  ..  ..  ..  ..  ..  ..  ..  ..  ..  .. 
    24365  ..  +68 ..  ..  ..  ..  ..  ..  ..  ..  ..  ..  ..  ..  ..  .. 
    24405  ..  ..  ..  ..  ..  -39 ..  ..  ..  ..  ..  ..  ..  ..  ..  .. 
    24405  ..  ..  ..  ..  ..  +41 ..  ..  ..  ..  ..  ..  ..  ..  ..  .. 
    24493  ..  ..  -65 ..  ..  ..  ..  ..  ..  ..  ..  ..  ..  ..  ..  .. 
    24493  ..  ..  +65 ..  ..  ..  ..  ..  ..  ..  ..  ..  ..  ..  ..  .. 
    24629  ..  ..  ..  -60 ..  ..  ..  ..  ..  ..  ..  ..  ..  ..  ..  .. 
    24629  ..  ..  ..  +60 ..  ..  ..  ..  ..  ..  ..  ..  ..  ..  ..  .. 
    24845  ..  -68 ..  ..  ..  ..  ..  ..  ..  ..  ..  ..  ..  ..  ..  .. 
    24845  ..  +70 ..  ..  ..  ..  ..  ..  ..  ..  ..  ..  ..  ..  ..  .. 
    24973  ..  ..  -65 ..  ..  ..  ..  ..  ..  ..  ..  ..  ..  ..  ..  .. 
    24973  ..  ..  +68 ..  ..  ..  ..  ..  ..  ..  ..  ..  ..  ..  ..  .. 
    25109  ..  ..  ..  -60 ..  ..  ..  ..  ..  ..  ..  ..  ..  ..  ..  .. 
    25109  ..  ..  ..  +61 ..  ..  ..  ..  ..  ..  ..  ..  ..  ..  ..  .. 
    25205  -80 ..  ..  ..  ..  ..  ..  ..  ..  ..  ..  ..  ..  ..  ..  .. 
    25205  +78 ..  ..  ..  ..  ..  ..  ..  ..  ..  ..  ..  ..  ..  ..  .. 
    25237  ..  ..  ..  ..  -53 ..  ..  ..  ..  ..  ..  ..  ..  ..  ..  .. 
    25237  ..  ..  ..  ..  +46 ..  ..  ..  ..  ..  ..  ..  ..  ..  ..  .. 
    25325  ..  -70 ..  ..  ..  ..  ..  ..  ..  ..  ..  ..  ..  ..  ..  .. 
    25325  ..  +70 ..  ..  ..  ..  ..  ..  ..  ..  ..  ..  ..  ..  ..  .. 
    25365  ..  ..  ..  ..  ..  -41 ..  ..  ..  ..  ..  ..  ..  ..  ..  .. 
    25365  ..  ..  ..  ..  ..  +34 ..  ..  ..  ..  ..  ..  ..  ..  ..  .. 
    25453  ..  ..  -68 ..  ..  ..  ..  ..  ..  ..  ..  ..  ..  ..  ..  .. 
    25453  ..  ..  +66 ..  ..  ..  ..  ..  ..  ..  ..  ..  ..  ..  ..  .. 
    25589  ..  ..  ..  -61 ..  ..  ..  ..  ..  ..  ..  ..  ..  ..  ..  .. 
    25589  ..  ..  ..  +61 ..  ..  ..  ..  ..  ..  ..  ..  ..  ..  ..  .. 
    25685  -78 ..  ..  ..  ..  ..  ..  ..  ..  ..  ..  ..  ..  ..  ..  .. 
    25685  +77 ..  ..  ..  ..  ..  ..  ..  ..  ..  ..  ..  ..  ..  ..  .. 
    25805  ..  -70 ..  ..  ..  ..  ..  ..  ..  ..  ..  ..  ..  ..  ..  .. 
    25805  ..  +72 ..  ..  ..  ..  ..  ..  ..  ..  ..  ..  ..  ..  ..  .. 
    25933  ..  ..  -66 ..  ..  ..  ..  ..  ..  ..  ..  ..  ..  ..  ..  .. 
    25933  ..  ..  +68 ..  ..  ..  ..  ..  ..  ..  ..  ..  ..  ..  ..  .. 
    26069  ..  ..  ..  -61 ..  ..  ..  ..  ..  ..  ..  ..  ..  ..  ..  .. 
    26069  ..  ..  ..  +60 ..  ..  ..  ..  ..  ..  ..  ..  ..  ..  ..  .. 
    26197  ..  ..  ..  ..  -46 ..  ..  ..  ..  ..  ..  ..  ..  ..  ..  .. 
    26197  ..  ..  ..  ..  +48 ..  ..  ..  ..  ..  ..  ..  ..  ..  ..  .. 
    26285  ..  -72 ..  ..  ..  ..  ..  ..  ..  ..  ..  ..  ..  ..  ..  .. 
    26285  ..  +72 ..  ..  ..  ..  ..  ..  ..  ..  ..  ..  ..  ..  ..  .. 
    26325  ..  ..  ..  ..  ..  -34 ..  ..  ..  ..  ..  ..  ..  ..  ..  .. 
    26325  ..  ..  ..  ..  ..  +36 ..  ..  ..  ..  ..  ..  ..  ..  ..  .. 
    26549  ..  ..  ..  -60 ..  ..  ..  ..  ..  ..  ..  ..  ..  ..  ..  .. 
    26549  ..  ..  ..  +60 ..  ..  ..  ..  ..  ..  ..  ..  ..  ..  ..  .. 
    26645  -77 ..  ..  ..  ..  ..  ..  ..  ..  ..  ..  ..  ..  ..  ..  .. 
    26645  +76 ..  ..  ..  ..  ..  ..  ..  ..  ..  ..  ..  ..  ..  ..  .. 
    26765  ..  -72 ..  ..  ..  ..  ..  ..  ..  ..  ..  ..  ..  ..  ..  .. 
    26765  ..  +70 ..  ..  ..  ..  ..  ..  ..  ..  ..  ..  ..  ..  ..  .. 
# bar 8
    26893  ..  ..  -68 ..  ..  ..  ..  ..  ..  ..  ..  ..  ..  ..  ..  .. 
    26893  ..  ..  +67 ..  ..  ..  ..  ..  ..  ..  ..  ..  ..  ..  ..  .. 
    27029  ..  ..  ..  -60 ..  ..  ..  ..  ..  ..  ..  ..  ..  ..  ..  .. 
    27029  ..  ..  ..  +60 ..  ..  ..  ..  ..  ..  ..  ..  ..  ..  ..  .. 
    27157  ..  ..  ..  ..  -48 ..  ..  ..  ..  ..  ..  ..  ..  ..  ..  .. 
    27245  ..  -70 ..  ..  ..  ..  ..  ..  ..  ..  ..  ..  ..  ..  ..  .. 
    27245  ..  +70 ..  ..  ..  ..  ..  ..  ..  ..  ..  ..  ..  ..  ..  .. 
    27285  ..  ..  ..  ..  ..  -36 ..  ..  ..  ..  ..  ..  ..  ..  ..  .. 
    27365  -76 ..  ..  ..  ..  ..  ..  ..  ..  ..  ..  ..  ..  ..  ..  .. 
    27365  +74 ..  ..  ..  ..  ..  ..  ..  ..  ..  ..  ..  ..  ..  ..  .. 
    27485  -74 ..  ..  ..  ..  ..  ..  ..  ..  ..  ..  ..  ..  ..  ..  .. 
    27485  +76 ..  ..  ..  ..  ..  ..  ..  ..  ..  ..  ..  ..  ..  ..  .. 
    27509  ..  ..  ..  -60 ..  ..  ..  ..  ..  ..  ..  ..  ..  ..  ..  .. 
    27509  ..  ..  ..  +60 ..  ..  ..  ..  ..  ..  ..  ..  ..  ..  ..  .. 
    27605  -76 ..  ..  ..  ..  ..  ..  ..  ..  ..  ..  ..  ..  ..  ..  .. 
    27605  +77 ..  ..  ..  ..  ..  ..  ..  ..  ..  ..  ..  ..  ..  ..  .. 
    27725  ..  -70 ..  ..  ..  ..  ..  ..  ..  ..  ..  ..  ..  ..  ..  .. 
    27725  ..  +68 ..  ..  ..  ..  ..  ..  ..  ..  ..  ..  ..  ..  ..  .. 
    27853  ..  ..  -67 ..  ..  ..  ..  ..  ..  ..  ..  ..  ..  ..  ..  .. 
    27853  ..  ..  +65 ..  ..  ..  ..  ..  ..  ..  ..  ..  ..  ..  ..  .. 
    27989  ..  ..  ..  -60 ..  ..  ..  ..  ..  ..  ..  ..  ..  ..  ..  .. 
    27989  ..  ..  ..  +60 ..  ..  ..  ..  ..  ..  ..  ..  ..  ..  ..  .. 
    28117  ..  ..  ..  ..  +53 ..  ..  ..  ..  ..  ..  ..  ..  ..  ..  .. 
    28205  ..  -68 ..  ..  ..  ..  ..  ..  ..  ..  ..  ..  ..  ..  ..  .. 
    28205  ..  +68 ..  ..  ..  ..  ..  ..  ..  ..  ..  ..  ..  ..  ..  .. 
    28245  ..  ..  ..  ..  ..  +41 ..  ..  ..  ..  ..  ..  ..  ..  ..  .. 
    28333  ..  ..  -65 ..  ..  ..  ..  ..  ..  ..  ..  ..  ..  ..  ..  .. 
    28333  ..  ..  +65 ..  ..  ..  ..  ..  ..  ..  ..  ..  ..  ..  ..  .. 
    28469  ..  ..  ..  -60 ..  ..  ..  ..  ..  ..  ..  ..  ..  ..  ..  .. 
    28469  ..  ..  ..  +60 ..  ..  ..  ..  ..  ..  ..  ..  ..  ..  ..  .. 
    28685  ..  -68 ..  ..  ..  ..  ..  ..  ..  ..  ..  ..  ..  ..  ..  .. 
    28685  ..  +68 ..  ..  ..  ..  ..  ..  ..  ..  ..  ..  ..  ..  ..  .. 
    28813  ..  ..  -65 ..  ..  ..  ..  ..  ..  ..  ..  ..  ..  ..  ..  .. 
    28813  ..  ..  +65 ..  ..  ..  ..  ..  ..  ..  ..  ..  ..  ..  ..  .. 
    28949  ..  ..  ..  -60 ..  ..  ..  ..  ..  ..  ..  ..  ..  ..  ..  .. 
    28949  ..  ..  ..  +60 ..  ..  ..  ..  ..  ..  ..  ..  ..  ..  ..  .. 
    29077  ..  ..  ..  ..  -53 ..  ..  ..  ..  ..  ..  ..  ..  ..  ..  .. 
    29165  ..  -68 ..  ..  ..  ..  ..  ..  ..  ..  ..  ..  ..  ..  ..  .. 
    29165  ..  +72 ..  ..  ..  ..  ..  ..  ..  ..  ..  ..  ..  ..  ..  .. 
    29205  ..  ..  ..  ..  ..  -41 ..  ..  ..  ..  ..  ..  ..  ..  ..  .. 
    29293  ..  ..  -65 ..  ..  ..  ..  ..  ..  ..  ..  ..  ..  ..  ..  .. 
    29293  ..  ..  +65 ..  ..  ..  ..  ..  ..  ..  ..  ..  ..  ..  ..  .. 
    29429  ..  ..  ..  -60 ..  ..  ..  ..  ..  ..  ..  ..  ..  ..  ..  .. 
    29429  ..  ..  ..  +65 ..  ..  ..  ..  ..  ..  ..  ..  ..  ..  ..  .. 
    29525  -77 ..  ..  ..  ..  ..  ..  ..  ..  ..  ..  ..  ..  ..  ..  .. 
    29557  ..  ..  ..  ..  +65 ..  ..  ..  ..  ..  ..  ..  ..  ..  ..  .. 
    29645  ..  -72 ..  ..  ..  ..  ..  ..  ..  ..  ..  ..  ..  ..  ..  .. 
    29669  ..  ..  ..  -65 ..  ..  ..  ..  ..  ..  ..  ..  ..  ..  ..  .. 
    29669  ..  ..  ..  +63 ..  ..  ..  ..  ..  ..  ..  ..  ..  ..  ..  .. 
    29773  ..  ..  -65 ..  ..  ..  ..  ..  ..  ..  ..  ..  ..  ..  ..  .. 
    29797  ..  ..  ..  ..  -65 ..  ..  ..  ..  ..  ..  ..  ..  ..  ..  .. 
    29797  ..  ..  ..  ..  +63 ..  ..  ..  ..  ..  ..  ..  ..  ..  ..  .. 
    29909  ..  ..  ..  -63 ..  ..  ..  ..  ..  ..  ..  ..  ..  ..  ..  .. 
    29909  ..  ..  ..  +65 ..  ..  ..  ..  ..  ..  ..  ..  ..  ..  ..  .. 
    30005  +77 ..  ..  ..  ..  ..  ..  ..  ..  ..  ..  ..  ..  ..  ..  .. 
    30037  ..  ..  ..  ..  -63 ..  ..  ..  ..  ..  ..  ..  ..  ..  ..  .. 
    30037  ..  ..  ..  ..  +65 ..  ..  ..  ..  ..  ..  ..  ..  ..  ..  .. 
    30125  ..  +72 ..  ..  ..  ..  ..  ..  ..  ..  ..  ..  ..  ..  ..  .. 
    30253  ..  ..  +68 ..  ..  ..  ..  ..  ..  ..  ..  ..  ..  ..  ..  .. 
    30389  ..  ..  ..  -65 ..  ..  ..  ..  ..  ..  ..  ..  ..  ..  ..  .. 
    30389  ..  ..  ..  +63 ..  ..  ..  ..  ..  ..  ..  ..  ..  ..  ..  .. 
    30517  ..  ..  ..  ..  -65 ..  ..  ..  ..  ..  ..  ..  ..  ..  ..  .. 
    30517  ..  ..  ..  ..  +63 ..  ..  ..  ..  ..  ..  ..  ..  ..  ..  .. 
    30605  ..  -72 ..  ..  ..  ..  ..  ..  ..  ..  ..  ..  ..  ..  ..  .. 
    30605  ..  +72 ..  ..  ..  ..  ..  ..  ..  ..  ..  ..  ..  ..  ..  .. 
    30629  ..  ..  ..  -63 ..  ..  ..  ..  ..  ..  ..  ..  ..  ..  ..  .. 
    30629  ..  ..  ..  +62 ..  ..  ..  ..  ..  ..  ..  ..  ..  ..  ..  .. 
# bar 9
    30733  ..  ..  -68 ..  ..  ..  ..  ..  ..  ..  ..  ..  ..  ..  ..  .. 
    30733  ..  ..  +68 ..  ..  ..  ..  ..  ..  ..  ..  ..  ..  ..  ..  .. 
    30757  ..  ..  ..  ..  -63 ..  ..  ..  ..  ..  ..  ..  ..  ..  ..  .. 
    30757  ..  ..  ..  ..  +62 ..  ..  ..  ..  ..  ..  ..  ..  ..  ..  .. 
    30869  ..  ..  ..  -62 ..  ..  ..  ..  ..  ..  ..  ..  ..  ..  ..  .. 
    30869  ..  ..  ..  +63 ..  ..  ..  ..  ..  ..  ..  ..  ..  ..  ..  .. 
    30965  -77 ..  ..  ..  ..  ..  ..  ..  ..  ..  ..  ..  ..  ..  ..  .. 
    30965  +75 ..  ..  ..  ..  ..  ..  ..  ..  ..  ..  ..  ..  ..  ..  .. 
    30997  ..  ..  ..  ..  -62 ..  ..  ..  ..  ..  ..  ..  ..  ..  ..  .. 
    30997  ..  ..  ..  ..  +63 ..  ..  ..  ..  ..  ..  ..  ..  ..  ..  .. 
    31085  ..  -72 ..  ..  ..  ..  ..  ..  ..  ..  ..  ..  ..  ..  ..  .. 
    31085  ..  +72 ..  ..  ..  ..  ..  ..  ..  ..  ..  ..  ..  ..  ..  .. 
    31213  ..  ..  -68 ..  ..  ..  ..  ..  ..  ..  ..  ..  ..  ..  ..  .. 
    31213  ..  ..  +68 ..  ..  ..  ..  ..  ..  ..  ..  ..  ..  ..  ..  .. 
    31349  ..  ..  ..  -63 ..  ..  ..  ..  ..  ..  ..  ..  ..  ..  ..  .. 
    31349  ..  ..  ..  +59 ..  ..  ..  ..  ..  ..  ..  ..  ..  ..  ..  .. 
    31445  -75 ..  ..  ..  ..  ..  ..  ..  ..  ..  ..  ..  ..  ..  ..  .. 
    31445  +74 ..  ..  ..  ..  ..  ..  ..  ..  ..  ..  ..  ..  ..  ..  .. 
    31477  ..  ..  ..  ..  -63 ..  ..  ..  ..  ..  ..  ..  ..  ..  ..  .. 
    31477  ..  ..  ..  ..  +59 ..  ..  ..  ..  ..  ..  ..  ..  ..  ..  .. 
    31565  ..  -72 ..  ..  ..  ..  ..  ..  ..  ..  ..  ..  ..  ..  ..  .. 
    31589  ..  ..  ..  -59 ..  ..  ..  ..  ..  ..  ..  ..  ..  ..  ..  .. 
    31589  ..  ..  ..  +60 ..  ..  ..  ..  ..  ..  ..  ..  ..  ..  ..  .. 
    31693  ..  ..  -68 ..  ..  ..  ..  ..  ..  ..  ..  ..  ..  ..  ..  .. 
    31717  ..  ..  ..  ..  -59 ..  ..  ..  ..  ..  ..  ..  ..  ..  ..  .. 
    31717  ..  ..  ..  ..  +60 ..  ..  ..  ..  ..  ..  ..  ..  ..  ..  .. 
    31829  ..  ..  ..  -60 ..  ..  ..  ..  ..  ..  ..  ..  ..  ..  ..  .. 
    31829  ..  ..  ..  +62 ..  ..  ..  ..  ..  ..  ..  ..  ..  ..  ..  .. 
    31957  ..  ..  ..  ..  -60 ..  ..  ..  ..  ..  ..  ..  ..  ..  ..  .. 
    31957  ..  ..  ..  ..  +53 ..  ..  ..  ..  ..  ..  ..  ..  ..  ..  .. 
    32045  ..  +72 ..  ..  ..  ..  ..  ..  ..  ..  ..  ..  ..  ..  ..  .. 
    32173  ..  ..  +68 ..  ..  ..  ..  ..  ..  ..  ..  ..  ..  ..  ..  .. 
    32525  ..  -72 ..  ..  ..  ..  ..  ..  ..  ..  ..  ..  ..  ..  ..  .. 
    32525  ..  +72 ..  ..  ..  ..  ..  ..  ..  ..  ..  ..  ..  ..  ..  .. 
    32653  ..  ..  -68 ..  ..  ..  ..  ..  ..  ..  ..  ..  ..  ..  ..  .. 
    32653  ..  ..  +68 ..  ..  ..  ..  ..  ..  ..  ..  ..  ..  ..  ..  .. 
    33005  ..  -72 ..  ..  ..  ..  ..  ..  ..  ..  ..  ..  ..  ..  ..  .. 
    33005  ..  +74 ..  ..  ..  ..  ..  ..  ..  ..  ..  ..  ..  ..  ..  .. 
    33045  ..  ..  ..  ..  ..  +41 ..  ..  ..  ..  ..  ..  ..  ..  ..  .. 
    33133  ..  ..  -68 ..  ..  ..  ..  ..  ..  ..  ..  ..  ..  ..  ..  .. 
    33133  ..  ..  +68 ..  ..  ..  ..  ..  ..  ..  ..  ..  ..  ..  ..  .. 
    33245  ..  -74 ..  ..  ..  ..  ..  ..  ..  ..  ..  ..  ..  ..  ..  .. 
    33245  ..  +72 ..  ..  ..  ..  ..  ..  ..  ..  ..  ..  ..  ..  ..  .. 
    33269  ..  ..  ..  -62 ..  ..  ..  ..  ..  ..  ..  ..  ..  ..  ..  .. 
    33269  ..  ..  ..  +62 ..  ..  ..  ..  ..  ..  ..  ..  ..  ..  ..  .. 
    33485  ..  -72 ..  ..  ..  ..  ..  ..  ..  ..  ..  ..  ..  ..  ..  .. 
    33485  ..  +74 ..  ..  ..  ..  ..  ..  ..  ..  ..  ..  ..  ..  ..  .. 
    33613  ..  ..  -68 ..  ..  ..  ..  ..  ..  ..  ..  ..  ..  ..  ..  .. 
    33613  ..  ..  +68 ..  ..  ..  ..  ..  ..  ..  ..  ..  ..  ..  ..  .. 
    33749  ..  ..  ..  -62 ..  ..  ..  ..  ..  ..  ..  ..  ..  ..  ..  .. 
    33749  ..  ..  ..  +62 ..  ..  ..  ..  ..  ..  ..  ..  ..  ..  ..  .. 
    33845  -74 ..  ..  ..  ..  ..  ..  ..  ..  ..  ..  ..  ..  ..  ..  .. 
    33845  +74 ..  ..  ..  ..  ..  ..  ..  ..  ..  ..  ..  ..  ..  ..  .. 
    33965  ..  -74 ..  ..  ..  ..  ..  ..  ..  ..  ..  ..  ..  ..  ..  .. 
    33965  ..  +72 ..  ..  ..  ..  ..  ..  ..  ..  ..  ..  ..  ..  ..  .. 
    34005  ..  ..  ..  ..  ..  -41 ..  ..  ..  ..  ..  ..  ..  ..  ..  .. 
    34093  ..  ..  -68 ..  ..  ..  ..  ..  ..  ..  ..  ..  ..  ..  ..  .. 
    34093  ..  ..  +68 ..  ..  ..  ..  ..  ..  ..  ..  ..  ..  ..  ..  .. 
    34205  ..  -72 ..  ..  ..  ..  ..  ..  ..  ..  ..  ..  ..  ..  ..  .. 
    34205  ..  +71 ..  ..  ..  ..  ..  ..  ..  ..  ..  ..  ..  ..  ..  .. 
    34229  ..  ..  ..  -62 ..  ..  ..  ..  ..  ..  ..  ..  ..  ..  ..  .. 
    34229  ..  ..  ..  +62 ..  ..  ..  ..  ..  ..  ..  ..  ..  ..  ..  .. 
    34325  -74 ..  ..  ..  ..  ..  ..  ..  ..  ..  ..  ..  ..  ..  ..  .. 
    34325  +75 ..  ..  ..  ..  ..  ..  ..  ..  ..  ..  ..  ..  ..  ..  .. 
    34357  ..  ..  ..  ..  -53 ..  ..  ..  ..  ..  ..  ..  ..  ..  ..  .. 
    34445  ..  -71 ..  ..  ..  ..  ..  ..  ..  ..  ..  ..  ..  ..  ..  .. 
    34445  ..  +72 ..  ..  ..  ..  ..  ..  ..  ..  ..  ..  ..  ..  ..  .. 
# bar 10
    34573  ..  ..  -68 ..  ..  ..  ..  ..  ..  ..  ..  ..  ..  ..  ..  .. 
    34573  ..  ..  +67 ..  ..  ..  ..  ..  ..  ..  ..  ..  ..  ..  ..  .. 
    34709  ..  ..  ..  -62 ..  ..  ..  ..  ..  ..  ..  ..  ..  ..  ..  .. 
    34709  ..  ..  ..  +62 ..  ..  ..  ..  ..  ..  ..  ..  ..  ..  ..  .. 
    34805  -75 ..  ..  ..  ..  ..  ..  ..  ..  ..  ..  ..  ..  ..  ..  .. 
    34805  +77 ..  ..  ..  ..  ..  ..  ..  ..  ..  ..  ..  ..  ..  ..  .. 
    34837  ..  ..  ..  ..  +55 ..  ..  ..  ..  ..  ..  ..  ..  ..  ..  .. 
    34925  ..  -72 ..  ..  ..  ..  ..  ..  ..  ..  ..  ..  ..  ..  ..  .. 
    34925  ..  +71 ..  ..  ..  ..  ..  ..  ..  ..  ..  ..  ..  ..  ..  .. 
    34965  ..  ..  ..  ..  ..  +43 ..  ..  ..  ..  ..  ..  ..  ..  ..  .. 
    35053  ..  ..  -67 ..  ..  ..  ..  ..  ..  ..  ..  ..  ..  ..  ..  .. 
    35053  ..  ..  +65 ..  ..  ..  ..  ..  ..  ..  ..  ..  ..  ..  ..  .. 
    35165  ..  +70 ..  ..  ..  ..  ..  ..  ..  ..  ..  ..  ..  ..  ..  .. 
    35189  ..  ..  ..  -62 ..  ..  ..  ..  ..  ..  ..  ..  ..  ..  ..  .. 
    35189  ..  ..  ..  +62 ..  ..  ..  ..  ..  ..  ..  ..  ..  ..  ..  .. 
    35285  -77 ..  ..  ..  ..  ..  ..  ..  ..  ..  ..  ..  ..  ..  ..  .. 
    35285  +77 ..  ..  ..  ..  ..  ..  ..  ..  ..  ..  ..  ..  ..  ..  .. 
    35405  ..  -70 ..  ..  ..  ..  ..  ..  ..  ..  ..  ..  ..  ..  ..  .. 
    35533  ..  ..  -65 ..  ..  ..  ..  ..  ..  ..  ..  ..  ..  ..  ..  .. 
    35533  ..  ..  +67 ..  ..  ..  ..  ..  ..  ..  ..  ..  ..  ..  ..  .. 
    35669  ..  ..  ..  -62 ..  ..  ..  ..  ..  ..  ..  ..  ..  ..  ..  .. 
    35669  ..  ..  ..  +67 ..  ..  ..  ..  ..  ..  ..  ..  ..  ..  ..  .. 
    35765  -77 ..  ..  ..  ..  ..  ..  ..  ..  ..  ..  ..  ..  ..  ..  .. 
    35765  +75 ..  ..  ..  ..  ..  ..  ..  ..  ..  ..  ..  ..  ..  ..  .. 
    35797  ..  ..  ..  ..  -55 ..  ..  ..  ..  ..  ..  ..  ..  ..  ..  .. 
    35797  ..  ..  ..  ..  +48 ..  ..  ..  ..  ..  ..  ..  ..  ..  ..  .. 
    35885  ..  -71 ..  ..  ..  ..  ..  ..  ..  ..  ..  ..  ..  ..  ..  .. 
    35885  ..  +71 ..  ..  ..  ..  ..  ..  ..  ..  ..  ..  ..  ..  ..  .. 
    35925  ..  ..  ..  ..  ..  -43 ..  ..  ..  ..  ..  ..  ..  ..  ..  .. 
    35925  ..  ..  ..  ..  ..  +36 ..  ..  ..  ..  ..  ..  ..  ..  ..  .. 
    36005  -75 ..  ..  ..  ..  ..  ..  ..  ..  ..  ..  ..  ..  ..  ..  .. 
    36005  +77 ..  ..  ..  ..  ..  ..  ..  ..  ..  ..  ..  ..  ..  ..  .. 
    36013  ..  ..  -67 ..  ..  ..  ..  ..  ..  ..  ..  ..  ..  ..  ..  .. 
    36013  ..  ..  +67 ..  ..  ..  ..  ..  ..  ..  ..  ..  ..  ..  ..  .. 
    36245  -77 ..  ..  ..  ..  ..  ..  ..  ..  ..  ..  ..  ..  ..  ..  .. 
    36245  +79 ..  ..  ..  ..  ..  ..  ..  ..  ..  ..  ..  ..  ..  ..  .. 
    36365  ..  -71 ..  ..  ..  ..  ..  ..  ..  ..  ..  ..  ..  ..  ..  .. 
    36365  ..  +72 ..  ..  ..  ..  ..  ..  ..  ..  ..  ..  ..  ..  ..  .. 
    36493  ..  ..  -67 ..  ..  ..  ..  ..  ..  ..  ..  ..  ..  ..  ..  .. 
    36493  ..  ..  +63 ..  ..  ..  ..  ..  ..  ..  ..  ..  ..  ..  ..  .. 
    36757  ..  ..  ..  ..  -48 ..  ..  ..  ..  ..  ..  ..  ..  ..  ..  .. 
    36845  ..  -72 ..  ..  ..  ..  ..  ..  ..  ..  ..  ..  ..  ..  ..  .. 
    36845  ..  +72 ..  ..  ..  ..  ..  ..  ..  ..  ..  ..  ..  ..  ..  .. 
    36885  ..  ..  ..  ..  ..  -36 ..  ..  ..  ..  ..  ..  ..  ..  ..  .. 
    36973  ..  ..  -63 ..  ..  ..  ..  ..  ..  ..  ..  ..  ..  ..  ..  .. 
    36973  ..  ..  +63 ..  ..  ..  ..  ..  ..  ..  ..  ..  ..  ..  ..  .. 
    37109  ..  ..  ..  -67 ..  ..  ..  ..  ..  ..  ..  ..  ..  ..  ..  .. 
    37109  ..  ..  ..  +72 ..  ..  ..  ..  ..  ..  ..  ..  ..  ..  ..  .. 
    37237  ..  ..  ..  ..  +60 ..  ..  ..  ..  ..  ..  ..  ..  ..  ..  .. 
    37325  ..  -72 ..  ..  ..  ..  ..  ..  ..  ..  ..  ..  ..  ..  ..  .. 
    37325  ..  +72 ..  ..  ..  ..  ..  ..  ..  ..  ..  ..  ..  ..  ..  .. 
    37349  ..  ..  ..  -72 ..  ..  ..  ..  ..  ..  ..  ..  ..  ..  ..  .. 
    37349  ..  ..  ..  +70 ..  ..  ..  ..  ..  ..  ..  ..  ..  ..  ..  .. 
    37453  ..  ..  -63 ..  ..  ..  ..  ..  ..  ..  ..  ..  ..  ..  ..  .. 
    37453  ..  ..  +63 ..  ..  ..  ..  ..  ..  ..  ..  ..  ..  ..  ..  .. 
    37477  ..  ..  ..  ..  -60 ..  ..  ..  ..  ..  ..  ..  ..  ..  ..  .. 
    37477  ..  ..  ..  ..  +58 ..  ..  ..  ..  ..  ..  ..  ..  ..  ..  .. 
    37589  ..  ..  ..  -70 ..  ..  ..  ..  ..  ..  ..  ..  ..  ..  ..  .. 
    37589  ..  ..  ..  +72 ..  ..  ..  ..  ..  ..  ..  ..  ..  ..  ..  .. 
    37685  -79 ..  ..  ..  ..  ..  ..  ..  ..  ..  ..  ..  ..  ..  ..  .. 
    37685  +72 ..  ..  ..  ..  ..  ..  ..  ..  ..  ..  ..  ..  ..  ..  .. 
    37717  ..  ..  ..  ..  -58 ..  ..  ..  ..  ..  ..  ..  ..  ..  ..  .. 
    37717  ..  ..  ..  ..  +60 ..  ..  ..  ..  ..  ..  ..  ..  ..  ..  .. 
    37805  ..  -72 ..  ..  ..  ..  ..  ..  ..  ..  ..  ..  ..  ..  ..  .. 
    37805  ..  +72 ..  ..  ..  ..  ..  ..  ..  ..  ..  ..  ..  ..  ..  .. 
    37925  -72 ..  ..  ..  ..  ..  ..  ..  ..  ..  ..  ..  ..  ..  ..  .. 
    37925  +74 ..  ..  ..  ..  ..  ..  ..  ..  ..  ..  ..  ..  ..  ..  .. 
    37933  ..  ..  -63 ..  ..  ..  ..  ..  ..  ..  ..  ..  ..  ..  ..  .. 
    37933  ..  ..  +63 ..  ..  ..  ..  ..  ..  ..  ..  ..  ..  ..  ..  .. 
    38069  ..  ..  ..  -72 ..  ..  ..  ..  ..  ..  ..  ..  ..  ..  ..  .. 
    38069  ..  ..  ..  +70 ..  ..  ..  ..  ..  ..  ..  ..  ..  ..  ..  .. 
    38165  -74 ..  ..  ..  ..  ..  ..  ..  ..  ..  ..  ..  ..  ..  ..  .. 
    38165  +75 ..  ..  ..  ..  ..  ..  ..  ..  ..  ..  ..  ..  ..  ..  .. 
    38197  ..  ..  ..  ..  -60 ..  ..  ..  ..  ..  ..  ..  ..  ..  ..  .. 
    38197  ..  ..  ..  ..  +58 ..  ..  ..  ..  ..  ..  ..  ..  ..  ..  .. 
    38285  ..  -72 ..  ..  ..  ..  ..  ..  ..  ..  ..  ..  ..  ..  ..  .. 
    38285  ..  +72 ..  ..  ..  ..  ..  ..  ..  ..  ..  ..  ..  ..  ..  .. 
    38309  ..  ..  ..  -70 ..  ..  ..  ..  ..  ..  ..  ..  ..  ..  ..  .. 
    38309  ..  ..  ..  +69 ..  ..  ..  ..  ..  ..  ..  ..  ..  ..  ..  .. 
# bar 11
    38413  ..  ..  -63 ..  ..  ..  ..  ..  ..  ..  ..  ..  ..  ..  ..  .. 
    38413  ..  ..  +63 ..  ..  ..  ..  ..  ..  ..  ..  ..  ..  ..  ..  .. 
    38437  ..  ..  ..  ..  -58 ..  ..  ..  ..  ..  ..  ..  ..  ..  ..  .. 
    38437  ..  ..  ..  ..  +57 ..  ..  ..  ..  ..  ..  ..  ..  ..  ..  .. 
    38549  ..  ..  ..  -69 ..  ..  ..  ..  ..  ..  ..  ..  ..  ..  ..  .. 
    38549  ..  ..  ..  +70 ..  ..  ..  ..  ..  ..  ..  ..  ..  ..  ..  .. 
    38645  -75 ..  ..  ..  ..  ..  ..  ..  ..  ..  ..  ..  ..  ..  ..  .. 
    38645  +77 ..  ..  ..  ..  ..  ..  ..  ..  ..  ..  ..  ..  ..  ..  .. 
    38677  ..  ..  ..  ..  -57 ..  ..  ..  ..  ..  ..  ..  ..  ..  ..  .. 
    38677  ..  ..  ..  ..  +58 ..  ..  ..  ..  ..  ..  ..  ..  ..  ..  .. 
    38765  ..  -72 ..  ..  ..  ..  ..  ..  ..  ..  ..  ..  ..  ..  ..  .. 
    38765  ..  +72 ..  ..  ..  ..  ..  ..  ..  ..  ..  ..  ..  ..  ..  .. 
    38885  -77 ..  ..  ..  ..  ..  ..  ..  ..  ..  ..  ..  ..  ..  ..  .. 
    38885  +79 ..  ..  ..  ..  ..  ..  ..  ..  ..  ..  ..  ..  ..  ..  .. 
    38893  ..  ..  -63 ..  ..  ..  ..  ..  ..  ..  ..  ..  ..  ..  ..  .. 
    38893  ..  ..  +63 ..  ..  ..  ..  ..  ..  ..  ..  ..  ..  ..  ..  .. 
    39029  ..  ..  ..  -70 ..  ..  ..  ..  ..  ..  ..  ..  ..  ..  ..  .. 
    39029  ..  ..  ..  +69 ..  ..  ..  ..  ..  ..  ..  ..  ..  ..  ..  .. 
    39125  -79 ..  ..  ..  ..  ..  ..  ..  ..  ..  ..  ..  ..  ..  ..  .. 
    39125  +81 ..  ..  ..  ..  ..  ..  ..  ..  ..  ..  ..  ..  ..  ..  .. 
    39157  ..  ..  ..  ..  -58 ..  ..  ..  ..  ..  ..  ..  ..  ..  ..  .. 
    39157  ..  ..  ..  ..  +57 ..  ..  ..  ..  ..  ..  ..  ..  ..  ..  .. 
    39245  ..  -72 ..  ..  ..  ..  ..  ..  ..  ..  ..  ..  ..  ..  ..  .. 
    39245  ..  +69 ..  ..  ..  ..  ..  ..  ..  ..  ..  ..  ..  ..  ..  .. 
    39269  ..  ..  ..  -69 ..  ..  ..  ..  ..  ..  ..  ..  ..  ..  ..  .. 
    39269  ..  ..  ..  +67 ..  ..  ..  ..  ..  ..  ..  ..  ..  ..  ..  .. 
    39373  ..  ..  -63 ..  ..  ..  ..  ..  ..  ..  ..  ..  ..  ..  ..  .. 
    39373  ..  ..  +63 ..  ..  ..  ..  ..  ..  ..  ..  ..  ..  ..  ..  .. 
    39397  ..  ..  ..  ..  -57 ..  ..  ..  ..  ..  ..  ..  ..  ..  ..  .. 
    39397  ..  ..  ..  ..  +55 ..  ..  ..  ..  ..  ..  ..  ..  ..  ..  .. 
    39509  ..  ..  ..  -67 ..  ..  ..  ..  ..  ..  ..  ..  ..  ..  ..  .. 
    39509  ..  ..  ..  +66 ..  ..  ..  ..  ..  ..  ..  ..  ..  ..  ..  .. 
    39637  ..  ..  ..  ..  -55 ..  ..  ..  ..  ..  ..  ..  ..  ..  ..  .. 
    39637  ..  ..  ..  ..  +48 ..  ..  ..  ..  ..  ..  ..  ..  ..  ..  .. 
    39725  ..  -69 ..  ..  ..  ..  ..  ..  ..  ..  ..  ..  ..  ..  ..  .. 
    39725  ..  +69 ..  ..  ..  ..  ..  ..  ..  ..  ..  ..  ..  ..  ..  .. 
    39765  ..  ..  ..  ..  ..  +36 ..  ..  ..  ..  ..  ..  ..  ..  ..  .. 
    39853  ..  ..  -63 ..  ..  ..  ..  ..  ..  ..  ..  ..  ..  ..  ..  .. 
    39853  ..  ..  +63 ..  ..  ..  ..  ..  ..  ..  ..  ..  ..  ..  ..  .. 
    40205  ..  -69 ..  ..  ..  ..  ..  ..  ..  ..  ..  ..  ..  ..  ..  .. 
    40205  ..  +69 ..  ..  ..  ..  ..  ..  ..  ..  ..  ..  ..  ..  ..  .. 
    40333  ..  ..  -63 ..  ..  ..  ..  ..  ..  ..  ..  ..  ..  ..  ..  .. 
    40333  ..  ..  +63 ..  ..  ..  ..  ..  ..  ..  ..  ..  ..  ..  ..  .. 
    40685  ..  -69 ..  ..  ..  ..  ..  ..  ..  ..  ..  ..  ..  ..  ..  .. 
    40685  ..  +72 ..  ..  ..  ..  ..  ..  ..  ..  ..  ..  ..  ..  ..  .. 
    40813  ..  ..  -63 ..  ..  ..  ..  ..  ..  ..  ..  ..  ..  ..  ..  .. 
    40813  ..  ..  +69 ..  ..  ..  ..  ..  ..  ..  ..  ..  ..  ..  ..  .. 
    40925  ..  -72 ..  ..  ..  ..  ..  ..  ..  ..  ..  ..  ..  ..  ..  .. 
    40925  ..  +70 ..  ..  ..  ..  ..  ..  ..  ..  ..  ..  ..  ..  ..  .. 
    41165  ..  -70 ..  ..  ..  ..  ..  ..  ..  ..  ..  ..  ..  ..  ..  .. 
    41165  ..  +72 ..  ..  ..  ..  ..  ..  ..  ..  ..  ..  ..  ..  ..  .. 
    41293  ..  ..  -69 ..  ..  ..  ..  ..  ..  ..  ..  ..  ..  ..  ..  .. 
    41293  ..  ..  +69 ..  ..  ..  ..  ..  ..  ..  ..  ..  ..  ..  ..  .. 
    41525  -81 ..  ..  ..  ..  ..  ..  ..  ..  ..  ..  ..  ..  ..  ..  .. 
    41525  +78 ..  ..  ..  ..  ..  ..  ..  ..  ..  ..  ..  ..  ..  ..  .. 
    41645  ..  -72 ..  ..  ..  ..  ..  ..  ..  ..  ..  ..  ..  ..  ..  .. 
    41645  ..  +70 ..  ..  ..  ..  ..  ..  ..  ..  ..  ..  ..  ..  ..  .. 
    41685  ..  ..  ..  ..  ..  -36 ..  ..  ..  ..  ..  ..  ..  ..  ..  .. 
    41773  ..  ..  -69 ..  ..  ..  ..  ..  ..  ..  ..  ..  ..  ..  ..  .. 
    41773  ..  ..  +63 ..  ..  ..  ..  ..  ..  ..  ..  ..  ..  ..  ..  .. 
    41885  ..  -70 ..  ..  ..  ..  ..  ..  ..  ..  ..  ..  ..  ..  ..  .. 
    41885  ..  +69 ..  ..  ..  ..  ..  ..  ..  ..  ..  ..  ..  ..  ..  .. 
    41909  ..  ..  ..  -66 ..  ..  ..  ..  ..  ..  ..  ..  ..  ..  ..  .. 
    41909  ..  ..  ..  +67 ..  ..  ..  ..  ..  ..  ..  ..  ..  ..  ..  .. 
    42005  -78 ..  ..  ..  ..  ..  ..  ..  ..  ..  ..  ..  ..  ..  ..  .. 
    42005  +79 ..  ..  ..  ..  ..  ..  ..  ..  ..  ..  ..  ..  ..  ..  .. 
    42125  ..  -69 ..  ..  ..  ..  ..  ..  ..  ..  ..  ..  ..  ..  ..  .. 
    42125  ..  +70 ..  ..  ..  ..  ..  ..  ..  ..  ..  ..  ..  ..  ..  .. 
# bar 12
    42253  ..  ..  -63 ..  ..  ..  ..  ..  ..  ..  ..  ..  ..  ..  ..  .. 
    42253  ..  ..  +63 ..  ..  ..  ..  ..  ..  ..  ..  ..  ..  ..  ..  .. 
    42485  -79 ..  ..  ..  ..  ..  ..  ..  ..  ..  ..  ..  ..  ..  ..  .. 
    42485  +81 ..  ..  ..  ..  ..  ..  ..  ..  ..  ..  ..  ..  ..  ..  .. 
    42605  ..  -70 ..  ..  ..  ..  ..  ..  ..  ..  ..  ..  ..  ..  ..  .. 
    42605  ..  +69 ..  ..  ..  ..  ..  ..  ..  ..  ..  ..  ..  ..  ..  .. 
    42645  ..  ..  ..  ..  ..  +48 ..  ..  ..  ..  ..  ..  ..  ..  ..  .. 
    42733  ..  ..  -63 ..  ..  ..  ..  ..  ..  ..  ..  ..  ..  ..  ..  .. 
    42733  ..  ..  +66 ..  ..  ..  ..  ..  ..  ..  ..  ..  ..  ..  ..  .. 
    42845  ..  -69 ..  ..  ..  ..  ..  ..  ..  ..  ..  ..  ..  ..  ..  .. 
    42845  ..  +70 ..  ..  ..  ..  ..  ..  ..  ..  ..  ..  ..  ..  ..  .. 
    42869  ..  ..  ..  -67 ..  ..  ..  ..  ..  ..  ..  ..  ..  ..  ..  .. 
    42869  ..  ..  ..  +69 ..  ..  ..  ..  ..  ..  ..  ..  ..  ..  ..  .. 
    42965  -81 ..  ..  ..  ..  ..  ..  ..  ..  ..  ..  ..  ..  ..  ..  .. 
    42965  +81 ..  ..  ..  ..  ..  ..  ..  ..  ..  ..  ..  ..  ..  ..  .. 
    42973  ..  ..  -66 ..  ..  ..  ..  ..  ..  ..  ..  ..  ..  ..  ..  .. 
    42973  ..  ..  +67 ..  ..  ..  ..  ..  ..  ..  ..  ..  ..  ..  ..  .. 
    43085  ..  -70 ..  ..  ..  ..  ..  ..  ..  ..  ..  ..  ..  ..  ..  .. 
    43085  ..  +72 ..  ..  ..  ..  ..  ..  ..  ..  ..  ..  ..  ..  ..  .. 
    43109  ..  ..  ..  -69 ..  ..  ..  ..  ..  ..  ..  ..  ..  ..  ..  .. 
    43109  ..  ..  ..  +67 ..  ..  ..  ..  ..  ..  ..  ..  ..  ..  ..  .. 
    43213  ..  ..  -67 ..  ..  ..  ..  ..  ..  ..  ..  ..  ..  ..  ..  .. 
    43213  ..  ..  +74 ..  ..  ..  ..  ..  ..  ..  ..  ..  ..  ..  ..  .. 
    43349  ..  ..  ..  -67 ..  ..  ..  ..  ..  ..  ..  ..  ..  ..  ..  .. 
    43349  ..  ..  ..  +66 ..  ..  ..  ..  ..  ..  ..  ..  ..  ..  ..  .. 
    43445  -81 ..  ..  ..  ..  ..  ..  ..  ..  ..  ..  ..  ..  ..  ..  .. 
    43445  +79 ..  ..  ..  ..  ..  ..  ..  ..  ..  ..  ..  ..  ..  ..  .. 
    43477  ..  ..  ..  ..  -48 ..  ..  ..  ..  ..  ..  ..  ..  ..  ..  .. 
    43477  ..  ..  ..  ..  +46 ..  ..  ..  ..  ..  ..  ..  ..  ..  ..  .. 
    43605  ..  ..  ..  ..  ..  -48 ..  ..  ..  ..  ..  ..  ..  ..  ..  .. 
    43605  ..  ..  ..  ..  ..  +46 ..  ..  ..  ..  ..  ..  ..  ..  ..  .. 
    43685  -79 ..  ..  ..  ..  ..  ..  ..  ..  ..  ..  ..  ..  ..  ..  .. 
    43685  +81 ..  ..  ..  ..  ..  ..  ..  ..  ..  ..  ..  ..  ..  ..  .. 
    43693  ..  ..  -74 ..  ..  ..  ..  ..  ..  ..  ..  ..  ..  ..  ..  .. 
    43693  ..  ..  +74 ..  ..  ..  ..  ..  ..  ..  ..  ..  ..  ..  ..  .. 
    43925  -81 ..  ..  ..  ..  ..  ..  ..  ..  ..  ..  ..  ..  ..  ..  .. 
    43925  +82 ..  ..  ..  ..  ..  ..  ..  ..  ..  ..  ..  ..  ..  ..  .. 
    44045  ..  -72 ..  ..  ..  ..  ..  ..  ..  ..  ..  ..  ..  ..  ..  .. 
    44045  ..  +70 ..  ..  ..  ..  ..  ..  ..  ..  ..  ..  ..  ..  ..  .. 
    44173  ..  ..  -74 ..  ..  ..  ..  ..  ..  ..  ..  ..  ..  ..  ..  .. 
    44173  ..  ..  +74 ..  ..  ..  ..  ..  ..  ..  ..  ..  ..  ..  ..  .. 
    44309  ..  ..  ..  -66 ..  ..  ..  ..  ..  ..  ..  ..  ..  ..  ..  .. 
    44309  ..  ..  ..  +67 ..  ..  ..  ..  ..  ..  ..  ..  ..  ..  ..  .. 
    44437  ..  ..  ..  ..  -46 ..  ..  ..  ..  ..  ..  ..  ..  ..  ..  .. 
    44525  ..  -70 ..  ..  ..  ..  ..  ..  ..  ..  ..  ..  ..  ..  ..  .. 
    44525  ..  +70 ..  ..  ..  ..  ..  ..  ..  ..  ..  ..  ..  ..  ..  .. 
    44565  ..  ..  ..  ..  ..  -46 ..  ..  ..  ..  ..  ..  ..  ..  ..  .. 
    44653  ..  ..  -74 ..  ..  ..  ..  ..  ..  ..  ..  ..  ..  ..  ..  .. 
    44653  ..  ..  +74 ..  ..  ..  ..  ..  ..  ..  ..  ..  ..  ..  ..  .. 
    44789  ..  ..  ..  -67 ..  ..  ..  ..  ..  ..  ..  ..  ..  ..  ..  .. 
    44789  ..  ..  ..  +67 ..  ..  ..  ..  ..  ..  ..  ..  ..  ..  ..  .. 
    44893  ..  ..  -74 ..  ..  ..  ..  ..  ..  ..  ..  ..  ..  ..  ..  .. 
    44893  ..  ..  +73 ..  ..  ..  ..  ..  ..  ..  ..  ..  ..  ..  ..  .. 
    45005  ..  -70 ..  ..  ..  ..  ..  ..  ..  ..  ..  ..  ..  ..  ..  .. 
    45005  ..  +70 ..  ..  ..  ..  ..  ..  ..  ..  ..  ..  ..  ..  ..  .. 
    45133  ..  ..  -73 ..  ..  ..  ..  ..  ..  ..  ..  ..  ..  ..  ..  .. 
    45133  ..  ..  +74 ..  ..  ..  ..  ..  ..  ..  ..  ..  ..  ..  ..  .. 
    45269  ..  ..  ..  -67 ..  ..  ..  ..  ..  ..  ..  ..  ..  ..  ..  .. 
    45269  ..  ..  ..  +67 ..  ..  ..  ..  ..  ..  ..  ..  ..  ..  ..  .. 
    45365  -82 ..  ..  ..  ..  ..  ..  ..  ..  ..  ..  ..  ..  ..  ..  .. 
    45365  +81 ..  ..  ..  ..  ..  ..  ..  ..  ..  ..  ..  ..  ..  ..  .. 
    45485  ..  -70 ..  ..  ..  ..  ..  ..  ..  ..  ..  ..  ..  ..  ..  .. 
    45485  ..  +70 ..  ..  ..  ..  ..  ..  ..  ..  ..  ..  ..  ..  ..  .. 
    45749  ..  ..  ..  -67 ..  ..  ..  ..  ..  ..  ..  ..  ..  ..  ..  .. 
    45749  ..  ..  ..  +67 ..  ..  ..  ..  ..  ..  ..  ..  ..  ..  ..  .. 
    45845  -81 ..  ..  ..  ..  ..  ..  ..  ..  ..  ..  ..  ..  ..  ..  .. 
    45845  +79 ..  ..  ..  ..  ..  ..  ..  ..  ..  ..  ..  ..  ..  ..  .. 
    45965  ..  -70 ..  ..  ..  ..  ..  ..  ..  ..  ..  ..  ..  ..  ..  .. 
    45965  ..  +70 ..  ..  ..  ..  ..  ..  ..  ..  ..  ..  ..  ..  ..  .. 
# bar 13
    46229  ..  ..  ..  -67 ..  ..  ..  ..  ..  ..  ..  ..  ..  ..  ..  .. 
    46229  ..  ..  ..  +67 ..  ..  ..  ..  ..  ..  ..  ..  ..  ..  ..  .. 
    46325  -79 ..  ..  ..  ..  ..  ..  ..  ..  ..  ..  ..  ..  ..  ..  .. 
    46325  +77 ..  ..  ..  ..  ..  ..  ..  ..  ..  ..  ..  ..  ..  ..  .. 
    46445  ..  -70 ..  ..  ..  ..  ..  ..  ..  ..  ..  ..  ..  ..  ..  .. 
    46445  ..  +69 ..  ..  ..  ..  ..  ..  ..  ..  ..  ..  ..  ..  ..  .. 
    46709  ..  ..  ..  -67 ..  ..  ..  ..  ..  ..  ..  ..  ..  ..  ..  .. 
    46709  ..  ..  ..  +65 ..  ..  ..  ..  ..  ..  ..  ..  ..  ..  ..  .. 
    46805  -77 ..  ..  ..  ..  ..  ..  ..  ..  ..  ..  ..  ..  ..  ..  .. 
    46805  +79 ..  ..  ..  ..  ..  ..  ..  ..  ..  ..  ..  ..  ..  ..  .. 
    46925  ..  -69 ..  ..  ..  ..  ..  ..  ..  ..  ..  ..  ..  ..  ..  .. 
    46925  ..  +67 ..  ..  ..  ..  ..  ..  ..  ..  ..  ..  ..  ..  ..  .. 
    47189  ..  ..  ..  -65 ..  ..  ..  ..  ..  ..  ..  ..  ..  ..  ..  .. 
    47189  ..  ..  ..  +65 ..  ..  ..  ..  ..  ..  ..  ..  ..  ..  ..  .. 
    47405  ..  -67 ..  ..  ..  ..  ..  ..  ..  ..  ..  ..  ..  ..  ..  .. 
    47405  ..  +67 ..  ..  ..  ..  ..  ..  ..  ..  ..  ..  ..  ..  ..  .. 
    47533  ..  ..  -74 ..  ..  ..  ..  ..  ..  ..  ..  ..  ..  ..  ..  .. 
    47533  ..  ..  +73 ..  ..  ..  ..  ..  ..  ..  ..  ..  ..  ..  ..  .. 
    47669  ..  ..  ..  -65 ..  ..  ..  ..  ..  ..  ..  ..  ..  ..  ..  .. 
    47669  ..  ..  ..  +61 ..  ..  ..  ..  ..  ..  ..  ..  ..  ..  ..  .. 
    47773  ..  ..  -73 ..  ..  ..  ..  ..  ..  ..  ..  ..  ..  ..  ..  .. 
    47773  ..  ..  +72 ..  ..  ..  ..  ..  ..  ..  ..  ..  ..  ..  ..  .. 
    47885  ..  -67 ..  ..  ..  ..  ..  ..  ..  ..  ..  ..  ..  ..  ..  .. 
    47885  ..  +67 ..  ..  ..  ..  ..  ..  ..  ..  ..  ..  ..  ..  ..  .. 
    47909  ..  ..  ..  -61 ..  ..  ..  ..  ..  ..  ..  ..  ..  ..  ..  .. 
    47909  ..  ..  ..  +60 ..  ..  ..  ..  ..  ..  ..  ..  ..  ..  ..  .. 
    48013  ..  ..  -72 ..  ..  ..  ..  ..  ..  ..  ..  ..  ..  ..  ..  .. 
    48013  ..  ..  +73 ..  ..  ..  ..  ..  ..  ..  ..  ..  ..  ..  ..  .. 
    48149  ..  ..  ..  -60 ..  ..  ..  ..  ..  ..  ..  ..  ..  ..  ..  .. 
    48149  ..  ..  ..  +61 ..  ..  ..  ..  ..  ..  ..  ..  ..  ..  ..  .. 
    48245  -79 ..  ..  ..  ..  ..  ..  ..  ..  ..  ..  ..  ..  ..  ..  .. 
    48245  +77 ..  ..  ..  ..  ..  ..  ..  ..  ..  ..  ..  ..  ..  ..  .. 
    48277  ..  ..  ..  ..  +46 ..  ..  ..  ..  ..  ..  ..  ..  ..  ..  .. 
    48365  ..  -67 ..  ..  ..  ..  ..  ..  ..  ..  ..  ..  ..  ..  ..  .. 
    48365  ..  +67 ..  ..  ..  ..  ..  ..  ..  ..  ..  ..  ..  ..  ..  .. 
    48405  ..  ..  ..  ..  ..  +46 ..  ..  ..  ..  ..  ..  ..  ..  ..  .. 
    48485  -77 ..  ..  ..  ..  ..  ..  ..  ..  ..  ..  ..  ..  ..  ..  .. 
    48485  +76 ..  ..  ..  ..  ..  ..  ..  ..  ..  ..  ..  ..  ..  ..  .. 
    48725  -76 ..  ..  ..  ..  ..  ..  ..  ..  ..  ..  ..  ..  ..  ..  .. 
    48725  +77 ..  ..  ..  ..  ..  ..  ..  ..  ..  ..  ..  ..  ..  ..  .. 
    48845  ..  -67 ..  ..  ..  ..  ..  ..  ..  ..  ..  ..  ..  ..  ..  .. 
    48845  ..  +67 ..  ..  ..  ..  ..  ..  ..  ..  ..  ..  ..  ..  ..  .. 
    49325  ..  -67 ..  ..  ..  ..  ..  ..  ..  ..  ..  ..  ..  ..  ..  .. 
    49325  ..  +67 ..  ..  ..  ..  ..  ..  ..  ..  ..  ..  ..  ..  ..  .. 
    49453  ..  ..  -73 ..  ..  ..  ..  ..  ..  ..  ..  ..  ..  ..  ..  .. 
    49453  ..  ..  +65 ..  ..  ..  ..  ..  ..  ..  ..  ..  ..  ..  ..  .. 
    49589  ..  ..  ..  -61 ..  ..  ..  ..  ..  ..  ..  ..  ..  ..  ..  .. 
    49589  ..  ..  ..  +60 ..  ..  ..  ..  ..  ..  ..  ..  ..  ..  ..  .. 
    49805  ..  -67 ..  ..  ..  ..  ..  ..  ..  ..  ..  ..  ..  ..  ..  .. 
    49805  ..  +67 ..  ..  ..  ..  ..  ..  ..  ..  ..  ..  ..  ..  ..  .. 
    49829  ..  ..  ..  -60 ..  ..  ..  ..  ..  ..  ..  ..  ..  ..  ..  .. 
    49829  ..  ..  ..  +59 ..  ..  ..  ..  ..  ..  ..  ..  ..  ..  ..  .. 
# bar 14
    49933  ..  ..  -65 ..  ..  ..  ..  ..  ..  ..  ..  ..  ..  ..  ..  .. 
    49933  ..  ..  +65 ..  ..  ..  ..  ..  ..  ..  ..  ..  ..  ..  ..  .. 
    50069  ..  ..  ..  -59 ..  ..  ..  ..  ..  ..  ..  ..  ..  ..  ..  .. 
    50069  ..  ..  ..  +60 ..  ..  ..  ..  ..  ..  ..  ..  ..  ..  ..  .. 
    50165  -77 ..  ..  ..  ..  ..  ..  ..  ..  ..  ..  ..  ..  ..  ..  .. 
    50165  +72 ..  ..  ..  ..  ..  ..  ..  ..  ..  ..  ..  ..  ..  ..  .. 
    50197  ..  ..  ..  ..  -46 ..  ..  ..  ..  ..  ..  ..  ..  ..  ..  .. 
    50197  ..  ..  ..  ..  +45 ..  ..  ..  ..  ..  ..  ..  ..  ..  ..  .. 
    50285  ..  -67 ..  ..  ..  ..  ..  ..  ..  ..  ..  ..  ..  ..  ..  .. 
    50285  ..  +67 ..  ..  ..  ..  ..  ..  ..  ..  ..  ..  ..  ..  ..  .. 
    50325  ..  ..  ..  ..  ..  -46 ..  ..  ..  ..  ..  ..  ..  ..  ..  .. 
    50325  ..  ..  ..  ..  ..  +45 ..  ..  ..  ..  ..  ..  ..  ..  ..  .. 
    50405  -72 ..  ..  ..  ..  ..  ..  ..  ..  ..  ..  ..  ..  ..  ..  .. 
    50405  +74 ..  ..  ..  ..  ..  ..  ..  ..  ..  ..  ..  ..  ..  ..  .. 
    50413  ..  ..  -65 ..  ..  ..  ..  ..  ..  ..  ..  ..  ..  ..  ..  .. 
    50413  ..  ..  +65 ..  ..  ..  ..  ..  ..  ..  ..  ..  ..  ..  ..  .. 
    50645  -74 ..  ..  ..  ..  ..  ..  ..  ..  ..  ..  ..  ..  ..  ..  .. 
    50645  +76 ..  ..  ..  ..  ..  ..  ..  ..  ..  ..  ..  ..  ..  ..  .. 
    50765  ..  -67 ..  ..  ..  ..  ..  ..  ..  ..  ..  ..  ..  ..  ..  .. 
    50765  ..  +67 ..  ..  ..  ..  ..  ..  ..  ..  ..  ..  ..  ..  ..  .. 
    50893  ..  ..  -65 ..  ..  ..  ..  ..  ..  ..  ..  ..  ..  ..  ..  .. 
    50893  ..  ..  +64 ..  ..  ..  ..  ..  ..  ..  ..  ..  ..  ..  ..  .. 
    51029  ..  ..  ..  -60 ..  ..  ..  ..  ..  ..  ..  ..  ..  ..  ..  .. 
    51029  ..  ..  ..  +60 ..  ..  ..  ..  ..  ..  ..  ..  ..  ..  ..  .. 
    51125  -76 ..  ..  ..  ..  ..  ..  ..  ..  ..  ..  ..  ..  ..  ..  .. 
    51125  +77 ..  ..  ..  ..  ..  ..  ..  ..  ..  ..  ..  ..  ..  ..  .. 
    51157  ..  ..  ..  ..  -45 ..  ..  ..  ..  ..  ..  ..  ..  ..  ..  .. 
    51157  ..  ..  ..  ..  +44 ..  ..  ..  ..  ..  ..  ..  ..  ..  ..  .. 
    51245  ..  -67 ..  ..  ..  ..  ..  ..  ..  ..  ..  ..  ..  ..  ..  .. 
    51245  ..  +67 ..  ..  ..  ..  ..  ..  ..  ..  ..  ..  ..  ..  ..  .. 
    51285  ..  ..  ..  ..  ..  -45 ..  ..  ..  ..  ..  ..  ..  ..  ..  .. 
    51285  ..  ..  ..  ..  ..  +44 ..  ..  ..  ..  ..  ..  ..  ..  ..  .. 
    51365  -77 ..  ..  ..  ..  ..  ..  ..  ..  ..  ..  ..  ..  ..  ..  .. 
    51365  +79 ..  ..  ..  ..  ..  ..  ..  ..  ..  ..  ..  ..  ..  ..  .. 
    51373  ..  ..  -64 ..  ..  ..  ..  ..  ..  ..  ..  ..  ..  ..  ..  .. 
    51373  ..  ..  +64 ..  ..  ..  ..  ..  ..  ..  ..  ..  ..  ..  ..  .. 
    51509  ..  ..  ..  -60 ..  ..  ..  ..  ..  ..  ..  ..  ..  ..  ..  .. 
    51509  ..  ..  ..  +60 ..  ..  ..  ..  ..  ..  ..  ..  ..  ..  ..  .. 
    51605  -79 ..  ..  ..  ..  ..  ..  ..  ..  ..  ..  ..  ..  ..  ..  .. 
    51605  +80 ..  ..  ..  ..  ..  ..  ..  ..  ..  ..  ..  ..  ..  ..  .. 
    51725  ..  -67 ..  ..  ..  ..  ..  ..  ..  ..  ..  ..  ..  ..  ..  .. 
    51725  ..  +65 ..  ..  ..  ..  ..  ..  ..  ..  ..  ..  ..  ..  ..  .. 
    51853  ..  ..  -64 ..  ..  ..  ..  ..  ..  ..  ..  ..  ..  ..  ..  .. 
    51853  ..  ..  +65 ..  ..  ..  ..  ..  ..  ..  ..  ..  ..  ..  ..  .. 
    51989  ..  ..  ..  -60 ..  ..  ..  ..  ..  ..  ..  ..  ..  ..  ..  .. 
    51989  ..  ..  ..  +60 ..  ..  ..  ..  ..  ..  ..  ..  ..  ..  ..  .. 
    52205  ..  -65 ..  ..  ..  ..  ..  ..  ..  ..  ..  ..  ..  ..  ..  .. 
    52205  ..  +65 ..  ..  ..  ..  ..  ..  ..  ..  ..  ..  ..  ..  ..  .. 
    52333  ..  ..  -65 ..  ..  ..  ..  ..  ..  ..  ..  ..  ..  ..  ..  .. 
    52333  ..  ..  +72 ..  ..  ..  ..  ..  ..  ..  ..  ..  ..  ..  ..  .. 
    52469  ..  ..  ..  -60 ..  ..  ..  ..  ..  ..  ..  ..  ..  ..  ..  .. 
    52469  ..  ..  ..  +60 ..  ..  ..  ..  ..  ..  ..  ..  ..  ..  ..  .. 
    52573  ..  ..  -72 ..  ..  ..  ..  ..  ..  ..  ..  ..  ..  ..  ..  .. 
    52573  ..  ..  +74 ..  ..  ..  ..  ..  ..  ..  ..  ..  ..  ..  ..  .. 
    52685  ..  -65 ..  ..  ..  ..  ..  ..  ..  ..  ..  ..  ..  ..  ..  .. 
    52685  ..  +65 ..  ..  ..  ..  ..  ..  ..  ..  ..  ..  ..  ..  ..  .. 
    52709  ..  ..  ..  -60 ..  ..  ..  ..  ..  ..  ..  ..  ..  ..  ..  .. 
    52709  ..  ..  ..  +62 ..  ..  ..  ..  ..  ..  ..  ..  ..  ..  ..  .. 
    52813  ..  ..  -74 ..  ..  ..  ..  ..  ..  ..  ..  ..  ..  ..  ..  .. 
    52813  ..  ..  +75 ..  ..  ..  ..  ..  ..  ..  ..  ..  ..  ..  ..  .. 
    52949  ..  ..  ..  -62 ..  ..  ..  ..  ..  ..  ..  ..  ..  ..  ..  .. 
    52949  ..  ..  ..  +63 ..  ..  ..  ..  ..  ..  ..  ..  ..  ..  ..  .. 
    53045  -80 ..  ..  ..  ..  ..  ..  ..  ..  ..  ..  ..  ..  ..  ..  .. 
    53045  +79 ..  ..  ..  ..  ..  ..  ..  ..  ..  ..  ..  ..  ..  ..  .. 
    53165  ..  -65 ..  ..  ..  ..  ..  ..  ..  ..  ..  ..  ..  ..  ..  .. 
    53165  ..  +65 ..  ..  ..  ..  ..  ..  ..  ..  ..  ..  ..  ..  ..  .. 
    53429  ..  ..  ..  -63 ..  ..  ..  ..  ..  ..  ..  ..  ..  ..  ..  .. 
    53429  ..  ..  ..  +60 ..  ..  ..  ..  ..  ..  ..  ..  ..  ..  ..  .. 
    53525  -79 ..  ..  ..  ..  ..  ..  ..  ..  ..  ..  ..  ..  ..  ..  .. 
    53525  +77 ..  ..  ..  ..  ..  ..  ..  ..  ..  ..  ..  ..  ..  ..  .. 
    53645  ..  -65 ..  ..  ..  ..  ..  ..  ..  ..  ..  ..  ..  ..  ..  .. 
    53645  ..  +65 ..  ..  ..  ..  ..  ..  ..  ..  ..  ..  ..  ..  ..  .. 
# bar 15
    53909  ..  ..  ..  -60 ..  ..  ..  ..  ..  ..  ..  ..  ..  ..  ..  .. 
    53909  ..  ..  ..  +60 ..  ..  ..  ..  ..  ..  ..  ..  ..  ..  ..  .. 
    54005  -77 ..  ..  ..  ..  ..  ..  ..  ..  ..  ..  ..  ..  ..  ..  .. 
    54005  +75 ..  ..  ..  ..  ..  ..  ..  ..  ..  ..  ..  ..  ..  ..  .. 
    54037  ..  ..  ..  ..  -44 ..  ..  ..  ..  ..  ..  ..  ..  ..  ..  .. 
    54037  ..  ..  ..  ..  +56 ..  ..  ..  ..  ..  ..  ..  ..  ..  ..  .. 
    54125  ..  -65 ..  ..  ..  ..  ..  ..  ..  ..  ..  ..  ..  ..  ..  .. 
    54125  ..  +65 ..  ..  ..  ..  ..  ..  ..  ..  ..  ..  ..  ..  ..  .. 
    54165  ..  ..  ..  ..  ..  -44 ..  ..  ..  ..  ..  ..  ..  ..  ..  .. 
    54165  ..  ..  ..  ..  ..  +44 ..  ..  ..  ..  ..  ..  ..  ..  ..  .. 
    54389  ..  ..  ..  -60 ..  ..  ..  ..  ..  ..  ..  ..  ..  ..  ..  .. 
    54389  ..  ..  ..  +58 ..  ..  ..  ..  ..  ..  ..  ..  ..  ..  ..  .. 
    54485  -75 ..  ..  ..  ..  ..  ..  ..  ..  ..  ..  ..  ..  ..  ..  .. 
    54485  +75 ..  ..  ..  ..  ..  ..  ..  ..  ..  ..  ..  ..  ..  ..  .. 
    54517  ..  ..  ..  ..  -56 ..  ..  ..  ..  ..  ..  ..  ..  ..  ..  .. 
    54517  ..  ..  ..  ..  +58 ..  ..  ..  ..  ..  ..  ..  ..  ..  ..  .. 
    54605  ..  -65 ..  ..  ..  ..  ..  ..  ..  ..  ..  ..  ..  ..  ..  .. 
    54605  ..  +65 ..  ..  ..  ..  ..  ..  ..  ..  ..  ..  ..  ..  ..  .. 
    54645  ..  ..  ..  ..  ..  -44 ..  ..  ..  ..  ..  ..  ..  ..  ..  .. 
    54645  ..  ..  ..  ..  ..  +46 ..  ..  ..  ..  ..  ..  ..  ..  ..  .. 
    54733  ..  ..  -75 ..  ..  ..  ..  ..  ..  ..  ..  ..  ..  ..  ..  .. 
    54733  ..  ..  +63 ..  ..  ..  ..  ..  ..  ..  ..  ..  ..  ..  ..  .. 
    54869  ..  ..  ..  -58 ..  ..  ..  ..  ..  ..  ..  ..  ..  ..  ..  .. 
    54869  ..  ..  ..  +56 ..  ..  ..  ..  ..  ..  ..  ..  ..  ..  ..  .. 
    54965  -75 ..  ..  ..  ..  ..  ..  ..  ..  ..  ..  ..  ..  ..  ..  .. 
    54965  +74 ..  ..  ..  ..  ..  ..  ..  ..  ..  ..  ..  ..  ..  ..  .. 
    54997  ..  ..  ..  ..  -58 ..  ..  ..  ..  ..  ..  ..  ..  ..  ..  .. 
    54997  ..  ..  ..  ..  +60 ..  ..  ..  ..  ..  ..  ..  ..  ..  ..  .. 
    55085  ..  -65 ..  ..  ..  ..  ..  ..  ..  ..  ..  ..  ..  ..  ..  .. 
    55085  ..  +65 ..  ..  ..  ..  ..  ..  ..  ..  ..  ..  ..  ..  ..  .. 
    55125  ..  ..  ..  ..  ..  -46 ..  ..  ..  ..  ..  ..  ..  ..  ..  .. 
    55125  ..  ..  ..  ..  ..  +48 ..  ..  ..  ..  ..  ..  ..  ..  ..  .. 
    55205  -74 ..  ..  ..  ..  ..  ..  ..  ..  ..  ..  ..  ..  ..  ..  .. 
    55205  +75 ..  ..  ..  ..  ..  ..  ..  ..  ..  ..  ..  ..  ..  ..  .. 
    55213  ..  ..  -63 ..  ..  ..  ..  ..  ..  ..  ..  ..  ..  ..  ..  .. 
    55213  ..  ..  +63 ..  ..  ..  ..  ..  ..  ..  ..  ..  ..  ..  ..  .. 
    55349  ..  ..  ..  -56 ..  ..  ..  ..  ..  ..  ..  ..  ..  ..  ..  .. 
    55349  ..  ..  ..  +58 ..  ..  ..  ..  ..  ..  ..  ..  ..  ..  ..  .. 
    55445  -75 ..  ..  ..  ..  ..  ..  ..  ..  ..  ..  ..  ..  ..  ..  .. 
    55445  +77 ..  ..  ..  ..  ..  ..  ..  ..  ..  ..  ..  ..  ..  ..  .. 
    55477  ..  ..  ..  ..  -60 ..  ..  ..  ..  ..  ..  ..  ..  ..  ..  .. 
    55477  ..  ..  ..  ..  +58 ..  ..  ..  ..  ..  ..  ..  ..  ..  ..  .. 
    55565  ..  -65 ..  ..  ..  ..  ..  ..  ..  ..  ..  ..  ..  ..  ..  .. 
    55565  ..  +65 ..  ..  ..  ..  ..  ..  ..  ..  ..  ..  ..  ..  ..  .. 
    55605  ..  ..  ..  ..  ..  -48 ..  ..  ..  ..  ..  ..  ..  ..  ..  .. 
    55605  ..  ..  ..  ..  ..  +46 ..  ..  ..  ..  ..  ..  ..  ..  ..  .. 
    55693  ..  ..  -63 ..  ..  ..  ..  ..  ..  ..  ..  ..  ..  ..  ..  .. 
    55693  ..  ..  +63 ..  ..  ..  ..  ..  ..  ..  ..  ..  ..  ..  ..  .. 
    55829  ..  ..  ..  -58 ..  ..  ..  ..  ..  ..  ..  ..  ..  ..  ..  .. 
    55829  ..  ..  ..  +60 ..  ..  ..  ..  ..  ..  ..  ..  ..  ..  ..  .. 
    55957  ..  ..  ..  ..  -58 ..  ..  ..  ..  ..  ..  ..  ..  ..  ..  .. 
    55957  ..  ..  ..  ..  +56 ..  ..  ..  ..  ..  ..  ..  ..  ..  ..  .. 
    56045  ..  -65 ..  ..  ..  ..  ..  ..  ..  ..  ..  ..  ..  ..  ..  .. 
    56045  ..  +65 ..  ..  ..  ..  ..  ..  ..  ..  ..  ..  ..  ..  ..  .. 
    56085  ..  ..  ..  ..  ..  -46 ..  ..  ..  ..  ..  ..  ..  ..  ..  .. 
    56085  ..  ..  ..  ..  ..  +44 ..  ..  ..  ..  ..  ..  ..  ..  ..  .. 
    56173  ..  ..  -63 ..  ..  ..  ..  ..  ..  ..  ..  ..  ..  ..  ..  .. 
    56173  ..  ..  +63 ..  ..  ..  ..  ..  ..  ..  ..  ..  ..  ..  ..  .. 
    56309  ..  ..  ..  -60 ..  ..  ..  ..  ..  ..  ..  ..  ..  ..  ..  .. 
    56309  ..  ..  ..  +59 ..  ..  ..  ..  ..  ..  ..  ..  ..  ..  ..  .. 
    56525  ..  -65 ..  ..  ..  ..  ..  ..  ..  ..  ..  ..  ..  ..  ..  .. 
    56525  ..  +65 ..  ..  ..  ..  ..  ..  ..  ..  ..  ..  ..  ..  ..  .. 
    56549  ..  ..  ..  -59 ..  ..  ..  ..  ..  ..  ..  ..  ..  ..  ..  .. 
    56549  ..  ..  ..  +58 ..  ..  ..  ..  ..  ..  ..  ..  ..  ..  ..  .. 
    56653  ..  ..  -63 ..  ..  ..  ..  ..  ..  ..  ..  ..  ..  ..  ..  .. 
    56653  ..  ..  +63 ..  ..  ..  ..  ..  ..  ..  ..  ..  ..  ..  ..  .. 
    56789  ..  ..  ..  -58 ..  ..  ..  ..  ..  ..  ..  ..  ..  ..  ..  .. 
    56789  ..  ..  ..  +59 ..  ..  ..  ..  ..  ..  ..  ..  ..  ..  ..  .. 
    56885  -77 ..  ..  ..  ..  ..  ..  ..  ..  ..  ..  ..  ..  ..  ..  .. 
    56885  +75 ..  ..  ..  ..  ..  ..  ..  ..  ..  ..  ..  ..  ..  ..  .. 
    57005  ..  -65 ..  ..  ..  ..  ..  ..  ..  ..  ..  ..  ..  ..  ..  .. 
    57005  ..  +65 ..  ..  ..  ..  ..  ..  ..  ..  ..  ..  ..  ..  ..  .. 
    57125  -75 ..  ..  ..  ..  ..  ..  ..  ..  ..  ..  ..  ..  ..  ..  .. 
    57125  +74 ..  ..  ..  ..  ..  ..  ..  ..  ..  ..  ..  ..  ..  ..  .. 
    57133  ..  ..  -63 ..  ..  ..  ..  ..  ..  ..  ..  ..  ..  ..  ..  .. 
    57133  ..  ..  +63 ..  ..  ..  ..  ..  ..  ..  ..  ..  ..  ..  ..  .. 
    57365  -74 ..  ..  ..  ..  ..  ..  ..  ..  ..  ..  ..  ..  ..  ..  .. 
    57365  +75 ..  ..  ..  ..  ..  ..  ..  ..  ..  ..  ..  ..  ..  ..  .. 
    57485  ..  -65 ..  ..  ..  ..  ..  ..  ..  ..  ..  ..  ..  ..  ..  .. 
    57485  ..  +65 ..  ..  ..  ..  ..  ..  ..  ..  ..  ..  ..  ..  ..  .. 
# bar 16
    57613  ..  ..  -63 ..  ..  ..  ..  ..  ..  ..  ..  ..  ..  ..  ..  .. 
    57613  ..  ..  +63 ..  ..  ..  ..  ..  ..  ..  ..  ..  ..  ..  ..  .. 
    57845  -75 ..  ..  ..  ..  ..  ..  ..  ..  ..  ..  ..  ..  ..  ..  .. 
    57845  +70 ..  ..  ..  ..  ..  ..  ..  ..  ..  ..  ..  ..  ..  ..  .. 
    57877  ..  ..  ..  ..  -56 ..  ..  ..  ..  ..  ..  ..  ..  ..  ..  .. 
    57877  ..  ..  ..  ..  +55 ..  ..  ..  ..  ..  ..  ..  ..  ..  ..  .. 
    57965  ..  -65 ..  ..  ..  ..  ..  ..  ..  ..  ..  ..  ..  ..  ..  .. 
    57965  ..  +65 ..  ..  ..  ..  ..  ..  ..  ..  ..  ..  ..  ..  ..  .. 
    58005  ..  ..  ..  ..  ..  -44 ..  ..  ..  ..  ..  ..  ..  ..  ..  .. 
    58005  ..  ..  ..  ..  ..  +43 ..  ..  ..  ..  ..  ..  ..  ..  ..  .. 
    58085  -70 ..  ..  ..  ..  ..  ..  ..  ..  ..  ..  ..  ..  ..  ..  .. 
    58085  +72 ..  ..  ..  ..  ..  ..  ..  ..  ..  ..  ..  ..  ..  ..  .. 
    58093  ..  ..  -63 ..  ..  ..  ..  ..  ..  ..  ..  ..  ..  ..  ..  .. 
    58093  ..  ..  +70 ..  ..  ..  ..  ..  ..  ..  ..  ..  ..  ..  ..  .. 
    58229  ..  ..  ..  -59 ..  ..  ..  ..  ..  ..  ..  ..  ..  ..  ..  .. 
    58229  ..  ..  ..  +62 ..  ..  ..  ..  ..  ..  ..  ..  ..  ..  ..  .. 
    58325  -72 ..  ..  ..  ..  ..  ..  ..  ..  ..  ..  ..  ..  ..  ..  .. 
    58325  +73 ..  ..  ..  ..  ..  ..  ..  ..  ..  ..  ..  ..  ..  ..  .. 
    58333  ..  ..  -70 ..  ..  ..  ..  ..  ..  ..  ..  ..  ..  ..  ..  .. 
    58333  ..  ..  +69 ..  ..  ..  ..  ..  ..  ..  ..  ..  ..  ..  ..  .. 
    58445  ..  -65 ..  ..  ..  ..  ..  ..  ..  ..  ..  ..  ..  ..  ..  .. 
    58445  ..  +65 ..  ..  ..  ..  ..  ..  ..  ..  ..  ..  ..  ..  ..  .. 
    58573  ..  ..  -69 ..  ..  ..  ..  ..  ..  ..  ..  ..  ..  ..  ..  .. 
    58573  ..  ..  +70 ..  ..  ..  ..  ..  ..  ..  ..  ..  ..  ..  ..  .. 
    58709  ..  ..  ..  -62 ..  ..  ..  ..  ..  ..  ..  ..  ..  ..  ..  .. 
    58709  ..  ..  ..  +66 ..  ..  ..  ..  ..  ..  ..  ..  ..  ..  ..  .. 
    58805  -73 ..  ..  ..  ..  ..  ..  ..  ..  ..  ..  ..  ..  ..  ..  .. 
    58805  +75 ..  ..  ..  ..  ..  ..  ..  ..  ..  ..  ..  ..  ..  ..  .. 
    58837  ..  ..  ..  ..  -55 ..  ..  ..  ..  ..  ..  ..  ..  ..  ..  .. 
    58837  ..  ..  ..  ..  +54 ..  ..  ..  ..  ..  ..  ..  ..  ..  ..  .. 
    58925  ..  -65 ..  ..  ..  ..  ..  ..  ..  ..  ..  ..  ..  ..  ..  .. 
    58925  ..  +65 ..  ..  ..  ..  ..  ..  ..  ..  ..  ..  ..  ..  ..  .. 
    58965  ..  ..  ..  ..  ..  -43 ..  ..  ..  ..  ..  ..  ..  ..  ..  .. 
    58965  ..  ..  ..  ..  ..  +42 ..  ..  ..  ..  ..  ..  ..  ..  ..  .. 
    59045  -75 ..  ..  ..  ..  ..  ..  ..  ..  ..  ..  ..  ..  ..  ..  .. 
    59045  +77 ..  ..  ..  ..  ..  ..  ..  ..  ..  ..  ..  ..  ..  ..  .. 
    59285  -77 ..  ..  ..  ..  ..  ..  ..  ..  ..  ..  ..  ..  ..  ..  .. 
    59285  +78 ..  ..  ..  ..  ..  ..  ..  ..  ..  ..  ..  ..  ..  ..  .. 
    59405  ..  -65 ..  ..  ..  ..  ..  ..  ..  ..  ..  ..  ..  ..  ..  .. 
    59405  ..  +63 ..  ..  ..  ..  ..  ..  ..  ..  ..  ..  ..  ..  ..  .. 
    59885  ..  -63 ..  ..  ..  ..  ..  ..  ..  ..  ..  ..  ..  ..  ..  .. 
    59885  ..  +63 ..  ..  ..  ..  ..  ..  ..  ..  ..  ..  ..  ..  ..  .. 
    60013  ..  ..  -70 ..  ..  ..  ..  ..  ..  ..  ..  ..  ..  ..  ..  .. 
    60013  ..  ..  +70 ..  ..  ..  ..  ..  ..  ..  ..  ..  ..  ..  ..  .. 
    60149  ..  ..  ..  -66 ..  ..  ..  ..  ..  ..  ..  ..  ..  ..  ..  .. 
    60149  ..  ..  ..  +58 ..  ..  ..  ..  ..  ..  ..  ..  ..  ..  ..  .. 
    60253  ..  ..  -70 ..  ..  ..  ..  ..  ..  ..  ..  ..  ..  ..  ..  .. 
    60253  ..  ..  +72 ..  ..  ..  ..  ..  ..  ..  ..  ..  ..  ..  ..  .. 
    60365  ..  -63 ..  ..  ..  ..  ..  ..  ..  ..  ..  ..  ..  ..  ..  .. 
    60365  ..  +63 ..  ..  ..  ..  ..  ..  ..  ..  ..  ..  ..  ..  ..  .. 
    60389  ..  ..  ..  -58 ..  ..  ..  ..  ..  ..  ..  ..  ..  ..  ..  .. 
    60389  ..  ..  ..  +60 ..  ..  ..  ..  ..  ..  ..  ..  ..  ..  ..  .. 
    60493  ..  ..  -72 ..  ..  ..  ..  ..  ..  ..  ..  ..  ..  ..  ..  .. 
    60493  ..  ..  +73 ..  ..  ..  ..  ..  ..  ..  ..  ..  ..  ..  ..  .. 
    60629  ..  ..  ..  -60 ..  ..  ..  ..  ..  ..  ..  ..  ..  ..  ..  .. 
    60629  ..  ..  ..  +61 ..  ..  ..  ..  ..  ..  ..  ..  ..  ..  ..  .. 
    60725  -78 ..  ..  ..  ..  ..  ..  ..  ..  ..  ..  ..  ..  ..  ..  .. 
    60725  +77 ..  ..  ..  ..  ..  ..  ..  ..  ..  ..  ..  ..  ..  ..  .. 
    60757  ..  ..  ..  ..  -54 ..  ..  ..  ..  ..  ..  ..  ..  ..  ..  .. 
    60757  ..  ..  ..  ..  +54 ..  ..  ..  ..  ..  ..  ..  ..  ..  ..  .. 
    60845  ..  -63 ..  ..  ..  ..  ..  ..  ..  ..  ..  ..  ..  ..  ..  .. 
    60845  ..  +63 ..  ..  ..  ..  ..  ..  ..  ..  ..  ..  ..  ..  ..  .. 
    60885  ..  ..  ..  ..  ..  -42 ..  ..  ..  ..  ..  ..  ..  ..  ..  .. 
    60885  ..  ..  ..  ..  ..  +42 ..  ..  ..  ..  ..  ..  ..  ..  ..  .. 
    61109  ..  ..  ..  -61 ..  ..  ..  ..  ..  ..  ..  ..  ..  ..  ..  .. 
    61109  ..  ..  ..  +58 ..  ..  ..  ..  ..  ..  ..  ..  ..  ..  ..  .. 
    61205  -77 ..  ..  ..  ..  ..  ..  ..  ..  ..  ..  ..  ..  ..  ..  .. 
    61205  +75 ..  ..  ..  ..  ..  ..  ..  ..  ..  ..  ..  ..  ..  ..  .. 
    61325  ..  -63 ..  ..  ..  ..  ..  ..  ..  ..  ..  ..  ..  ..  ..  .. 
    61325  ..  +63 ..  ..  ..  ..  ..  ..  ..  ..  ..  ..  ..  ..  ..  .. 
# bar 17
    61589  ..  ..  ..  -58 ..  ..  ..  ..  ..  ..  ..  ..  ..  ..  ..  .. 
    61589  ..  ..  ..  +58 ..  ..  ..  ..  ..  ..  ..  ..  ..  ..  ..  .. 
    61685  -75 ..  ..  ..  ..  ..  ..  ..  ..  ..  ..  ..  ..  ..  ..  .. 
    61685  +73 ..  ..  ..  ..  ..  ..  ..  ..  ..  ..  ..  ..  ..  ..  .. 
    61805  ..  -63 ..  ..  ..  ..  ..  ..  ..  ..  ..  ..  ..  ..  ..  .. 
    61805  ..  +63 ..  ..  ..  ..  ..  ..  ..  ..  ..  ..  ..  ..  ..  .. 
    62069  ..  ..  ..  -58 ..  ..  ..  ..  ..  ..  ..  ..  ..  ..  ..  .. 
    62069  ..  ..  ..  +58 ..  ..  ..  ..  ..  ..  ..  ..  ..  ..  ..  .. 
    62165  -73 ..  ..  ..  ..  ..  ..  ..  ..  ..  ..  ..  ..  ..  ..  .. 
    62165  +72 ..  ..  ..  ..  ..  ..  ..  ..  ..  ..  ..  ..  ..  ..  .. 
    62285  ..  -63 ..  ..  ..  ..  ..  ..  ..  ..  ..  ..  ..  ..  ..  .. 
    62285  ..  +63 ..  ..  ..  ..  ..  ..  ..  ..  ..  ..  ..  ..  ..  .. 
    62413  ..  ..  -73 ..  ..  ..  ..  ..  ..  ..  ..  ..  ..  ..  ..  .. 
    62413  ..  ..  +69 ..  ..  ..  ..  ..  ..  ..  ..  ..  ..  ..  ..  .. 
    62549  ..  ..  ..  -58 ..  ..  ..  ..  ..  ..  ..  ..  ..  ..  ..  .. 
    62549  ..  ..  ..  +66 ..  ..  ..  ..  ..  ..  ..  ..  ..  ..  ..  .. 
    62677  ..  ..  ..  ..  -54 ..  ..  ..  ..  ..  ..  ..  ..  ..  ..  .. 
    62677  ..  ..  ..  ..  +54 ..  ..  ..  ..  ..  ..  ..  ..  ..  ..  .. 
    62765  ..  -63 ..  ..  ..  ..  ..  ..  ..  ..  ..  ..  ..  ..  ..  .. 
    62765  ..  +63 ..  ..  ..  ..  ..  ..  ..  ..  ..  ..  ..  ..  ..  .. 
    62805  ..  ..  ..  ..  ..  -42 ..  ..  ..  ..  ..  ..  ..  ..  ..  .. 
    62805  ..  ..  ..  ..  ..  +42 ..  ..  ..  ..  ..  ..  ..  ..  ..  .. 
    62893  ..  ..  -69 ..  ..  ..  ..  ..  ..  ..  ..  ..  ..  ..  ..  .. 
    62893  ..  ..  +69 ..  ..  ..  ..  ..  ..  ..  ..  ..  ..  ..  ..  .. 
    63245  ..  -63 ..  ..  ..  ..  ..  ..  ..  ..  ..  ..  ..  ..  ..  .. 
    63245  ..  +63 ..  ..  ..  ..  ..  ..  ..  ..  ..  ..  ..  ..  ..  .. 
    63373  ..  ..  -69 ..  ..  ..  ..  ..  ..  ..  ..  ..  ..  ..  ..  .. 
    63373  ..  ..  +68 ..  ..  ..  ..  ..  ..  ..  ..  ..  ..  ..  ..  .. 
    63509  ..  ..  ..  -66 ..  ..  ..  ..  ..  ..  ..  ..  ..  ..  ..  .. 
    63509  ..  ..  ..  +65 ..  ..  ..  ..  ..  ..  ..  ..  ..  ..  ..  .. 
    63637  ..  ..  ..  ..  -54 ..  ..  ..  ..  ..  ..  ..  ..  ..  ..  .. 
    63637  ..  ..  ..  ..  +53 ..  ..  ..  ..  ..  ..  ..  ..  ..  ..  .. 
    63725  ..  -63 ..  ..  ..  ..  ..  ..  ..  ..  ..  ..  ..  ..  ..  .. 
    63725  ..  +63 ..  ..  ..  ..  ..  ..  ..  ..  ..  ..  ..  ..  ..  .. 
    63765  ..  ..  ..  ..  ..  -42 ..  ..  ..  ..  ..  ..  ..  ..  ..  .. 
    63765  ..  ..  ..  ..  ..  +41 ..  ..  ..  ..  ..  ..  ..  ..  ..  .. 
    63853  ..  ..  -68 ..  ..  ..  ..  ..  ..  ..  ..  ..  ..  ..  ..  .. 
    63853  ..  ..  +68 ..  ..  ..  ..  ..  ..  ..  ..  ..  ..  ..  ..  .. 
    64085  -72 ..  ..  ..  ..  ..  ..  ..  ..  ..  ..  ..  ..  ..  ..  .. 
    64085  +71 ..  ..  ..  ..  ..  ..  ..  ..  ..  ..  ..  ..  ..  ..  .. 
    64205  ..  -63 ..  ..  ..  ..  ..  ..  ..  ..  ..  ..  ..  ..  ..  .. 
    64205  ..  +65 ..  ..  ..  ..  ..  ..  ..  ..  ..  ..  ..  ..  ..  .. 
    64333  ..  ..  -68 ..  ..  ..  ..  ..  ..  ..  ..  ..  ..  ..  ..  .. 
    64333  ..  ..  +68 ..  ..  ..  ..  ..  ..  ..  ..  ..  ..  ..  ..  .. 
    64469  ..  ..  ..  -65 ..  ..  ..  ..  ..  ..  ..  ..  ..  ..  ..  .. 
    64469  ..  ..  ..  +62 ..  ..  ..  ..  ..  ..  ..  ..  ..  ..  ..  .. 
    64597  ..  ..  ..  ..  -53 ..  ..  ..  ..  ..  ..  ..  ..  ..  ..  .. 
    64597  ..  ..  ..  ..  +53 ..  ..  ..  ..  ..  ..  ..  ..  ..  ..  .. 
    64685  ..  -65 ..  ..  ..  ..  ..  ..  ..  ..  ..  ..  ..  ..  ..  .. 
    64685  ..  +63 ..  ..  ..  ..  ..  ..  ..  ..  ..  ..  ..  ..  ..  .. 
    64725  ..  ..  ..  ..  ..  -41 ..  ..  ..  ..  ..  ..  ..  ..  ..  .. 
    64949  ..  ..  ..  -62 ..  ..  ..  ..  ..  ..  ..  ..  ..  ..  ..  .. 
    64949  ..  ..  ..  +63 ..  ..  ..  ..  ..  ..  ..  ..  ..  ..  ..  .. 
    65077  ..  ..  ..  ..  -53 ..  ..  ..  ..  ..  ..  ..  ..  ..  ..  .. 
    65077  ..  ..  ..  ..  +51 ..  ..  ..  ..  ..  ..  ..  ..  ..  ..  .. 
    65165  ..  -63 ..  ..  ..  ..  ..  ..  ..  ..  ..  ..  ..  ..  ..  .. 
    65165  ..  +65 ..  ..  ..  ..  ..  ..  ..  ..  ..  ..  ..  ..  ..  .. 
# bar 18
    65429  ..  ..  ..  -63 ..  ..  ..  ..  ..  ..  ..  ..  ..  ..  ..  .. 
    65429  ..  ..  ..  +62 ..  ..  ..  ..  ..  ..  ..  ..  ..  ..  ..  .. 
    65525  -71 ..  ..  ..  ..  ..  ..  ..  ..  ..  ..  ..  ..  ..  ..  .. 
    65525  +77 ..  ..  ..  ..  ..  ..  ..  ..  ..  ..  ..  ..  ..  ..  .. 
    65557  ..  ..  ..  ..  -51 ..  ..  ..  ..  ..  ..  ..  ..  ..  ..  .. 
    65557  ..  ..  ..  ..  +50 ..  ..  ..  ..  ..  ..  ..  ..  ..  ..  .. 
    65645  ..  -65 ..  ..  ..  ..  ..  ..  ..  ..  ..  ..  ..  ..  ..  .. 
    65645  ..  +67 ..  ..  ..  ..  ..  ..  ..  ..  ..  ..  ..  ..  ..  .. 
    65773  ..  ..  -68 ..  ..  ..  ..  ..  ..  ..  ..  ..  ..  ..  ..  .. 
    65773  ..  ..  +70 ..  ..  ..  ..  ..  ..  ..  ..  ..  ..  ..  ..  .. 
    65885  ..  -67 ..  ..  ..  ..  ..  ..  ..  ..  ..  ..  ..  ..  ..  .. 
    65885  ..  +68 ..  ..  ..  ..  ..  ..  ..  ..  ..  ..  ..  ..  ..  .. 
    65909  ..  ..  ..  -62 ..  ..  ..  ..  ..  ..  ..  ..  ..  ..  ..  .. 
    65909  ..  ..  ..  +61 ..  ..  ..  ..  ..  ..  ..  ..  ..  ..  ..  .. 
    66005  -77 ..  ..  ..  ..  ..  ..  ..  ..  ..  ..  ..  ..  ..  ..  .. 
    66005  +79 ..  ..  ..  ..  ..  ..  ..  ..  ..  ..  ..  ..  ..  ..  .. 
    66037  ..  ..  ..  ..  -50 ..  ..  ..  ..  ..  ..  ..  ..  ..  ..  .. 
    66125  ..  -68 ..  ..  ..  ..  ..  ..  ..  ..  ..  ..  ..  ..  ..  .. 
    66125  ..  +70 ..  ..  ..  ..  ..  ..  ..  ..  ..  ..  ..  ..  ..  .. 
    66253  ..  ..  -70 ..  ..  ..  ..  ..  ..  ..  ..  ..  ..  ..  ..  .. 
    66253  ..  ..  +76 ..  ..  ..  ..  ..  ..  ..  ..  ..  ..  ..  ..  .. 
    66389  ..  ..  ..  -61 ..  ..  ..  ..  ..  ..  ..  ..  ..  ..  ..  .. 
    66389  ..  ..  ..  +60 ..  ..  ..  ..  ..  ..  ..  ..  ..  ..  ..  .. 
    66517  ..  ..  ..  ..  +48 ..  ..  ..  ..  ..  ..  ..  ..  ..  ..  .. 
    66725  -79 ..  ..  ..  ..  ..  ..  ..  ..  ..  ..  ..  ..  ..  ..  .. 
    66725  +77 ..  ..  ..  ..  ..  ..  ..  ..  ..  ..  ..  ..  ..  ..  .. 
    66733  ..  ..  -76 ..  ..  ..  ..  ..  ..  ..  ..  ..  ..  ..  ..  .. 
    66733  ..  ..  +68 ..  ..  ..  ..  ..  ..  ..  ..  ..  ..  ..  ..  .. 
    66845  ..  -70 ..  ..  ..  ..  ..  ..  ..  ..  ..  ..  ..  ..  ..  .. 
    66845  ..  +71 ..  ..  ..  ..  ..  ..  ..  ..  ..  ..  ..  ..  ..  .. 
    66869  ..  ..  ..  -60 ..  ..  ..  ..  ..  ..  ..  ..  ..  ..  ..  .. 
    66869  ..  ..  ..  +61 ..  ..  ..  ..  ..  ..  ..  ..  ..  ..  ..  .. 
    66965  -77 ..  ..  ..  ..  ..  ..  ..  ..  ..  ..  ..  ..  ..  ..  .. 
    66965  +75 ..  ..  ..  ..  ..  ..  ..  ..  ..  ..  ..  ..  ..  ..  .. 
    66997  ..  ..  ..  ..  -48 ..  ..  ..  ..  ..  ..  ..  ..  ..  ..  .. 
    66997  ..  ..  ..  ..  +53 ..  ..  ..  ..  ..  ..  ..  ..  ..  ..  .. 
    67085  ..  -71 ..  ..  ..  ..  ..  ..  ..  ..  ..  ..  ..  ..  ..  .. 
    67085  ..  +72 ..  ..  ..  ..  ..  ..  ..  ..  ..  ..  ..  ..  ..  .. 
    67109  ..  ..  ..  -61 ..  ..  ..  ..  ..  ..  ..  ..  ..  ..  ..  .. 
    67109  ..  ..  ..  +62 ..  ..  ..  ..  ..  ..  ..  ..  ..  ..  ..  .. 
    67205  -75 ..  ..  ..  ..  ..  ..  ..  ..  ..  ..  ..  ..  ..  ..  .. 
    67205  +77 ..  ..  ..  ..  ..  ..  ..  ..  ..  ..  ..  ..  ..  ..  .. 
    67213  ..  ..  -68 ..  ..  ..  ..  ..  ..  ..  ..  ..  ..  ..  ..  .. 
    67213  ..  ..  +69 ..  ..  ..  ..  ..  ..  ..  ..  ..  ..  ..  ..  .. 
    67325  ..  -72 ..  ..  ..  ..  ..  ..  ..  ..  ..  ..  ..  ..  ..  .. 
    67325  ..  +74 ..  ..  ..  ..  ..  ..  ..  ..  ..  ..  ..  ..  ..  .. 
    67349  ..  ..  ..  -62 ..  ..  ..  ..  ..  ..  ..  ..  ..  ..  ..  .. 
    67349  ..  ..  ..  +66 ..  ..  ..  ..  ..  ..  ..  ..  ..  ..  ..  .. 
    67445  -77 ..  ..  ..  ..  ..  ..  ..  ..  ..  ..  ..  ..  ..  ..  .. 
    67445  +74 ..  ..  ..  ..  ..  ..  ..  ..  ..  ..  ..  ..  ..  ..  .. 
    67477  ..  ..  ..  ..  -53 ..  ..  ..  ..  ..  ..  ..  ..  ..  ..  .. 
    67477  ..  ..  ..  ..  +54 ..  ..  ..  ..  ..  ..  ..  ..  ..  ..  .. 
    67565  ..  -74 ..  ..  ..  ..  ..  ..  ..  ..  ..  ..  ..  ..  ..  .. 
    67565  ..  +71 ..  ..  ..  ..  ..  ..  ..  ..  ..  ..  ..  ..  ..  .. 
    67693  ..  ..  -69 ..  ..  ..  ..  ..  ..  ..  ..  ..  ..  ..  ..  .. 
    67693  ..  ..  +67 ..  ..  ..  ..  ..  ..  ..  ..  ..  ..  ..  ..  .. 
    67829  ..  ..  ..  -66 ..  ..  ..  ..  ..  ..  ..  ..  ..  ..  ..  .. 
    67829  ..  ..  ..  +65 ..  ..  ..  ..  ..  ..  ..  ..  ..  ..  ..  .. 
    67925  -74 ..  ..  ..  ..  ..  ..  ..  ..  ..  ..  ..  ..  ..  ..  .. 
    67925  +72 ..  ..  ..  ..  ..  ..  ..  ..  ..  ..  ..  ..  ..  ..  .. 
    67957  ..  ..  ..  ..  -54 ..  ..  ..  ..  ..  ..  ..  ..  ..  ..  .. 
    67957  ..  ..  ..  ..  +55 ..  ..  ..  ..  ..  ..  ..  ..  ..  ..  .. 
    68045  ..  -71 ..  ..  ..  ..  ..  ..  ..  ..  ..  ..  ..  ..  ..  .. 
    68045  ..  +67 ..  ..  ..  ..  ..  ..  ..  ..  ..  ..  ..  ..  ..  .. 
    68173  ..  ..  -67 ..  ..  ..  ..  ..  ..  ..  ..  ..  ..  ..  ..  .. 
    68173  ..  ..  +63 ..  ..  ..  ..  ..  ..  ..  ..  ..  ..  ..  ..  .. 
    68309  ..  ..  ..  -65 ..  ..  ..  ..  ..  ..  ..  ..  ..  ..  ..  .. 
    68309  ..  ..  ..  +60 ..  ..  ..  ..  ..  ..  ..  ..  ..  ..  ..  .. 
    68437  ..  ..  ..  ..  -55 ..  ..  ..  ..  ..  ..  ..  ..  ..  ..  .. 
    68437  ..  ..  ..  ..  +60 ..  ..  ..  ..  ..  ..  ..  ..  ..  ..  .. 
    68525  ..  -67 ..  ..  ..  ..  ..  ..  ..  ..  ..  ..  ..  ..  ..  .. 
    68525  ..  +67 ..  ..  ..  ..  ..  ..  ..  ..  ..  ..  ..  ..  ..  .. 
    68653  ..  ..  -63 ..  ..  ..  ..  ..  ..  ..  ..  ..  ..  ..  ..  .. 
    68653  ..  ..  +63 ..  ..  ..  ..  ..  ..  ..  ..  ..  ..  ..  ..  .. 
    69005  ..  -67 ..  ..  ..  ..  ..  ..  ..  ..  ..  ..  ..  ..  ..  .. 
    69005  ..  +67 ..  ..  ..  ..  ..  ..  ..  ..  ..  ..  ..  ..  ..  .. 
# bar 19
    69133  ..  ..  -63 ..  ..  ..  ..  ..  ..  ..  ..  ..  ..  ..  ..  .. 
    69133  ..  ..  +63 ..  ..  ..  ..  ..  ..  ..  ..  ..  ..  ..  ..  .. 
    69749  ..  ..  ..  -60 ..  ..  ..  ..  ..  ..  ..  ..  ..  ..  ..  .. 
    69749  ..  ..  ..  +58 ..  ..  ..  ..  ..  ..  ..  ..  ..  ..  ..  .. 
    69845  -72 ..  ..  ..  ..  ..  ..  ..  ..  ..  ..  ..  ..  ..  ..  .. 
    69877  ..  ..  ..  ..  -60 ..  ..  ..  ..  ..  ..  ..  ..  ..  ..  .. 
    69877  ..  ..  ..  ..  +58 ..  ..  ..  ..  ..  ..  ..  ..  ..  ..  .. 
    69965  ..  -67 ..  ..  ..  ..  ..  ..  ..  ..  ..  ..  ..  ..  ..  .. 
    69989  ..  ..  ..  -58 ..  ..  ..  ..  ..  ..  ..  ..  ..  ..  ..  .. 
    69989  ..  ..  ..  +60 ..  ..  ..  ..  ..  ..  ..  ..  ..  ..  ..  .. 
    70093  ..  ..  -63 ..  ..  ..  ..  ..  ..  ..  ..  ..  ..  ..  ..  .. 
    70117  ..  ..  ..  ..  -58 ..  ..  ..  ..  ..  ..  ..  ..  ..  ..  .. 
    70117  ..  ..  ..  ..  +60 ..  ..  ..  ..  ..  ..  ..  ..  ..  ..  .. 
    70229  ..  ..  ..  -60 ..  ..  ..  ..  ..  ..  ..  ..  ..  ..  ..  .. 
    70229  ..  ..  ..  +61 ..  ..  ..  ..  ..  ..  ..  ..  ..  ..  ..  .. 
    70325  +79 ..  ..  ..  ..  ..  ..  ..  ..  ..  ..  ..  ..  ..  ..  .. 
    70357  ..  ..  ..  ..  -60 ..  ..  ..  ..  ..  ..  ..  ..  ..  ..  .. 
    70357  ..  ..  ..  ..  +61 ..  ..  ..  ..  ..  ..  ..  ..  ..  ..  .. 
    70445  ..  +70 ..  ..  ..  ..  ..  ..  ..  ..  ..  ..  ..  ..  ..  .. 
    70573  ..  ..  +64 ..  ..  ..  ..  ..  ..  ..  ..  ..  ..  ..  ..  .. 
    70925  ..  -70 ..  ..  ..  ..  ..  ..  ..  ..  ..  ..  ..  ..  ..  .. 
    70925  ..  +70 ..  ..  ..  ..  ..  ..  ..  ..  ..  ..  ..  ..  ..  .. 
    71053  ..  ..  -64 ..  ..  ..  ..  ..  ..  ..  ..  ..  ..  ..  ..  .. 
    71053  ..  ..  +64 ..  ..  ..  ..  ..  ..  ..  ..  ..  ..  ..  ..  .. 
    71188  -79 ..  ..  ..  ..  ..  ..  ..  ..  ..  ..  ..  ..  ..  ..  .. 
    71285  +77 ..  ..  ..  ..  ..  ..  ..  ..  ..  ..  ..  ..  ..  ..  .. 
    71405  ..  -70 ..  ..  ..  ..  ..  ..  ..  ..  ..  ..  ..  ..  ..  .. 
    71405  ..  +70 ..  ..  ..  ..  ..  ..  ..  ..  ..  ..  ..  ..  ..  .. 
    71533  ..  ..  -64 ..  ..  ..  ..  ..  ..  ..  ..  ..  ..  ..  ..  .. 
    71533  ..  ..  +67 ..  ..  ..  ..  ..  ..  ..  ..  ..  ..  ..  ..  .. 
    71645  ..  -70 ..  ..  ..  ..  ..  ..  ..  ..  ..  ..  ..  ..  ..  .. 
    71645  ..  +72 ..  ..  ..  ..  ..  ..  ..  ..  ..  ..  ..  ..  ..  .. 
    71765  -77 ..  ..  ..  ..  ..  ..  ..  ..  ..  ..  ..  ..  ..  ..  .. 
    71765  +76 ..  ..  ..  ..  ..  ..  ..  ..  ..  ..  ..  ..  ..  ..  .. 
    71773  ..  ..  -67 ..  ..  ..  ..  ..  ..  ..  ..  ..  ..  ..  ..  .. 
    71773  ..  ..  +68 ..  ..  ..  ..  ..  ..  ..  ..  ..  ..  ..  ..  .. 
    71885  ..  -72 ..  ..  ..  ..  ..  ..  ..  ..  ..  ..  ..  ..  ..  .. 
    71885  ..  +73 ..  ..  ..  ..  ..  ..  ..  ..  ..  ..  ..  ..  ..  .. 
    72013  ..  ..  -68 ..  ..  ..  ..  ..  ..  ..  ..  ..  ..  ..  ..  .. 
    72013  ..  ..  +70 ..  ..  ..  ..  ..  ..  ..  ..  ..  ..  ..  ..  .. 
    72149  ..  ..  ..  -61 ..  ..  ..  ..  ..  ..  ..  ..  ..  ..  ..  .. 
    72149  ..  ..  ..  +67 ..  ..  ..  ..  ..  ..  ..  ..  ..  ..  ..  .. 
    72277  ..  ..  ..  ..  -61 ..  ..  ..  ..  ..  ..  ..  ..  ..  ..  .. 
    72277  ..  ..  ..  ..  +60 ..  ..  ..  ..  ..  ..  ..  ..  ..  ..  .. 
    72405  ..  ..  ..  ..  ..  +36 ..  ..  ..  ..  ..  ..  ..  ..  ..  .. 
    72493  ..  ..  -70 ..  ..  ..  ..  ..  ..  ..  ..  ..  ..  ..  ..  .. 
    72493  ..  ..  +70 ..  ..  ..  ..  ..  ..  ..  ..  ..  ..  ..  ..  .. 
    72629  ..  ..  ..  -67 ..  ..  ..  ..  ..  ..  ..  ..  ..  ..  ..  .. 
    72629  ..  ..  ..  +64 ..  ..  ..  ..  ..  ..  ..  ..  ..  ..  ..  .. 
    72725  -76 ..  ..  ..  ..  ..  ..  ..  ..  ..  ..  ..  ..  ..  ..  .. 
    72725  +79 ..  ..  ..  ..  ..  ..  ..  ..  ..  ..  ..  ..  ..  ..  .. 
    72757  ..  ..  ..  ..  -60 ..  ..  ..  ..  ..  ..  ..  ..  ..  ..  .. 
    72757  ..  ..  ..  ..  +67 ..  ..  ..  ..  ..  ..  ..  ..  ..  ..  .. 
    72885  ..  ..  ..  ..  ..  -36 ..  ..  ..  ..  ..  ..  ..  ..  ..  .. 
    72885  ..  ..  ..  ..  ..  +48 ..  ..  ..  ..  ..  ..  ..  ..  ..  .. 
# bar 20
    72973  ..  ..  -70 ..  ..  ..  ..  ..  ..  ..  ..  ..  ..  ..  ..  .. 
    72973  ..  ..  +70 ..  ..  ..  ..  ..  ..  ..  ..  ..  ..  ..  ..  .. 
    73109  ..  ..  ..  -64 ..  ..  ..  ..  ..  ..  ..  ..  ..  ..  ..  .. 
    73109  ..  ..  ..  +64 ..  ..  ..  ..  ..  ..  ..  ..  ..  ..  ..  .. 
    73325  ..  -73 ..  ..  ..  ..  ..  ..  ..  ..  ..  ..  ..  ..  ..  .. 
    73325  ..  +73 ..  ..  ..  ..  ..  ..  ..  ..  ..  ..  ..  ..  ..  .. 
    73365  ..  ..  ..  ..  ..  -48 ..  ..  ..  ..  ..  ..  ..  ..  ..  .. 
    73453  ..  ..  -70 ..  ..  ..  ..  ..  ..  ..  ..  ..  ..  ..  ..  .. 
    73453  ..  ..  +70 ..  ..  ..  ..  ..  ..  ..  ..  ..  ..  ..  ..  .. 
    73565  ..  -73 ..  ..  ..  ..  ..  ..  ..  ..  ..  ..  ..  ..  ..  .. 
    73565  ..  +72 ..  ..  ..  ..  ..  ..  ..  ..  ..  ..  ..  ..  ..  .. 
    73589  ..  ..  ..  -64 ..  ..  ..  ..  ..  ..  ..  ..  ..  ..  ..  .. 
    73589  ..  ..  ..  +64 ..  ..  ..  ..  ..  ..  ..  ..  ..  ..  ..  .. 
    73693  ..  ..  -70 ..  ..  ..  ..  ..  ..  ..  ..  ..  ..  ..  ..  .. 
    73693  ..  ..  +68 ..  ..  ..  ..  ..  ..  ..  ..  ..  ..  ..  ..  .. 
    73805  ..  -72 ..  ..  ..  ..  ..  ..  ..  ..  ..  ..  ..  ..  ..  .. 
    73805  ..  +73 ..  ..  ..  ..  ..  ..  ..  ..  ..  ..  ..  ..  ..  .. 
    73933  ..  ..  -68 ..  ..  ..  ..  ..  ..  ..  ..  ..  ..  ..  ..  .. 
    73933  ..  ..  +70 ..  ..  ..  ..  ..  ..  ..  ..  ..  ..  ..  ..  .. 
    74069  ..  ..  ..  -64 ..  ..  ..  ..  ..  ..  ..  ..  ..  ..  ..  .. 
    74069  ..  ..  ..  +64 ..  ..  ..  ..  ..  ..  ..  ..  ..  ..  ..  .. 
    74165  -79 ..  ..  ..  ..  ..  ..  ..  ..  ..  ..  ..  ..  ..  ..  .. 
    74165  +79 ..  ..  ..  ..  ..  ..  ..  ..  ..  ..  ..  ..  ..  ..  .. 
    74285  ..  -73 ..  ..  ..  ..  ..  ..  ..  ..  ..  ..  ..  ..  ..  .. 
    74285  ..  +72 ..  ..  ..  ..  ..  ..  ..  ..  ..  ..  ..  ..  ..  .. 
    74413  ..  ..  -70 ..  ..  ..  ..  ..  ..  ..  ..  ..  ..  ..  ..  .. 
    74413  ..  ..  +68 ..  ..  ..  ..  ..  ..  ..  ..  ..  ..  ..  ..  .. 
    74525  ..  -72 ..  ..  ..  ..  ..  ..  ..  ..  ..  ..  ..  ..  ..  .. 
    74525  ..  +70 ..  ..  ..  ..  ..  ..  ..  ..  ..  ..  ..  ..  ..  .. 
    74549  ..  ..  ..  -64 ..  ..  ..  ..  ..  ..  ..  ..  ..  ..  ..  .. 
    74549  ..  ..  ..  +64 ..  ..  ..  ..  ..  ..  ..  ..  ..  ..  ..  .. 
    74653  ..  ..  -68 ..  ..  ..  ..  ..  ..  ..  ..  ..  ..  ..  ..  .. 
    74653  ..  ..  +67 ..  ..  ..  ..  ..  ..  ..  ..  ..  ..  ..  ..  .. 
    74765  ..  -70 ..  ..  ..  ..  ..  ..  ..  ..  ..  ..  ..  ..  ..  .. 
    74765  ..  +72 ..  ..  ..  ..  ..  ..  ..  ..  ..  ..  ..  ..  ..  .. 
    74893  ..  ..  -67 ..  ..  ..  ..  ..  ..  ..  ..  ..  ..  ..  ..  .. 
    74893  ..  ..  +68 ..  ..  ..  ..  ..  ..  ..  ..  ..  ..  ..  ..  .. 
    75029  ..  ..  ..  -64 ..  ..  ..  ..  ..  ..  ..  ..  ..  ..  ..  .. 
    75029  ..  ..  ..  +64 ..  ..  ..  ..  ..  ..  ..  ..  ..  ..  ..  .. 
    75125  -79 ..  ..  ..  ..  ..  ..  ..  ..  ..  ..  ..  ..  ..  ..  .. 
    75125  +77 ..  ..  ..  ..  ..  ..  ..  ..  ..  ..  ..  ..  ..  ..  .. 
    75245  ..  -72 ..  ..  ..  ..  ..  ..  ..  ..  ..  ..  ..  ..  ..  .. 
    75245  ..  +70 ..  ..  ..  ..  ..  ..  ..  ..  ..  ..  ..  ..  ..  .. 
    75373  ..  ..  -68 ..  ..  ..  ..  ..  ..  ..  ..  ..  ..  ..  ..  .. 
    75373  ..  ..  +67 ..  ..  ..  ..  ..  ..  ..  ..  ..  ..  ..  ..  .. 
    75485  ..  -70 ..  ..  ..  ..  ..  ..  ..  ..  ..  ..  ..  ..  ..  .. 
    75485  ..  +72 ..  ..  ..  ..  ..  ..  ..  ..  ..  ..  ..  ..  ..  .. 
    75509  ..  ..  ..  -64 ..  ..  ..  ..  ..  ..  ..  ..  ..  ..  ..  .. 
    75509  ..  ..  ..  +64 ..  ..  ..  ..  ..  ..  ..  ..  ..  ..  ..  .. 
    75605  -77 ..  ..  ..  ..  ..  ..  ..  ..  ..  ..  ..  ..  ..  ..  .. 
    75605  +76 ..  ..  ..  ..  ..  ..  ..  ..  ..  ..  ..  ..  ..  ..  .. 
    75613  ..  ..  -67 ..  ..  ..  ..  ..  ..  ..  ..  ..  ..  ..  ..  .. 
    75613  ..  ..  +68 ..  ..  ..  ..  ..  ..  ..  ..  ..  ..  ..  ..  .. 
    75725  ..  -72 ..  ..  ..  ..  ..  ..  ..  ..  ..  ..  ..  ..  ..  .. 
    75725  ..  +73 ..  ..  ..  ..  ..  ..  ..  ..  ..  ..  ..  ..  ..  .. 
    75853  ..  ..  -68 ..  ..  ..  ..  ..  ..  ..  ..  ..  ..  ..  ..  .. 
    75853  ..  ..  +70 ..  ..  ..  ..  ..  ..  ..  ..  ..  ..  ..  ..  .. 
    75989  ..  ..  ..  -64 ..  ..  ..  ..  ..  ..  ..  ..  ..  ..  ..  .. 
    75989  ..  ..  ..  +64 ..  ..  ..  ..  ..  ..  ..  ..  ..  ..  ..  .. 
    76117  ..  ..  ..  ..  -67 ..  ..  ..  ..  ..  ..  ..  ..  ..  ..  .. 
    76333  ..  ..  -70 ..  ..  ..  ..  ..  ..  ..  ..  ..  ..  ..  ..  .. 
    76333  ..  ..  +70 ..  ..  ..  ..  ..  ..  ..  ..  ..  ..  ..  ..  .. 
    76469  ..  ..  ..  -64 ..  ..  ..  ..  ..  ..  ..  ..  ..  ..  ..  .. 
    76469  ..  ..  ..  +64 ..  ..  ..  ..  ..  ..  ..  ..  ..  ..  ..  .. 
    76565  -76 ..  ..  ..  ..  ..  ..  ..  ..  ..  ..  ..  ..  ..  ..  .. 
    76565  +79 ..  ..  ..  ..  ..  ..  ..  ..  ..  ..  ..  ..  ..  ..  .. 
    76597  ..  ..  ..  ..  +60 ..  ..  ..  ..  ..  ..  ..  ..  ..  ..  .. 
    76725  ..  ..  ..  ..  ..  +36 ..  ..  ..  ..  ..  ..  ..  ..  ..  .. 
# bar 21
