# Supplementary material for: Fingerprints, barcode sequences and quasi-phylogenies–Tools for analysing polyphonic music
Source: PLoS One. 2023 Mar 2;18(3):e0280478. doi: 10.1371/journal.pone.0280478 (PMC9980773; doi:10.1371/journal.pone.0280478)
Supplement: S6 Fig — (ZIP) [file pone.0280478.s006.zip › S6_Rameau-intermediate-files/rachmaninov_1912.vps]

* File : .\data\rachmaninov_1912.vps Time : Mon Dec 26 13:28:19 2022
* File : .\data\rachmaninov_1912.rdl Time : Mon Dec 26 13:28:19 2022
* File : .\data\rachmaninov_1912.mid Time : Sun Dec 26 13:12:43 2021
# bar 2
0,
8,0,
5,8,0,
5,8,0,
5,8,0,
# bar 3
5,8,0,
5,8,0,
5,8,0,
5,8,0,8,
5,8,0,8,
5,8,0,8,
5,8,0,
5,8,0,7,
5,8,0,7,
5,8,0,7,
5,8,0,8,
5,8,0,8,
5,8,0,8,
5,8,0,8,
5,8,0,8,
3,5,8,0,8,
3,5,8,0,8,
3,5,8,0,8,
3,5,8,0,8,
3,5,8,0,8,
3,5,8,0,8,
3,5,8,0,8,
3,5,8,0,5,
3,5,8,0,5,
3,5,8,0,7,
3,5,8,0,7,
3,5,8,0,7,
3,5,8,0,8,
3,5,8,0,8,
3,5,8,0,8,
3,5,8,0,8,
3,5,8,0,7,
1,5,8,0,7,
1,5,8,0,7,
1,5,8,0,5,
1,5,8,0,5,
1,5,8,0,5,
1,5,8,0,7,
1,5,8,10,7,
# bar 4
1,5,7,10,7,
1,5,7,10,7,
1,5,7,10,3,
1,5,7,10,3,
1,5,7,10,5,
1,5,7,10,5,
1,3,7,10,5,
1,3,7,10,7,
1,3,7,10,7,
1,3,7,10,7,
1,3,7,10,7,
0,3,7,10,7,
0,3,7,10,7,
0,3,7,10,7,
0,3,7,10,7,
0,3,7,10,7,
0,3,7,10,7,
0,3,7,10,7,
0,3,7,10,7,
0,3,7,10,7,
0,3,7,10,7,
0,3,7,8,7,
0,3,5,8,7,
0,3,5,8,7,
0,3,5,8,5,
0,3,5,8,5,
0,3,5,8,3,
0,3,5,8,3,
0,3,5,8,3,
0,3,5,8,5,
0,3,5,8,5,
# bar 5
0,3,5,8,5,
0,1,5,8,5,
0,1,5,8,1,
10,1,5,8,1,
10,1,5,8,1,
10,1,5,8,3,
10,1,5,8,3,
10,1,5,8,3,
10,1,5,8,5,
10,1,5,8,5,
10,1,5,8,5,
10,0,5,8,5,
8,0,5,8,5,
8,0,5,8,5,
8,0,5,8,5,
8,0,5,8,5,
8,0,5,8,5,
8,0,5,8,5,
8,0,5,8,5,
8,0,5,8,5,
8,0,5,8,5,
8,0,5,8,5,
8,0,5,10,5,
8,0,5,10,5,
8,0,5,10,5,
8,0,5,10,3,
7,0,5,10,3,
7,0,5,10,3,
7,0,5,10,1,
7,0,5,10,1,
7,0,5,10,1,
7,0,5,10,0,
7,0,5,10,0,
# bar 6
7,0,4,10,0,
7,0,4,10,0,
6,0,4,10,0,
6,0,4,10,0,
6,0,4,10,
6,0,4,10,
6,0,4,10,
6,0,4,10,0,
6,0,4,10,0,
6,0,3,10,0,
6,0,3,10,0,
5,0,3,10,0,
5,0,3,10,0,
5,0,3,10,1,
5,0,3,10,1,
5,0,3,10,1,
5,0,3,10,0,
5,0,3,9,0,
5,0,3,9,0,
5,0,3,9,0,
0,3,9,0,
0,3,9,0,
0,3,9,0,
0,3,9,0,
0,3,8,0,
0,3,8,1,
0,1,8,1,
10,1,8,1,
10,1,8,5,
10,5,10,1,8,5,
10,5,10,1,8,5,
10,5,10,1,8,5,
10,5,10,1,8,8,
10,5,10,1,8,8,
10,5,10,1,8,8,
10,5,10,1,8,10,
10,5,10,1,7,10,
# bar 7
10,5,10,3,7,10,
10,5,1,3,7,10,
10,3,1,3,7,10,
10,3,1,3,7,10,
3,3,1,3,7,10,
3,3,1,3,7,0,
3,3,1,3,7,0,
3,3,1,3,7,0,
3,3,1,3,7,8,
3,3,1,3,8,8,
3,3,1,5,8,8,
3,3,0,5,8,8,
3,5,0,5,8,8,
3,5,0,5,8,8,
5,5,0,5,8,8,
5,5,0,5,8,8,
5,5,0,5,8,8,
5,5,0,5,10,8,
5,5,0,8,10,8,
5,5,1,8,10,8,
5,5,1,8,10,6,
5,10,1,8,10,6,
5,10,1,8,10,6,
10,10,1,8,10,6,
10,10,1,6,10,6,
10,10,1,6,10,6,
10,10,1,6,10,5,
10,10,1,6,0,5,
10,10,1,8,0,5,
10,10,0,8,0,5,
10,0,0,8,0,5,
10,0,0,8,0,5,
0,0,0,8,0,5,
0,0,0,8,0,5,
0,0,0,8,0,4,
0,0,0,8,10,4,
# bar 8
0,0,0,7,10,4,
0,0,0,7,10,4,
0,0,7,10,4,
0,0,7,10,4,
0,7,10,4,
0,7,10,2,
0,7,10,4,
0,7,10,4,
0,7,10,5,
0,7,8,5,
0,5,8,5,
0,5,8,5,
5,0,5,8,5,
5,0,5,8,5,
5,5,0,5,8,5,
5,5,0,5,8,5,
5,5,0,5,8,5,
5,5,0,5,8,5,
5,5,0,5,8,5,
5,5,0,5,8,5,
5,0,5,8,5,
5,0,5,0,5,
0,5,0,5,
0,5,0,5,
5,0,5,
5,0,
5,0,
5,
3,5,
3,5,
3,
3,5,
3,5,5,
5,5,
5,0,5,
5,8,0,5,
3,5,8,0,5,
3,8,0,5,
3,8,0,5,
2,3,8,0,5,
# bar 9
2,3,8,0,5,
2,8,0,5,
2,3,8,0,5,
2,3,8,0,3,
3,8,0,3,
3,8,0,3,
3,8,0,3,
11,3,8,0,3,
11,3,8,0,2,
11,8,0,2,
11,8,2,
11,0,8,2,
11,0,2,
0,2,
0,2,2,
5,2,2,
5,2,0,2,
5,2,8,0,2,
5,2,8,0,2,
5,2,8,0,2,
5,2,8,2,
5,5,2,8,2,
5,5,2,8,2,
5,5,2,8,0,2,
5,5,2,8,0,2,
5,5,2,8,2,
5,5,2,8,2,
5,5,2,8,2,
5,5,2,8,2,
5,5,2,8,0,2,
5,2,8,0,2,
5,2,8,0,2,
5,2,8,11,2,
5,2,8,11,2,
5,2,8,11,3,
2,8,11,3,
2,8,0,3,
# bar 10
2,7,0,3,
2,7,0,3,
2,7,0,5,
7,2,7,0,5,
7,2,7,11,5,
7,7,2,7,11,5,
7,7,2,5,11,5,
7,7,2,5,10,11,5,
7,7,2,5,10,11,5,
7,7,2,5,10,11,5,
7,7,2,5,11,5,
7,7,2,7,11,5,
7,7,7,11,5,
7,7,7,11,3,
7,0,7,11,3,
7,0,7,11,3,
0,0,7,11,3,
0,0,7,11,5,
0,0,7,11,5,
0,0,7,11,7,
0,0,7,0,7,
0,0,3,7,0,7,
0,3,7,0,7,
0,3,7,0,7,
3,7,0,7,
3,7,0,7,
3,0,7,
0,3,0,7,
0,3,0,7,
0,3,10,0,7,
0,3,10,0,7,
10,3,10,0,7,
10,3,0,7,
10,3,0,
0,3,0,
0,3,0,
0,3,0,2,
0,3,0,2,
0,3,10,0,2,
0,3,10,0,3,
10,3,10,0,3,
10,3,10,0,3,
10,3,9,0,3,
# bar 11
10,3,9,0,3,
9,3,9,0,3,
9,3,10,0,3,
9,3,10,0,5,
10,3,10,0,5,
10,3,10,0,5,
10,3,10,0,7,
10,3,10,0,7,
10,3,9,0,7,
10,3,9,0,9,
9,3,9,0,9,
9,3,9,9,
9,3,7,9,9,
9,3,7,9,9,
7,3,7,9,9,
7,3,6,9,9,
0,3,6,9,9,
0,3,6,9,9,
0,0,3,6,9,9,
0,0,3,6,9,9,
0,0,3,6,9,9,
0,0,3,6,9,9,
0,0,3,6,0,9,
0,0,6,9,0,9,
0,0,6,9,10,9,
0,0,6,9,0,9,
0,0,6,9,0,9,
0,0,6,9,0,6,
0,0,6,9,10,6,
0,6,9,10,6,
0,3,6,10,6,
0,3,6,9,6,
0,3,7,9,6,
0,3,7,9,7,
0,3,7,10,7,
# bar 12
0,3,7,10,7,
0,3,7,10,9,
0,3,7,9,9,
0,3,7,9,9,
0,6,7,9,9,
0,6,7,10,9,
0,6,9,10,9,
0,6,9,10,9,
0,7,9,10,9,
0,7,9,0,9,
0,7,0,9,
0,7,0,2,9,
0,6,0,2,9,
0,6,0,2,7,
10,0,6,0,2,7,
10,6,0,2,7,
10,6,0,2,9,
10,6,0,2,9,
10,6,0,2,10,
10,6,10,2,10,
10,6,10,2,10,
10,7,10,2,10,
10,7,10,2,10,
10,7,10,2,10,
7,10,2,10,
7,10,2,10,
7,10,2,10,
7,10,1,10,
7,10,1,10,
7,10,2,10,
7,10,2,10,
7,10,2,9,
7,10,2,9,
7,10,2,9,
7,10,2,7,
7,10,2,7,
# bar 13
7,10,2,7,
7,10,2,5,
7,9,2,5,
5,9,2,5,
5,9,2,7,
5,7,2,7,
5,7,2,7,
5,7,2,7,
5,7,1,7,
1,7,1,7,
1,7,0,7,
1,7,0,7,
0,7,0,7,
0,7,1,7,
1,7,1,7,
1,7,1,5,
10,1,7,1,5,
10,1,7,1,5,
10,1,7,1,5,
10,1,7,1,4,
10,1,7,1,5,
10,1,7,1,5,
10,1,7,1,5,
10,1,5,7,5,
10,0,5,7,5,
10,0,5,7,5,
10,11,5,7,5,
# bar 14
10,11,5,7,5,
10,0,5,7,5,
10,0,5,7,0,
9,10,0,5,7,0,
9,10,0,5,7,0,
9,0,5,7,0,
9,0,5,7,2,
9,0,5,7,2,
9,0,5,7,4,
9,0,5,7,4,
9,0,4,7,4,
9,0,4,7,4,
9,0,4,7,5,
8,9,0,4,7,5,
8,9,0,4,7,5,
8,0,4,7,5,
8,0,4,7,7,
8,0,4,7,7,
8,0,4,7,7,
8,0,4,7,8,
8,0,4,5,8,
8,0,5,8,
8,0,5,8,
8,0,5,8,
8,0,5,0,8,
8,0,5,0,8,
8,0,5,2,8,
8,0,5,2,8,
8,2,5,2,8,
8,2,5,3,8,
8,3,5,3,8,
8,3,5,3,7,
8,3,5,3,7,
8,0,5,3,7,
8,0,5,3,5,
8,0,5,3,5,
# bar 15
8,0,5,3,5,
8,0,5,3,
8,8,0,5,3,
8,8,0,5,3,
8,8,0,5,3,
8,8,10,5,3,
8,8,10,5,3,
8,10,5,3,
8,10,5,3,
10,10,5,3,
10,10,3,5,3,
10,8,10,3,5,3,
10,8,10,3,5,2,
10,8,0,3,5,2,
10,8,0,3,5,2,
0,8,0,3,5,2,
0,8,0,3,5,3,
0,8,0,3,5,3,
0,10,0,3,5,3,
0,10,0,3,5,5,
0,10,3,5,5,
0,10,3,5,5,
10,10,3,5,5,
10,10,3,5,5,
10,10,0,3,5,5,
10,8,0,3,5,5,
10,8,0,3,5,5,
8,8,0,3,5,5,
8,8,0,3,5,5,
8,8,11,3,5,5,
8,8,11,3,5,5,
8,8,10,3,5,5,
8,8,10,3,5,5,
8,8,11,3,5,5,
8,8,11,3,5,3,
8,8,11,3,5,3,
8,8,11,3,5,2,
8,8,11,3,5,2,
8,8,11,3,5,3,
8,8,11,3,5,3,
# bar 16
8,8,11,3,5,3,
8,8,11,3,5,10,
8,7,11,3,5,10,
8,7,11,3,5,10,
7,7,11,3,5,10,
7,7,11,3,5,0,
7,7,11,5,10,0,
7,7,2,5,10,0,
7,7,2,5,10,1,
7,7,2,5,9,1,
7,7,2,5,9,1,
7,7,2,5,10,1,
7,7,5,6,10,1,
7,7,5,6,10,3,
7,6,5,6,10,3,
7,6,5,6,10,3,
6,6,5,6,10,3,
6,6,5,6,10,5,
6,6,5,6,10,6,
6,6,3,6,10,6,
6,6,3,6,10,6,
6,6,3,6,10,6,
6,6,10,3,10,6,
6,6,10,3,0,6,
6,6,10,3,0,6,
6,6,0,3,0,6,
6,6,0,3,1,6,
6,6,1,3,1,6,
6,6,1,3,1,5,
6,6,1,3,1,5,
6,6,1,3,1,5,
6,6,1,3,1,5,
6,6,10,3,1,5,
6,6,10,3,1,3,
6,6,10,3,1,3,
# bar 17
6,6,10,3,1,3,
6,6,10,3,1,
6,6,10,3,1,
6,6,10,3,1,
6,6,10,3,0,1,
6,6,10,3,0,1,
6,6,10,3,9,0,
6,6,3,6,9,0,
6,6,3,6,9,0,
6,6,3,6,9,0,
6,6,3,6,9,0,
6,6,3,6,9,0,
6,6,3,6,9,0,
6,6,3,6,8,0,
6,6,3,5,8,0,
6,5,3,5,8,0,
6,5,3,5,8,0,
5,5,3,5,8,0,
5,5,3,5,8,0,
5,5,3,5,8,11,
5,5,5,8,11,
5,5,5,8,11,
5,5,2,5,8,11,
5,5,2,5,8,11,
5,5,2,3,8,11,
5,2,3,8,11,
5,3,8,11,
3,3,8,11,
3,3,5,8,11,
# bar 18
3,2,5,8,11,
3,2,5,8,5,
2,2,5,8,5,
2,2,7,8,5,
2,2,7,10,5,
2,2,8,10,5,
2,1,8,10,5,
2,1,8,10,7,
1,8,10,7,
1,10,7,
1,10,4,7,
0,10,4,7,
0,0,10,4,7,
0,0,10,4,5,
0,0,8,10,5,
0,0,8,11,5,
0,1,8,11,5,
0,1,8,11,3,
5,1,8,11,3,
5,1,8,0,3,
5,2,8,0,3,
5,2,8,0,5,
5,2,9,0,5,
5,2,9,2,5,
5,6,9,2,5,
5,6,9,2,
6,6,9,2,
6,6,9,11,2,
6,6,7,11,2,
6,5,7,11,2,
6,5,7,11,0,
7,5,7,11,0,
7,5,7,0,
7,3,5,7,0,
7,0,3,7,0,
0,3,7,0,
0,3,7,0,
0,3,7,0,
0,3,7,0,
# bar 19
0,3,7,0,
10,0,3,7,0,
10,0,3,7,
10,3,7,
10,3,
10,0,3,
10,0,
0,
0,1,
0,1,7,
1,7,
1,10,7,
1,4,10,7,
1,4,10,7,
1,4,10,7,
1,4,10,
1,4,10,5,
1,4,10,5,
1,7,10,5,
1,7,0,5,
1,7,0,4,
1,8,0,4,
1,8,1,4,
1,10,1,4,
1,7,10,1,4,
0,7,10,1,4,
0,0,7,10,1,4,
0,0,7,10,1,4,
0,0,4,10,1,4,
0,0,4,10,1,7,
0,4,7,10,1,7,
0,4,7,10,1,7,
# bar 20
0,4,7,10,1,7,
0,4,7,10,1,7,
0,4,7,10,1,7,
4,7,10,1,7,
4,7,10,1,7,
4,7,10,0,7,
4,7,10,0,7,
4,7,8,0,7,
4,7,8,1,7,
4,7,10,1,7,
4,7,10,1,7,
4,7,10,1,7,
4,7,10,0,7,
4,7,8,0,7,
4,7,8,10,7,
4,7,8,10,7,
4,7,10,7,
4,7,0,7,
4,7,8,0,7,
4,7,8,0,7,
4,7,8,0,5,
4,7,8,10,5,
4,7,10,5,
4,7,0,5,
4,7,0,5,
4,7,0,4,
4,7,8,0,4,
4,7,8,1,4,
4,7,10,1,4,
4,7,10,1,4,
4,10,1,4,
4,10,1,4,
4,10,1,4,
4,10,1,7,
0,4,10,1,7,
0,0,4,10,1,7,
