# Supplementary material for: Fingerprints, barcode sequences and quasi-phylogenies–Tools for analysing polyphonic music
Source: PLoS One. 2023 Mar 2;18(3):e0280478. doi: 10.1371/journal.pone.0280478 (PMC9980773; doi:10.1371/journal.pone.0280478)
Supplement: S6 Fig — (ZIP) [file pone.0280478.s006.zip › S6_Rameau-intermediate-files/rimsky-korsakov_1888.pcs]

* File : .\data\rimsky-korsakov_1888.pcs Time : Mon Dec 26 13:28:25 2022
* File : .\data\rimsky-korsakov_1888.vps Time : Mon Dec 26 13:28:25 2022
* File : .\data\rimsky-korsakov_1888.rdl Time : Mon Dec 26 13:28:25 2022
* File : .\data\rimsky-korsakov_1888.mid Time : Wed Jun  1 14:41:02 2022
# bar 2
2-5
3-11
3-11
# bar 3
4-22
4-22
3-11
4-22
4-22
4-22
3-11
4-22
4-22
4-22
3-11
3-11
3-11
1-1
# bar 4
4-27
4-27
5-34
5-34
4-27
5-34
5-34
5-34
4-27
5-34
5-34
5-34
4-27
5-29
5-29
5-29
4-27
5-29
5-29
5-29
4-27
4-27
4-27
4-26
4-26
4-26
# bar 5
3-11
3-11
2-4
2-4
2-4
1-1
1-1
1-1
1-1
1-1
3-11
# bar 6
3-11
3-11
2-5
# bar 7
3-11
2-5
3-11
2-5
3-11
3-11
4-20
3-11
3-11
4-22
3-11
3-11
3-11
3-11
3-11
4-22
3-11
4-26
3-11
3-11
3-11
# bar 8
3-11
4-26
4-27
3-11
4-26
3-11
3-11
3-11
3-11
4-14
3-11
3-11
3-11
3-11
4-14
5-23
4-22
3-11
3-11
3-11
4-14
3-11
3-11
# bar 9
3-11
3-11
3-11
3-11
3-11
3-11
3-11
3-11
4-20
3-11
3-11
4-22
3-11
3-11
3-11
3-11
3-11
3-11
4-27
4-27
3-11
3-11
# bar 10
4-27
3-11
3-11
3-11
3-11
4-14
3-11
3-11
3-11
3-11
4-29
5-25
4-26
1-1
1-1
1-1
1-1
3-11
3-11
# bar 11
4-27
5-25
4-26
4-26
3-11
3-11
3-11
3-11
3-11
3-11
4-26
4-27
3-11
3-11
4-14
5-23
4-22
3-11
3-11
3-11
4-14
3-11
3-11
# bar 12
3-11
3-11
3-11
4-26
4-26
3-11
3-11
3-11
4-20
3-11
3-11
4-14
4-14
3-11
3-11
3-11
3-11
3-11
3-11
