# Supplementary material for: Fingerprints, barcode sequences and quasi-phylogenies–Tools for analysing polyphonic music
Source: PLoS One. 2023 Mar 2;18(3):e0280478. doi: 10.1371/journal.pone.0280478 (PMC9980773; doi:10.1371/journal.pone.0280478)
Supplement: S6 Fig — (ZIP) [file pone.0280478.s006.zip › S6_Rameau-intermediate-files/rimsky-korsakov_1888.vps]

* File : .\data\rimsky-korsakov_1888.vps Time : Mon Dec 26 13:28:25 2022
* File : .\data\rimsky-korsakov_1888.rdl Time : Mon Dec 26 13:28:25 2022
* File : .\data\rimsky-korsakov_1888.mid Time : Wed Jun  1 14:41:02 2022
# bar 2
0,5,0,
5,0,8,0,5,0,
5,0,8,0,5,0,0,
# bar 3
5,0,8,0,5,0,10,
5,0,8,0,5,0,10,0,
5,0,8,0,5,0,0,
5,0,8,0,5,0,10,0,
5,0,8,0,5,0,10,
5,0,8,0,5,0,8,10,
5,0,8,0,5,0,8,
5,0,8,0,5,0,8,10,
5,0,8,0,5,0,10,
5,0,8,0,5,0,8,10,
5,0,8,0,5,0,8,
5,0,8,0,5,0,8,0,
5,0,8,0,5,0,0,
0,
# bar 4
5,0,8,0,2,8,0,0,
5,0,8,0,2,8,0,
5,0,8,0,2,8,0,10,
5,0,8,0,2,8,0,10,0,
5,0,8,0,2,8,0,0,
5,0,8,0,2,8,0,10,0,
5,0,8,0,2,8,0,10,
5,0,8,0,2,8,0,8,10,
5,0,8,0,2,8,0,8,
5,0,8,0,2,8,0,8,10,
5,0,8,0,2,8,0,10,
5,0,8,0,2,8,0,8,10,
5,0,8,0,2,8,0,8,
5,0,8,0,2,8,0,7,8,
5,0,8,0,2,8,0,7,
5,0,8,0,2,8,0,7,8,
5,0,8,0,2,8,0,8,
5,0,8,0,2,8,0,7,8,
5,0,8,0,2,8,0,7,
5,0,8,0,2,8,0,5,7,
5,0,8,0,2,8,0,5,
5,0,8,0,2,8,0,5,0,
5,0,8,0,2,8,0,0,
5,8,0,3,8,0,3,8,0,0,
5,8,0,3,8,0,3,5,8,0,0,
5,8,0,3,8,0,3,5,8,0,
# bar 5
8,0,5,
8,0,5,8,
8,0,8,
8,0,
8,0,0,
0,
3,
2,
0,
0,
0,7,4,7,0,7,0,
# bar 6
0,7,3,7,0,7,0,
0,7,3,7,0,7,
7,0,7,
# bar 7
0,7,3,7,0,7,
7,0,7,
0,7,3,7,0,7,
7,0,7,
0,7,3,7,0,3,7,
7,0,3,7,
7,0,3,7,8,
7,0,3,7,
7,0,3,7,
7,0,3,5,7,
7,0,3,7,
7,0,3,7,
7,0,3,7,
7,0,3,7,
7,0,3,7,
7,0,3,5,7,
5,0,5,8,0,5,8,
5,0,5,8,0,3,5,8,
5,0,5,8,0,5,8,
8,0,5,8,
8,0,5,8,
# bar 8
8,0,5,8,
8,0,3,5,8,
8,0,2,5,8,
8,0,5,8,
8,0,3,5,8,
0,7,3,7,0,3,7,
7,0,3,7,
7,0,3,7,
7,0,3,7,
7,0,2,3,7,
7,0,3,7,
7,0,3,7,
0,7,3,7,0,3,7,
7,0,3,7,
7,0,2,3,7,
7,0,2,3,5,7,
7,0,3,5,7,
7,0,3,7,
7,0,3,7,
7,0,3,7,
7,0,2,3,7,
7,0,3,7,
7,0,3,7,
# bar 9
5,0,5,8,0,5,8,
8,0,5,8,
8,0,5,8,
0,7,3,7,0,3,7,
0,7,3,7,0,3,7,
0,7,3,7,0,3,7,
7,0,3,7,
7,0,3,7,
7,0,3,7,8,
7,0,3,7,
7,0,3,7,
7,0,3,5,7,
7,0,3,7,
7,0,3,7,
7,0,3,7,
5,0,5,9,0,5,9,
9,0,5,9,
9,0,5,9,
9,0,3,5,9,
9,0,3,5,9,
9,0,5,9,
9,0,5,9,
# bar 10
9,0,3,5,9,
0,7,3,7,0,3,7,
7,0,3,7,
7,0,3,7,
7,0,3,7,
7,0,2,3,7,
7,0,3,7,
7,0,3,7,
8,3,8,0,3,8,
8,0,3,8,
8,0,2,3,8,
8,0,2,3,5,8,
8,0,3,5,8,
5,
3,
2,
0,
5,0,5,8,0,5,8,
8,0,5,8,
# bar 11
8,0,2,5,8,
8,0,2,3,5,8,
8,0,3,5,8,
8,0,3,5,8,
8,0,5,8,
10,5,10,2,5,10,
10,2,5,10,
10,2,5,10,
10,2,5,10,
10,2,5,10,
10,2,5,7,10,
10,2,5,8,10,
5,0,8,0,5,8,0,
0,5,8,0,
0,5,7,8,0,
0,5,7,8,10,0,
0,5,8,10,0,
0,5,8,0,
0,5,8,0,
0,5,8,0,
0,5,7,8,0,
0,5,8,0,
0,5,8,0,
# bar 12
10,5,10,2,5,10,
10,5,10,2,5,10,
10,2,5,10,
10,2,5,7,10,
10,2,5,7,10,
7,2,10,2,7,10,
10,2,7,10,
10,2,7,10,
10,2,3,7,10,
0,3,7,0,3,7,
7,0,3,7,
7,0,2,3,7,
7,0,2,3,7,
7,0,3,7,
7,0,3,7,
7,0,3,7,
7,0,3,7,
7,0,3,7,
7,0,3,7,
