# Supplementary material for: Fingerprints, barcode sequences and quasi-phylogenies–Tools for analysing polyphonic music
Source: PLoS One. 2023 Mar 2;18(3):e0280478. doi: 10.1371/journal.pone.0280478 (PMC9980773; doi:10.1371/journal.pone.0280478)
Supplement: S6 Fig — (ZIP) [file pone.0280478.s006.zip › S6_Rameau-intermediate-files/rimsky-korsakov_1899to1900.pcs]

* File : .\data\rimsky-korsakov_1899to1900.pcs Time : Mon Dec 26 13:28:30 2022
* File : .\data\rimsky-korsakov_1899to1900.vps Time : Mon Dec 26 13:28:30 2022
* File : .\data\rimsky-korsakov_1899to1900.rdl Time : Mon Dec 26 13:28:30 2022
* File : .\data\rimsky-korsakov_1899to1900.mid Time : Mon Dec 27 14:26:13 2021
# bar 2
3-11
3-11
3-11
4-20
4-20
4-27
1-1
1-1
1-1
# bar 3
1-1
1-1
1-1
1-1
1-1
1-1
1-1
1-1
1-1
1-1
1-1
1-1
4-27
5-38
1-1
1-1
1-1
1-1
# bar 4
1-1
1-1
1-1
1-1
1-1
1-1
1-1
1-1
1-1
1-1
1-1
1-1
1-1
1-1
1-1
1-1
# bar 5
1-1
1-1
1-1
1-1
1-1
1-1
1-1
1-1
1-1
1-1
1-1
1-1
2-5
3-11
4-18
4-22
1-1
1-1
1-1
# bar 6
1-1
1-1
1-1
1-1
3-11
4-18
1-1
1-1
1-1
1-1
4-27
4-20
1-1
1-1
1-1
1-1
3-11
4-18
1-1
1-1
1-1
1-1
# bar 7
1-1
1-1
1-1
1-1
3-11
4-18
4-22
1-1
1-1
1-1
4-27
4-20
3-11
1-1
1-1
1-1
3-11
4-18
4-22
1-1
1-1
1-1
# bar 8
3-11
4-26
4-26
1-1
1-1
1-1
3-11
4-17
4-22
1-1
1-1
1-1
4-27
5-31
4-27
1-1
1-1
1-1
3-11
4-18
4-22
1-1
1-1
1-1
# bar 9
3-11
4-19
4-26
1-1
1-1
1-1
3-11
4-17
4-22
1-1
1-1
1-1
4-27
5-34
5-32
1-1
1-1
1-1
4-27
5-38
4-27
1-1
1-1
1-1
# bar 10
3-11
4-20
3-11
1-1
1-1
1-1
3-11
4-18
4-22
1-1
1-1
1-1
4-27
4-20
3-11
1-1
1-1
1-1
3-11
4-18
4-22
1-1
1-1
1-1
# bar 11
1-1
1-1
1-1
1-1
3-11
4-18
4-22
1-1
1-1
1-1
4-27
4-20
3-11
1-1
1-1
1-1
3-11
4-18
4-22
1-1
1-1
1-1
# bar 12
3-11
4-19
4-26
1-1
1-1
