# Supplementary material for: Fingerprints, barcode sequences and quasi-phylogenies–Tools for analysing polyphonic music
Source: PLoS One. 2023 Mar 2;18(3):e0280478. doi: 10.1371/journal.pone.0280478 (PMC9980773; doi:10.1371/journal.pone.0280478)
Supplement: S6 Fig — (ZIP) [file pone.0280478.s006.zip › S6_Rameau-intermediate-files/rimsky-korsakov_1899to1900.vps]

* File : .\data\rimsky-korsakov_1899to1900.vps Time : Mon Dec 26 13:28:30 2022
* File : .\data\rimsky-korsakov_1899to1900.rdl Time : Mon Dec 26 13:28:30 2022
* File : .\data\rimsky-korsakov_1899to1900.mid Time : Mon Dec 27 14:26:13 2021
# bar 2
5,9,0,5,
5,9,0,5,
5,9,0,5,5,9,0,5,
5,9,0,5,5,9,0,4,5,
5,9,0,5,4,
5,9,0,5,3,
3,
2,
3,
# bar 3
2,
1,
0,
1,
0,
11,
10,
9,
8,
7,
6,
5,
5,0,5,3,5,9,0,5,
5,0,5,3,5,9,0,4,5,
4,
3,
2,
3,
# bar 4
2,
1,
0,
1,
0,
11,
10,
9,
8,
7,
6,
5,
5,
4,
3,
2,
# bar 5
3,
2,
1,
0,
5,
4,
3,
2,
3,
2,
1,
0,
0,5,
10,5,10,1,5,
10,5,10,1,4,
10,5,10,1,3,
3,
1,
1,
# bar 6
6,
5,
4,
5,
10,5,10,1,5,
10,5,10,1,4,
4,
3,
1,
1,
3,7,10,3,1,
3,7,10,3,2,
2,
3,
4,
5,
10,5,10,1,5,
10,5,10,1,4,
4,
3,
2,
1,
# bar 7
6,
5,
4,
5,
10,5,10,1,5,
10,5,10,1,4,
10,5,10,1,3,
3,
1,
1,
3,7,10,3,1,
3,7,10,3,2,
3,7,10,3,3,
3,
4,
5,
10,5,10,1,5,
10,5,10,1,4,
10,5,10,1,3,
3,
1,
3,
# bar 8
6,10,3,3,
6,10,3,1,
6,10,3,1,
1,
0,
1,
5,10,1,5,1,
5,10,1,5,2,
5,10,1,5,3,
3,
4,
5,
3,9,0,5,5,
3,9,0,5,6,
3,9,0,5,5,
5,
4,
5,
1,5,10,5,5,
1,5,10,5,4,
1,5,10,5,3,
3,
2,
3,
# bar 9
6,10,3,3,
6,10,3,2,
6,10,3,1,
1,
0,
1,
5,10,1,5,1,
5,10,1,5,2,
5,10,1,5,3,
3,
4,
5,
3,9,0,5,5,
3,9,0,5,7,
3,9,0,5,8,
8,
9,
10,
2,8,10,5,10,
2,8,10,5,9,
2,8,10,5,8,
8,
7,
6,
# bar 10
3,6,10,3,6,
3,6,10,3,11,
3,6,10,3,10,
10,
9,
10,
6,10,3,10,
6,10,3,9,
6,10,3,8,
8,
7,
6,
3,8,0,3,6,
3,8,0,3,7,
3,8,0,3,8,
8,
9,
10,
6,10,3,10,
6,10,3,9,
6,10,3,8,
8,
7,
6,
# bar 11
11,
10,
9,
10,
6,10,3,10,
6,10,3,9,
6,10,3,8,
8,
7,
6,
3,8,0,3,6,
3,8,0,3,7,
3,8,0,3,8,
8,
9,
10,
6,10,3,10,
6,10,3,9,
6,10,3,8,
8,
7,
8,
# bar 12
8,11,3,8,
8,11,3,7,
8,11,3,6,
6,
5,
