# Supplementary material for: Fingerprints, barcode sequences and quasi-phylogenies–Tools for analysing polyphonic music
Source: PLoS One. 2023 Mar 2;18(3):e0280478. doi: 10.1371/journal.pone.0280478 (PMC9980773; doi:10.1371/journal.pone.0280478)
Supplement: S6 Fig — (ZIP) [file pone.0280478.s006.zip › S6_Rameau-intermediate-files/scarlatti_1721.vps]

* File : .\data\scarlatti_1721.vps Time : Mon Dec 26 13:25:55 2022
* File : .\data\scarlatti_1721.rdl Time : Mon Dec 26 13:25:54 2022
* File : .\data\scarlatti_1721.mid Time : Sat Dec 25 14:13:20 2021
# bar 2
3,
6,
10,
# bar 3
3,
10,
5,
5,
3,5,
6,5,
6,5,6,
6,6,
10,6,
3,6,
3,5,6,
3,5,
10,5,
# bar 4
5,5,
5,
6,
6,3,
6,2,
6,3,
6,5,
5,5,
5,3,
5,2,
5,0,
5,10,
10,10,
10,8,
10,6,
10,5,
10,6,
6,
# bar 5
3,6,
2,6,
3,6,
3,8,
5,8,
3,8,
2,8,
0,8,
0,10,
10,10,
8,10,
6,10,
5,10,
5,
6,
6,3,
6,2,
6,3,
6,5,
8,5,
8,3,
# bar 6
8,2,
8,0,
8,10,
10,10,
10,8,
10,6,
10,5,
10,6,
6,
3,6,
2,6,
3,6,
3,8,
5,8,
3,8,
2,8,
0,8,
0,10,
10,10,
# bar 7
8,10,
6,10,
5,10,
5,
6,
6,10,
6,8,
6,10,
6,11,
8,11,
8,10,
8,8,
8,6,
8,8,
11,8,
11,6,
11,5,
11,3,
11,2,
2,
# bar 8
10,2,
8,2,
10,2,
10,3,
11,3,
10,3,
8,3,
6,3,
6,8,
8,8,
8,
6,8,
5,8,
3,8,
3,
2,
2,10,
2,0,
2,2,
2,3,
3,3,
3,5,
# bar 9
3,6,
3,3,
3,8,
11,8,
11,6,
11,5,
11,3,
11,10,
10,
10,10,
0,10,
2,10,
2,
3,
5,
5,6,
6,6,
3,6,
3,5,
8,5,
# bar 10
10,5,
10,3,
11,3,
8,3,
8,2,
10,2,
10,10,
10,8,
10,6,
10,5,
10,5,
10,3,
10,2,
10,0,
10,10,
2,10,
2,8,
2,6,
2,5,
2,6,
3,6,
# bar 11
3,6,
1,6,
11,6,
10,6,
8,6,
6,6,
5,6,
5,3,
3,3,
1,3,
0,3,
10,3,
10,
9,
9,5,
9,3,
9,1,
9,0,
5,0,
5,10,
# bar 12
5,9,
5,6,
5,5,
9,5,
9,3,
9,1,
9,0,
9,1,
10,1,
1,1,
1,3,
0,3,
3,3,
3,5,
1,5,
5,5,
5,7,
3,7,
7,7,
7,9,
5,9,
# bar 13
9,9,
9,10,
7,10,
10,10,
10,0,
9,0,
0,0,
0,1,
10,1,
1,1,
1,3,
0,3,
3,3,
3,0,
9,0,
0,0,
0,1,
10,1,
1,1,
1,3,
6,3,
3,3,
3,
5,
5,5,
# bar 14
5,3,
5,3,
5,5,
5,6,
3,6,
3,3,
3,1,
0,1,
0,3,
0,5,
1,5,
1,1,
1,0,
10,0,
10,1,
10,3,
0,3,
0,3,
0,1,
9,1,
9,3,
9,5,
1,5,
1,1,
# bar 15
1,0,
10,0,
10,1,
10,3,
0,3,
0,0,
0,10,
9,10,
9,0,
9,1,
10,1,
5,1,
5,1,
3,1,
5,1,
5,3,
6,3,
3,3,
3,0,
1,0,
3,0,
3,1,
5,1,
# bar 16
1,1,
1,10,
0,10,
1,10,
1,0,
3,0,
3,0,
3,0,
1,0,
3,0,
3,1,
5,1,
1,1,
1,10,
0,10,
1,10,
1,0,
3,0,
0,0,
0,9,
10,9,
0,9,
0,10,
1,10,
# bar 17
0,10,
0,0,
10,0,
9,0,
9,1,
10,1,
8,1,
6,1,
5,1,
5,3,
6,3,
6,1,
6,3,
6,
