# Supplementary material for: Fingerprints, barcode sequences and quasi-phylogenies–Tools for analysing polyphonic music
Source: PLoS One. 2023 Mar 2;18(3):e0280478. doi: 10.1371/journal.pone.0280478 (PMC9980773; doi:10.1371/journal.pone.0280478)
Supplement: S6 Fig — (ZIP) [file pone.0280478.s006.zip › S6_Rameau-intermediate-files/scarlatti_1721_2.pcs]

* File : .\data\scarlatti_1721_2.pcs Time : Mon Dec 26 13:26:00 2022
* File : .\data\scarlatti_1721_2.vps Time : Mon Dec 26 13:26:00 2022
* File : .\data\scarlatti_1721_2.rdl Time : Mon Dec 26 13:26:00 2022
* File : .\data\scarlatti_1721_2.mid Time : Wed May 25 19:59:59 2022
# bar 2
1-1
1-1
1-1
2-2
# bar 3
2-3
2-5
2-4
1-1
2-1
2-3
2-3
2-5
2-4
2-3
1-1
2-5
2-3
2-2
1-1
1-1
2-3
1-1
2-4
2-3
2-1
1-1
2-4
# bar 4
2-3
1-1
2-3
2-6
2-2
2-5
2-3
1-1
2-4
2-3
2-1
1-1
2-4
2-3
1-1
2-3
2-6
2-2
2-2
2-5
2-3
1-1
2-4
2-3
2-1
1-1
2-4
# bar 5
2-3
1-1
2-3
2-6
2-2
2-4
2-3
1-1
2-5
2-6
2-3
2-4
2-5
2-3
2-4
1-1
2-3
3-2
2-2
1-1
2-4
2-5
3-7
3-8
2-6
2-2
2-4
3-11
# bar 6
3-6
2-3
2-3
3-7
3-11
2-3
3-11
2-3
1-1
2-2
2-2
1-1
2-4
2-5
2-5
2-4
1-1
1-1
2-5
1-1
2-5
2-4
2-5
2-5
1-1
# bar 7
1-1
2-1
2-2
1-1
2-4
2-3
2-2
2-3
2-1
2-3
2-4
2-5
1-1
2-1
2-2
1-1
1-1
1-1
2-5
2-4
2-4
1-1
1-1
# bar 8
1-1
1-1
2-1
2-2
1-1
1-1
1-1
1-1
2-4
2-4
1-1
1-1
2-5
1-1
1-1
2-3
2-5
2-3
2-5
2-6
2-4
2-1
1-1
2-5
# bar 9
2-4
1-1
2-5
2-5
2-4
1-1
2-5
1-1
1-1
1-1
2-3
2-3
# bar 10
3-11
3-11
2-5
2-5
1-1
2-5
2-5
3-11
3-11
3-11
3-10
3-11
3-10
3-11
2-5
2-5
2-3
2-5
2-5
2-5
2-5
2-5
2-5
2-3
# bar 11
2-2
2-3
2-2
1-1
2-1
2-3
1-1
2-3
2-3
3-11
3-11
2-5
2-5
1-1
2-5
2-5
3-11
3-11
3-11
# bar 12
3-10
3-11
3-7
3-11
1-1
2-5
2-5
2-3
2-5
2-5
2-6
2-5
2-6
2-5
2-4
2-2
2-3
2-2
1-1
1-1
