# Supplementary material for: Fingerprints, barcode sequences and quasi-phylogenies–Tools for analysing polyphonic music
Source: PLoS One. 2023 Mar 2;18(3):e0280478. doi: 10.1371/journal.pone.0280478 (PMC9980773; doi:10.1371/journal.pone.0280478)
Supplement: S6 Fig — (ZIP) [file pone.0280478.s006.zip › S6_Rameau-intermediate-files/scarlatti_1721_2.vps]

* File : .\data\scarlatti_1721_2.vps Time : Mon Dec 26 13:26:00 2022
* File : .\data\scarlatti_1721_2.rdl Time : Mon Dec 26 13:26:00 2022
* File : .\data\scarlatti_1721_2.mid Time : Wed May 25 19:59:59 2022
# bar 2
6,
6,6,
6,6,
6,8,
# bar 3
6,9,
6,1,
6,2,
6,6,
6,5,
8,5,
8,11,
8,1,
9,1,
9,6,
6,6,
6,11,
8,11,
1,11,
1,
6,
6,9,
6,6,
2,6,
2,11,
2,1,
1,1,
1,5,
# bar 4
8,5,
8,8,
5,8,
5,11,
1,11,
6,11,
6,9,
6,6,
2,6,
2,11,
2,1,
1,1,
1,5,
8,5,
8,8,
5,8,
5,11,
1,11,
1,11,
6,11,
6,9,
6,6,
2,6,
2,11,
2,1,
1,1,
1,5,
# bar 5
8,5,
8,8,
5,8,
5,11,
1,11,
1,9,
6,9,
6,6,
6,11,
5,11,
5,8,
5,1,
6,1,
6,9,
6,2,
2,2,
2,11,
2,1,11,
1,1,11,
1,1,
1,1,9,
1,1,8,
11,1,8,
11,1,5,
11,5,
11,9,
9,1,9,
9,1,6,
# bar 6
9,1,11,
8,11,11,
8,11,8,
8,11,1,
6,9,1,
6,9,9,
6,9,2,
11,2,
11,11,
11,1,11,
1,1,11,
1,1,
1,1,9,
1,1,8,
1,1,8,
1,1,5,
1,1,
1,
1,6,
6,6,6,
6,6,1,
6,6,2,
6,6,11,
6,6,1,
1,
# bar 7
1,1,
2,1,
11,1,
1,1,
1,5,
8,5,
8,6,
9,6,
9,8,
5,8,
5,1,
6,1,
1,1,
2,1,
11,1,
11,
1,
1,1,
8,1,
9,1,
5,1,
5,
6,
# bar 8
1,
1,1,
2,1,
11,1,
11,
1,
8,
9,
9,1,
5,1,
5,
6,
6,1,
6,
4,
4,1,
4,11,
2,11,
2,9,
2,8,
2,6,
2,1,
1,1,
1,8,
# bar 9
1,5,
1,1,
1,8,
1,8,
1,5,
1,1,
1,8,
1,
1,
1,
5,8,
5,8,
# bar 10
1,5,8,
1,5,8,
1,8,
1,8,
1,
1,6,
1,8,
1,6,9,
1,6,9,
1,5,8,
11,5,8,
1,5,8,
2,5,8,
1,5,8,
1,8,
1,6,
1,4,
11,4,
11,6,
11,4,
11,6,
11,4,
9,4,
9,6,
# bar 11
8,6,
8,5,
8,6,
8,8,
8,9,
6,9,
6,
3,6,
3,6,
11,3,6,
11,3,6,
11,6,
11,6,
11,
11,4,
11,6,
11,4,8,
11,4,8,
11,3,6,
# bar 12
9,3,6,
11,3,6,
1,3,6,
11,3,6,
11,
11,6,
11,4,
11,2,
9,2,
9,4,
9,3,
9,4,
9,3,
8,3,
8,4,
6,4,
6,3,
6,4,
6,6,
6,
