# Supplementary material for: Fingerprints, barcode sequences and quasi-phylogenies–Tools for analysing polyphonic music
Source: PLoS One. 2023 Mar 2;18(3):e0280478. doi: 10.1371/journal.pone.0280478 (PMC9980773; doi:10.1371/journal.pone.0280478)
Supplement: S6 Fig — (ZIP) [file pone.0280478.s006.zip › S6_Rameau-intermediate-files/schubert_1816.vps]

* File : .\data\schubert_1816.vps Time : Mon Dec 26 13:46:40 2022
* File : .\data\schubert_1816.rdl Time : Mon Dec 26 13:46:40 2022
* File : .\data\schubert_1816.mid Time : Sun Dec 18 16:42:15 2022
# bar 2
3,11,
# bar 3
3,11,
3,
8,11,3,
# bar 4
8,11,
8,11,1,8,
4,11,1,8,
4,11,4,
4,11,
# bar 5
4,11,6,
4,11,8,
4,11,
4,11,6,
4,11,
4,11,4,
4,11,
4,11,3,
4,11,
4,11,1,
4,6,10,11,1,
6,10,1,
6,10,
6,10,11,
6,10,
6,10,
10,
# bar 6
8,
6,
4,
3,
1,
11,
11,11,11,
11,3,11,
# bar 7
11,3,11,3,
11,3,3,
6,3,
6,3,6,
6,6,
11,3,6,
11,3,
6,
6,6,
11,3,6,
11,3,
6,
6,11,3,6,
11,11,3,6,
11,6,6,
11,11,3,6,
# bar 8
11,6,6,
11,3,6,6,
3,6,6,
3,11,3,
3,6,11,3,
6,11,3,
6,6,
6,
11,3,
6,11,3,
6,6,
6,
10,
6,10,
6,10,1,10,
# bar 9
6,10,1,10,1,
6,10,1,1,
6,6,1,
6,6,1,6,
6,6,6,
10,1,6,
10,1,
6,
6,6,
10,1,6,
10,1,
6,
6,10,1,6,
10,10,1,6,
10,6,6,
10,10,1,6,
# bar 10
10,6,6,
10,1,6,6,
1,6,6,
1,10,1,
1,6,10,1,
6,10,1,
6,6,
6,
10,1,
6,10,1,
6,6,
6,
11,4,
8,11,4,
8,11,11,4,
# bar 11
8,11,11,4,8,
8,11,8,
4,8,
4,8,11,
4,11,
8,11,11,
8,11,
4,
4,11,
8,11,11,
8,11,
4,
4,4,11,
8,4,11,
8,11,4,11,
8,11,11,
8,11,4,11,
8,4,11,
# bar 12
8,11,4,11,
8,11,11,
8,11,11,11,
11,11,11,
11,11,10,11,
11,11,10,
11,4,11,10,
4,11,10,
4,11,
4,11,8,
11,8,
11,6,
4,11,6,
4,11,4,
11,4,
4,
3,
6,3,
6,11,3,
# bar 13
6,11,3,6,
6,11,6,
3,6,
3,6,11,
3,11,
6,11,11,
6,11,
3,
3,11,
6,11,11,
6,11,
3,
3,3,11,
6,3,11,
6,11,3,11,
6,11,11,
6,11,3,11,
6,3,11,
# bar 14
6,3,10,11,
6,3,10,
6,11,3,10,
11,3,10,
11,3,8,10,
11,3,8,
11,3,3,8,
3,3,8,
3,3,
3,3,6,
3,6,
6,
4,
3,4,
3,3,
3,
10,1,
4,10,1,
4,10,1,4,
4,4,
4,10,4,
# bar 15
4,10,1,4,
4,1,4,
4,1,4,8,
4,1,8,
4,10,1,8,
4,10,8,
4,10,
4,10,1,
4,1,
4,1,8,
4,10,1,8,
4,10,8,
4,10,
4,10,1,
4,1,
4,1,11,6,
3,4,6,1,11,6,
3,4,6,11,6,
3,6,11,6,
3,11,6,
3,11,11,6,
3,6,11,6,
# bar 16
3,11,11,6,
3,11,11,4,6,
3,11,4,
3,6,4,
3,6,3,4,
3,6,3,
3,11,3,
3,11,1,3,
3,11,1,
3,6,1,
3,6,11,1,
3,6,11,
3,11,11,
11,11,
11,
11,1,
4,10,1,
4,1,1,
4,10,1,
# bar 17
4,10,1,4,
4,10,4,
4,10,1,4,
4,1,4,
4,1,4,8,
4,1,8,
4,10,1,8,
4,10,8,
4,10,
4,10,1,
4,1,
4,1,8,
4,10,1,8,
4,10,8,
4,10,
4,10,1,
4,1,
4,1,6,
4,6,
3,6,6,
3,11,6,
3,6,6,
# bar 18
3,11,6,
3,11,4,6,
3,11,4,
3,6,4,
3,6,3,4,
3,6,3,
3,11,3,
3,11,1,3,
3,11,1,
3,6,1,
3,6,11,1,
3,6,11,
3,11,11,
3,11,
3,11,6,
8,11,6,
8,4,6,
8,4,4,6,
8,4,4,
8,11,4,
# bar 19
8,11,
8,4,
8,4,11,4,
6,11,11,4,
6,3,11,4,
6,3,11,3,4,
6,3,11,3,
6,11,11,3,
6,11,11,
6,3,11,
6,3,
6,3,11,3,
4,8,11,3,
4,11,11,3,
4,11,11,1,3,
4,11,11,1,
4,8,11,1,
# bar 20
4,8,11,
4,11,11,
4,11,
4,11,11,1,
5,8,11,1,
5,11,11,1,
5,11,11,1,2,
5,11,11,2,
5,8,11,2,
5,8,11,
5,11,11,
5,11,
5,11,10,1,
6,10,10,1,
6,1,10,1,
6,1,1,
6,10,1,
