# Supplementary material for: Fingerprints, barcode sequences and quasi-phylogenies–Tools for analysing polyphonic music
Source: PLoS One. 2023 Mar 2;18(3):e0280478. doi: 10.1371/journal.pone.0280478 (PMC9980773; doi:10.1371/journal.pone.0280478)
Supplement: S6 Fig — (ZIP) [file pone.0280478.s006.zip › S6_Rameau-intermediate-files/schubert_1828.pcs]

* File : .\data\schubert_1828.pcs Time : Mon Dec 26 13:46:43 2022
* File : .\data\schubert_1828.vps Time : Mon Dec 26 13:46:43 2022
* File : .\data\schubert_1828.rdl Time : Mon Dec 26 13:46:43 2022
* File : .\data\schubert_1828.mid Time : Sun Dec 18 16:42:15 2022
# bar 2
1-1
2-5
3-11
3-11
# bar 4
3-11
4-27
4-28
4-28
# bar 6
5-31
4-28
5-31
3-11
3-11
3-11
# bar 7
4-26
4-26
3-11
# bar 8
3-11
3-11
2-4
2-4
1-1
1-1
1-1
2-2
3-7
4-27
3-11
2-3
# bar 9
1-1
1-1
2-2
3-7
4-27
4-26
3-11
3-11
3-11
2-4
1-1
1-1
2-3
1-1
2-5
1-1
1-1
2-4
2-4
3-11
2-5
2-5
3-4
3-11
# bar 10
2-4
2-4
1-1
1-1
2-5
2-5
3-11
3-11
3-11
2-4
1-1
1-1
3-10
4-28
5-31
# bar 11
5-26
3-12
3-11
2-5
2-5
1-1
1-1
2-3
2-3
3-11
3-11
3-11
# bar 12
2-4
1-1
1-1
2-4
3-11
3-11
# bar 14
3-10
4-28
4-28
4-28
# bar 15
4-28
# bar 16
5-31
4-28
4-18
3-11
3-11
3-11
# bar 17
4-20
3-11
4-20
# bar 18
3-11
3-11
3-11
3-11
2-5
2-3
1-1
1-1
2-5
3-7
3-8
4-27
3-10
# bar 19
2-3
1-1
1-1
2-2
3-8
4-27
3-11
3-9
3-11
3-11
2-4
1-1
1-1
2-5
1-1
2-3
1-1
2-4
3-6
2-2
3-7
2-5
3-9
4-22
# bar 20
3-11
2-4
1-1
1-1
1-1
3-8
4-29
4-29
4-27
3-7
2-5
1-1
1-1
3-8
4-24
5-30
