# Supplementary material for: Fingerprints, barcode sequences and quasi-phylogenies–Tools for analysing polyphonic music
Source: PLoS One. 2023 Mar 2;18(3):e0280478. doi: 10.1371/journal.pone.0280478 (PMC9980773; doi:10.1371/journal.pone.0280478)
Supplement: S6 Fig — (ZIP) [file pone.0280478.s006.zip › S6_Rameau-intermediate-files/schubert_1828.rdl]

* File : .\data\schubert_1828.rdl Time : Mon Dec 26 13:46:43 2022
* File : .\data\schubert_1828.mid Time : Sun Dec 18 16:42:15 2022
# bar 1
# bar 2
     6477  +73 ..  ..  ..  ..  ..  ..  ..  ..  ..  ..  ..  ..  ..  ..  .. 
     6605  ..  +68 ..  ..  ..  ..  ..  ..  ..  ..  ..  ..  ..  ..  ..  .. 
     6741  ..  ..  +65 ..  ..  ..  ..  ..  ..  ..  ..  ..  ..  ..  ..  .. 
     6861  ..  ..  ..  +61 ..  ..  ..  ..  ..  ..  ..  ..  ..  ..  ..  .. 
# bar 3
# bar 4
    14157  -73 ..  ..  ..  ..  ..  ..  ..  ..  ..  ..  ..  ..  ..  ..  .. 
    14157  +73 ..  ..  ..  ..  ..  ..  ..  ..  ..  ..  ..  ..  ..  ..  .. 
    14285  ..  -68 ..  ..  ..  ..  ..  ..  ..  ..  ..  ..  ..  ..  ..  .. 
    14285  ..  +67 ..  ..  ..  ..  ..  ..  ..  ..  ..  ..  ..  ..  ..  .. 
    14285  ..  +70 ..  ..  ..  ..  ..  ..  ..  ..  ..  ..  ..  ..  ..  .. 
    14421  ..  ..  -65 ..  ..  ..  ..  ..  ..  ..  ..  ..  ..  ..  ..  .. 
    14421  ..  ..  +64 ..  ..  ..  ..  ..  ..  ..  ..  ..  ..  ..  ..  .. 
    14541  ..  ..  ..  -61 ..  ..  ..  ..  ..  ..  ..  ..  ..  ..  ..  .. 
    14541  ..  ..  ..  +61 ..  ..  ..  ..  ..  ..  ..  ..  ..  ..  ..  .. 
# bar 5
# bar 6
    19917  -73 ..  ..  ..  ..  ..  ..  ..  ..  ..  ..  ..  ..  ..  ..  .. 
    19917  +75 ..  ..  ..  ..  ..  ..  ..  ..  ..  ..  ..  ..  ..  ..  .. 
    20877  -75 ..  ..  ..  ..  ..  ..  ..  ..  ..  ..  ..  ..  ..  ..  .. 
    20877  +76 ..  ..  ..  ..  ..  ..  ..  ..  ..  ..  ..  ..  ..  ..  .. 
    21837  -76 ..  ..  ..  ..  ..  ..  ..  ..  ..  ..  ..  ..  ..  ..  .. 
    21837  +68 ..  ..  ..  ..  ..  ..  ..  ..  ..  ..  ..  ..  ..  ..  .. 
    21965  ..  -67 ..  ..  ..  ..  ..  ..  ..  ..  ..  ..  ..  ..  ..  .. 
    21965  ..  -70 ..  ..  ..  ..  ..  ..  ..  ..  ..  ..  ..  ..  ..  .. 
    21965  ..  +68 ..  ..  ..  ..  ..  ..  ..  ..  ..  ..  ..  ..  ..  .. 
    22101  ..  ..  -64 ..  ..  ..  ..  ..  ..  ..  ..  ..  ..  ..  ..  .. 
    22101  ..  ..  +65 ..  ..  ..  ..  ..  ..  ..  ..  ..  ..  ..  ..  .. 
    22221  ..  ..  ..  -61 ..  ..  ..  ..  ..  ..  ..  ..  ..  ..  ..  .. 
    22221  ..  ..  ..  +61 ..  ..  ..  ..  ..  ..  ..  ..  ..  ..  ..  .. 
# bar 7
    25197  -68 ..  ..  ..  ..  ..  ..  ..  ..  ..  ..  ..  ..  ..  ..  .. 
    25197  +70 ..  ..  ..  ..  ..  ..  ..  ..  ..  ..  ..  ..  ..  ..  .. 
    25677  -70 ..  ..  ..  ..  ..  ..  ..  ..  ..  ..  ..  ..  ..  ..  .. 
    25677  +70 ..  ..  ..  ..  ..  ..  ..  ..  ..  ..  ..  ..  ..  ..  .. 
    26637  -70 ..  ..  ..  ..  ..  ..  ..  ..  ..  ..  ..  ..  ..  ..  .. 
    26637  +68 ..  ..  ..  ..  ..  ..  ..  ..  ..  ..  ..  ..  ..  ..  .. 
# bar 8
    28077  -68 ..  ..  ..  ..  ..  ..  ..  ..  ..  ..  ..  ..  ..  ..  .. 
    28077  +73 ..  ..  ..  ..  ..  ..  ..  ..  ..  ..  ..  ..  ..  ..  .. 
    28557  -73 ..  ..  ..  ..  ..  ..  ..  ..  ..  ..  ..  ..  ..  ..  .. 
    28557  +77 ..  ..  ..  ..  ..  ..  ..  ..  ..  ..  ..  ..  ..  ..  .. 
    28685  ..  -68 ..  ..  ..  ..  ..  ..  ..  ..  ..  ..  ..  ..  ..  .. 
    28821  ..  ..  -65 ..  ..  ..  ..  ..  ..  ..  ..  ..  ..  ..  ..  .. 
    28941  ..  ..  ..  -61 ..  ..  ..  ..  ..  ..  ..  ..  ..  ..  ..  .. 
    29037  -77 ..  ..  ..  ..  ..  ..  ..  ..  ..  ..  ..  ..  ..  ..  .. 
    29037  +80 ..  ..  ..  ..  ..  ..  ..  ..  ..  ..  ..  ..  ..  ..  .. 
    29517  -80 ..  ..  ..  ..  ..  ..  ..  ..  ..  ..  ..  ..  ..  ..  .. 
    29517  +78 ..  ..  ..  ..  ..  ..  ..  ..  ..  ..  ..  ..  ..  ..  .. 
    29645  ..  +68 ..  ..  ..  ..  ..  ..  ..  ..  ..  ..  ..  ..  ..  .. 
    29781  ..  ..  +63 ..  ..  ..  ..  ..  ..  ..  ..  ..  ..  ..  ..  .. 
    29901  ..  ..  ..  +60 ..  ..  ..  ..  ..  ..  ..  ..  ..  ..  ..  .. 
    30477  -78 ..  ..  ..  ..  ..  ..  ..  ..  ..  ..  ..  ..  ..  ..  .. 
    30605  ..  -68 ..  ..  ..  ..  ..  ..  ..  ..  ..  ..  ..  ..  ..  .. 
# bar 9
    30741  ..  ..  -63 ..  ..  ..  ..  ..  ..  ..  ..  ..  ..  ..  ..  .. 
    30861  ..  ..  ..  -60 ..  ..  ..  ..  ..  ..  ..  ..  ..  ..  ..  .. 
    30957  +78 ..  ..  ..  ..  ..  ..  ..  ..  ..  ..  ..  ..  ..  ..  .. 
    31085  ..  +68 ..  ..  ..  ..  ..  ..  ..  ..  ..  ..  ..  ..  ..  .. 
    31221  ..  ..  +63 ..  ..  ..  ..  ..  ..  ..  ..  ..  ..  ..  ..  .. 
    31341  ..  ..  ..  +60 ..  ..  ..  ..  ..  ..  ..  ..  ..  ..  ..  .. 
    31437  -78 ..  ..  ..  ..  ..  ..  ..  ..  ..  ..  ..  ..  ..  ..  .. 
    31437  +77 ..  ..  ..  ..  ..  ..  ..  ..  ..  ..  ..  ..  ..  ..  .. 
    31701  ..  ..  -63 ..  ..  ..  ..  ..  ..  ..  ..  ..  ..  ..  ..  .. 
    31701  ..  ..  +65 ..  ..  ..  ..  ..  ..  ..  ..  ..  ..  ..  ..  .. 
    31821  ..  ..  ..  -60 ..  ..  ..  ..  ..  ..  ..  ..  ..  ..  ..  .. 
    31821  ..  ..  ..  +61 ..  ..  ..  ..  ..  ..  ..  ..  ..  ..  ..  .. 
    32397  -77 ..  ..  ..  ..  ..  ..  ..  ..  ..  ..  ..  ..  ..  ..  .. 
    32525  ..  -68 ..  ..  ..  ..  ..  ..  ..  ..  ..  ..  ..  ..  ..  .. 
    32661  ..  ..  -65 ..  ..  ..  ..  ..  ..  ..  ..  ..  ..  ..  ..  .. 
    32781  ..  ..  ..  -61 ..  ..  ..  ..  ..  ..  ..  ..  ..  ..  ..  .. 
    32877  +77 ..  ..  ..  ..  ..  ..  ..  ..  ..  ..  ..  ..  ..  ..  .. 
    33005  ..  +68 ..  ..  ..  ..  ..  ..  ..  ..  ..  ..  ..  ..  ..  .. 
    33117  -77 ..  ..  ..  ..  ..  ..  ..  ..  ..  ..  ..  ..  ..  ..  .. 
    33141  ..  ..  +61 ..  ..  ..  ..  ..  ..  ..  ..  ..  ..  ..  ..  .. 
    33245  ..  -68 ..  ..  ..  ..  ..  ..  ..  ..  ..  ..  ..  ..  ..  .. 
    33261  ..  ..  ..  +61 ..  ..  ..  ..  ..  ..  ..  ..  ..  ..  ..  .. 
    33357  +77 ..  ..  ..  ..  ..  ..  ..  ..  ..  ..  ..  ..  ..  ..  .. 
    33381  ..  ..  -61 ..  ..  ..  ..  ..  ..  ..  ..  ..  ..  ..  ..  .. 
    33485  ..  +70 ..  ..  ..  ..  ..  ..  ..  ..  ..  ..  ..  ..  ..  .. 
    33501  ..  ..  ..  -61 ..  ..  ..  ..  ..  ..  ..  ..  ..  ..  ..  .. 
    33621  ..  ..  +58 ..  ..  ..  ..  ..  ..  ..  ..  ..  ..  ..  ..  .. 
    33741  ..  ..  ..  +54 ..  ..  ..  ..  ..  ..  ..  ..  ..  ..  ..  .. 
    34317  -77 ..  ..  ..  ..  ..  ..  ..  ..  ..  ..  ..  ..  ..  ..  .. 
    34317  +75 ..  ..  ..  ..  ..  ..  ..  ..  ..  ..  ..  ..  ..  ..  .. 
# bar 10
    34797  -75 ..  ..  ..  ..  ..  ..  ..  ..  ..  ..  ..  ..  ..  ..  .. 
    34925  ..  -70 ..  ..  ..  ..  ..  ..  ..  ..  ..  ..  ..  ..  ..  .. 
    35061  ..  ..  -58 ..  ..  ..  ..  ..  ..  ..  ..  ..  ..  ..  ..  .. 
    35181  ..  ..  ..  -54 ..  ..  ..  ..  ..  ..  ..  ..  ..  ..  ..  .. 
    35277  +75 ..  ..  ..  ..  ..  ..  ..  ..  ..  ..  ..  ..  ..  ..  .. 
    35405  ..  +70 ..  ..  ..  ..  ..  ..  ..  ..  ..  ..  ..  ..  ..  .. 
    35541  ..  ..  +63 ..  ..  ..  ..  ..  ..  ..  ..  ..  ..  ..  ..  .. 
    35661  ..  ..  ..  +55 ..  ..  ..  ..  ..  ..  ..  ..  ..  ..  ..  .. 
    36237  -75 ..  ..  ..  ..  ..  ..  ..  ..  ..  ..  ..  ..  ..  ..  .. 
    36237  +70 ..  ..  ..  ..  ..  ..  ..  ..  ..  ..  ..  ..  ..  ..  .. 
    36717  -70 ..  ..  ..  ..  ..  ..  ..  ..  ..  ..  ..  ..  ..  ..  .. 
    36845  ..  -70 ..  ..  ..  ..  ..  ..  ..  ..  ..  ..  ..  ..  ..  .. 
    36981  ..  ..  -63 ..  ..  ..  ..  ..  ..  ..  ..  ..  ..  ..  ..  .. 
    37101  ..  ..  ..  -55 ..  ..  ..  ..  ..  ..  ..  ..  ..  ..  ..  .. 
    37197  +73 ..  ..  ..  ..  ..  ..  ..  ..  ..  ..  ..  ..  ..  ..  .. 
    37325  ..  +67 ..  ..  ..  ..  ..  ..  ..  ..  ..  ..  ..  ..  ..  .. 
    37325  ..  +70 ..  ..  ..  ..  ..  ..  ..  ..  ..  ..  ..  ..  ..  .. 
    37461  ..  ..  +64 ..  ..  ..  ..  ..  ..  ..  ..  ..  ..  ..  ..  .. 
    37581  ..  ..  ..  +56 ..  ..  ..  ..  ..  ..  ..  ..  ..  ..  ..  .. 
# bar 11
    39117  -73 ..  ..  ..  ..  ..  ..  ..  ..  ..  ..  ..  ..  ..  ..  .. 
    39117  +72 ..  ..  ..  ..  ..  ..  ..  ..  ..  ..  ..  ..  ..  ..  .. 
    39245  ..  -67 ..  ..  ..  ..  ..  ..  ..  ..  ..  ..  ..  ..  ..  .. 
    39245  ..  -70 ..  ..  ..  ..  ..  ..  ..  ..  ..  ..  ..  ..  ..  .. 
    39245  ..  +68 ..  ..  ..  ..  ..  ..  ..  ..  ..  ..  ..  ..  ..  .. 
    39381  ..  ..  -64 ..  ..  ..  ..  ..  ..  ..  ..  ..  ..  ..  ..  .. 
    39381  ..  ..  +63 ..  ..  ..  ..  ..  ..  ..  ..  ..  ..  ..  ..  .. 
    40077  -72 ..  ..  ..  ..  ..  ..  ..  ..  ..  ..  ..  ..  ..  ..  .. 
    40205  ..  -68 ..  ..  ..  ..  ..  ..  ..  ..  ..  ..  ..  ..  ..  .. 
    40341  ..  ..  -63 ..  ..  ..  ..  ..  ..  ..  ..  ..  ..  ..  ..  .. 
    40461  ..  ..  ..  -56 ..  ..  ..  ..  ..  ..  ..  ..  ..  ..  ..  .. 
    40797  +87 ..  ..  ..  ..  ..  ..  ..  ..  ..  ..  ..  ..  ..  ..  .. 
    40925  ..  +84 ..  ..  ..  ..  ..  ..  ..  ..  ..  ..  ..  ..  ..  .. 
    41037  -87 ..  ..  ..  ..  ..  ..  ..  ..  ..  ..  ..  ..  ..  ..  .. 
    41037  +87 ..  ..  ..  ..  ..  ..  ..  ..  ..  ..  ..  ..  ..  ..  .. 
    41061  ..  ..  +80 ..  ..  ..  ..  ..  ..  ..  ..  ..  ..  ..  ..  .. 
    41165  ..  -84 ..  ..  ..  ..  ..  ..  ..  ..  ..  ..  ..  ..  ..  .. 
    41165  ..  +84 ..  ..  ..  ..  ..  ..  ..  ..  ..  ..  ..  ..  ..  .. 
    41301  ..  ..  -80 ..  ..  ..  ..  ..  ..  ..  ..  ..  ..  ..  ..  .. 
    41301  ..  ..  +80 ..  ..  ..  ..  ..  ..  ..  ..  ..  ..  ..  ..  .. 
# bar 12
    43917  -87 ..  ..  ..  ..  ..  ..  ..  ..  ..  ..  ..  ..  ..  ..  .. 
    44045  ..  -84 ..  ..  ..  ..  ..  ..  ..  ..  ..  ..  ..  ..  ..  .. 
    44181  ..  ..  -80 ..  ..  ..  ..  ..  ..  ..  ..  ..  ..  ..  ..  .. 
    45005  ..  +58 ..  ..  ..  ..  ..  ..  ..  ..  ..  ..  ..  ..  ..  .. 
    45141  ..  ..  +54 ..  ..  ..  ..  ..  ..  ..  ..  ..  ..  ..  ..  .. 
    45261  ..  ..  ..  +63 ..  ..  ..  ..  ..  ..  ..  ..  ..  ..  ..  .. 
    45389  ..  ..  ..  ..  +51 ..  ..  ..  ..  ..  ..  ..  ..  ..  ..  .. 
# bar 13
# bar 14
    52685  ..  -58 ..  ..  ..  ..  ..  ..  ..  ..  ..  ..  ..  ..  ..  .. 
    52685  ..  +60 ..  ..  ..  ..  ..  ..  ..  ..  ..  ..  ..  ..  ..  .. 
    52821  ..  ..  -54 ..  ..  ..  ..  ..  ..  ..  ..  ..  ..  ..  ..  .. 
    52821  ..  ..  +54 ..  ..  ..  ..  ..  ..  ..  ..  ..  ..  ..  ..  .. 
    52821  ..  ..  +57 ..  ..  ..  ..  ..  ..  ..  ..  ..  ..  ..  ..  .. 
    52941  ..  ..  ..  -63 ..  ..  ..  ..  ..  ..  ..  ..  ..  ..  ..  .. 
    52941  ..  ..  ..  +63 ..  ..  ..  ..  ..  ..  ..  ..  ..  ..  ..  .. 
    53069  ..  ..  ..  ..  -51 ..  ..  ..  ..  ..  ..  ..  ..  ..  ..  .. 
    53069  ..  ..  ..  ..  +51 ..  ..  ..  ..  ..  ..  ..  ..  ..  ..  .. 
# bar 15
    56661  ..  ..  -54 ..  ..  ..  ..  ..  ..  ..  ..  ..  ..  ..  ..  .. 
    56661  ..  ..  +54 ..  ..  ..  ..  ..  ..  ..  ..  ..  ..  ..  ..  .. 
# bar 16
    58701  ..  ..  ..  -63 ..  ..  ..  ..  ..  ..  ..  ..  ..  ..  ..  .. 
    58701  ..  ..  ..  +65 ..  ..  ..  ..  ..  ..  ..  ..  ..  ..  ..  .. 
    59661  ..  ..  ..  -65 ..  ..  ..  ..  ..  ..  ..  ..  ..  ..  ..  .. 
    59661  ..  ..  ..  +66 ..  ..  ..  ..  ..  ..  ..  ..  ..  ..  ..  .. 
    60365  ..  -60 ..  ..  ..  ..  ..  ..  ..  ..  ..  ..  ..  ..  ..  .. 
    60365  ..  +58 ..  ..  ..  ..  ..  ..  ..  ..  ..  ..  ..  ..  ..  .. 
    60501  ..  ..  -57 ..  ..  ..  ..  ..  ..  ..  ..  ..  ..  ..  ..  .. 
    60501  ..  ..  -54 ..  ..  ..  ..  ..  ..  ..  ..  ..  ..  ..  ..  .. 
    60501  ..  ..  +54 ..  ..  ..  ..  ..  ..  ..  ..  ..  ..  ..  ..  .. 
    60501  ..  ..  +58 ..  ..  ..  ..  ..  ..  ..  ..  ..  ..  ..  ..  .. 
    60621  ..  ..  ..  -66 ..  ..  ..  ..  ..  ..  ..  ..  ..  ..  ..  .. 
    60621  ..  ..  ..  +70 ..  ..  ..  ..  ..  ..  ..  ..  ..  ..  ..  .. 
    60749  ..  ..  ..  ..  -51 ..  ..  ..  ..  ..  ..  ..  ..  ..  ..  .. 
    60749  ..  ..  ..  ..  +51 ..  ..  ..  ..  ..  ..  ..  ..  ..  ..  .. 
# bar 17
    63981  ..  ..  ..  -70 ..  ..  ..  ..  ..  ..  ..  ..  ..  ..  ..  .. 
    63981  ..  ..  ..  +71 ..  ..  ..  ..  ..  ..  ..  ..  ..  ..  ..  .. 
    64221  ..  ..  ..  -71 ..  ..  ..  ..  ..  ..  ..  ..  ..  ..  ..  .. 
    64461  ..  ..  ..  +71 ..  ..  ..  ..  ..  ..  ..  ..  ..  ..  ..  .. 
# bar 18
    65421  ..  ..  ..  -71 ..  ..  ..  ..  ..  ..  ..  ..  ..  ..  ..  .. 
    65421  ..  ..  ..  +70 ..  ..  ..  ..  ..  ..  ..  ..  ..  ..  ..  .. 
    66381  ..  ..  ..  -70 ..  ..  ..  ..  ..  ..  ..  ..  ..  ..  ..  .. 
    66861  ..  ..  ..  +70 ..  ..  ..  ..  ..  ..  ..  ..  ..  ..  ..  .. 
    67085  ..  -58 ..  ..  ..  ..  ..  ..  ..  ..  ..  ..  ..  ..  ..  .. 
    67221  ..  ..  -54 ..  ..  ..  ..  ..  ..  ..  ..  ..  ..  ..  ..  .. 
    67221  ..  ..  -58 ..  ..  ..  ..  ..  ..  ..  ..  ..  ..  ..  ..  .. 
    67341  ..  ..  ..  -70 ..  ..  ..  ..  ..  ..  ..  ..  ..  ..  ..  .. 
    67341  ..  ..  ..  +66 ..  ..  ..  ..  ..  ..  ..  ..  ..  ..  ..  .. 
    67469  ..  ..  ..  ..  -51 ..  ..  ..  ..  ..  ..  ..  ..  ..  ..  .. 
    67821  ..  ..  ..  -66 ..  ..  ..  ..  ..  ..  ..  ..  ..  ..  ..  .. 
    67821  ..  ..  ..  +63 ..  ..  ..  ..  ..  ..  ..  ..  ..  ..  ..  .. 
    68045  ..  +56 ..  ..  ..  ..  ..  ..  ..  ..  ..  ..  ..  ..  ..  .. 
    68181  ..  ..  +54 ..  ..  ..  ..  ..  ..  ..  ..  ..  ..  ..  ..  .. 
    68301  ..  ..  ..  -63 ..  ..  ..  ..  ..  ..  ..  ..  ..  ..  ..  .. 
    68301  ..  ..  ..  +60 ..  ..  ..  ..  ..  ..  ..  ..  ..  ..  ..  .. 
    68429  ..  ..  ..  ..  +51 ..  ..  ..  ..  ..  ..  ..  ..  ..  ..  .. 
    69005  ..  -56 ..  ..  ..  ..  ..  ..  ..  ..  ..  ..  ..  ..  ..  .. 
# bar 19
    69141  ..  ..  -54 ..  ..  ..  ..  ..  ..  ..  ..  ..  ..  ..  ..  .. 
    69261  ..  ..  ..  -60 ..  ..  ..  ..  ..  ..  ..  ..  ..  ..  ..  .. 
    69389  ..  ..  ..  ..  -51 ..  ..  ..  ..  ..  ..  ..  ..  ..  ..  .. 
    69485  ..  +56 ..  ..  ..  ..  ..  ..  ..  ..  ..  ..  ..  ..  ..  .. 
    69621  ..  ..  +54 ..  ..  ..  ..  ..  ..  ..  ..  ..  ..  ..  ..  .. 
    69741  ..  ..  ..  +60 ..  ..  ..  ..  ..  ..  ..  ..  ..  ..  ..  .. 
    69869  ..  ..  ..  ..  +51 ..  ..  ..  ..  ..  ..  ..  ..  ..  ..  .. 
    70101  ..  ..  -54 ..  ..  ..  ..  ..  ..  ..  ..  ..  ..  ..  ..  .. 
    70101  ..  ..  +56 ..  ..  ..  ..  ..  ..  ..  ..  ..  ..  ..  ..  .. 
    70221  ..  ..  ..  -60 ..  ..  ..  ..  ..  ..  ..  ..  ..  ..  ..  .. 
    70221  ..  ..  ..  +61 ..  ..  ..  ..  ..  ..  ..  ..  ..  ..  ..  .. 
    70349  ..  ..  ..  ..  -51 ..  ..  ..  ..  ..  ..  ..  ..  ..  ..  .. 
    70349  ..  ..  ..  ..  +53 ..  ..  ..  ..  ..  ..  ..  ..  ..  ..  .. 
    70925  ..  -56 ..  ..  ..  ..  ..  ..  ..  ..  ..  ..  ..  ..  ..  .. 
    71061  ..  ..  -56 ..  ..  ..  ..  ..  ..  ..  ..  ..  ..  ..  ..  .. 
    71181  ..  ..  ..  -61 ..  ..  ..  ..  ..  ..  ..  ..  ..  ..  ..  .. 
    71309  ..  ..  ..  ..  -53 ..  ..  ..  ..  ..  ..  ..  ..  ..  ..  .. 
    71405  ..  +61 ..  ..  ..  ..  ..  ..  ..  ..  ..  ..  ..  ..  ..  .. 
    71541  ..  ..  +56 ..  ..  ..  ..  ..  ..  ..  ..  ..  ..  ..  ..  .. 
    71645  ..  -61 ..  ..  ..  ..  ..  ..  ..  ..  ..  ..  ..  ..  ..  .. 
    71661  ..  ..  ..  +65 ..  ..  ..  ..  ..  ..  ..  ..  ..  ..  ..  .. 
    71781  ..  ..  -56 ..  ..  ..  ..  ..  ..  ..  ..  ..  ..  ..  ..  .. 
    71789  ..  ..  ..  ..  +49 ..  ..  ..  ..  ..  ..  ..  ..  ..  ..  .. 
    71885  ..  +63 ..  ..  ..  ..  ..  ..  ..  ..  ..  ..  ..  ..  ..  .. 
    71901  ..  ..  ..  -65 ..  ..  ..  ..  ..  ..  ..  ..  ..  ..  ..  .. 
    72021  ..  ..  +58 ..  ..  ..  ..  ..  ..  ..  ..  ..  ..  ..  ..  .. 
    72029  ..  ..  ..  ..  -49 ..  ..  ..  ..  ..  ..  ..  ..  ..  ..  .. 
    72141  ..  ..  ..  +68 ..  ..  ..  ..  ..  ..  ..  ..  ..  ..  ..  .. 
    72269  ..  ..  ..  ..  +42 ..  ..  ..  ..  ..  ..  ..  ..  ..  ..  .. 
# bar 20
    73101  ..  ..  ..  -68 ..  ..  ..  ..  ..  ..  ..  ..  ..  ..  ..  .. 
    73101  ..  ..  ..  +66 ..  ..  ..  ..  ..  ..  ..  ..  ..  ..  ..  .. 
    73325  ..  -63 ..  ..  ..  ..  ..  ..  ..  ..  ..  ..  ..  ..  ..  .. 
    73461  ..  ..  -58 ..  ..  ..  ..  ..  ..  ..  ..  ..  ..  ..  ..  .. 
    73581  ..  ..  ..  -66 ..  ..  ..  ..  ..  ..  ..  ..  ..  ..  ..  .. 
    73709  ..  ..  ..  ..  -42 ..  ..  ..  ..  ..  ..  ..  ..  ..  ..  .. 
    73805  ..  +60 ..  ..  ..  ..  ..  ..  ..  ..  ..  ..  ..  ..  ..  .. 
    73941  ..  ..  +54 ..  ..  ..  ..  ..  ..  ..  ..  ..  ..  ..  ..  .. 
    73941  ..  ..  +56 ..  ..  ..  ..  ..  ..  ..  ..  ..  ..  ..  ..  .. 
    74061  ..  ..  ..  +65 ..  ..  ..  ..  ..  ..  ..  ..  ..  ..  ..  .. 
    74189  ..  ..  ..  ..  +44 ..  ..  ..  ..  ..  ..  ..  ..  ..  ..  .. 
    75021  ..  ..  ..  -65 ..  ..  ..  ..  ..  ..  ..  ..  ..  ..  ..  .. 
    75021  ..  ..  ..  +63 ..  ..  ..  ..  ..  ..  ..  ..  ..  ..  ..  .. 
    75245  ..  -60 ..  ..  ..  ..  ..  ..  ..  ..  ..  ..  ..  ..  ..  .. 
    75381  ..  ..  -54 ..  ..  ..  ..  ..  ..  ..  ..  ..  ..  ..  ..  .. 
    75381  ..  ..  -56 ..  ..  ..  ..  ..  ..  ..  ..  ..  ..  ..  ..  .. 
    75501  ..  ..  ..  -63 ..  ..  ..  ..  ..  ..  ..  ..  ..  ..  ..  .. 
    75629  ..  ..  ..  ..  -44 ..  ..  ..  ..  ..  ..  ..  ..  ..  ..  .. 
    75725  ..  +60 ..  ..  ..  ..  ..  ..  ..  ..  ..  ..  ..  ..  ..  .. 
    75861  ..  ..  +54 ..  ..  ..  ..  ..  ..  ..  ..  ..  ..  ..  ..  .. 
    75861  ..  ..  +56 ..  ..  ..  ..  ..  ..  ..  ..  ..  ..  ..  ..  .. 
    75981  ..  ..  ..  +64 ..  ..  ..  ..  ..  ..  ..  ..  ..  ..  ..  .. 
    76109  ..  ..  ..  ..  +49 ..  ..  ..  ..  ..  ..  ..  ..  ..  ..  .. 
# bar 21
