# Supplementary material for: Fingerprints, barcode sequences and quasi-phylogenies–Tools for analysing polyphonic music
Source: PLoS One. 2023 Mar 2;18(3):e0280478. doi: 10.1371/journal.pone.0280478 (PMC9980773; doi:10.1371/journal.pone.0280478)
Supplement: S6 Fig — (ZIP) [file pone.0280478.s006.zip › S6_Rameau-intermediate-files/schubert_1828.vps]

* File : .\data\schubert_1828.vps Time : Mon Dec 26 13:46:43 2022
* File : .\data\schubert_1828.rdl Time : Mon Dec 26 13:46:43 2022
* File : .\data\schubert_1828.mid Time : Sun Dec 18 16:42:15 2022
# bar 2
1,
8,1,
5,8,1,
1,5,8,1,
# bar 4
1,5,8,1,
1,5,7,10,1,
1,4,7,10,1,
1,4,7,10,1,
# bar 6
1,4,7,10,3,
1,4,7,10,4,
1,4,7,8,10,
1,4,8,
1,5,8,
1,5,8,
# bar 7
1,5,8,10,
1,5,8,10,
1,5,8,
# bar 8
1,5,8,1,
1,5,8,5,
1,5,5,
1,5,
5,
8,
6,
8,6,
3,8,6,
0,3,8,6,
0,3,8,
0,3,
# bar 9
0,
6,
8,6,
3,8,6,
0,3,8,6,
0,3,8,5,
0,5,8,5,
1,5,8,5,
1,5,8,
1,5,
1,
5,
8,5,
8,
1,8,
1,
1,
1,5,
1,5,
1,10,5,
10,5,
10,10,5,
6,10,10,5,
6,10,10,3,
# bar 10
6,10,10,
6,10,
6,
3,
10,3,
3,10,3,
7,3,10,3,
7,3,10,
7,3,10,
7,3,
7,
1,
7,10,1,
4,7,10,1,
8,4,7,10,1,
# bar 11
8,4,7,10,0,
8,4,8,0,
8,3,8,0,
8,3,8,
8,3,
8,
3,
0,3,
0,3,
8,0,3,
8,0,3,
8,0,3,
# bar 12
8,0,
8,
10,
6,10,
6,10,3,
3,6,10,3,
# bar 14
3,6,0,3,
3,6,9,0,3,
3,6,9,0,3,
3,6,9,0,3,
# bar 15
3,6,9,0,3,
# bar 16
3,6,9,0,5,
3,6,9,0,6,
3,6,9,10,6,
3,6,10,6,
3,6,10,10,
3,6,10,10,
# bar 17
3,6,10,11,
3,6,10,
3,6,10,11,
# bar 18
3,6,10,10,
3,6,10,
3,6,10,10,
3,6,10,10,
3,10,
3,6,
6,
3,
8,3,
6,8,3,
6,8,0,
3,6,8,0,
3,6,0,
# bar 19
3,0,
3,
8,
6,8,
6,8,0,
3,6,8,0,
3,8,0,
3,8,1,
5,8,1,
5,8,1,
5,1,
5,
1,
8,1,
8,
8,5,
5,
1,5,
1,3,5,
1,3,
1,10,3,
10,3,
10,3,8,
6,10,3,8,
# bar 20
6,10,3,6,
6,10,6,
6,6,
6,
0,
6,8,0,
6,8,0,5,
8,6,8,0,5,
8,6,8,0,3,
8,6,8,3,
8,3,
8,
0,
6,8,0,
6,8,0,4,
1,6,8,0,4,
