# Supplementary material for: Fingerprints, barcode sequences and quasi-phylogenies–Tools for analysing polyphonic music
Source: PLoS One. 2023 Mar 2;18(3):e0280478. doi: 10.1371/journal.pone.0280478 (PMC9980773; doi:10.1371/journal.pone.0280478)
Supplement: S6 Fig — (ZIP) [file pone.0280478.s006.zip › S6_Rameau-intermediate-files/schuetz_1629.vps]

* File : .\data\schuetz_1629.vps Time : Mon Dec 26 13:26:05 2022
* File : .\data\schuetz_1629.rdl Time : Mon Dec 26 13:26:05 2022
* File : .\data\schuetz_1629.mid Time : Sat Dec 25 14:13:28 2021
# bar 2
8,
8,3,
# bar 3
8,3,
8,0,
8,8,
8,8,3,
8,8,3,
8,3,
8,0,
8,0,
# bar 4
8,0,
8,8,
8,8,
8,8,
3,8,8,
3,8,
3,
8,3,
8,
8,0,
8,0,
8,0,
8,8,0,
8,8,1,
8,10,1,
8,10,3,
# bar 5
8,0,3,
8,0,
8,8,0,
8,8,
1,8,
1,5,8,
1,5,7,
1,3,7,
1,3,8,
10,3,8,
10,5,8,
10,5,10,
10,7,10,
10,7,0,
8,10,7,0,
8,7,0,
8,8,0,
8,10,8,0,
8,10,8,0,
8,0,8,0,
# bar 6
8,0,8,0,
8,8,0,
8,8,
1,8,8,
1,8,
1,
1,3,
1,5,
1,
1,0,
1,8,0,
8,0,
8,8,0,
8,8,1,
8,10,1,
8,10,3,
8,10,3,
# bar 7
8,0,3,
8,0,
8,8,0,
8,8,
8,1,8,
1,8,
1,5,8,
1,5,7,
1,3,7,
1,3,8,
10,1,3,8,
10,3,8,
10,5,8,
10,5,10,
10,7,10,
10,7,0,
8,10,7,0,
8,7,0,
8,8,0,
8,8,0,
5,8,8,0,
# bar 8
5,8,0,
5,8,0,
5,8,5,
1,5,8,5,
1,8,5,
1,5,5,
1,5,1,
10,1,5,1,
10,5,1,
10,7,1,
10,7,0,
10,0,7,0,
0,7,0,
0,4,0,
0,4,8,
# bar 9
0,5,8,
0,5,7,
0,4,7,
0,4,5,
5,0,4,5,
5,4,5,
5,5,
# bar 10
5,5,9,
5,9,0,
5,10,0,
5,10,
5,10,0,
5,9,0,
5,9,
5,5,9,
5,5,
5,0,5,
5,0,5,9,
5,0,3,9,
5,0,3,7,
5,0,5,7,
5,9,5,7,
# bar 11
5,9,5,9,
5,9,7,9,
5,9,7,10,
5,9,9,10,
5,5,9,10,
5,5,9,0,
5,5,9,0,
5,0,9,0,
5,0,9,0,
5,0,0,
5,0,
5,9,0,
5,9,10,
5,10,
5,9,10,
# bar 12
5,9,0,
5,5,0,
5,5,9,
5,9,
5,5,9,
5,5,7,
5,3,7,
5,3,9,
5,5,9,
5,5,10,
5,7,10,
5,7,0,
5,7,0,
5,7,0,
5,9,0,
5,9,0,
# bar 13
5,9,0,
5,9,
5,5,9,
5,9,
5,
1,5,
1,
1,8,
8,
8,3,
5,8,3,
# bar 14
5,3,
5,5,
5,3,5,
3,5,3,5,
3,3,5,
3,10,3,
3,10,5,
1,3,10,5,
1,10,5,
1,5,5,
1,5,10,
1,3,5,10,
3,5,10,
3,7,10,
3,7,0,
# bar 15
3,8,0,
3,8,10,
3,7,10,
3,7,8,
8,3,7,8,
8,7,8,
8,8,
# bar 16
8,8,
8,8,
8,
8,
8,
# bar 17
4,8,
4,
4,5,
5,
5,
# bar 18
5,8,
8,
4,8,
4,
4,5,
5,
1,5,
1,
# bar 19
10,1,
10,0,
10,0,
10,
10,0,
0,
# bar 20
0,7,
0,9,
0,10,
0,0,
0,9,
5,9,
5,10,
