# Supplementary material for: Fingerprints, barcode sequences and quasi-phylogenies–Tools for analysing polyphonic music
Source: PLoS One. 2023 Mar 2;18(3):e0280478. doi: 10.1371/journal.pone.0280478 (PMC9980773; doi:10.1371/journal.pone.0280478)
Supplement: S6 Fig — (ZIP) [file pone.0280478.s006.zip › S6_Rameau-intermediate-files/schuetz_1648.pcs]

* File : .\data\schuetz_1648.pcs Time : Mon Dec 26 13:26:10 2022
* File : .\data\schuetz_1648.vps Time : Mon Dec 26 13:26:10 2022
* File : .\data\schuetz_1648.rdl Time : Mon Dec 26 13:26:10 2022
* File : .\data\schuetz_1648.mid Time : Mon Dec 19 14:53:53 2022
# bar 2
1-1
# bar 3
1-1
1-1
2-5
2-4
# bar 4
2-5
2-4
2-5
2-4
2-3
1-1
# bar 5
2-3
2-5
2-5
2-3
2-1
2-3
# bar 6
2-2
1-1
2-5
2-5
2-5
2-4
2-5
2-4
# bar 7
2-2
2-3
2-5
3-11
2-4
3-11
3-9
3-6
2-4
# bar 8
3-4
3-5
4-29
3-11
3-11
3-11
3-4
2-5
3-11
3-11
# bar 9
3-11
3-9
3-9
3-9
3-11
3-11
3-11
3-11
2-3
2-3
2-3
3-11
4-20
4-14
# bar 10
4-14
3-11
2-4
3-11
4-20
4-26
4-27
3-11
3-4
4-16
4-29
3-11
3-11
2-3
# bar 11
3-11
4-14
3-9
2-5
2-3
3-7
3-11
3-11
3-9
4-22
3-11
3-12
# bar 12
3-11
3-9
3-11
3-11
2-4
3-11
3-11
3-11
2-4
2-5
# bar 13
3-7
3-11
3-9
3-7
2-3
2-3
2-3
3-11
3-11
3-8
4-27
5-29
5-25
4-26
# bar 14
3-11
3-4
3-4
2-4
3-11
3-11
3-11
3-11
2-5
3-11
3-11
2-4
3-6
3-7
# bar 15
3-11
3-4
2-1
2-3
3-7
3-7
3-11
3-11
3-11
# bar 16
2-3
2-2
3-9
4-22
3-11
3-11
3-11
2-3
3-11
3-11
3-11
4-22
4-26
# bar 17
3-11
4-14
3-4
3-11
3-11
3-11
4-20
5-20
5-29
4-13
3-10
3-7
4-26
4-26
4-23
4-26
# bar 18
3-11
3-9
3-9
3-11
3-9
3-9
3-9
3-11
3-11
3-11
# bar 19
2-5
2-5
2-5
2-5
2-5
2-5
3-11
3-11
# bar 20
3-11
3-11
3-9
2-5
3-11
3-11
3-11
3-11
3-11
3-11
3-11
