# Supplementary material for: Fingerprints, barcode sequences and quasi-phylogenies–Tools for analysing polyphonic music
Source: PLoS One. 2023 Mar 2;18(3):e0280478. doi: 10.1371/journal.pone.0280478 (PMC9980773; doi:10.1371/journal.pone.0280478)
Supplement: S6 Fig — (ZIP) [file pone.0280478.s006.zip › S6_Rameau-intermediate-files/schuetz_1648.vps]

* File : .\data\schuetz_1648.vps Time : Mon Dec 26 13:26:10 2022
* File : .\data\schuetz_1648.rdl Time : Mon Dec 26 13:26:10 2022
* File : .\data\schuetz_1648.mid Time : Mon Dec 19 14:53:53 2022
# bar 2
5,
# bar 3
6,
5,
5,10,
6,10,
# bar 4
6,1,
5,1,
5,0,
5,1,
10,1,
1,1,
# bar 5
1,10,
3,10,
3,8,
5,8,
5,6,
3,6,
# bar 6
3,5,
5,
10,5,
10,5,
10,5,
1,5,
1,8,
0,8,
# bar 7
0,10,
1,10,
1,8,
1,5,8,
1,5,1,
10,5,1,
10,5,0,
10,8,0,
8,8,0,
# bar 8
8,1,0,
6,1,0,
6,10,1,0,
6,10,1,10,
6,10,1,10,
6,10,3,10,
6,10,5,10,
5,10,5,10,
5,1,5,10,
5,1,5,8,
# bar 9
5,0,5,8,
5,0,5,10,
5,0,5,10,
0,5,10,
1,5,10,
10,1,5,10,
10,1,5,10,
10,1,5,
10,1,
10,1,
10,1,
6,10,1,
6,10,1,5,
6,8,1,5,
# bar 10
6,8,1,5,
5,8,1,5,
5,1,5,
5,10,1,5,
6,10,1,5,
6,10,1,3,
6,10,0,3,
6,10,3,
6,10,5,
6,10,0,5,
6,8,0,5,
5,8,0,5,
5,8,0,8,
5,8,8,
# bar 11
1,5,8,8,
1,5,8,6,
1,6,8,6,
1,6,6,
3,6,6,
3,8,6,
3,10,6,
3,10,6,
3,10,5,
3,10,1,5,
5,10,1,5,
5,9,1,5,
# bar 12
5,9,0,5,
5,10,0,5,
5,10,1,5,
10,1,5,
5,1,5,
10,5,1,5,
10,5,1,
10,6,1,
10,6,10,
10,5,10,
# bar 13
10,5,8,
1,5,8,
1,3,8,
1,3,6,
3,6,
3,6,3,
3,6,3,
11,6,3,
11,6,11,3,
11,5,11,3,
8,5,11,3,
8,5,11,3,10,
8,5,11,1,10,
8,5,10,1,10,
# bar 14
10,5,10,1,10,
10,5,10,6,10,
10,5,10,6,10,
10,10,6,10,
3,10,6,10,
3,10,6,
3,10,3,6,
3,10,3,6,
3,10,3,10,
3,10,6,10,
3,10,6,10,
10,6,10,
10,6,8,
10,5,8,
# bar 15
1,5,8,
1,5,6,
6,5,6,
6,3,6,
8,3,6,
8,3,5,
8,1,5,
10,1,5,
10,1,5,
# bar 16
10,1,
10,0,
5,10,0,
5,10,0,8,
5,8,0,8,
5,8,0,8,
5,8,0,8,
5,8,5,8,
5,1,5,8,
5,1,5,8,
5,1,5,8,
5,1,3,8,
5,0,3,8,
# bar 17
8,0,3,8,
8,0,3,1,
8,0,8,1,
8,5,8,1,
8,5,8,1,
1,8,5,8,1,
1,8,5,8,0,
1,8,5,6,0,
1,8,3,6,0,
1,3,6,0,
3,3,6,0,
3,3,5,0,
3,8,3,5,0,
5,8,3,5,0,
5,8,3,5,10,
5,8,1,5,10,
# bar 18
5,10,1,5,10,
5,10,0,5,10,
5,0,5,10,
5,0,5,9,
5,0,5,10,
5,0,5,10,
5,10,0,5,10,
5,10,2,5,10,
10,10,2,5,10,
10,2,5,10,
# bar 19
10,5,10,
10,5,10,
10,5,10,
10,5,10,
10,5,
10,5,
10,2,5,
10,2,5,10,
# bar 20
10,2,5,10,
10,2,5,10,
10,3,5,10,
10,3,10,
7,10,3,10,
7,10,3,10,
7,10,3,
7,10,3,
7,0,3,
8,0,3,
8,0,3,
