# Supplementary material for: Fingerprints, barcode sequences and quasi-phylogenies–Tools for analysing polyphonic music
Source: PLoS One. 2023 Mar 2;18(3):e0280478. doi: 10.1371/journal.pone.0280478 (PMC9980773; doi:10.1371/journal.pone.0280478)
Supplement: S6 Fig — (ZIP) [file pone.0280478.s006.zip › S6_Rameau-intermediate-files/schumann_1842.pcs]

* File : .\data\schumann_1842.pcs Time : Mon Dec 26 13:28:41 2022
* File : .\data\schumann_1842.vps Time : Mon Dec 26 13:28:41 2022
* File : .\data\schumann_1842.rdl Time : Mon Dec 26 13:28:40 2022
* File : .\data\schumann_1842.mid Time : Fri Dec 24 08:06:09 2021
# bar 2
1-1
2-5
2-5
3-11
3-11
3-11
# bar 3
3-11
3-11
3-11
2-4
2-4
2-5
3-11
2-5
3-11
3-11
3-11
2-5
# bar 4
1-1
2-3
3-11
3-11
2-5
2-5
3-7
4-22
3-7
4-22
3-11
3-11
3-11
3-11
# bar 5
3-11
3-11
3-7
4-22
3-11
2-3
3-11
3-11
4-20
3-11
3-11
3-11
4-20
4-26
3-7
# bar 6
3-11
4-20
3-11
3-11
3-7
4-26
3-11
2-3
2-3
3-11
4-26
3-11
4-26
4-13
3-5
# bar 7
4-13
3-7
2-5
2-5
2-5
3-11
2-5
3-11
2-5
3-11
3-11
3-4
# bar 8
2-4
3-11
3-11
3-11
3-11
3-11
3-11
4-14
4-14
4-23
3-7
# bar 9
4-11
4-13
3-5
2-5
2-3
2-1
1-1
2-2
3-7
4-27
4-27
3-7
3-3
3-3
# bar 10
3-7
3-7
3-7
3-7
4-10
3-7
4-10
4-12
3-8
2-4
2-3
2-1
# bar 11
1-1
2-3
3-10
4-28
4-27
3-7
3-3
3-3
3-3
3-3
3-7
3-7
3-7
4-23
4-22
3-11
3-11
# bar 12
4-22
3-6
2-2
1-1
1-1
1-1
1-1
1-1
1-1
1-1
# bar 13
1-1
1-1
2-4
2-4
2-4
2-6
3-8
3-8
3-8
3-8
# bar 14
4-16
3-9
3-9
3-11
3-10
2-3
1-1
1-1
2-5
3-11
3-11
2-4
3-11
# bar 15
2-4
3-11
4-27
3-8
3-12
2-4
3-3
3-3
3-2
2-1
2-3
2-3
3-3
2-4
2-3
2-3
# bar 16
2-3
1-1
2-3
2-3
1-1
2-5
2-4
2-4
2-5
3-11
2-4
3-3
4-18
4-18
4-28
3-10
3-8
4-16
# bar 17
4-20
3-11
3-4
3-4
3-4
2-4
2-4
3-3
3-3
3-5
3-10
4-28
3-10
2-3
1-1
