# Supplementary material for: Fingerprints, barcode sequences and quasi-phylogenies–Tools for analysing polyphonic music
Source: PLoS One. 2023 Mar 2;18(3):e0280478. doi: 10.1371/journal.pone.0280478 (PMC9980773; doi:10.1371/journal.pone.0280478)
Supplement: S6 Fig — (ZIP) [file pone.0280478.s006.zip › S6_Rameau-intermediate-files/schumann_1842.vps]

* File : .\data\schumann_1842.vps Time : Mon Dec 26 13:28:41 2022
* File : .\data\schumann_1842.rdl Time : Mon Dec 26 13:28:40 2022
* File : .\data\schumann_1842.mid Time : Fri Dec 24 08:06:09 2021
# bar 2
1,
6,1,
6,6,1,
6,6,10,1,
6,10,1,
6,6,10,1,
# bar 3
6,10,1,
6,6,10,1,
6,10,1,
6,10,6,
6,6,10,6,
6,6,1,6,
6,10,1,6,
6,6,1,6,
6,6,1,10,
6,10,1,10,
6,10,1,6,
6,6,1,6,
# bar 4
6,6,6,6,
6,6,6,3,
6,10,6,3,
6,10,6,1,
6,6,6,1,
6,6,1,
6,3,6,1,
6,11,3,6,1,
6,3,6,1,
6,11,3,6,1,
6,11,3,6,11,
6,3,6,11,
6,11,3,6,11,
6,3,6,11,
# bar 5
6,11,3,6,11,
6,3,6,11,
6,3,6,1,
6,11,3,6,1,
6,11,3,6,3,
6,3,6,3,
6,3,6,11,
6,11,3,6,11,
6,11,3,6,10,
6,3,6,10,
6,6,3,6,10,
6,6,3,10,
6,11,3,10,
6,11,3,8,
6,6,3,8,
# bar 6
6,6,3,10,
6,11,3,10,
6,11,3,11,
6,6,3,11,
6,6,3,8,
6,11,3,8,
6,11,3,
6,6,3,
6,3,
6,11,3,
6,8,11,3,
6,11,3,
6,8,11,3,
6,8,11,5,
6,11,5,
# bar 7
6,8,11,5,
6,8,11,6,
6,11,6,
6,11,6,
6,1,6,
6,10,1,6,
6,1,6,
6,10,1,6,
6,1,6,
6,10,1,6,
6,10,1,1,
5,6,1,1,
# bar 8
5,1,1,
5,1,8,1,
5,8,1,8,1,
5,1,8,1,
5,8,1,8,1,
5,1,8,1,
5,8,1,8,1,
5,8,1,8,6,
5,1,8,6,
3,1,8,6,
3,1,6,6,
# bar 9
3,1,6,5,
3,0,6,5,
0,6,5,
0,5,
0,3,
0,1,
0,0,
0,10,
3,0,10,
3,0,6,10,
3,0,6,8,
3,3,6,8,
3,3,6,7,
3,6,7,
# bar 10
3,6,8,
3,3,6,8,
3,3,6,8,
3,3,6,8,
5,3,6,8,
5,3,8,8,
5,3,8,6,
5,2,8,6,
2,8,6,
2,6,
2,5,
2,3,
# bar 11
2,2,
2,11,
5,2,11,
5,2,8,11,
5,2,8,10,
5,5,8,10,
5,5,8,9,
5,8,9,
5,8,9,
5,8,9,
5,8,10,
5,5,8,10,
5,5,8,10,
5,3,8,10,
6,3,8,10,
6,3,10,
6,3,10,10,
# bar 12
6,3,10,8,
6,10,8,
10,8,
8,
6,
5,
3,
2,
3,
6,
# bar 13
3,
10,
6,10,
6,6,10,
6,6,10,
6,6,0,
6,8,6,0,
8,6,0,
8,6,0,
8,6,0,
# bar 14
1,8,6,0,
1,8,6,1,
8,6,1,
8,5,1,
8,5,2,
5,2,
2,
3,
8,3,
11,8,3,
11,8,3,3,
11,11,3,3,
11,8,3,3,
# bar 15
11,11,3,3,
11,8,3,3,
11,8,5,3,
11,11,5,3,
11,11,7,3,
11,11,7,
11,8,7,
8,11,7,
8,11,10,
11,10,
11,8,
8,11,8,
8,11,7,
11,7,
11,8,
8,11,8,
# bar 16
8,11,11,
11,11,
11,8,
8,11,8,
8,8,
8,3,
11,3,
11,3,
8,3,
11,8,3,
11,11,3,
11,11,2,3,
11,8,2,3,
8,11,2,3,
8,11,2,5,
11,2,5,
11,1,5,
6,11,1,5,
# bar 17
6,10,1,5,
10,1,5,
10,5,6,
6,10,5,6,
10,6,5,6,
10,6,6,
10,10,6,
10,10,6,7,
10,7,6,7,
1,7,6,7,
1,7,4,7,
1,10,4,7,
1,10,4,
1,4,
4,
