# Supplementary material for: Fingerprints, barcode sequences and quasi-phylogenies–Tools for analysing polyphonic music
Source: PLoS One. 2023 Mar 2;18(3):e0280478. doi: 10.1371/journal.pone.0280478 (PMC9980773; doi:10.1371/journal.pone.0280478)
Supplement: S6 Fig — (ZIP) [file pone.0280478.s006.zip › S6_Rameau-intermediate-files/schumann_1884.pcs]

* File : .\data\schumann_1884.pcs Time : Mon Dec 26 13:28:35 2022
* File : .\data\schumann_1884.vps Time : Mon Dec 26 13:28:35 2022
* File : .\data\schumann_1884.rdl Time : Mon Dec 26 13:28:35 2022
* File : .\data\schumann_1884.mid Time : Wed May 25 19:59:59 2022
# bar 2
1-1
2-4
2-4
2-4
3-4
2-5
2-5
1-1
2-5
3-9
3-9
3-9
3-9
3-9
3-9
# bar 3
3-9
4-22
3-11
3-11
2-4
1-1
1-1
1-1
2-3
3-11
3-11
2-5
1-1
1-1
1-1
2-5
3-11
3-11
2-4
1-1
1-1
1-1
2-6
3-10
3-10
2-3
1-1
1-1
1-1
2-4
# bar 4
2-4
2-4
1-1
1-1
1-1
1-1
2-3
3-10
4-27
3-8
2-2
1-1
1-1
1-1
2-4
2-4
2-4
2-4
1-1
1-1
2-4
2-4
2-4
3-4
2-5
1-1
2-5
3-9
3-9
3-9
3-9
3-9
# bar 5
3-9
4-22
3-11
3-11
2-4
1-1
1-1
1-1
2-3
3-11
3-11
2-5
1-1
1-1
1-1
2-5
3-11
3-11
2-4
1-1
1-1
1-1
2-3
3-10
3-10
2-3
1-1
1-1
1-1
2-4
# bar 6
2-4
2-4
1-1
1-1
1-1
1-1
2-3
3-10
4-27
3-8
2-2
1-1
1-1
1-1
2-4
2-4
2-4
2-4
1-1
1-1
2-4
2-4
2-4
3-4
2-5
1-1
2-5
3-9
3-9
3-9
3-9
3-9
# bar 7
3-9
4-22
3-11
3-11
2-4
1-1
1-1
1-1
2-3
3-11
3-11
2-5
1-1
1-1
1-1
2-5
3-11
3-11
2-4
1-1
1-1
1-1
2-6
3-10
3-10
2-3
1-1
1-1
1-1
2-4
# bar 8
2-4
2-4
1-1
1-1
1-1
1-1
2-3
3-10
4-27
3-8
2-2
1-1
1-1
1-1
2-4
2-4
2-4
2-4
1-1
1-1
2-4
2-4
2-4
3-4
2-5
1-1
2-5
3-9
3-9
3-9
3-9
3-9
# bar 9
3-9
4-22
3-11
3-11
2-4
1-1
1-1
1-1
2-3
3-11
3-11
2-5
1-1
1-1
1-1
2-5
3-11
3-11
2-4
1-1
1-1
1-1
2-3
3-10
3-10
2-3
1-1
1-1
1-1
2-4
# bar 10
2-4
2-4
1-1
1-1
1-1
1-1
2-3
3-10
4-27
3-8
2-2
1-1
1-1
1-1
2-4
2-4
2-4
2-4
1-1
1-1
1-1
1-1
1-1
2-2
2-2
2-2
2-2
2-2
3-6
3-6
3-6
3-6
3-6
3-6
2-2
# bar 11
2-2
2-2
1-1
1-1
2-2
2-2
2-2
1-1
2-2
2-2
2-2
1-1
2-2
3-6
4-21
3-8
2-6
1-1
1-1
1-1
2-5
# bar 12
3-11
3-11
2-4
1-1
1-1
1-1
2-3
3-7
4-27
3-11
2-4
1-1
1-1
2-4
3-11
3-11
2-5
2-5
1-1
