# Supplementary material for: Fingerprints, barcode sequences and quasi-phylogenies–Tools for analysing polyphonic music
Source: PLoS One. 2023 Mar 2;18(3):e0280478. doi: 10.1371/journal.pone.0280478 (PMC9980773; doi:10.1371/journal.pone.0280478)
Supplement: S6 Fig — (ZIP) [file pone.0280478.s006.zip › S6_Rameau-intermediate-files/schumann_1884.vps]

* File : .\data\schumann_1884.vps Time : Mon Dec 26 13:28:35 2022
* File : .\data\schumann_1884.rdl Time : Mon Dec 26 13:28:35 2022
* File : .\data\schumann_1884.mid Time : Wed May 25 19:59:59 2022
# bar 2
0,
8,0,
8,8,0,
8,8,8,0,
8,8,8,0,1,
8,8,8,1,
8,8,8,1,
8,8,8,
8,8,8,3,
8,8,10,8,3,
8,10,8,3,
8,10,3,
8,10,8,3,
8,10,10,8,3,
10,10,8,3,
# bar 3
10,8,3,
10,0,8,3,
0,8,3,
0,0,8,3,
0,0,8,
0,0,
0,
5,
8,5,
1,8,5,
1,1,8,5,
1,1,8,
1,1,
1,
3,
8,3,
0,8,3,
0,0,8,3,
0,0,8,
0,0,
0,
1,
7,1,
10,7,1,
10,10,7,1,
10,10,7,
10,10,
10,
0,
8,0,
# bar 4
8,8,0,
8,8,8,0,
8,8,8,
8,8,
8,
10,
7,10,
1,7,10,
3,1,7,10,
3,1,7,
3,1,
3,
8,
8,
0,8,
8,0,8,
8,0,8,
8,0,
8,
0,
8,0,
8,8,0,
8,8,8,0,
8,8,8,0,1,
8,8,8,1,
8,8,8,
8,8,8,3,
8,8,10,8,3,
8,10,8,3,
8,10,8,3,
8,10,10,8,3,
10,10,8,3,
# bar 5
10,8,3,
10,0,8,3,
0,8,3,
0,0,8,3,
0,0,8,
0,0,
0,
5,
8,5,
1,8,5,
1,1,8,5,
1,1,8,
1,1,
1,
3,
8,3,
0,8,3,
0,0,8,3,
0,0,8,
0,0,
0,
8,
5,8,
2,5,8,
2,2,5,8,
2,2,5,
2,2,
2,
7,
3,7,
# bar 6
3,3,7,
3,3,3,7,
3,3,3,
3,3,
3,
5,
2,5,
8,2,5,
10,8,2,5,
10,8,2,
10,8,
10,
3,
3,
7,3,
3,7,3,
3,7,3,
3,7,
3,
0,
8,0,
8,8,0,
8,8,8,0,
8,8,8,0,1,
8,8,8,1,
8,8,8,
8,8,8,3,
8,8,10,8,3,
8,10,8,3,
8,10,8,3,
8,10,10,8,3,
10,10,8,3,
# bar 7
10,8,3,
10,0,8,3,
0,8,3,
0,0,8,3,
0,0,8,
0,0,
0,
5,
8,5,
1,8,5,
1,1,8,5,
1,1,8,
1,1,
1,
3,
8,3,
0,8,3,
0,0,8,3,
0,0,8,
0,0,
0,
1,
7,1,
10,7,1,
10,10,7,1,
10,10,7,
10,10,
10,
0,
8,0,
# bar 8
8,8,0,
8,8,8,0,
8,8,8,
8,8,
8,
10,
7,10,
1,7,10,
3,1,7,10,
3,1,7,
3,1,
3,
8,
8,
0,8,
8,0,8,
8,0,8,
8,0,
8,
0,
8,0,
8,8,0,
8,8,8,0,
8,8,8,0,1,
8,8,8,1,
8,8,8,
8,8,8,3,
8,8,10,8,3,
8,10,8,3,
8,10,8,3,
8,10,10,8,3,
10,10,8,3,
# bar 9
10,8,3,
10,0,8,3,
0,8,3,
0,0,8,3,
0,0,8,
0,0,
0,
5,
8,5,
1,8,5,
1,1,8,5,
1,1,8,
1,1,
1,
3,
8,3,
0,8,3,
0,0,8,3,
0,0,8,
0,0,
0,
8,
5,8,
2,5,8,
2,2,5,8,
2,2,5,
2,2,
2,
7,
3,7,
# bar 10
3,3,7,
3,3,3,7,
3,3,3,
3,3,
3,
5,
2,5,
8,2,5,
10,8,2,5,
10,8,2,
10,8,
10,
3,
3,
7,3,
3,7,3,
3,7,3,
3,7,
3,
3,
3,
3,3,
3,3,3,
3,3,3,5,
3,3,3,5,
3,3,3,5,
3,3,5,
3,3,5,
3,3,5,7,
3,3,5,5,7,
3,5,5,7,
3,5,7,
3,5,7,
3,5,5,7,
5,5,7,
# bar 11
5,7,
5,7,7,
7,7,
7,7,7,
7,7,5,7,
7,7,5,
7,5,5,
5,5,5,
5,5,3,5,
5,5,3,
5,3,3,
3,3,3,
3,3,3,5,
3,3,7,5,
3,1,7,5,
1,1,7,5,
1,1,7,
1,1,
1,
3,
8,3,
# bar 12
0,8,3,
0,0,8,3,
0,0,8,
0,0,
0,
1,
10,1,
3,10,1,
7,3,10,1,
7,3,10,
7,3,
7,
0,
8,0,
3,8,0,
8,3,8,0,
8,3,8,
8,3,
8,
