# Supplementary material for: Fingerprints, barcode sequences and quasi-phylogenies–Tools for analysing polyphonic music
Source: PLoS One. 2023 Mar 2;18(3):e0280478. doi: 10.1371/journal.pone.0280478 (PMC9980773; doi:10.1371/journal.pone.0280478)
Supplement: S6 Fig — (ZIP) [file pone.0280478.s006.zip › S6_Rameau-intermediate-files/sibelius_1885.pcs]

* File : .\data\sibelius_1885.pcs Time : Mon Dec 26 13:28:46 2022
* File : .\data\sibelius_1885.vps Time : Mon Dec 26 13:28:46 2022
* File : .\data\sibelius_1885.rdl Time : Mon Dec 26 13:28:46 2022
* File : .\data\sibelius_1885.mid Time : Tue Dec 21 15:29:27 2021
# bar 2
1-1
1-1
1-1
1-1
2-5
2-5
2-5
1-1
2-5
2-5
# bar 3
2-5
1-1
2-2
2-2
2-2
1-1
2-1
2-1
2-1
1-1
2-3
2-3
2-3
1-1
2-2
2-2
2-2
1-1
2-3
2-3
2-3
1-1
2-2
2-2
2-2
1-1
1-1
1-1
1-1
1-1
# bar 4
1-1
1-1
1-1
1-1
2-5
3-11
3-11
3-11
3-11
3-7
3-7
4-22
4-22
4-22
4-11
3-7
# bar 5
3-11
3-11
3-11
3-8
4-21
4-22
4-22
4-22
3-7
3-4
2-4
2-4
2-4
3-11
4-20
3-11
3-11
3-11
2-5
2-3
# bar 6
2-3
2-3
2-3
3-2
3-7
3-7
3-7
2-5
3-11
3-11
3-11
3-11
3-4
4-11
3-7
2-3
2-3
2-3
3-11
3-11
3-9
3-9
# bar 7
2-5
3-11
3-11
3-11
3-11
3-11
4-14
4-11
3-4
3-11
3-11
3-11
3-11
3-11
3-9
4-23
4-27
4-27
4-27
4-27
4-27
4-27
3-11
3-11
3-11
3-11
3-11
3-9
# bar 8
4-23
4-23
3-7
2-5
2-4
2-4
2-4
2-4
1-1
1-1
2-5
3-11
3-11
3-11
3-11
3-11
4-22
4-23
3-7
3-7
4-27
4-27
3-7
4-22
# bar 9
4-22
3-9
3-9
4-23
3-7
2-3
2-3
2-3
2-3
3-7
4-10
3-7
3-7
3-7
4-23
4-23
4-10
3-7
2-3
2-5
3-11
3-11
# bar 10
3-4
3-4
3-4
2-4
2-4
2-4
2-4
2-4
2-4
2-4
2-4
3-11
3-11
3-11
2-3
2-3
3-7
3-9
3-9
2-5
2-5
1-1
# bar 11
2-3
2-3
2-3
2-3
4-29
3-8
3-8
3-8
3-8
3-8
3-8
3-8
4-16
4-14
3-11
2-4
3-11
3-11
3-4
3-4
# bar 12
2-5
2-3
2-1
1-1
2-1
2-3
2-2
2-4
1-1
2-2
2-4
2-6
2-5
2-3
2-1
3-3
4-19
3-11
3-11
3-11
3-11
# bar 13
2-3
2-3
2-3
2-5
2-5
3-9
2-5
3-11
3-11
4-14
3-11
3-11
3-11
3-11
3-11
# bar 14
3-11
3-11
4-22
4-22
4-11
3-7
3-7
3-7
3-7
3-7
2-5
3-4
3-11
2-4
2-4
# bar 15
2-4
2-4
3-8
2-6
2-4
3-8
3-9
2-5
3-11
3-11
3-11
3-4
2-4
3-11
3-11
3-11
# bar 16
3-11
3-11
4-22
4-24
4-24
4-27
4-27
4-27
4-27
4-27
3-11
3-9
4-14
3-11
3-11
4-14
# bar 17
3-11
3-11
3-9
4-23
4-27
4-27
4-27
4-27
4-19
3-12
3-11
3-4
# bar 18
2-5
3-7
4-11
4-22
4-23
4-14
4-14
3-9
3-11
3-7
3-7
3-7
2-2
2-3
2-2
2-4
3-11
3-9
2-5
# bar 19
3-9
3-11
3-11
3-9
3-8
2-4
2-4
3-8
3-9
3-11
3-4
3-7
3-10
4-27
4-23
# bar 20
4-22
3-6
3-11
3-11
4-22
4-24
4-24
3-8
2-4
2-5
3-11
3-11
2-4
1-1
1-1
2-5
