# Supplementary material for: Fingerprints, barcode sequences and quasi-phylogenies–Tools for analysing polyphonic music
Source: PLoS One. 2023 Mar 2;18(3):e0280478. doi: 10.1371/journal.pone.0280478 (PMC9980773; doi:10.1371/journal.pone.0280478)
Supplement: S6 Fig — (ZIP) [file pone.0280478.s006.zip › S6_Rameau-intermediate-files/sibelius_1885.vps]

* File : .\data\sibelius_1885.vps Time : Mon Dec 26 13:28:46 2022
* File : .\data\sibelius_1885.rdl Time : Mon Dec 26 13:28:46 2022
* File : .\data\sibelius_1885.mid Time : Tue Dec 21 15:29:27 2021
# bar 2
11,
11,
11,11,
11,11,
11,11,4,
11,4,
11,4,4,
4,4,
4,11,4,
4,11,
# bar 3
11,4,11,
11,11,
11,9,11,
11,9,
9,11,9,
9,9,
9,8,9,
9,8,
8,9,8,
8,8,
8,8,11,
8,11,
8,11,11,
11,11,
11,9,11,
11,9,
9,11,9,
9,9,
9,6,9,
9,6,
6,9,6,
6,6,
6,4,6,
6,4,
4,6,4,
4,4,
4,4,
4,
4,
11,
# bar 4
11,
11,
11,
11,
11,4,
11,8,4,
11,8,11,4,
11,8,11,4,
11,8,11,4,
11,8,11,6,
11,9,11,6,
11,9,1,6,
11,9,1,6,
11,9,1,6,
11,9,1,8,
11,11,1,8,
# bar 5
11,11,3,8,
11,11,3,8,
11,11,3,8,
11,11,3,9,
11,1,3,9,
11,1,4,9,
11,1,4,9,
11,1,4,9,
11,1,4,11,
11,3,4,11,
11,3,11,
11,3,11,
11,3,11,
11,3,8,
11,3,4,8,
11,11,4,8,
11,11,4,8,
11,11,4,8,
11,11,4,11,
11,11,8,11,
# bar 6
11,11,8,11,
11,11,8,11,
11,11,8,11,
11,11,8,9,
11,11,6,9,
11,11,6,9,
11,11,6,9,
11,11,6,
11,11,3,6,
11,3,3,6,
11,3,3,6,
11,3,3,6,
11,3,3,4,
11,3,1,4,
11,4,1,4,
1,4,1,4,
1,4,1,
1,4,1,
1,4,8,1,
1,4,8,1,
1,8,1,6,
1,8,1,6,
# bar 7
1,6,1,6,
9,6,1,6,
9,6,1,
9,6,1,
9,6,1,
9,6,1,
9,6,1,8,
9,6,4,8,
9,4,4,8,
11,4,4,8,
11,4,8,4,
11,4,8,4,
11,4,8,4,
11,4,8,4,
11,4,4,9,
11,4,6,9,
11,3,6,9,
11,3,6,9,
11,3,9,6,
11,3,9,6,
11,3,9,6,
11,3,9,6,
11,3,6,6,
11,3,6,3,
11,6,3,
11,6,3,
11,6,3,6,
11,6,1,6,
# bar 8
11,4,1,6,
11,4,1,6,
11,4,11,1,
11,4,11,
11,3,11,
11,3,11,
11,3,11,
11,3,
11,
11,
11,4,
11,8,4,
11,4,8,4,
11,4,8,4,
11,4,8,4,
11,4,8,4,
11,4,8,6,
11,4,9,6,
11,6,9,6,
11,6,9,6,
11,6,9,3,
11,6,9,3,
11,6,9,9,
11,6,1,9,
# bar 9
11,6,1,9,
11,6,1,1,
11,6,1,1,
11,6,1,8,
11,6,11,8,
11,8,11,8,
11,8,11,8,
11,8,11,11,
11,8,11,11,
11,8,11,6,
11,8,9,6,
11,6,9,6,
11,6,9,6,
11,6,9,9,
11,6,9,4,
11,6,9,4,
11,6,9,8,
11,6,8,8,
11,8,8,
1,8,8,
1,8,4,8,
1,8,4,8,
# bar 10
1,8,9,8,
1,8,9,8,
1,8,9,1,
1,9,1,1,
1,9,1,1,
1,9,1,9,
1,9,1,9,
1,1,9,
9,1,9,
9,9,1,9,
9,9,1,9,
9,9,1,6,
9,6,1,6,
9,6,1,6,
9,6,9,6,
9,6,9,6,
9,6,9,4,
9,9,11,4,11,
9,11,4,11,
11,11,4,11,
11,11,4,11,
11,11,11,
# bar 11
11,8,11,11,
11,8,11,11,
11,8,11,11,
11,8,11,11,
11,9,3,8,11,
11,9,3,11,
11,9,3,11,
11,9,3,11,
11,9,3,3,
11,9,3,9,3,
11,9,3,9,3,
11,9,3,9,3,
11,9,3,9,4,
11,8,4,9,4,
11,8,4,8,4,
4,8,4,8,4,
4,8,4,8,11,
4,8,4,8,11,
4,8,4,8,9,
4,8,9,
# bar 12
4,9,
6,9,
6,7,
7,7,
7,6,
9,6,
9,7,
11,7,
11,11,
11,9,
1,9,
1,7,
1,6,
3,6,
3,4,
3,4,7,
3,11,4,7,
4,11,4,7,
4,11,7,
4,11,7,
4,11,7,
# bar 13
4,7,
4,7,
4,7,
4,9,
4,11,
4,6,11,
4,11,
4,7,11,
4,7,4,11,
4,7,6,11,
4,7,7,11,
4,7,7,11,
4,7,7,11,
4,7,7,11,
4,7,7,11,
# bar 14
4,7,7,11,
4,7,7,11,
4,7,9,11,
4,7,9,11,
6,7,9,11,
6,9,11,
6,9,11,
6,9,11,
6,9,11,
6,9,11,
6,11,
6,7,11,
4,7,11,
11,7,11,
11,7,11,
# bar 15
11,7,11,
7,11,
7,11,1,
7,1,
7,11,
1,7,11,
1,6,11,
6,11,
2,6,11,
2,6,11,
2,6,6,11,
2,6,6,1,
2,6,6,2,
2,6,11,2,
2,6,11,2,
2,6,2,11,
# bar 16
2,6,2,11,
2,6,2,11,
2,6,4,11,
2,6,4,10,
2,6,4,10,
1,6,4,10,
1,6,4,10,
1,6,10,4,
1,6,10,4,
1,6,10,4,
1,6,10,6,
1,6,11,6,
1,2,11,6,
11,2,11,6,
11,2,2,6,
11,2,1,6,
# bar 17
11,2,11,6,
11,2,11,6,
11,4,11,6,
1,4,11,6,
1,4,10,6,
1,4,10,6,
1,4,10,6,
1,4,10,6,
1,2,10,6,
6,2,10,6,
6,2,11,6,
6,2,1,6,
# bar 18
6,1,1,6,
4,1,1,6,
4,1,2,6,
4,11,2,6,
4,11,1,6,
2,11,1,6,
2,11,1,6,
1,11,1,6,
1,10,1,6,
1,10,1,8,
1,10,8,
1,10,8,
10,8,
11,8,
11,9,
1,9,
1,6,9,
1,6,8,
1,8,8,
# bar 19
1,8,6,
1,9,6,
1,9,6,
1,11,6,
1,11,5,
1,1,5,
1,1,5,
1,11,5,
1,11,6,
1,9,6,
1,9,8,
1,11,8,
2,11,8,
4,2,11,8,
4,2,11,9,
# bar 20
4,1,11,9,
1,11,9,
1,4,9,
9,1,4,9,
9,1,4,11,
9,1,5,11,
9,1,5,11,
1,1,5,11,
1,1,5,1,
1,1,8,1,
1,5,8,1,
1,5,8,1,
1,5,1,
1,1,
1,
8,1,
