# Supplementary material for: Fingerprints, barcode sequences and quasi-phylogenies–Tools for analysing polyphonic music
Source: PLoS One. 2023 Mar 2;18(3):e0280478. doi: 10.1371/journal.pone.0280478 (PMC9980773; doi:10.1371/journal.pone.0280478)
Supplement: S6 Fig — (ZIP) [file pone.0280478.s006.zip › S6_Rameau-intermediate-files/sibelius_1903.pcs]

* File : .\data\sibelius_1903.pcs Time : Mon Dec 26 13:28:52 2022
* File : .\data\sibelius_1903.vps Time : Mon Dec 26 13:28:52 2022
* File : .\data\sibelius_1903.rdl Time : Mon Dec 26 13:28:52 2022
* File : .\data\sibelius_1903.mid Time : Wed May 25 19:59:59 2022
# bar 2
1-1
# bar 3
1-1
# bar 4
1-1
3-11
4-22
3-7
1-1
# bar 5
1-1
3-10
4-27
3-7
1-1
1-1
3-11
# bar 6
4-22
3-7
1-1
1-1
3-10
4-27
3-7
# bar 7
1-1
1-1
2-4
4-22
4-27
4-27
3-7
# bar 8
1-1
1-1
2-4
4-22
4-27
4-27
4-27
3-7
2-2
2-2
2-2
3-6
# bar 9
4-22
4-27
4-27
5-31
5-31
4-13
3-2
3-2
2-3
2-4
3-3
4-12
3-8
# bar 10
3-8
3-8
4-16
4-16
3-9
2-5
2-5
2-5
3-9
4-23
4-14
3-11
2-5
# bar 11
2-5
2-2
2-2
3-7
4-22
5-24
5-34
4-27
4-27
5-29
4-14
3-4
2-5
2-5
1-1
2-3
# bar 12
3-11
3-11
3-11
4-20
4-20
3-4
2-1
2-1
2-1
2-3
3-7
3-7
3-11
# bar 13
3-11
3-11
4-17
3-3
2-4
2-4
2-4
2-6
3-5
4-16
4-27
4-27
3-8
# bar 14
2-6
2-6
3-5
4-16
4-27
4-27
4-27
3-8
2-6
2-6
2-6
3-5
# bar 15
4-16
4-27
4-27
5-29
4-16
3-5
2-5
2-3
3-3
4-18
4-28
# bar 16
4-28
3-10
2-3
2-2
2-2
3-8
4-29
3-11
3-11
3-11
2-3
# bar 17
1-1
1-1
2-4
3-11
4-22
4-22
4-26
4-26
4-26
4-26
4-26
3-7
2-2
1-1
