# Supplementary material for: Fingerprints, barcode sequences and quasi-phylogenies–Tools for analysing polyphonic music
Source: PLoS One. 2023 Mar 2;18(3):e0280478. doi: 10.1371/journal.pone.0280478 (PMC9980773; doi:10.1371/journal.pone.0280478)
Supplement: S6 Fig — (ZIP) [file pone.0280478.s006.zip › S6_Rameau-intermediate-files/sibelius_1903.vps]

* File : .\data\sibelius_1903.vps Time : Mon Dec 26 13:28:52 2022
* File : .\data\sibelius_1903.rdl Time : Mon Dec 26 13:28:52 2022
* File : .\data\sibelius_1903.mid Time : Wed May 25 19:59:59 2022
# bar 2
9,
# bar 3
9,
# bar 4
9,
9,0,5,
7,9,0,5,
7,9,0,
9,
# bar 5
9,
9,0,3,
7,9,0,3,
7,9,0,
9,
9,
9,0,5,
# bar 6
7,9,0,5,
7,9,0,
9,
9,
9,0,3,
7,9,0,3,
7,9,0,
# bar 7
9,
9,
9,5,
7,9,0,5,
7,9,0,3,
7,9,0,3,
7,9,0,
# bar 8
9,
9,
9,5,
7,9,0,5,
7,9,0,3,
7,9,0,3,
7,9,0,3,7,
7,9,0,7,
9,7,
7,9,7,
7,9,7,
7,9,5,7,
# bar 9
7,9,0,5,7,
7,9,0,3,7,
7,9,0,3,7,
7,9,0,3,6,7,
7,9,0,3,6,
7,9,0,6,
7,9,6,
6,7,9,6,
6,9,6,
6,2,6,
6,2,3,6,
6,0,2,3,6,
6,0,2,6,
# bar 10
6,0,2,6,
6,0,2,
6,0,2,7,
6,0,2,7,
0,2,7,
2,7,
7,2,7,
7,0,7,
7,0,5,7,
7,0,2,5,7,
7,0,2,3,7,
7,0,3,7,
7,0,7,
# bar 11
7,0,7,
5,7,7,
5,7,5,7,
5,7,2,5,7,
5,7,2,5,9,
5,7,2,3,9,
5,7,0,3,9,
5,9,0,3,9,
5,9,0,3,
5,9,0,3,10,
5,9,0,10,
5,9,10,
5,10,
5,10,10,
10,10,
10,7,10,
# bar 12
10,2,7,10,
10,2,5,10,
10,2,5,10,
10,2,5,9,10,
10,2,5,9,
10,2,9,
10,9,
9,10,9,
9,10,9,
9,0,9,
9,0,7,9,
9,0,7,9,
9,0,5,9,
# bar 13
9,0,5,9,
9,0,5,
9,0,5,8,
9,0,8,
0,8,
0,8,
8,0,8,
8,2,8,
8,2,7,8,
8,0,2,7,8,
8,0,2,5,8,
8,0,2,5,8,
8,0,2,8,
# bar 14
8,2,8,
8,2,8,
8,2,7,8,
8,0,2,7,8,
8,0,2,5,8,
8,0,2,5,8,
8,0,2,5,8,
8,0,2,8,
8,2,8,
8,2,8,
2,8,8,
2,8,7,8,
# bar 15
2,8,0,7,8,
2,8,0,5,8,
2,8,0,5,8,
2,8,0,5,7,
2,8,0,7,
2,8,7,
2,7,7,
4,7,7,
4,7,3,7,
4,7,10,3,7,
4,7,10,1,7,
# bar 16
4,7,10,1,7,
4,7,10,7,
4,7,7,
5,7,7,
5,7,5,
5,7,1,5,
5,7,8,1,5,
5,8,1,5,
5,8,0,5,
5,8,0,5,
5,8,5,
# bar 17
5,5,
5,5,
5,1,5,
5,8,1,5,
5,8,1,3,5,
5,8,1,3,
5,8,0,3,
5,8,0,3,
3,5,8,0,3,
3,5,8,0,3,
3,5,8,0,
3,5,8,
3,5,
5,
