# Supplementary material for: Fingerprints, barcode sequences and quasi-phylogenies–Tools for analysing polyphonic music
Source: PLoS One. 2023 Mar 2;18(3):e0280478. doi: 10.1371/journal.pone.0280478 (PMC9980773; doi:10.1371/journal.pone.0280478)
Supplement: S6 Fig — (ZIP) [file pone.0280478.s006.zip › S6_Rameau-intermediate-files/strauss_r_1881.pcs]

* File : .\data\strauss_r_1881.pcs Time : Mon Dec 26 13:28:58 2022
* File : .\data\strauss_r_1881.vps Time : Mon Dec 26 13:28:57 2022
* File : .\data\strauss_r_1881.rdl Time : Mon Dec 26 13:28:57 2022
* File : .\data\strauss_r_1881.mid Time : Wed Dec 22 12:36:17 2021
# bar 2
1-1
2-4
2-4
2-4
# bar 3
1-1
1-1
1-1
1-1
1-1
1-1
1-1
1-1
1-1
1-1
2-3
# bar 4
3-11
3-11
2-5
1-1
1-1
1-1
2-3
3-11
3-11
2-4
1-1
1-1
1-1
2-3
3-11
3-11
# bar 5
2-4
2-4
2-4
1-1
1-1
1-1
1-1
1-1
1-1
1-1
1-1
# bar 6
2-5
3-11
3-11
2-4
1-1
1-1
2-5
2-5
3-11
3-11
2-4
1-1
1-1
2-3
3-11
4-26
4-13
# bar 7
3-10
3-10
3-7
3-4
3-4
2-4
3-4
2-4
3-6
2-2
1-1
1-1
1-1
1-1
1-1
2-5
3-7
3-7
4-11
3-4
# bar 8
3-11
2-3
3-2
3-4
3-7
3-10
3-11
3-10
2-3
2-3
2-5
1-1
1-1
1-1
1-1
1-1
2-4
3-8
4-5
3-8
3-8
# bar 9
4-29
4-14
3-11
4-22
3-11
4-20
4-26
3-11
3-9
3-11
3-11
3-11
3-11
3-9
2-2
1-1
1-1
1-1
2-2
3-8
3-8
3-11
3-11
3-11
3-11
2-5
1-1
1-1
1-1
2-5
# bar 10
3-9
3-9
2-5
2-5
1-1
1-1
2-3
3-11
3-11
2-4
1-1
1-1
1-1
1-1
1-1
1-1
1-1
1-1
1-1
2-5
2-5
3-11
4-20
4-14
# bar 11
3-11
3-11
4-26
4-20
3-11
3-5
3-10
3-7
3-7
2-3
2-3
2-3
3-10
4-27
4-26
3-11
3-11
3-11
3-11
2-4
2-5
3-4
4-11
4-23
3-9
# bar 12
3-11
2-3
3-7
4-26
4-22
3-6
2-2
3-9
3-11
3-11
3-11
3-6
4-22
3-6
2-4
2-4
3-11
3-11
2-5
2-5
3-11
4-20
4-14
# bar 13
3-11
3-11
4-26
4-20
3-11
3-5
3-10
3-7
3-7
2-3
2-3
2-3
3-10
3-7
2-5
3-11
3-11
3-11
2-4
2-5
3-4
4-11
4-23
3-9
# bar 14
3-11
2-3
3-7
4-26
4-22
3-6
2-2
3-9
3-11
3-11
3-11
3-6
4-22
3-6
2-4
2-4
3-11
3-8
3-10
3-10
4-28
4-12
3-3
# bar 15
3-10
4-12
3-10
3-10
3-8
4-24
4-24
4-22
4-23
4-22
4-16
3-9
3-11
4-18
3-11
4-20
4-26
4-27
4-28
4-12
3-3
# bar 16
3-10
4-12
3-10
3-10
3-8
4-24
4-24
4-22
4-23
4-22
4-16
3-9
3-11
4-18
3-11
3-11
3-11
3-7
3-7
3-11
# bar 17
4-19
4-24
3-12
4-19
4-20
4-19
4-26
4-11
3-7
4-4
3-3
2-3
2-3
1-1
1-1
1-1
1-1
2-4
3-11
3-11
3-9
# bar 18
4-16
4-29
4-27
4-16
4-20
3-11
2-4
2-4
1-1
1-1
1-1
2-3
2-3
3-11
3-11
# bar 19
3-7
4-22
3-11
4-22
4-22
3-11
3-11
2-4
3-11
3-11
4-27
4-19
3-12
3-11
3-11
# bar 20
3-12
3-11
3-4
3-9
3-11
3-9
2-5
2-5
2-3
2-1
1-1
2-4
3-3
4-18
3-11
4-27
4-19
4-14
3-11
2-4
2-4
3-6
