# Supplementary material for: Fingerprints, barcode sequences and quasi-phylogenies–Tools for analysing polyphonic music
Source: PLoS One. 2023 Mar 2;18(3):e0280478. doi: 10.1371/journal.pone.0280478 (PMC9980773; doi:10.1371/journal.pone.0280478)
Supplement: S6 Fig — (ZIP) [file pone.0280478.s006.zip › S6_Rameau-intermediate-files/strauss_r_1881.vps]

* File : .\data\strauss_r_1881.vps Time : Mon Dec 26 13:28:57 2022
* File : .\data\strauss_r_1881.rdl Time : Mon Dec 26 13:28:57 2022
* File : .\data\strauss_r_1881.mid Time : Wed Dec 22 12:36:17 2021
# bar 2
10,
2,10,
2,10,
10,2,10,
# bar 3
10,10,
10,10,
10,10,
10,
9,
10,
2,
5,
10,
2,
5,2,
# bar 4
5,10,2,
10,5,10,2,
10,5,10,
10,10,
10,
5,
2,5,
2,10,5,
10,2,10,5,
10,2,10,
10,10,
10,
2,
5,2,
5,10,2,
10,5,10,2,
# bar 5
10,10,2,
10,10,2,
10,2,
2,
1,
2,
5,
10,
2,
5,
5,5,
# bar 6
5,10,5,
2,5,10,5,
2,5,10,
2,10,
2,
10,
5,10,
5,10,10,
2,5,10,10,
2,5,10,
2,10,
2,
3,
0,3,
0,7,3,
0,7,10,3,
0,9,10,3,
# bar 7
0,9,0,3,
9,0,3,
10,0,3,
10,2,3,
7,2,3,
7,3,3,
7,3,2,
7,3,3,
7,3,5,
3,5,
3,3,
3,
2,
0,
10,
5,10,
5,7,10,
5,7,10,10,
5,7,10,9,
5,9,10,9,
# bar 8
5,9,0,9,
9,0,9,
10,0,9,
10,2,9,
0,2,9,
0,3,9,
0,3,8,
0,3,9,
0,3,0,
3,0,
3,10,
10,
9,
7,
5,
5,5,
5,9,5,
3,5,9,5,
3,5,9,4,
3,5,9,5,
3,5,9,3,
# bar 9
3,5,9,2,
3,5,10,2,
2,5,10,2,
2,5,10,0,
2,5,10,10,
2,5,10,9,
2,5,0,9,
5,5,0,9,
5,5,0,10,
5,5,0,9,
5,5,0,8,
5,5,0,9,
5,0,9,
5,0,7,
5,7,
7,
5,
5,5,
5,3,
5,9,3,
5,5,9,3,
5,5,9,2,
5,5,9,2,
5,5,10,2,
10,5,10,2,
10,5,10,
10,10,
10,
3,
10,3,
# bar 10
10,5,3,
10,10,5,3,
10,10,5,
10,5,
10,
5,
2,5,
2,10,5,
10,2,10,5,
10,2,10,
10,10,
10,10,
10,
10,
9,
10,
2,
5,
10,
5,10,
5,10,10,
2,5,10,10,
2,5,9,10,
2,7,9,10,
# bar 11
2,7,10,10,
3,7,10,10,
3,7,0,10,
3,7,0,8,
3,8,0,8,
3,8,2,8,
5,8,2,8,
5,8,3,8,
5,3,8,
5,5,8,
5,8,
5,5,8,
5,2,8,
10,5,2,8,
10,5,2,7,
10,7,2,7,
10,7,2,10,
10,7,3,10,
3,7,3,10,
3,7,3,3,
3,8,3,3,
3,8,3,7,
3,8,5,7,
3,8,5,10,
3,10,5,10,
# bar 12
3,10,7,10,
10,10,7,10,
10,0,7,10,
10,0,7,3,
10,0,8,3,
10,0,8,10,
10,10,8,10,
10,10,8,3,
10,10,7,3,
3,10,7,3,
3,10,7,7,
3,5,7,7,
3,5,7,10,
3,5,7,3,
3,3,7,3,
3,7,3,
3,7,10,
3,7,0,
7,7,0,
7,0,0,
4,7,0,0,
4,7,11,0,
4,9,11,0,
# bar 13
4,9,0,0,
5,9,0,0,
5,9,2,0,
5,9,2,10,
5,10,2,10,
5,10,4,10,
7,10,4,10,
7,10,5,10,
7,5,10,
7,7,10,
7,10,
7,7,10,
7,4,10,
7,4,9,
9,4,9,
9,4,0,
9,5,0,
5,9,5,0,
5,9,5,5,
5,10,5,5,
5,10,5,9,
5,10,7,9,
5,10,7,0,
5,0,7,0,
# bar 14
5,0,9,0,
0,0,9,0,
0,2,9,0,
0,2,9,5,
0,2,10,5,
0,2,10,0,
0,0,10,0,
0,0,10,5,
0,0,9,5,
5,0,9,5,
5,0,9,9,
5,7,9,9,
5,7,9,0,
5,7,9,5,
5,5,9,5,
5,9,5,
5,9,0,
5,9,3,
0,9,3,
0,9,3,
6,0,9,3,
6,0,2,3,
6,3,2,3,
# bar 15
6,3,0,3,
6,3,0,2,
6,3,0,0,
6,3,0,0,
6,2,0,0,
6,2,0,10,
6,2,0,10,
7,2,0,10,
7,2,0,9,
7,2,0,10,
7,2,0,6,
7,2,0,7,
7,2,10,7,
7,2,10,1,
7,2,10,2,
7,2,10,3,
7,0,10,3,
7,0,9,3,
6,0,9,3,
6,0,2,3,
6,3,2,3,
# bar 16
6,3,0,3,
6,3,0,2,
6,3,0,0,
6,3,0,0,
6,2,0,0,
6,2,0,10,
6,2,0,10,
7,2,0,10,
7,2,0,9,
7,2,0,10,
7,2,0,6,
7,2,0,7,
7,2,10,7,
7,2,10,1,
7,2,10,2,
5,2,10,2,
5,2,10,10,
5,7,10,10,
5,7,10,10,
3,7,10,10,
# bar 17
3,7,11,10,
3,7,11,9,
3,7,11,7,
3,7,11,6,
3,10,11,6,
3,10,11,7,
3,10,0,7,
3,10,0,2,
3,10,0,3,
3,10,11,0,
3,11,0,
3,0,
3,0,
0,
6,
7,
10,
2,10,
2,5,10,
5,2,5,10,
5,3,5,10,
# bar 18
5,3,9,10,
5,3,9,2,
5,3,9,0,
5,3,9,10,
5,2,9,10,
5,2,10,
10,2,10,
10,2,10,
10,10,
10,
10,
7,10,10,
7,10,7,10,
7,10,2,10,
7,10,2,10,
# bar 19
7,10,0,10,
7,10,0,2,
7,10,2,
7,10,0,2,
7,10,0,2,
7,10,2,2,
7,10,2,2,
6,2,2,
6,2,9,2,
2,6,2,9,2,
2,6,2,9,0,
2,6,2,9,10,
2,6,2,6,10,
2,6,2,6,9,
2,2,6,9,
# bar 20
2,2,6,10,
2,2,6,9,
2,2,6,7,
2,2,9,7,
2,2,9,6,
2,2,9,7,
2,2,2,7,
2,2,7,
2,2,5,
2,2,3,
2,2,
2,6,2,
2,6,2,3,
2,6,9,3,
2,6,9,2,
2,6,9,0,
2,6,9,10,
2,7,9,10,
2,7,10,
2,10,
2,10,
0,2,10,
