# Supplementary material for: Fingerprints, barcode sequences and quasi-phylogenies–Tools for analysing polyphonic music
Source: PLoS One. 2023 Mar 2;18(3):e0280478. doi: 10.1371/journal.pone.0280478 (PMC9980773; doi:10.1371/journal.pone.0280478)
Supplement: S6 Fig — (ZIP) [file pone.0280478.s006.zip › S6_Rameau-intermediate-files/strauss_r_1940.pcs]

* File : .\data\strauss_r_1940.pcs Time : Mon Dec 26 13:29:04 2022
* File : .\data\strauss_r_1940.vps Time : Mon Dec 26 13:29:03 2022
* File : .\data\strauss_r_1940.rdl Time : Mon Dec 26 13:29:03 2022
* File : .\data\strauss_r_1940.mid Time : Wed May 25 19:59:59 2022
# bar 2
1-1
2-5
2-5
3-9
3-9
4-22
4-22
3-11
3-11
3-11
# bar 3
3-11
3-11
4-22
4-22
5-27
4-26
5-27
4-22
4-22
3-9
4-22
3-7
2-5
3-9
3-9
3-9
4-14
3-11
3-11
3-11
3-11
4-27
4-27
5-25
5-25
5-25
4-27
5-29
5-29
5-29
4-16
# bar 4
4-16
3-9
4-22
4-22
5-27
4-26
4-26
3-11
3-11
4-20
3-4
4-11
3-6
4-21
4-21
5-34
5-34
4-27
5-25
4-26
4-26
5-27
5-27
4-20
4-20
3-11
4-22
4-22
4-22
3-11
3-11
4-20
4-20
4-20
3-11
3-11
3-11
3-11
4-22
4-22
# bar 5
5-34
4-21
5-24
5-24
4-22
4-22
3-11
3-11
3-11
3-11
2-5
3-11
3-11
4-27
4-27
5-25
5-25
6-27
5-31
5-31
4-18
5-32
4-17
5-16
4-18
5-36
5-36
6-40
5-25
5-25
4-29
5-20
4-14
4-14
3-11
4-29
4-29
4-29
4-29
5-25
4-27
5-38
4-20
5-27
4-26
4-26
4-26
5-27
4-20
5-27
5-27
5-27
4-22
4-22
4-22
3-11
3-11
3-11
# bar 6
3-11
3-11
3-11
4-22
4-22
4-22
4-22
3-11
3-11
2-4
3-4
4-8
4-8
4-8
3-5
4-13
4-13
5-29
4-23
5-14
5-14
6-41
5-28
5-28
4-25
5-33
4-24
4-24
3-12
4-24
3-8
2-2
3-9
3-9
3-9
3-9
2-5
3-7
3-7
4-22
4-22
4-22
5-35
4-22
5-34
4-27
4-27
4-27
5-25
4-26
5-27
4-22
4-22
3-9
# bar 7
3-9
3-9
3-9
3-9
4-23
3-9
3-9
4-23
5-35
4-26
5-35
4-23
4-23
5-23
4-22
4-22
4-22
3-11
3-11
4-22
4-22
4-22
3-11
3-11
3-11
3-11
3-11
3-11
3-11
3-11
3-11
4-22
4-22
5-35
5-35
4-26
5-35
# bar 8
5-35
3-9
4-22
3-11
3-11
4-14
3-9
3-9
2-5
2-5
2-5
3-7
3-7
3-7
4-26
5-25
5-25
4-27
3-8
3-8
4-16
3-9
3-9
3-9
4-14
3-11
# bar 9
4-26
4-26
5-27
4-20
4-20
5-20
5-20
4-14
4-20
3-11
4-20
4-20
4-20
5-27
4-26
3-11
4-26
5-35
5-35
6-33
5-25
# bar 10
4-27
5-25
5-25
4-26
4-26
3-11
2-5
3-11
3-11
4-20
3-11
3-11
4-14
4-14
5-20
4-16
4-29
4-29
3-8
4-16
3-9
4-23
4-23
5-29
4-27
5-31
4-28
5-31
4-18
5-18
4-16
4-16
3-9
4-14
3-11
# bar 11
4-26
4-26
5-27
4-22
4-22
5-35
4-22
4-22
4-22
5-34
5-34
5-34
4-27
4-27
4-27
5-29
4-23
5-23
4-10
4-10
3-7
4-27
4-27
4-27
4-27
3-8
4-27
3-11
3-11
3-11
3-11
4-22
4-22
4-22
3-11
4-14
3-9
4-23
4-23
5-35
4-26
4-26
4-26
3-11
3-11
3-11
# bar 12
3-11
3-11
4-26
4-26
4-26
3-11
3-11
3-11
4-26
4-26
4-26
4-26
3-11
3-11
4-22
3-7
2-5
3-7
3-7
2-2
3-8
3-8
4-21
4-21
3-8
3-8
3-8
4-27
4-27
4-27
5-25
4-26
# bar 13
5-27
4-20
4-20
4-20
3-11
3-11
3-11
4-22
3-9
3-9
4-14
4-14
5-23
5-23
4-22
5-34
5-34
4-27
4-27
4-27
4-27
4-27
4-27
4-27
5-34
5-34
5-34
4-27
5-34
5-34
5-34
5-34
4-27
5-25
5-25
5-25
5-25
# bar 14
6-25
5-23
5-23
4-14
4-14
3-9
4-14
3-11
3-11
3-11
4-26
4-26
5-25
5-25
5-25
4-13
3-10
3-10
3-10
4-28
4-28
5-31
5-31
5-28
5-28
5-28
6-23
5-28
5-28
4-27
5-25
5-25
5-25
4-10
3-7
2-2
2-2
3-7
3-7
4-22
4-22
3-11
4-22
4-22
4-22
4-22
3-11
3-11
3-11
# bar 15
4-22
4-22
4-22
4-22
4-22
3-11
3-11
3-11
3-11
4-20
4-20
5-27
4-26
4-26
3-11
3-11
2-5
2-5
3-11
3-11
4-22
4-22
4-22
3-11
4-14
4-14
4-14
4-14
3-11
3-11
3-11
3-11
3-11
# bar 16
4-22
4-22
3-11
3-11
3-11
3-11
4-26
4-26
5-27
5-27
4-20
4-20
2-4
3-11
4-22
4-22
3-11
3-11
3-11
4-22
4-22
4-22
4-22
3-11
3-11
3-11
3-11
3-11
4-20
4-20
4-20
5-27
4-26
4-26
4-26
3-11
4-26
# bar 17
4-15
5-32
5-32
5-32
4-27
5-34
5-34
5-34
4-27
4-27
4-27
4-27
5-25
5-25
4-27
4-27
4-27
4-27
4-27
5-25
5-25
6-25
6-25
6-25
5-25
5-25
4-27
4-27
3-10
3-10
2-3
1-1
