# Supplementary material for: Fingerprints, barcode sequences and quasi-phylogenies–Tools for analysing polyphonic music
Source: PLoS One. 2023 Mar 2;18(3):e0280478. doi: 10.1371/journal.pone.0280478 (PMC9980773; doi:10.1371/journal.pone.0280478)
Supplement: S6 Fig — (ZIP) [file pone.0280478.s006.zip › S6_Rameau-intermediate-files/strauss_r_1940.vps]

* File : .\data\strauss_r_1940.vps Time : Mon Dec 26 13:29:03 2022
* File : .\data\strauss_r_1940.rdl Time : Mon Dec 26 13:29:03 2022
* File : .\data\strauss_r_1940.mid Time : Wed May 25 19:59:59 2022
# bar 2
6,
6,1,
1,6,1,
1,6,8,1,
1,6,8,
10,1,6,8,
10,1,6,8,10,
10,1,6,10,
10,1,6,1,10,
10,1,6,1,
# bar 3
10,1,6,1,6,
10,1,6,6,
10,1,6,8,6,
10,1,8,6,
10,1,8,5,6,
10,1,8,5,
10,1,8,5,6,
10,1,8,6,
8,10,1,8,6,
8,1,8,6,
8,1,8,6,10,
8,1,8,10,
8,1,8,
8,1,3,8,
8,1,3,
8,1,3,8,
8,0,1,3,8,
8,0,3,8,
8,0,3,8,
8,0,3,3,8,
8,0,3,3,
6,8,0,3,3,
6,8,0,3,3,
6,8,0,3,3,5,
6,8,0,3,5,
6,8,0,3,8,5,
6,8,0,3,8,
6,8,0,3,8,1,
6,8,0,3,1,
6,8,0,1,3,1,
6,8,0,1,1,
# bar 4
6,8,0,1,1,
6,8,1,1,
6,8,1,10,1,
6,8,1,10,
5,6,8,1,10,
5,8,1,10,
5,8,10,1,10,
5,10,1,10,
5,10,1,10,
5,10,1,6,10,
5,10,6,10,
5,8,10,6,10,
8,10,6,10,
8,10,6,10,0,
8,10,6,0,
3,8,10,6,0,
3,8,10,0,6,0,
3,8,0,6,0,
3,8,0,5,6,0,
3,8,0,5,0,
3,8,0,5,
3,8,0,5,1,
1,3,8,0,5,1,
1,8,0,5,1,
1,8,0,1,5,1,
1,8,1,5,1,
1,8,1,5,1,3,
1,8,1,5,3,
1,8,1,5,1,3,
1,8,1,5,1,
1,8,1,5,1,
1,8,1,5,0,1,
1,8,1,5,0,
1,8,1,5,0,1,
1,8,1,5,1,
1,8,5,1,
1,8,5,1,5,
1,8,5,5,
1,8,3,5,5,
1,8,3,5,
# bar 5
1,8,11,3,5,
1,11,3,5,
1,6,11,3,5,
1,6,11,3,3,5,
1,6,11,3,3,
11,1,6,11,3,3,
11,6,11,3,3,
11,6,11,3,6,3,
11,6,11,3,6,
11,6,11,3,6,
11,6,11,6,
11,6,11,3,6,
11,6,3,6,
11,6,9,3,6,
11,9,3,6,
11,9,3,6,8,
11,9,3,6,8,
11,0,9,3,6,8,
0,9,3,6,8,
0,9,3,6,8,
0,9,3,8,
0,9,3,5,8,
0,9,5,8,
0,9,11,5,8,
0,11,5,8,
0,11,5,8,10,
0,11,5,8,10,
0,1,11,5,8,10,
1,11,5,8,10,
1,11,5,8,10,
1,11,5,10,
1,11,5,6,10,
1,11,6,10,
1,11,1,6,10,
1,1,6,10,
1,1,6,10,0,
1,1,6,10,0,
6,1,1,6,10,0,
6,1,6,10,0,
6,1,3,6,10,0,
6,3,6,10,0,
6,3,6,10,11,0,
6,3,6,10,11,
6,3,6,10,11,1,
6,3,6,10,1,
6,1,3,6,10,1,
6,1,3,10,1,
6,1,3,5,10,1,
6,1,5,10,1,
6,1,5,10,1,3,
6,1,5,10,3,
6,1,1,5,10,3,
1,1,5,10,3,
5,1,1,5,10,3,
5,1,1,5,10,3,5,
5,1,1,5,10,5,
5,1,1,5,10,
5,1,1,5,10,5,
# bar 6
5,1,5,10,5,
5,1,5,10,
5,1,1,5,10,
5,1,3,1,5,10,
5,3,1,5,10,
5,3,1,5,10,
5,3,5,1,5,10,
5,5,1,5,10,
5,5,1,5,10,
5,5,1,5,
5,5,0,1,5,
5,5,6,0,1,5,
5,6,0,1,5,
5,6,0,1,5,
5,6,0,5,
5,3,6,0,5,
5,3,6,0,5,0,
5,3,6,10,0,5,0,
5,3,10,0,5,0,
5,3,10,0,5,11,0,
5,3,10,0,5,11,
5,3,9,10,0,5,11,
5,3,9,0,5,11,
5,3,9,0,11,
5,3,9,11,
5,3,9,11,1,
5,3,9,1,
5,3,5,9,1,
5,5,9,1,
5,5,9,1,3,
5,5,9,3,
5,5,3,
5,5,10,3,
5,10,5,10,3,
10,5,10,3,
10,5,10,3,5,
10,5,10,5,
10,5,10,5,8,
10,5,10,8,
10,5,10,0,8,
10,5,0,8,
10,5,10,0,8,
10,3,5,10,0,8,
10,3,10,0,8,
10,3,10,0,6,8,
10,3,10,0,6,
3,10,3,10,0,6,
3,3,10,0,6,
3,3,10,0,1,6,
3,3,10,1,6,
3,3,10,1,5,6,
3,3,10,1,5,
3,3,10,1,3,5,
3,3,10,3,5,
# bar 7
3,3,10,3,5,5,
3,3,10,5,5,
3,3,10,5,3,5,
3,3,10,5,3,
3,3,10,5,8,3,
3,3,10,8,3,
3,3,10,8,
3,3,10,8,1,
3,3,10,6,8,1,
3,3,10,6,1,
3,3,8,10,6,1,
3,3,8,6,1,
3,8,6,1,
3,5,8,1,6,1,
3,5,8,1,1,
3,5,8,1,8,1,
3,5,8,1,5,8,1,
5,8,1,5,8,1,
8,5,8,1,5,8,1,
8,5,8,1,3,5,8,1,
8,5,8,1,3,5,1,
8,5,8,1,3,5,1,
8,5,8,1,5,1,
8,5,8,1,5,1,
8,5,8,1,5,1,
8,5,8,1,5,1,
8,5,8,1,5,1,
8,5,8,1,5,1,5,
8,5,8,1,5,5,
8,5,8,1,5,8,5,
8,5,8,1,8,5,
8,5,8,1,8,3,5,
8,5,8,1,8,3,
8,5,8,10,1,8,3,
8,5,8,10,1,8,3,
8,5,8,10,1,8,
8,5,8,10,1,8,3,
# bar 8
8,3,5,8,10,1,3,8,3,
8,3,8,10,3,8,3,
8,3,8,10,0,3,8,3,
8,3,8,0,3,8,3,
8,3,0,3,8,3,
8,3,0,1,3,8,3,
8,3,1,3,8,3,
8,1,8,3,
8,8,3,
8,3,8,3,
8,8,3,8,3,
8,8,5,8,3,
8,8,5,3,
8,8,5,3,
8,0,8,5,3,
6,8,0,8,5,3,
6,0,8,5,3,
6,0,8,6,3,
6,0,8,6,
6,0,8,8,
6,0,1,8,8,
6,1,8,8,
6,1,8,1,8,
6,1,8,1,8,
5,6,1,8,1,8,
5,1,8,1,8,
# bar 9
5,1,8,10,1,8,
5,1,8,10,8,
5,1,8,10,0,8,
5,1,8,0,8,
5,1,8,0,
5,1,6,8,0,
5,1,6,8,0,1,
5,1,6,8,1,
5,1,6,10,1,
1,6,10,1,
1,6,10,1,5,
1,6,10,5,
6,1,6,10,5,
6,1,6,10,3,5,
6,1,6,10,3,
6,1,6,10,
6,1,6,10,3,
6,8,1,6,10,3,
8,1,6,10,3,
8,0,1,6,10,3,
0,1,6,10,3,
# bar 10
0,6,10,3,
0,6,10,1,3,
10,0,6,10,1,3,
10,6,10,1,3,
10,6,1,3,
10,6,1,
6,1,
10,6,1,
10,6,1,
10,5,6,1,
10,5,1,
10,5,1,
10,5,0,1,
10,5,0,1,
10,5,0,1,6,
10,5,0,6,
8,5,0,6,
8,5,6,0,6,
8,6,0,6,
8,6,0,1,6,
8,6,1,6,
8,6,1,3,6,
8,6,1,3,
8,9,6,1,3,
9,6,1,3,
9,6,0,1,3,
9,6,0,3,
9,6,0,3,5,
9,6,0,5,
9,10,6,0,5,
10,6,0,5,
10,5,6,0,5,
10,5,0,5,
10,5,0,1,5,
10,5,1,5,
# bar 11
10,5,8,1,5,
10,8,1,5,
10,8,1,5,6,
10,8,1,6,
10,6,8,1,6,
10,6,8,1,3,6,
10,6,8,3,6,
10,6,8,3,6,10,
10,6,8,3,10,
10,0,6,8,3,10,
0,6,8,3,10,
0,6,8,3,8,10,
0,6,8,3,8,
0,6,8,3,
0,6,8,3,8,
0,1,6,8,3,8,
1,6,8,3,8,
1,5,6,8,3,8,
5,6,8,3,8,
3,5,6,8,3,8,
3,6,8,3,8,
3,6,8,0,3,8,
3,6,8,0,8,
3,6,8,0,8,
3,6,8,0,8,
6,8,0,8,
3,6,8,0,8,
3,8,0,8,
3,8,0,8,
3,8,0,8,
3,0,8,
3,10,0,8,
3,10,0,8,
3,8,10,0,8,
3,8,0,8,
3,8,0,1,8,
3,8,1,8,
3,8,1,8,10,
3,8,1,10,
3,5,8,1,10,
5,8,1,10,
5,8,1,10,
5,8,1,8,10,
5,8,1,8,
5,8,1,8,1,
5,8,1,1,
# bar 12
5,8,1,
5,8,1,8,
5,8,10,1,8,
5,8,10,1,8,
5,8,10,1,8,
5,8,1,8,
5,8,1,8,
5,8,1,8,
5,8,1,10,
5,8,1,10,
5,8,1,10,
5,8,1,8,10,
5,8,1,8,
5,8,1,
5,8,1,3,
5,8,3,
8,3,
6,8,3,
6,8,8,3,
6,8,8,
0,6,8,8,
0,6,8,8,
0,6,8,10,8,
0,6,8,10,8,
0,6,8,8,
0,6,8,8,6,
0,6,8,6,
0,6,8,3,6,
0,6,8,3,6,
0,8,3,6,
0,8,3,5,6,
0,8,3,5,
# bar 13
0,8,1,3,5,
0,8,1,5,
0,8,1,8,5,
0,1,8,1,8,5,
1,8,1,8,5,
1,8,1,8,5,
1,1,8,5,
1,1,8,3,5,
1,1,8,3,
1,8,3,
1,0,8,3,
1,8,0,3,8,3,
1,8,0,3,8,10,3,
1,8,0,3,10,3,
8,0,3,10,3,
6,8,0,3,10,3,
6,8,0,3,8,10,3,
6,8,0,3,8,3,
6,8,0,3,8,3,
6,8,0,3,3,
6,8,0,3,3,
6,8,0,3,3,
6,8,0,3,
6,8,0,3,8,
6,8,10,0,3,8,
6,8,10,0,3,8,
6,8,10,0,3,8,
6,8,0,3,8,
6,8,0,3,10,
6,8,0,3,10,
6,8,0,3,10,
6,8,0,3,8,10,
6,8,0,3,8,
6,8,0,3,8,5,
6,8,0,3,5,
6,8,0,3,5,
6,8,0,3,5,
# bar 14
6,8,0,1,3,5,
6,8,1,3,5,
6,8,1,3,8,5,
6,8,1,8,5,
6,8,1,8,5,
6,8,1,8,
5,6,8,1,8,
5,8,1,8,
5,8,1,8,8,
5,8,1,8,8,
5,8,10,1,8,8,
5,8,10,1,8,8,
5,8,10,1,8,11,8,
5,8,10,1,8,11,8,
5,8,10,1,8,11,8,
5,8,10,8,11,8,
5,8,8,11,8,
5,8,5,8,11,8,
5,8,5,8,11,8,
2,5,8,5,8,11,8,
2,8,5,8,11,8,
2,8,5,8,11,6,8,
2,8,5,8,11,6,
2,8,5,8,0,6,
2,8,5,6,8,0,6,
2,8,5,6,8,0,6,
2,8,3,5,6,8,0,6,
2,8,3,6,8,0,6,
2,3,8,3,6,8,0,6,
3,8,3,6,8,0,6,
3,8,3,6,8,0,5,6,
3,8,3,6,8,0,5,
3,3,6,8,0,5,
3,3,6,8,5,
3,3,8,5,
3,3,5,
3,3,5,5,
3,3,5,8,5,
3,8,3,5,8,5,
3,8,1,3,5,8,5,
3,8,1,5,8,5,
8,1,5,8,5,
8,1,3,5,8,5,
8,1,3,5,5,
1,8,1,3,5,5,
1,8,1,3,5,5,
1,8,1,5,5,
1,8,1,5,5,
1,8,1,5,5,
# bar 15
1,8,1,5,3,5,
1,8,1,5,3,
1,8,1,5,3,
1,8,1,5,3,
1,8,1,5,1,3,
1,8,1,5,1,
1,8,1,5,
1,8,1,5,1,
1,8,1,5,1,
1,8,1,5,0,1,
1,8,1,5,0,
1,8,1,5,10,0,
1,8,1,5,10,
1,8,1,5,8,10,
1,8,1,5,8,
1,8,1,5,8,
1,8,1,8,
1,8,1,8,
5,1,8,1,8,
5,1,8,1,8,
5,1,3,8,1,8,
5,1,3,8,1,8,
5,1,3,5,8,1,8,
5,1,5,8,1,8,
5,1,5,8,1,6,8,
5,1,5,8,1,6,
5,8,1,5,8,1,6,
5,8,1,8,1,6,
5,8,1,8,1,
5,8,1,8,1,5,
5,8,1,8,1,5,
5,8,1,8,1,5,
5,1,8,1,5,
# bar 16
5,1,8,1,3,5,
5,1,8,1,3,
5,1,8,1,
5,1,8,1,
5,1,8,1,
5,1,8,1,
5,1,8,1,10,
5,1,8,10,
5,1,6,8,10,
5,1,6,8,1,10,
5,1,6,10,1,10,
5,1,6,10,10,
6,10,10,
1,6,10,10,
1,6,10,8,10,
6,1,6,10,8,10,
6,1,6,10,10,10,
6,1,6,10,1,10,
6,1,6,10,10,
6,1,6,10,8,10,
6,1,6,10,8,
6,1,6,10,6,8,
6,1,6,10,6,6,8,
6,1,6,10,6,6,
6,1,10,6,6,
6,1,10,6,
6,1,10,
6,1,10,6,
6,1,10,5,6,
6,1,10,5,
6,1,10,5,
6,1,10,3,5,
6,1,10,3,
6,1,10,3,
6,1,10,1,3,
6,1,10,1,
6,1,10,3,1,
# bar 17
6,1,7,3,1,
6,1,7,3,10,1,
6,1,7,1,3,10,1,
6,7,1,3,10,1,
10,7,1,3,10,1,
10,7,1,3,5,10,1,
10,7,1,3,5,1,
10,7,1,3,5,7,1,
10,7,1,3,7,1,
10,7,10,1,3,7,1,
10,7,10,1,3,1,
10,7,10,1,3,
10,7,10,1,3,0,
10,7,10,1,3,10,0,
10,7,10,1,3,10,
10,7,10,1,3,10,
10,7,1,3,10,
10,7,1,3,
10,7,1,3,10,
10,7,0,1,3,10,
10,7,0,1,3,10,
10,7,0,1,3,8,10,
10,7,0,1,3,8,
10,7,0,1,3,7,8,
10,7,0,1,3,7,
10,7,0,1,3,7,
10,7,1,3,7,
10,7,1,3,
10,7,1,
10,7,1,
10,7,
10,
