# Supplementary material for: Fingerprints, barcode sequences and quasi-phylogenies–Tools for analysing polyphonic music
Source: PLoS One. 2023 Mar 2;18(3):e0280478. doi: 10.1371/journal.pone.0280478 (PMC9980773; doi:10.1371/journal.pone.0280478)
Supplement: S6 Fig — (ZIP) [file pone.0280478.s006.zip › S6_Rameau-intermediate-files/tchaikovsky_1880.pcs]

* File : .\data\tchaikovsky_1880.pcs Time : Mon Dec 26 13:29:10 2022
* File : .\data\tchaikovsky_1880.vps Time : Mon Dec 26 13:29:10 2022
* File : .\data\tchaikovsky_1880.rdl Time : Mon Dec 26 13:29:10 2022
* File : .\data\tchaikovsky_1880.mid Time : Wed Dec 22 13:33:33 2021
# bar 2
1-1
2-4
3-11
3-11
3-11
# bar 3
4-14
4-14
5-27
4-20
4-20
5-27
6-26
6-26
5-20
3-11
4-22
4-22
5-27
5-27
4-20
4-26
4-26
# bar 4
5-27
4-22
4-22
3-11
4-22
5-27
4-26
4-26
3-11
4-22
4-22
3-9
3-9
4-14
4-14
4-14
3-11
4-27
4-26
5-25
5-25
# bar 5
6-27
5-31
4-27
5-26
4-24
5-30
4-22
5-23
4-14
4-14
5-27
4-20
5-27
5-27
3-7
4-22
3-11
4-22
4-22
4-22
4-14
3-11
3-11
# bar 6
4-14
3-4
4-11
3-7
3-7
4-11
5-23
5-23
4-14
3-11
4-22
4-22
6-32
5-35
4-26
5-25
6-33
5-23
3-11
# bar 7
5-27
4-20
4-20
4-20
4-20
4-20
4-20
3-11
3-11
3-11
3-11
3-11
3-11
3-11
3-11
# bar 8
3-11
3-11
2-5
2-5
3-9
3-9
4-22
2-2
1-1
2-1
1-1
2-2
1-1
2-2
1-1
3-11
4-14
4-14
3-4
3-4
2-4
3-11
4-20
4-20
# bar 9
3-4
3-4
4-11
3-7
3-11
3-11
3-11
4-22
3-9
3-11
4-26
3-11
3-11
2-4
2-4
3-6
# bar 10
4-22
4-22
3-9
3-11
4-27
4-27
4-23
3-9
4-14
3-11
3-11
# bar 11
3-11
3-11
3-11
3-11
4-26
3-7
3-7
3-11
3-11
4-22
3-9
3-11
4-26
4-26
5-27
4-20
3-11
# bar 12
3-9
3-9
4-14
4-14
3-11
3-11
4-14
5-23
4-23
4-23
4-23
4-23
4-23
3-9
3-8
3-8
4-16
4-20
4-20
# bar 13
4-20
4-20
3-11
3-11
3-11
3-11
3-11
3-11
3-11
3-11
3-11
3-11
1-1
1-1
1-1
1-1
# bar 14
1-1
1-1
1-1
1-1
1-1
2-3
3-11
4-14
4-20
4-26
# bar 15
4-20
3-11
3-9
2-2
3-2
4-11
4-26
4-20
3-11
2-5
2-5
2-4
3-11
3-11
3-7
2-5
3-9
# bar 16
3-9
3-11
4-27
4-26
4-26
4-27
4-27
4-12
4-3
3-2
3-7
3-7
# bar 17
4-26
3-11
2-4
3-11
2-5
3-7
2-3
1-1
