# Supplementary material for: Fingerprints, barcode sequences and quasi-phylogenies–Tools for analysing polyphonic music
Source: PLoS One. 2023 Mar 2;18(3):e0280478. doi: 10.1371/journal.pone.0280478 (PMC9980773; doi:10.1371/journal.pone.0280478)
Supplement: S6 Fig — (ZIP) [file pone.0280478.s006.zip › S6_Rameau-intermediate-files/tchaikovsky_1880.vps]

* File : .\data\tchaikovsky_1880.vps Time : Mon Dec 26 13:29:10 2022
* File : .\data\tchaikovsky_1880.rdl Time : Mon Dec 26 13:29:10 2022
* File : .\data\tchaikovsky_1880.mid Time : Wed Dec 22 13:33:33 2021
# bar 2
1,
1,5,1,
10,1,5,1,
10,10,1,5,1,
10,10,1,5,1,5,1,
# bar 3
10,10,1,5,1,5,0,
10,10,1,5,1,5,0,
10,8,1,5,1,5,0,
8,8,1,5,1,5,0,
8,8,1,5,0,1,5,0,
8,8,1,5,0,1,5,10,
8,8,1,6,0,1,5,10,
8,6,10,1,6,0,1,5,10,
6,6,10,1,6,0,1,5,10,
6,6,10,1,6,10,1,6,10,
6,6,10,1,6,10,1,6,8,
6,6,10,1,10,1,6,8,
6,5,1,10,1,6,8,
5,5,1,10,1,6,8,
5,5,1,10,1,6,10,
5,5,8,1,8,1,10,
5,5,8,1,8,1,10,
# bar 4
5,6,8,10,1,8,1,10,
6,6,8,10,1,8,1,10,
6,6,8,10,1,8,1,
6,6,10,1,10,1,
6,6,8,10,8,10,1,
6,5,8,1,8,10,1,
5,5,8,1,8,10,1,
5,5,8,1,8,10,8,
5,5,8,1,8,1,8,
5,5,8,1,3,8,1,8,
5,3,8,1,3,8,1,8,
3,3,8,1,3,8,1,8,
3,3,8,1,3,8,1,3,8,
3,3,0,1,3,8,1,3,8,
3,8,0,3,8,1,3,8,
8,8,0,3,8,1,3,8,
8,8,0,3,8,0,3,8,
8,8,0,3,0,3,6,
8,8,0,3,0,3,5,
8,8,0,3,6,0,5,
8,8,0,3,6,0,5,
# bar 5
8,9,0,3,6,0,5,
9,9,0,3,6,0,5,
9,9,0,3,5,0,3,5,
9,9,0,3,5,1,3,5,
9,9,1,5,1,3,5,
9,10,1,5,1,3,5,
10,10,1,5,1,3,5,
10,10,1,5,0,3,5,
10,10,1,5,0,1,5,
10,10,0,1,5,0,1,5,
10,8,0,1,5,0,1,5,
8,8,0,1,5,0,1,5,
8,8,0,1,5,10,1,10,
8,8,0,1,5,10,1,10,
8,8,1,10,1,10,
8,6,10,1,10,1,10,
6,6,10,1,10,1,10,
6,6,10,1,10,1,8,
6,6,10,1,10,1,8,
6,6,8,10,1,8,1,8,
6,5,8,1,8,1,8,
5,5,8,1,8,1,8,
5,5,8,1,8,1,8,
# bar 6
5,5,8,1,8,1,6,
5,5,6,1,1,6,
5,3,6,1,1,6,
3,3,6,1,1,6,
3,3,6,1,6,1,6,
3,3,6,1,6,1,5,
3,3,8,1,5,6,1,5,
3,5,8,1,5,6,1,5,
5,5,8,1,5,6,1,5,
5,5,8,1,5,8,1,5,
5,5,8,1,3,5,8,3,
5,5,1,3,8,3,
5,6,10,1,3,8,3,
6,6,10,1,3,8,3,
6,6,10,1,3,10,1,3,
6,6,10,0,3,10,1,3,
6,8,0,3,10,1,3,
8,8,0,3,10,1,3,
8,8,0,3,8,0,3,
# bar 7
8,8,0,3,8,0,1,5,
8,8,5,8,0,1,5,
8,8,5,8,0,1,5,
8,1,8,5,8,0,1,5,
8,1,8,5,8,0,1,5,
1,1,8,5,8,0,1,5,
1,1,8,5,8,0,1,5,
1,1,8,1,5,8,1,5,
1,1,8,1,5,8,1,5,
1,1,8,1,5,8,1,5,
1,1,8,1,5,8,1,5,
1,1,8,1,5,8,1,5,
1,1,8,1,5,8,1,5,
1,1,8,1,5,8,1,5,
1,1,8,1,5,8,1,5,
# bar 8
1,1,8,1,5,8,
1,1,8,1,5,8,
1,1,1,8,
1,1,1,8,
1,3,1,8,
3,3,1,8,
3,5,1,8,
3,5,
5,5,
5,6,
6,6,
6,8,
8,8,
8,10,
10,10,
10,10,5,1,
10,0,5,1,
10,0,1,5,1,
0,0,1,5,1,
0,1,5,1,
1,1,5,1,
1,1,5,8,1,
1,0,1,5,8,1,
0,0,1,5,8,1,
# bar 9
0,0,1,8,1,
0,0,1,8,1,
0,10,1,8,1,
10,10,1,8,1,
10,10,1,6,1,
10,10,1,6,1,
10,10,1,6,1,
10,8,1,6,1,
8,8,1,6,1,
8,8,1,5,1,
8,10,1,5,1,
10,10,1,5,1,
10,1,5,1,
1,1,5,1,
1,1,5,1,
1,1,3,5,1,
# bar 10
1,8,3,5,1,
8,8,3,5,1,
8,8,3,8,1,
8,8,3,8,0,
8,6,3,8,0,
6,6,3,8,0,
6,6,3,8,1,
6,6,1,8,1,
6,5,1,8,1,
5,5,1,8,1,
5,5,1,8,1,
# bar 11
5,5,1,8,1,
5,5,1,8,1,
5,5,1,8,1,
5,5,1,8,1,
5,10,1,8,1,
10,10,1,8,1,
10,10,1,8,1,
10,10,1,6,1,
10,10,1,6,1,
10,8,1,6,1,
8,8,1,6,1,
8,8,1,5,1,
8,8,1,5,10,
8,8,1,5,10,
8,6,1,5,10,
6,6,1,5,10,
6,6,1,6,10,
# bar 12
6,6,1,6,8,
6,6,1,6,8,
6,5,1,6,8,
5,5,1,6,8,
5,5,1,8,
5,5,1,8,
5,5,1,6,8,
5,3,1,6,8,
3,3,1,6,8,
3,3,1,6,8,
3,3,1,6,8,
3,3,1,6,8,
3,8,1,6,8,
8,8,1,6,8,
8,8,0,6,8,
8,8,0,6,8,
8,1,0,6,8,
8,1,0,5,8,
1,1,0,5,8,
# bar 13
1,1,0,5,8,
1,1,0,5,8,
1,1,1,5,8,
1,1,1,5,8,5,1,
1,1,8,1,5,8,1,5,1,
1,8,1,5,8,1,5,8,1,5,1,
1,8,1,5,8,1,5,8,1,5,1,
1,8,1,5,8,1,5,1,
1,8,1,5,8,1,5,1,8,
1,8,1,5,1,5,1,8,
1,5,1,8,
5,1,8,
1,
3,
5,
6,
# bar 14
8,
10,
0,
1,
1,1,
10,1,1,
10,1,5,1,
10,1,5,0,
8,1,5,0,
8,1,5,10,
# bar 15
6,1,5,10,
6,1,6,10,
6,1,6,8,
6,8,6,8,
5,8,6,8,
5,8,6,10,
5,8,1,10,
5,6,1,10,
6,1,10,
6,1,1,
6,1,1,
5,1,1,
5,1,8,
5,1,8,
5,3,8,
3,3,8,
3,1,3,8,
# bar 16
8,1,3,8,
8,0,3,8,
8,0,3,6,
8,0,3,5,
8,0,3,5,
9,0,3,5,
9,0,3,5,
9,0,1,3,
9,10,0,1,
10,0,1,
10,0,3,
10,1,3,
# bar 17
6,10,1,3,
6,10,1,6,
6,10,6,
3,10,6,
3,10,
3,10,0,
3,0,
0,
