# Supplementary material for: Fingerprints, barcode sequences and quasi-phylogenies–Tools for analysing polyphonic music
Source: PLoS One. 2023 Mar 2;18(3):e0280478. doi: 10.1371/journal.pone.0280478 (PMC9980773; doi:10.1371/journal.pone.0280478)
Supplement: S6 Fig — (ZIP) [file pone.0280478.s006.zip › S6_Rameau-intermediate-files/tchaikovsky_1884.pcs]

* File : .\data\tchaikovsky_1884.pcs Time : Mon Dec 26 13:29:16 2022
* File : .\data\tchaikovsky_1884.vps Time : Mon Dec 26 13:29:16 2022
* File : .\data\tchaikovsky_1884.rdl Time : Mon Dec 26 13:29:15 2022
* File : .\data\tchaikovsky_1884.mid Time : Wed May 25 19:59:59 2022
# bar 2
1-1
# bar 3
1-1
2-3
1-1
1-1
2-3
3-7
4-27
# bar 4
4-27
3-11
4-26
3-11
3-11
3-11
4-20
3-11
3-11
2-5
1-1
# bar 5
1-1
2-4
1-1
2-3
1-1
1-1
2-4
3-11
3-11
4-27
# bar 6
5-25
4-26
5-27
6-25
5-29
4-23
5-23
4-14
4-14
3-11
3-11
3-11
2-5
# bar 7
2-5
2-5
3-11
4-27
4-27
3-10
# bar 8
2-3
2-5
3-11
3-11
3-11
3-11
2-5
# bar 9
2-5
2-5
3-11
3-11
4-26
# bar 10
5-35
4-23
4-23
3-11
4-27
4-27
4-27
# bar 11
2-6
1-1
2-3
1-1
2-3
1-1
1-1
# bar 12
2-2
1-1
1-1
# bar 13
1-1
2-2
3-9
3-9
3-9
3-9
3-9
3-9
4-23
3-9
# bar 14
3-9
3-9
3-9
4-22
3-11
3-11
3-11
2-5
2-5
2-5
3-11
4-26
4-26
4-26
4-26
4-26
4-26
4-26
4-26
4-26
3-11
4-19
4-24
4-24
4-27
4-27
4-27
4-27
4-27
5-31
4-13
# bar 15
4-13
4-13
4-15
5-28
4-27
4-27
3-10
2-3
2-3
3-11
3-11
3-11
3-11
3-11
3-11
3-11
3-11
3-11
3-11
3-11
3-11
4-27
3-10
3-10
4-28
4-28
4-28
4-28
4-28
5-31
4-27
# bar 16
4-27
4-27
4-27
4-27
3-10
4-27
3-7
3-7
4-11
4-22
4-22
3-11
3-11
3-11
3-11
4-14
3-9
3-9
3-9
3-9
3-9
3-9
4-14
4-14
4-14
3-11
2-5
2-5
2-5
3-7
2-3
3-10
4-27
4-27
4-27
4-27
5-28
5-28
5-28
# bar 17
4-25
4-25
5-28
5-28
5-28
5-28
4-27
3-10
3-10
3-10
3-10
5-29
3-9
3-9
3-9
3-9
3-9
3-9
4-14
3-11
3-11
3-11
3-11
3-11
3-11
2-5
3-7
2-2
3-9
3-9
3-9
3-9
3-9
3-9
4-23
3-9
# bar 18
3-9
3-9
3-9
4-22
3-11
3-11
3-11
2-5
2-5
2-5
3-11
4-26
4-26
4-26
4-26
4-26
4-26
4-26
4-26
4-26
3-11
4-19
4-24
4-24
4-27
4-27
4-27
4-27
4-27
5-31
4-13
# bar 19
4-13
4-13
4-15
5-28
4-27
4-27
3-10
2-3
2-3
3-11
3-11
3-11
3-11
3-11
3-11
3-11
3-11
3-11
3-11
3-11
3-11
4-27
3-10
3-10
4-28
4-28
4-28
4-28
4-28
5-31
4-27
# bar 20
4-27
4-27
4-27
4-27
3-10
4-27
3-7
3-7
4-11
4-22
4-22
3-11
3-11
3-11
3-11
4-14
3-9
3-9
3-9
3-9
3-9
3-9
3-9
3-9
3-9
3-9
4-22
5-27
4-26
3-11
2-3
3-10
4-27
4-27
4-27
4-27
4-27
5-28
5-28
