# Supplementary material for: Fingerprints, barcode sequences and quasi-phylogenies–Tools for analysing polyphonic music
Source: PLoS One. 2023 Mar 2;18(3):e0280478. doi: 10.1371/journal.pone.0280478 (PMC9980773; doi:10.1371/journal.pone.0280478)
Supplement: S6 Fig — (ZIP) [file pone.0280478.s006.zip › S6_Rameau-intermediate-files/tchaikovsky_1884.vps]

* File : .\data\tchaikovsky_1884.vps Time : Mon Dec 26 13:29:16 2022
* File : .\data\tchaikovsky_1884.rdl Time : Mon Dec 26 13:29:15 2022
* File : .\data\tchaikovsky_1884.mid Time : Wed May 25 19:59:59 2022
# bar 2
5,
# bar 3
1,
10,1,
10,
0,
3,0,
3,10,0,
6,3,10,0,
# bar 4
6,3,10,0,
6,3,10,
6,1,3,10,
6,1,10,
6,10,1,10,
6,10,1,10,
5,6,10,1,10,
5,10,1,10,
5,10,1,
5,10,
5,
# bar 5
5,
5,1,
1,
10,1,
10,
10,10,
10,6,10,
3,10,6,10,
3,6,10,
3,0,6,10,
# bar 6
3,0,1,6,10,
3,1,6,10,
3,1,5,6,10,
3,0,1,5,6,10,
3,0,5,6,10,
3,0,5,10,
1,3,0,5,10,
1,0,5,10,
1,5,10,0,5,10,
1,5,10,5,10,
1,5,10,5,
1,5,10,
5,10,
# bar 7
3,10,
10,3,10,
6,10,3,10,
0,3,6,10,3,10,
0,3,6,10,
0,3,6,
# bar 8
0,3,
5,10,
1,5,10,
10,1,5,10,
10,5,10,1,5,10,
10,5,10,1,
10,5,10,
# bar 9
10,5,
10,5,
1,10,5,
10,1,5,10,5,
8,5,10,1,5,10,5,
# bar 10
8,5,10,1,5,3,
8,5,10,3,5,10,3,
8,3,5,10,3,10,3,
7,3,10,3,10,3,
7,3,10,3,10,1,3,
7,3,10,3,10,1,
7,3,10,1,
# bar 11
7,1,
1,
10,1,
10,
7,10,
7,
5,
# bar 12
3,5,
3,
3,
# bar 13
0,
10,0,
5,10,0,
10,5,10,0,
10,10,5,10,0,
10,10,5,10,0,
10,10,5,10,0,
10,5,5,10,0,
10,5,5,10,0,3,
10,5,5,10,3,
# bar 14
10,10,5,10,3,
10,5,10,3,
10,5,10,3,
10,5,10,1,3,
10,5,10,1,
10,5,10,1,
5,10,1,
5,10,
5,10,5,
5,10,5,
1,5,10,5,
8,1,5,10,5,
8,8,1,5,10,5,
8,8,1,5,10,5,
8,8,1,5,10,5,
8,5,1,5,10,5,
8,8,1,5,10,5,
8,1,5,10,5,
8,1,5,10,5,
8,1,5,10,5,
1,5,10,5,
1,5,9,10,
1,3,5,9,
1,3,5,9,
6,1,3,9,
6,6,1,3,9,
6,6,1,3,9,
6,6,1,3,9,
6,1,1,3,9,
6,1,1,3,9,0,
6,1,1,3,0,
# bar 15
6,6,1,3,0,
6,1,3,0,
6,1,4,0,
6,1,4,10,0,
6,1,4,10,
6,1,4,10,
1,4,10,
1,4,
1,4,1,
1,5,10,1,
1,5,10,1,
5,1,5,10,1,
5,5,1,5,10,1,
5,5,1,5,10,1,
5,5,1,5,10,1,
5,10,1,5,10,1,
5,5,1,5,10,1,
5,1,5,10,1,
5,1,5,10,1,
5,1,5,10,1,
10,1,5,10,1,
10,1,5,7,10,
10,1,7,
10,1,7,
4,10,1,7,
4,4,10,1,7,
4,4,10,1,7,
4,4,10,1,7,
4,10,10,1,7,
4,10,10,1,7,8,
4,10,10,1,8,
# bar 16
4,4,10,1,8,
4,10,1,8,
4,10,1,8,
4,10,1,8,10,
4,10,1,10,
4,10,1,8,10,
10,1,8,10,
10,1,8,
10,1,8,0,
8,10,3,8,0,
8,10,3,0,
3,8,3,0,
3,3,8,3,0,
3,3,8,3,0,
3,8,8,3,0,
3,8,8,3,0,1,
3,8,8,3,1,
3,8,8,1,3,1,
3,8,8,1,3,1,
3,3,8,1,3,1,
3,8,1,3,1,
3,8,1,3,1,
3,8,0,1,3,1,
3,8,0,3,1,
3,8,0,3,1,3,
3,8,0,3,3,
3,8,3,3,
8,3,3,
8,3,
8,3,5,
8,8,5,
8,11,5,8,5,
1,8,11,5,8,5,
1,1,8,11,5,8,5,
1,1,8,11,5,8,5,
1,8,8,11,5,8,5,
1,8,8,11,5,8,5,7,
1,8,8,11,5,8,7,
1,8,11,5,7,7,
# bar 17
1,1,11,5,7,7,
1,11,5,7,7,
1,11,5,7,7,8,
1,11,5,7,8,
1,11,5,7,8,
1,11,5,7,8,
1,11,5,8,
8,11,5,8,
8,11,5,
8,11,5,8,
8,11,5,8,
8,11,3,5,10,8,
8,10,3,10,8,
3,10,3,10,8,
3,3,10,3,10,8,
3,3,10,3,10,8,
3,3,10,3,10,8,
3,10,10,3,10,8,
3,10,10,3,10,7,8,
3,10,10,3,10,7,
3,3,10,3,10,7,
3,10,3,10,7,
3,10,3,10,7,
3,10,3,10,7,
10,3,10,7,
10,3,10,
10,3,10,0,
10,10,0,
10,5,10,0,
10,5,10,0,
10,10,5,10,0,
10,10,5,10,0,
10,10,5,10,0,
10,5,5,10,0,
10,5,5,10,0,3,
10,5,5,10,3,
# bar 18
10,10,5,10,3,
10,5,10,3,
10,5,10,3,
10,5,10,1,3,
10,5,10,1,
10,5,10,1,
5,10,1,
5,10,
5,10,5,
5,10,5,
1,5,10,5,
8,1,5,10,5,
8,8,1,5,10,5,
8,8,1,5,10,5,
8,8,1,5,10,5,
8,5,1,5,10,5,
8,8,1,5,10,5,
8,1,5,10,5,
8,1,5,10,5,
8,1,5,10,5,
1,5,10,5,
1,5,9,10,
1,3,5,9,
1,3,5,9,
6,1,3,9,
6,6,1,3,9,
6,6,1,3,9,
6,6,1,3,9,
6,1,1,3,9,
6,1,1,3,9,0,
6,1,1,3,0,
# bar 19
6,6,1,3,0,
6,1,3,0,
6,1,4,0,
6,1,4,10,0,
6,1,4,10,
6,1,4,10,
1,4,10,
1,4,
1,4,1,
1,5,10,1,
1,5,10,1,
5,1,5,10,1,
5,5,1,5,10,1,
5,5,1,5,10,1,
5,5,1,5,10,1,
5,10,1,5,10,1,
5,5,1,5,10,1,
5,1,5,10,1,
5,1,5,10,1,
5,1,5,10,1,
10,1,5,10,1,
10,1,5,7,10,
10,1,7,
10,1,7,
4,10,1,7,
4,4,10,1,7,
4,4,10,1,7,
4,4,10,1,7,
4,10,10,1,7,
4,10,10,1,7,8,
4,10,10,1,8,
# bar 20
4,4,10,1,8,
4,10,1,8,
4,10,1,8,
4,10,1,8,10,
4,10,1,10,
4,10,1,8,10,
10,1,8,10,
10,1,8,
10,1,8,0,
8,10,3,8,0,
8,10,3,0,
3,8,3,0,
3,3,8,3,0,
3,3,8,3,0,
3,8,8,3,0,
3,8,8,3,0,1,
3,8,8,3,1,
3,8,8,1,3,1,
3,8,8,1,3,1,
3,3,8,1,3,1,
3,8,1,3,1,
3,8,1,3,1,
3,8,1,3,1,3,
3,8,1,3,3,
8,1,3,3,
8,1,3,
8,1,3,5,
8,0,1,3,5,
8,0,3,5,
8,0,5,5,
8,5,5,
8,11,5,5,
1,8,11,5,5,
1,1,8,11,5,5,
1,1,8,11,5,5,
1,1,8,11,5,5,
1,8,8,11,5,5,
1,8,8,11,5,5,7,
1,8,8,11,5,7,
