# Supplementary material for: Fingerprints, barcode sequences and quasi-phylogenies–Tools for analysing polyphonic music
Source: PLoS One. 2023 Mar 2;18(3):e0280478. doi: 10.1371/journal.pone.0280478 (PMC9980773; doi:10.1371/journal.pone.0280478)
Supplement: S6 Fig — (ZIP) [file pone.0280478.s006.zip › S6_Rameau-intermediate-files/telemann_1730.rdl]

* File : .\data\telemann_1730.rdl Time : Mon Dec 26 13:26:15 2022
* File : .\data\telemann_1730.mid Time : Wed May 25 19:59:59 2022
# bar 1
# bar 2
     6869  ..  ..  ..  +63 ..  ..  ..  ..  ..  ..  ..  ..  ..  ..  ..  .. 
     6950  ..  ..  ..  ..  +44 ..  ..  ..  ..  ..  ..  ..  ..  ..  ..  .. 
     7589  ..  ..  ..  -63 ..  ..  ..  ..  ..  ..  ..  ..  ..  ..  ..  .. 
     7589  ..  ..  ..  +61 ..  ..  ..  ..  ..  ..  ..  ..  ..  ..  ..  .. 
# bar 3
     7709  ..  ..  ..  -61 ..  ..  ..  ..  ..  ..  ..  ..  ..  ..  ..  .. 
     7709  ..  ..  ..  +60 ..  ..  ..  ..  ..  ..  ..  ..  ..  ..  ..  .. 
     7829  ..  ..  ..  -60 ..  ..  ..  ..  ..  ..  ..  ..  ..  ..  ..  .. 
     7829  ..  ..  ..  +61 ..  ..  ..  ..  ..  ..  ..  ..  ..  ..  ..  .. 
     8549  ..  ..  ..  -61 ..  ..  ..  ..  ..  ..  ..  ..  ..  ..  ..  .. 
     8549  ..  ..  ..  +60 ..  ..  ..  ..  ..  ..  ..  ..  ..  ..  ..  .. 
     8653  ..  ..  +75 ..  ..  ..  ..  ..  ..  ..  ..  ..  ..  ..  ..  .. 
     8669  ..  ..  ..  -60 ..  ..  ..  ..  ..  ..  ..  ..  ..  ..  ..  .. 
     8669  ..  ..  ..  +58 ..  ..  ..  ..  ..  ..  ..  ..  ..  ..  ..  .. 
     8789  ..  ..  ..  -58 ..  ..  ..  ..  ..  ..  ..  ..  ..  ..  ..  .. 
     8789  ..  ..  ..  +60 ..  ..  ..  ..  ..  ..  ..  ..  ..  ..  ..  .. 
     9373  ..  ..  -75 ..  ..  ..  ..  ..  ..  ..  ..  ..  ..  ..  ..  .. 
     9373  ..  ..  +73 ..  ..  ..  ..  ..  ..  ..  ..  ..  ..  ..  ..  .. 
     9493  ..  ..  -73 ..  ..  ..  ..  ..  ..  ..  ..  ..  ..  ..  ..  .. 
     9493  ..  ..  +72 ..  ..  ..  ..  ..  ..  ..  ..  ..  ..  ..  ..  .. 
     9509  ..  ..  ..  -60 ..  ..  ..  ..  ..  ..  ..  ..  ..  ..  ..  .. 
     9509  ..  ..  ..  +58 ..  ..  ..  ..  ..  ..  ..  ..  ..  ..  ..  .. 
     9613  ..  ..  -72 ..  ..  ..  ..  ..  ..  ..  ..  ..  ..  ..  ..  .. 
     9613  ..  ..  +73 ..  ..  ..  ..  ..  ..  ..  ..  ..  ..  ..  ..  .. 
     9629  ..  ..  ..  -58 ..  ..  ..  ..  ..  ..  ..  ..  ..  ..  ..  .. 
     9629  ..  ..  ..  +56 ..  ..  ..  ..  ..  ..  ..  ..  ..  ..  ..  .. 
     9749  ..  ..  ..  -56 ..  ..  ..  ..  ..  ..  ..  ..  ..  ..  ..  .. 
     9749  ..  ..  ..  +58 ..  ..  ..  ..  ..  ..  ..  ..  ..  ..  ..  .. 
    10333  ..  ..  -73 ..  ..  ..  ..  ..  ..  ..  ..  ..  ..  ..  ..  .. 
    10333  ..  ..  +72 ..  ..  ..  ..  ..  ..  ..  ..  ..  ..  ..  ..  .. 
    10453  ..  ..  -72 ..  ..  ..  ..  ..  ..  ..  ..  ..  ..  ..  ..  .. 
    10453  ..  ..  +70 ..  ..  ..  ..  ..  ..  ..  ..  ..  ..  ..  ..  .. 
    10469  ..  ..  ..  -58 ..  ..  ..  ..  ..  ..  ..  ..  ..  ..  ..  .. 
    10469  ..  ..  ..  +56 ..  ..  ..  ..  ..  ..  ..  ..  ..  ..  ..  .. 
    10573  ..  ..  -70 ..  ..  ..  ..  ..  ..  ..  ..  ..  ..  ..  ..  .. 
    10573  ..  ..  +72 ..  ..  ..  ..  ..  ..  ..  ..  ..  ..  ..  ..  .. 
    10589  ..  ..  ..  -56 ..  ..  ..  ..  ..  ..  ..  ..  ..  ..  ..  .. 
    10589  ..  ..  ..  +55 ..  ..  ..  ..  ..  ..  ..  ..  ..  ..  ..  .. 
    10709  ..  ..  ..  -55 ..  ..  ..  ..  ..  ..  ..  ..  ..  ..  ..  .. 
    10709  ..  ..  ..  +56 ..  ..  ..  ..  ..  ..  ..  ..  ..  ..  ..  .. 
    11189  ..  ..  ..  -56 ..  ..  ..  ..  ..  ..  ..  ..  ..  ..  ..  .. 
    11189  ..  ..  ..  +51 ..  ..  ..  ..  ..  ..  ..  ..  ..  ..  ..  .. 
    11293  ..  ..  -72 ..  ..  ..  ..  ..  ..  ..  ..  ..  ..  ..  ..  .. 
    11293  ..  ..  +70 ..  ..  ..  ..  ..  ..  ..  ..  ..  ..  ..  ..  .. 
    11413  ..  ..  -70 ..  ..  ..  ..  ..  ..  ..  ..  ..  ..  ..  ..  .. 
    11413  ..  ..  +68 ..  ..  ..  ..  ..  ..  ..  ..  ..  ..  ..  ..  .. 
# bar 4
    11533  ..  ..  -68 ..  ..  ..  ..  ..  ..  ..  ..  ..  ..  ..  ..  .. 
    11533  ..  ..  +70 ..  ..  ..  ..  ..  ..  ..  ..  ..  ..  ..  ..  .. 
    11669  ..  ..  ..  -51 ..  ..  ..  ..  ..  ..  ..  ..  ..  ..  ..  .. 
    11669  ..  ..  ..  +55 ..  ..  ..  ..  ..  ..  ..  ..  ..  ..  ..  .. 
    12149  ..  ..  ..  -55 ..  ..  ..  ..  ..  ..  ..  ..  ..  ..  ..  .. 
    12149  ..  ..  ..  +51 ..  ..  ..  ..  ..  ..  ..  ..  ..  ..  ..  .. 
    12253  ..  ..  -70 ..  ..  ..  ..  ..  ..  ..  ..  ..  ..  ..  ..  .. 
    12253  ..  ..  +68 ..  ..  ..  ..  ..  ..  ..  ..  ..  ..  ..  ..  .. 
    12373  ..  ..  -68 ..  ..  ..  ..  ..  ..  ..  ..  ..  ..  ..  ..  .. 
    12373  ..  ..  +67 ..  ..  ..  ..  ..  ..  ..  ..  ..  ..  ..  ..  .. 
    12493  ..  ..  -67 ..  ..  ..  ..  ..  ..  ..  ..  ..  ..  ..  ..  .. 
    12493  ..  ..  +68 ..  ..  ..  ..  ..  ..  ..  ..  ..  ..  ..  ..  .. 
    12629  ..  ..  ..  -51 ..  ..  ..  ..  ..  ..  ..  ..  ..  ..  ..  .. 
    12629  ..  ..  ..  +63 ..  ..  ..  ..  ..  ..  ..  ..  ..  ..  ..  .. 
    12973  ..  ..  -68 ..  ..  ..  ..  ..  ..  ..  ..  ..  ..  ..  ..  .. 
    12973  ..  ..  +63 ..  ..  ..  ..  ..  ..  ..  ..  ..  ..  ..  ..  .. 
    13349  ..  ..  ..  -63 ..  ..  ..  ..  ..  ..  ..  ..  ..  ..  ..  .. 
    13349  ..  ..  ..  +61 ..  ..  ..  ..  ..  ..  ..  ..  ..  ..  ..  .. 
    13453  ..  ..  -63 ..  ..  ..  ..  ..  ..  ..  ..  ..  ..  ..  ..  .. 
    13453  ..  ..  +67 ..  ..  ..  ..  ..  ..  ..  ..  ..  ..  ..  ..  .. 
    13469  ..  ..  ..  -61 ..  ..  ..  ..  ..  ..  ..  ..  ..  ..  ..  .. 
    13469  ..  ..  ..  +60 ..  ..  ..  ..  ..  ..  ..  ..  ..  ..  ..  .. 
    13589  ..  ..  ..  -60 ..  ..  ..  ..  ..  ..  ..  ..  ..  ..  ..  .. 
    13589  ..  ..  ..  +61 ..  ..  ..  ..  ..  ..  ..  ..  ..  ..  ..  .. 
    13933  ..  ..  -67 ..  ..  ..  ..  ..  ..  ..  ..  ..  ..  ..  ..  .. 
    13933  ..  ..  +63 ..  ..  ..  ..  ..  ..  ..  ..  ..  ..  ..  ..  .. 
    14309  ..  ..  ..  -61 ..  ..  ..  ..  ..  ..  ..  ..  ..  ..  ..  .. 
    14309  ..  ..  ..  +60 ..  ..  ..  ..  ..  ..  ..  ..  ..  ..  ..  .. 
    14413  ..  ..  -63 ..  ..  ..  ..  ..  ..  ..  ..  ..  ..  ..  ..  .. 
    14413  ..  ..  +75 ..  ..  ..  ..  ..  ..  ..  ..  ..  ..  ..  ..  .. 
    14429  ..  ..  ..  -60 ..  ..  ..  ..  ..  ..  ..  ..  ..  ..  ..  .. 
    14429  ..  ..  ..  +58 ..  ..  ..  ..  ..  ..  ..  ..  ..  ..  ..  .. 
    14549  ..  ..  ..  -58 ..  ..  ..  ..  ..  ..  ..  ..  ..  ..  ..  .. 
    14549  ..  ..  ..  +60 ..  ..  ..  ..  ..  ..  ..  ..  ..  ..  ..  .. 
    14893  ..  ..  -75 ..  ..  ..  ..  ..  ..  ..  ..  ..  ..  ..  ..  .. 
    14893  ..  ..  +63 ..  ..  ..  ..  ..  ..  ..  ..  ..  ..  ..  ..  .. 
    15029  ..  ..  ..  -60 ..  ..  ..  ..  ..  ..  ..  ..  ..  ..  ..  .. 
    15029  ..  ..  ..  +56 ..  ..  ..  ..  ..  ..  ..  ..  ..  ..  ..  .. 
    15036  ..  ..  -63 ..  ..  ..  ..  ..  ..  ..  ..  ..  ..  ..  ..  .. 
    15110  ..  ..  ..  ..  -44 ..  ..  ..  ..  ..  ..  ..  ..  ..  ..  .. 
    15110  ..  ..  ..  ..  +56 ..  ..  ..  ..  ..  ..  ..  ..  ..  ..  .. 
    15172  ..  ..  ..  -56 ..  ..  ..  ..  ..  ..  ..  ..  ..  ..  ..  .. 
# bar 5
    15373  ..  ..  +63 ..  ..  ..  ..  ..  ..  ..  ..  ..  ..  ..  ..  .. 
    15509  ..  ..  ..  +56 ..  ..  ..  ..  ..  ..  ..  ..  ..  ..  ..  .. 
    15516  ..  ..  -63 ..  ..  ..  ..  ..  ..  ..  ..  ..  ..  ..  ..  .. 
    15590  ..  ..  ..  ..  -56 ..  ..  ..  ..  ..  ..  ..  ..  ..  ..  .. 
    15590  ..  ..  ..  ..  +56 ..  ..  ..  ..  ..  ..  ..  ..  ..  ..  .. 
    15652  ..  ..  ..  -56 ..  ..  ..  ..  ..  ..  ..  ..  ..  ..  ..  .. 
    15853  ..  ..  +68 ..  ..  ..  ..  ..  ..  ..  ..  ..  ..  ..  ..  .. 
    15989  ..  ..  ..  +56 ..  ..  ..  ..  ..  ..  ..  ..  ..  ..  ..  .. 
    16070  ..  ..  ..  ..  -56 ..  ..  ..  ..  ..  ..  ..  ..  ..  ..  .. 
    16070  ..  ..  ..  ..  +56 ..  ..  ..  ..  ..  ..  ..  ..  ..  ..  .. 
    16132  ..  ..  ..  -56 ..  ..  ..  ..  ..  ..  ..  ..  ..  ..  ..  .. 
    16333  ..  ..  -68 ..  ..  ..  ..  ..  ..  ..  ..  ..  ..  ..  ..  .. 
    16333  ..  ..  +68 ..  ..  ..  ..  ..  ..  ..  ..  ..  ..  ..  ..  .. 
    16469  ..  ..  ..  +50 ..  ..  ..  ..  ..  ..  ..  ..  ..  ..  ..  .. 
    16550  ..  ..  ..  ..  -56 ..  ..  ..  ..  ..  ..  ..  ..  ..  ..  .. 
    16550  ..  ..  ..  ..  +50 ..  ..  ..  ..  ..  ..  ..  ..  ..  ..  .. 
    16706  ..  +75 ..  ..  ..  ..  ..  ..  ..  ..  ..  ..  ..  ..  ..  .. 
    17426  ..  -75 ..  ..  ..  ..  ..  ..  ..  ..  ..  ..  ..  ..  ..  .. 
    17426  ..  +73 ..  ..  ..  ..  ..  ..  ..  ..  ..  ..  ..  ..  ..  .. 
    17546  ..  -73 ..  ..  ..  ..  ..  ..  ..  ..  ..  ..  ..  ..  ..  .. 
    17546  ..  +72 ..  ..  ..  ..  ..  ..  ..  ..  ..  ..  ..  ..  ..  .. 
    17666  ..  -72 ..  ..  ..  ..  ..  ..  ..  ..  ..  ..  ..  ..  ..  .. 
    17666  ..  +73 ..  ..  ..  ..  ..  ..  ..  ..  ..  ..  ..  ..  ..  .. 
    18253  ..  ..  -68 ..  ..  ..  ..  ..  ..  ..  ..  ..  ..  ..  ..  .. 
    18253  ..  ..  +67 ..  ..  ..  ..  ..  ..  ..  ..  ..  ..  ..  ..  .. 
    18386  ..  -73 ..  ..  ..  ..  ..  ..  ..  ..  ..  ..  ..  ..  ..  .. 
    18386  ..  +72 ..  ..  ..  ..  ..  ..  ..  ..  ..  ..  ..  ..  ..  .. 
    18389  ..  ..  ..  -50 ..  ..  ..  ..  ..  ..  ..  ..  ..  ..  ..  .. 
    18389  ..  ..  ..  +51 ..  ..  ..  ..  ..  ..  ..  ..  ..  ..  ..  .. 
    18470  ..  ..  ..  ..  -50 ..  ..  ..  ..  ..  ..  ..  ..  ..  ..  .. 
    18470  ..  ..  ..  ..  +51 ..  ..  ..  ..  ..  ..  ..  ..  ..  ..  .. 
    18506  ..  -72 ..  ..  ..  ..  ..  ..  ..  ..  ..  ..  ..  ..  ..  .. 
    18506  ..  +70 ..  ..  ..  ..  ..  ..  ..  ..  ..  ..  ..  ..  ..  .. 
    18626  ..  -70 ..  ..  ..  ..  ..  ..  ..  ..  ..  ..  ..  ..  ..  .. 
    18626  ..  +72 ..  ..  ..  ..  ..  ..  ..  ..  ..  ..  ..  ..  ..  .. 
# bar 6
    19346  ..  -72 ..  ..  ..  ..  ..  ..  ..  ..  ..  ..  ..  ..  ..  .. 
    19346  ..  +70 ..  ..  ..  ..  ..  ..  ..  ..  ..  ..  ..  ..  ..  .. 
    19466  ..  -70 ..  ..  ..  ..  ..  ..  ..  ..  ..  ..  ..  ..  ..  .. 
    19466  ..  +68 ..  ..  ..  ..  ..  ..  ..  ..  ..  ..  ..  ..  ..  .. 
    19586  ..  -68 ..  ..  ..  ..  ..  ..  ..  ..  ..  ..  ..  ..  ..  .. 
    19586  ..  +70 ..  ..  ..  ..  ..  ..  ..  ..  ..  ..  ..  ..  ..  .. 
    20173  ..  ..  -67 ..  ..  ..  ..  ..  ..  ..  ..  ..  ..  ..  ..  .. 
    20306  ..  -70 ..  ..  ..  ..  ..  ..  ..  ..  ..  ..  ..  ..  ..  .. 
    20306  ..  +68 ..  ..  ..  ..  ..  ..  ..  ..  ..  ..  ..  ..  ..  .. 
    20309  ..  ..  ..  -51 ..  ..  ..  ..  ..  ..  ..  ..  ..  ..  ..  .. 
    20390  ..  ..  ..  ..  -51 ..  ..  ..  ..  ..  ..  ..  ..  ..  ..  .. 
    20426  ..  -68 ..  ..  ..  ..  ..  ..  ..  ..  ..  ..  ..  ..  ..  .. 
    20426  ..  +67 ..  ..  ..  ..  ..  ..  ..  ..  ..  ..  ..  ..  ..  .. 
    20546  ..  -67 ..  ..  ..  ..  ..  ..  ..  ..  ..  ..  ..  ..  ..  .. 
    20546  ..  +68 ..  ..  ..  ..  ..  ..  ..  ..  ..  ..  ..  ..  ..  .. 
    21026  ..  -68 ..  ..  ..  ..  ..  ..  ..  ..  ..  ..  ..  ..  ..  .. 
    21026  ..  +72 ..  ..  ..  ..  ..  ..  ..  ..  ..  ..  ..  ..  ..  .. 
    21506  ..  -72 ..  ..  ..  ..  ..  ..  ..  ..  ..  ..  ..  ..  ..  .. 
    21506  ..  +72 ..  ..  ..  ..  ..  ..  ..  ..  ..  ..  ..  ..  ..  .. 
    21986  ..  -72 ..  ..  ..  ..  ..  ..  ..  ..  ..  ..  ..  ..  ..  .. 
    21986  ..  +72 ..  ..  ..  ..  ..  ..  ..  ..  ..  ..  ..  ..  ..  .. 
    22310  ..  ..  ..  ..  +56 ..  ..  ..  ..  ..  ..  ..  ..  ..  ..  .. 
    22466  ..  -72 ..  ..  ..  ..  ..  ..  ..  ..  ..  ..  ..  ..  ..  .. 
    22466  ..  +72 ..  ..  ..  ..  ..  ..  ..  ..  ..  ..  ..  ..  ..  .. 
# bar 7
    23270  ..  ..  ..  ..  -56 ..  ..  ..  ..  ..  ..  ..  ..  ..  ..  .. 
    24230  ..  ..  ..  ..  +56 ..  ..  ..  ..  ..  ..  ..  ..  ..  ..  .. 
    24386  ..  -72 ..  ..  ..  ..  ..  ..  ..  ..  ..  ..  ..  ..  ..  .. 
    24386  ..  +70 ..  ..  ..  ..  ..  ..  ..  ..  ..  ..  ..  ..  ..  .. 
    25190  ..  ..  ..  ..  -56 ..  ..  ..  ..  ..  ..  ..  ..  ..  ..  .. 
    25190  ..  ..  ..  ..  +56 ..  ..  ..  ..  ..  ..  ..  ..  ..  ..  .. 
    26150  ..  ..  ..  ..  -56 ..  ..  ..  ..  ..  ..  ..  ..  ..  ..  .. 
    26150  ..  ..  ..  ..  +56 ..  ..  ..  ..  ..  ..  ..  ..  ..  ..  .. 
    26306  ..  -70 ..  ..  ..  ..  ..  ..  ..  ..  ..  ..  ..  ..  ..  .. 
# bar 8
    27110  ..  ..  ..  ..  -56 ..  ..  ..  ..  ..  ..  ..  ..  ..  ..  .. 
    28070  ..  ..  ..  ..  +61 ..  ..  ..  ..  ..  ..  ..  ..  ..  ..  .. 
    28334  +68 ..  ..  ..  ..  ..  ..  ..  ..  ..  ..  ..  ..  ..  ..  .. 
    28814  -68 ..  ..  ..  ..  ..  ..  ..  ..  ..  ..  ..  ..  ..  ..  .. 
    28814  +70 ..  ..  ..  ..  ..  ..  ..  ..  ..  ..  ..  ..  ..  ..  .. 
    29030  ..  ..  ..  ..  -61 ..  ..  ..  ..  ..  ..  ..  ..  ..  ..  .. 
    29030  ..  ..  ..  ..  +61 ..  ..  ..  ..  ..  ..  ..  ..  ..  ..  .. 
    29054  +72 ..  ..  ..  ..  ..  ..  ..  ..  ..  ..  ..  ..  ..  ..  .. 
    29058  -70 ..  ..  ..  ..  ..  ..  ..  ..  ..  ..  ..  ..  ..  ..  .. 
    29167  -72 ..  ..  ..  ..  ..  ..  ..  ..  ..  ..  ..  ..  ..  ..  .. 
    29294  +73 ..  ..  ..  ..  ..  ..  ..  ..  ..  ..  ..  ..  ..  ..  .. 
    29534  -73 ..  ..  ..  ..  ..  ..  ..  ..  ..  ..  ..  ..  ..  ..  .. 
    29534  +75 ..  ..  ..  ..  ..  ..  ..  ..  ..  ..  ..  ..  ..  ..  .. 
    29774  -75 ..  ..  ..  ..  ..  ..  ..  ..  ..  ..  ..  ..  ..  ..  .. 
    29774  +77 ..  ..  ..  ..  ..  ..  ..  ..  ..  ..  ..  ..  ..  ..  .. 
    29990  ..  ..  ..  ..  -61 ..  ..  ..  ..  ..  ..  ..  ..  ..  ..  .. 
    29990  ..  ..  ..  ..  +61 ..  ..  ..  ..  ..  ..  ..  ..  ..  ..  .. 
    30014  -77 ..  ..  ..  ..  ..  ..  ..  ..  ..  ..  ..  ..  ..  ..  .. 
    30014  +79 ..  ..  ..  ..  ..  ..  ..  ..  ..  ..  ..  ..  ..  ..  .. 
    30254  -79 ..  ..  ..  ..  ..  ..  ..  ..  ..  ..  ..  ..  ..  ..  .. 
    30254  +80 ..  ..  ..  ..  ..  ..  ..  ..  ..  ..  ..  ..  ..  ..  .. 
    30494  -80 ..  ..  ..  ..  ..  ..  ..  ..  ..  ..  ..  ..  ..  ..  .. 
    30494  +80 ..  ..  ..  ..  ..  ..  ..  ..  ..  ..  ..  ..  ..  ..  .. 
# bar 9
    30734  -80 ..  ..  ..  ..  ..  ..  ..  ..  ..  ..  ..  ..  ..  ..  .. 
    30734  +79 ..  ..  ..  ..  ..  ..  ..  ..  ..  ..  ..  ..  ..  ..  .. 
    30950  ..  ..  ..  ..  -61 ..  ..  ..  ..  ..  ..  ..  ..  ..  ..  .. 
    30974  -79 ..  ..  ..  ..  ..  ..  ..  ..  ..  ..  ..  ..  ..  ..  .. 
    30974  +80 ..  ..  ..  ..  ..  ..  ..  ..  ..  ..  ..  ..  ..  ..  .. 
    31214  -80 ..  ..  ..  ..  ..  ..  ..  ..  ..  ..  ..  ..  ..  ..  .. 
    31214  +84 ..  ..  ..  ..  ..  ..  ..  ..  ..  ..  ..  ..  ..  ..  .. 
    31454  -84 ..  ..  ..  ..  ..  ..  ..  ..  ..  ..  ..  ..  ..  ..  .. 
    31454  +80 ..  ..  ..  ..  ..  ..  ..  ..  ..  ..  ..  ..  ..  ..  .. 
    31694  -80 ..  ..  ..  ..  ..  ..  ..  ..  ..  ..  ..  ..  ..  ..  .. 
    31694  +79 ..  ..  ..  ..  ..  ..  ..  ..  ..  ..  ..  ..  ..  ..  .. 
    31910  ..  ..  ..  ..  +60 ..  ..  ..  ..  ..  ..  ..  ..  ..  ..  .. 
    31934  -79 ..  ..  ..  ..  ..  ..  ..  ..  ..  ..  ..  ..  ..  ..  .. 
    31934  +80 ..  ..  ..  ..  ..  ..  ..  ..  ..  ..  ..  ..  ..  ..  .. 
    32174  -80 ..  ..  ..  ..  ..  ..  ..  ..  ..  ..  ..  ..  ..  ..  .. 
    32174  +75 ..  ..  ..  ..  ..  ..  ..  ..  ..  ..  ..  ..  ..  ..  .. 
    32390  ..  ..  ..  ..  -60 ..  ..  ..  ..  ..  ..  ..  ..  ..  ..  .. 
    32390  ..  ..  ..  ..  +61 ..  ..  ..  ..  ..  ..  ..  ..  ..  ..  .. 
    32414  -75 ..  ..  ..  ..  ..  ..  ..  ..  ..  ..  ..  ..  ..  ..  .. 
    32414  +80 ..  ..  ..  ..  ..  ..  ..  ..  ..  ..  ..  ..  ..  ..  .. 
    32654  -80 ..  ..  ..  ..  ..  ..  ..  ..  ..  ..  ..  ..  ..  ..  .. 
    32654  +79 ..  ..  ..  ..  ..  ..  ..  ..  ..  ..  ..  ..  ..  ..  .. 
    32870  ..  ..  ..  ..  -61 ..  ..  ..  ..  ..  ..  ..  ..  ..  ..  .. 
    32870  ..  ..  ..  ..  +60 ..  ..  ..  ..  ..  ..  ..  ..  ..  ..  .. 
    32894  -79 ..  ..  ..  ..  ..  ..  ..  ..  ..  ..  ..  ..  ..  ..  .. 
    32894  +80 ..  ..  ..  ..  ..  ..  ..  ..  ..  ..  ..  ..  ..  ..  .. 
    33134  -80 ..  ..  ..  ..  ..  ..  ..  ..  ..  ..  ..  ..  ..  ..  .. 
    33134  +82 ..  ..  ..  ..  ..  ..  ..  ..  ..  ..  ..  ..  ..  ..  .. 
    33350  ..  ..  ..  ..  -60 ..  ..  ..  ..  ..  ..  ..  ..  ..  ..  .. 
    33350  ..  ..  ..  ..  +58 ..  ..  ..  ..  ..  ..  ..  ..  ..  ..  .. 
    33374  -82 ..  ..  ..  ..  ..  ..  ..  ..  ..  ..  ..  ..  ..  ..  .. 
    33374  +80 ..  ..  ..  ..  ..  ..  ..  ..  ..  ..  ..  ..  ..  ..  .. 
    33613  ..  ..  +68 ..  ..  ..  ..  ..  ..  ..  ..  ..  ..  ..  ..  .. 
    33614  -80 ..  ..  ..  ..  ..  ..  ..  ..  ..  ..  ..  ..  ..  ..  .. 
    33614  +79 ..  ..  ..  ..  ..  ..  ..  ..  ..  ..  ..  ..  ..  ..  .. 
    33830  ..  ..  ..  ..  -58 ..  ..  ..  ..  ..  ..  ..  ..  ..  ..  .. 
    33830  ..  ..  ..  ..  +56 ..  ..  ..  ..  ..  ..  ..  ..  ..  ..  .. 
    33854  -79 ..  ..  ..  ..  ..  ..  ..  ..  ..  ..  ..  ..  ..  ..  .. 
    33854  +80 ..  ..  ..  ..  ..  ..  ..  ..  ..  ..  ..  ..  ..  ..  .. 
    34093  ..  ..  -68 ..  ..  ..  ..  ..  ..  ..  ..  ..  ..  ..  ..  .. 
    34093  ..  ..  +70 ..  ..  ..  ..  ..  ..  ..  ..  ..  ..  ..  ..  .. 
    34094  -80 ..  ..  ..  ..  ..  ..  ..  ..  ..  ..  ..  ..  ..  ..  .. 
    34094  +77 ..  ..  ..  ..  ..  ..  ..  ..  ..  ..  ..  ..  ..  ..  .. 
    34333  ..  ..  -70 ..  ..  ..  ..  ..  ..  ..  ..  ..  ..  ..  ..  .. 
    34333  ..  ..  +72 ..  ..  ..  ..  ..  ..  ..  ..  ..  ..  ..  ..  .. 
    34334  -77 ..  ..  ..  ..  ..  ..  ..  ..  ..  ..  ..  ..  ..  ..  .. 
    34334  +80 ..  ..  ..  ..  ..  ..  ..  ..  ..  ..  ..  ..  ..  ..  .. 
    34453  ..  ..  -72 ..  ..  ..  ..  ..  ..  ..  ..  ..  ..  ..  ..  .. 
# bar 10
    34573  ..  ..  +73 ..  ..  ..  ..  ..  ..  ..  ..  ..  ..  ..  ..  .. 
    34574  -80 ..  ..  ..  ..  ..  ..  ..  ..  ..  ..  ..  ..  ..  ..  .. 
    34574  +79 ..  ..  ..  ..  ..  ..  ..  ..  ..  ..  ..  ..  ..  ..  .. 
    34790  ..  ..  ..  ..  -56 ..  ..  ..  ..  ..  ..  ..  ..  ..  ..  .. 
    34813  ..  ..  -73 ..  ..  ..  ..  ..  ..  ..  ..  ..  ..  ..  ..  .. 
    34813  ..  ..  +75 ..  ..  ..  ..  ..  ..  ..  ..  ..  ..  ..  ..  .. 
    34814  -79 ..  ..  ..  ..  ..  ..  ..  ..  ..  ..  ..  ..  ..  ..  .. 
    34814  +80 ..  ..  ..  ..  ..  ..  ..  ..  ..  ..  ..  ..  ..  ..  .. 
    35053  ..  ..  -75 ..  ..  ..  ..  ..  ..  ..  ..  ..  ..  ..  ..  .. 
    35053  ..  ..  +77 ..  ..  ..  ..  ..  ..  ..  ..  ..  ..  ..  ..  .. 
    35054  -80 ..  ..  ..  ..  ..  ..  ..  ..  ..  ..  ..  ..  ..  ..  .. 
    35054  +85 ..  ..  ..  ..  ..  ..  ..  ..  ..  ..  ..  ..  ..  ..  .. 
    35293  ..  ..  -77 ..  ..  ..  ..  ..  ..  ..  ..  ..  ..  ..  ..  .. 
    35293  ..  ..  +79 ..  ..  ..  ..  ..  ..  ..  ..  ..  ..  ..  ..  .. 
    35294  -85 ..  ..  ..  ..  ..  ..  ..  ..  ..  ..  ..  ..  ..  ..  .. 
    35294  +80 ..  ..  ..  ..  ..  ..  ..  ..  ..  ..  ..  ..  ..  ..  .. 
    35533  ..  ..  -79 ..  ..  ..  ..  ..  ..  ..  ..  ..  ..  ..  ..  .. 
    35533  ..  ..  +80 ..  ..  ..  ..  ..  ..  ..  ..  ..  ..  ..  ..  .. 
    35534  -80 ..  ..  ..  ..  ..  ..  ..  ..  ..  ..  ..  ..  ..  ..  .. 
    35534  +79 ..  ..  ..  ..  ..  ..  ..  ..  ..  ..  ..  ..  ..  ..  .. 
    35750  ..  ..  ..  ..  +44 ..  ..  ..  ..  ..  ..  ..  ..  ..  ..  .. 
    35773  ..  ..  -80 ..  ..  ..  ..  ..  ..  ..  ..  ..  ..  ..  ..  .. 
    35773  ..  ..  +80 ..  ..  ..  ..  ..  ..  ..  ..  ..  ..  ..  ..  .. 
    35774  -79 ..  ..  ..  ..  ..  ..  ..  ..  ..  ..  ..  ..  ..  ..  .. 
    35774  +80 ..  ..  ..  ..  ..  ..  ..  ..  ..  ..  ..  ..  ..  ..  .. 
    36013  ..  ..  -80 ..  ..  ..  ..  ..  ..  ..  ..  ..  ..  ..  ..  .. 
    36013  ..  ..  +79 ..  ..  ..  ..  ..  ..  ..  ..  ..  ..  ..  ..  .. 
    36014  -80 ..  ..  ..  ..  ..  ..  ..  ..  ..  ..  ..  ..  ..  ..  .. 
    36014  +77 ..  ..  ..  ..  ..  ..  ..  ..  ..  ..  ..  ..  ..  ..  .. 
    36253  ..  ..  -79 ..  ..  ..  ..  ..  ..  ..  ..  ..  ..  ..  ..  .. 
    36253  ..  ..  +80 ..  ..  ..  ..  ..  ..  ..  ..  ..  ..  ..  ..  .. 
    36254  -77 ..  ..  ..  ..  ..  ..  ..  ..  ..  ..  ..  ..  ..  ..  .. 
    36254  +80 ..  ..  ..  ..  ..  ..  ..  ..  ..  ..  ..  ..  ..  ..  .. 
    36493  ..  ..  -80 ..  ..  ..  ..  ..  ..  ..  ..  ..  ..  ..  ..  .. 
    36493  ..  ..  +84 ..  ..  ..  ..  ..  ..  ..  ..  ..  ..  ..  ..  .. 
    36494  -80 ..  ..  ..  ..  ..  ..  ..  ..  ..  ..  ..  ..  ..  ..  .. 
    36494  +79 ..  ..  ..  ..  ..  ..  ..  ..  ..  ..  ..  ..  ..  ..  .. 
    36710  ..  ..  ..  ..  -44 ..  ..  ..  ..  ..  ..  ..  ..  ..  ..  .. 
    36733  ..  ..  -84 ..  ..  ..  ..  ..  ..  ..  ..  ..  ..  ..  ..  .. 
    36733  ..  ..  +80 ..  ..  ..  ..  ..  ..  ..  ..  ..  ..  ..  ..  .. 
    36734  -79 ..  ..  ..  ..  ..  ..  ..  ..  ..  ..  ..  ..  ..  ..  .. 
    36734  +80 ..  ..  ..  ..  ..  ..  ..  ..  ..  ..  ..  ..  ..  ..  .. 
    36973  ..  ..  -80 ..  ..  ..  ..  ..  ..  ..  ..  ..  ..  ..  ..  .. 
    36973  ..  ..  +79 ..  ..  ..  ..  ..  ..  ..  ..  ..  ..  ..  ..  .. 
    36974  -80 ..  ..  ..  ..  ..  ..  ..  ..  ..  ..  ..  ..  ..  ..  .. 
    36974  +82 ..  ..  ..  ..  ..  ..  ..  ..  ..  ..  ..  ..  ..  ..  .. 
    37213  ..  ..  -79 ..  ..  ..  ..  ..  ..  ..  ..  ..  ..  ..  ..  .. 
    37213  ..  ..  +80 ..  ..  ..  ..  ..  ..  ..  ..  ..  ..  ..  ..  .. 
    37214  -82 ..  ..  ..  ..  ..  ..  ..  ..  ..  ..  ..  ..  ..  ..  .. 
    37214  +80 ..  ..  ..  ..  ..  ..  ..  ..  ..  ..  ..  ..  ..  ..  .. 
    37453  ..  ..  -80 ..  ..  ..  ..  ..  ..  ..  ..  ..  ..  ..  ..  .. 
    37453  ..  ..  +75 ..  ..  ..  ..  ..  ..  ..  ..  ..  ..  ..  ..  .. 
    37454  -80 ..  ..  ..  ..  ..  ..  ..  ..  ..  ..  ..  ..  ..  ..  .. 
    37454  +79 ..  ..  ..  ..  ..  ..  ..  ..  ..  ..  ..  ..  ..  ..  .. 
    37670  ..  ..  ..  ..  +48 ..  ..  ..  ..  ..  ..  ..  ..  ..  ..  .. 
    37693  ..  ..  -75 ..  ..  ..  ..  ..  ..  ..  ..  ..  ..  ..  ..  .. 
    37693  ..  ..  +80 ..  ..  ..  ..  ..  ..  ..  ..  ..  ..  ..  ..  .. 
    37694  -79 ..  ..  ..  ..  ..  ..  ..  ..  ..  ..  ..  ..  ..  ..  .. 
    37694  +80 ..  ..  ..  ..  ..  ..  ..  ..  ..  ..  ..  ..  ..  ..  .. 
    37933  ..  ..  -80 ..  ..  ..  ..  ..  ..  ..  ..  ..  ..  ..  ..  .. 
    37933  ..  ..  +79 ..  ..  ..  ..  ..  ..  ..  ..  ..  ..  ..  ..  .. 
    37934  -80 ..  ..  ..  ..  ..  ..  ..  ..  ..  ..  ..  ..  ..  ..  .. 
    37934  +75 ..  ..  ..  ..  ..  ..  ..  ..  ..  ..  ..  ..  ..  ..  .. 
    38173  ..  ..  -79 ..  ..  ..  ..  ..  ..  ..  ..  ..  ..  ..  ..  .. 
    38173  ..  ..  +80 ..  ..  ..  ..  ..  ..  ..  ..  ..  ..  ..  ..  .. 
    38174  -75 ..  ..  ..  ..  ..  ..  ..  ..  ..  ..  ..  ..  ..  ..  .. 
    38174  +80 ..  ..  ..  ..  ..  ..  ..  ..  ..  ..  ..  ..  ..  ..  .. 
# bar 11
    38413  ..  ..  -80 ..  ..  ..  ..  ..  ..  ..  ..  ..  ..  ..  ..  .. 
    38413  ..  ..  +82 ..  ..  ..  ..  ..  ..  ..  ..  ..  ..  ..  ..  .. 
    38414  -80 ..  ..  ..  ..  ..  ..  ..  ..  ..  ..  ..  ..  ..  ..  .. 
    38414  +79 ..  ..  ..  ..  ..  ..  ..  ..  ..  ..  ..  ..  ..  ..  .. 
    38630  ..  ..  ..  ..  -48 ..  ..  ..  ..  ..  ..  ..  ..  ..  ..  .. 
    38653  ..  ..  -82 ..  ..  ..  ..  ..  ..  ..  ..  ..  ..  ..  ..  .. 
    38653  ..  ..  +80 ..  ..  ..  ..  ..  ..  ..  ..  ..  ..  ..  ..  .. 
    38654  -79 ..  ..  ..  ..  ..  ..  ..  ..  ..  ..  ..  ..  ..  ..  .. 
    38654  +77 ..  ..  ..  ..  ..  ..  ..  ..  ..  ..  ..  ..  ..  ..  .. 
    38893  ..  ..  -80 ..  ..  ..  ..  ..  ..  ..  ..  ..  ..  ..  ..  .. 
    38893  ..  ..  +79 ..  ..  ..  ..  ..  ..  ..  ..  ..  ..  ..  ..  .. 
    38894  -77 ..  ..  ..  ..  ..  ..  ..  ..  ..  ..  ..  ..  ..  ..  .. 
    38894  +75 ..  ..  ..  ..  ..  ..  ..  ..  ..  ..  ..  ..  ..  ..  .. 
    39133  ..  ..  -79 ..  ..  ..  ..  ..  ..  ..  ..  ..  ..  ..  ..  .. 
    39133  ..  ..  +80 ..  ..  ..  ..  ..  ..  ..  ..  ..  ..  ..  ..  .. 
    39373  ..  ..  -80 ..  ..  ..  ..  ..  ..  ..  ..  ..  ..  ..  ..  .. 
    39373  ..  ..  +77 ..  ..  ..  ..  ..  ..  ..  ..  ..  ..  ..  ..  .. 
    39374  -75 ..  ..  ..  ..  ..  ..  ..  ..  ..  ..  ..  ..  ..  ..  .. 
    39374  +73 ..  ..  ..  ..  ..  ..  ..  ..  ..  ..  ..  ..  ..  ..  .. 
    39590  ..  ..  ..  ..  +49 ..  ..  ..  ..  ..  ..  ..  ..  ..  ..  .. 
    39613  ..  ..  -77 ..  ..  ..  ..  ..  ..  ..  ..  ..  ..  ..  ..  .. 
    39613  ..  ..  +80 ..  ..  ..  ..  ..  ..  ..  ..  ..  ..  ..  ..  .. 
    39853  ..  ..  -80 ..  ..  ..  ..  ..  ..  ..  ..  ..  ..  ..  ..  .. 
    39853  ..  ..  +79 ..  ..  ..  ..  ..  ..  ..  ..  ..  ..  ..  ..  .. 
    39854  -73 ..  ..  ..  ..  ..  ..  ..  ..  ..  ..  ..  ..  ..  ..  .. 
    39854  +72 ..  ..  ..  ..  ..  ..  ..  ..  ..  ..  ..  ..  ..  ..  .. 
    40093  ..  ..  -79 ..  ..  ..  ..  ..  ..  ..  ..  ..  ..  ..  ..  .. 
    40093  ..  ..  +80 ..  ..  ..  ..  ..  ..  ..  ..  ..  ..  ..  ..  .. 
    40333  ..  ..  -80 ..  ..  ..  ..  ..  ..  ..  ..  ..  ..  ..  ..  .. 
    40333  ..  ..  +85 ..  ..  ..  ..  ..  ..  ..  ..  ..  ..  ..  ..  .. 
    40334  -72 ..  ..  ..  ..  ..  ..  ..  ..  ..  ..  ..  ..  ..  ..  .. 
    40334  +73 ..  ..  ..  ..  ..  ..  ..  ..  ..  ..  ..  ..  ..  ..  .. 
    40550  ..  ..  ..  ..  -49 ..  ..  ..  ..  ..  ..  ..  ..  ..  ..  .. 
    40573  ..  ..  -85 ..  ..  ..  ..  ..  ..  ..  ..  ..  ..  ..  ..  .. 
    40573  ..  ..  +80 ..  ..  ..  ..  ..  ..  ..  ..  ..  ..  ..  ..  .. 
    40574  -73 ..  ..  ..  ..  ..  ..  ..  ..  ..  ..  ..  ..  ..  ..  .. 
    40574  +75 ..  ..  ..  ..  ..  ..  ..  ..  ..  ..  ..  ..  ..  ..  .. 
    40813  ..  ..  -80 ..  ..  ..  ..  ..  ..  ..  ..  ..  ..  ..  ..  .. 
    40813  ..  ..  +79 ..  ..  ..  ..  ..  ..  ..  ..  ..  ..  ..  ..  .. 
    40814  -75 ..  ..  ..  ..  ..  ..  ..  ..  ..  ..  ..  ..  ..  ..  .. 
    40814  +77 ..  ..  ..  ..  ..  ..  ..  ..  ..  ..  ..  ..  ..  ..  .. 
    41053  ..  ..  -79 ..  ..  ..  ..  ..  ..  ..  ..  ..  ..  ..  ..  .. 
    41053  ..  ..  +80 ..  ..  ..  ..  ..  ..  ..  ..  ..  ..  ..  ..  .. 
    41054  -77 ..  ..  ..  ..  ..  ..  ..  ..  ..  ..  ..  ..  ..  ..  .. 
    41054  +79 ..  ..  ..  ..  ..  ..  ..  ..  ..  ..  ..  ..  ..  ..  .. 
    41293  ..  ..  -80 ..  ..  ..  ..  ..  ..  ..  ..  ..  ..  ..  ..  .. 
    41293  ..  ..  +77 ..  ..  ..  ..  ..  ..  ..  ..  ..  ..  ..  ..  .. 
    41294  -79 ..  ..  ..  ..  ..  ..  ..  ..  ..  ..  ..  ..  ..  ..  .. 
    41294  +80 ..  ..  ..  ..  ..  ..  ..  ..  ..  ..  ..  ..  ..  ..  .. 
    41510  ..  ..  ..  ..  +61 ..  ..  ..  ..  ..  ..  ..  ..  ..  ..  .. 
    41533  ..  ..  -77 ..  ..  ..  ..  ..  ..  ..  ..  ..  ..  ..  ..  .. 
    41533  ..  ..  +80 ..  ..  ..  ..  ..  ..  ..  ..  ..  ..  ..  ..  .. 
    41534  -80 ..  ..  ..  ..  ..  ..  ..  ..  ..  ..  ..  ..  ..  ..  .. 
    41534  +82 ..  ..  ..  ..  ..  ..  ..  ..  ..  ..  ..  ..  ..  ..  .. 
    41773  ..  ..  -80 ..  ..  ..  ..  ..  ..  ..  ..  ..  ..  ..  ..  .. 
    41773  ..  ..  +79 ..  ..  ..  ..  ..  ..  ..  ..  ..  ..  ..  ..  .. 
    41774  -82 ..  ..  ..  ..  ..  ..  ..  ..  ..  ..  ..  ..  ..  ..  .. 
    41774  +84 ..  ..  ..  ..  ..  ..  ..  ..  ..  ..  ..  ..  ..  ..  .. 
    42013  ..  ..  -79 ..  ..  ..  ..  ..  ..  ..  ..  ..  ..  ..  ..  .. 
    42013  ..  ..  +80 ..  ..  ..  ..  ..  ..  ..  ..  ..  ..  ..  ..  .. 
# bar 12
    42253  ..  ..  -80 ..  ..  ..  ..  ..  ..  ..  ..  ..  ..  ..  ..  .. 
    42253  ..  ..  +82 ..  ..  ..  ..  ..  ..  ..  ..  ..  ..  ..  ..  .. 
    42254  -84 ..  ..  ..  ..  ..  ..  ..  ..  ..  ..  ..  ..  ..  ..  .. 
    42254  +68 ..  ..  ..  ..  ..  ..  ..  ..  ..  ..  ..  ..  ..  ..  .. 
    42470  ..  ..  ..  ..  -61 ..  ..  ..  ..  ..  ..  ..  ..  ..  ..  .. 
    42493  ..  ..  -82 ..  ..  ..  ..  ..  ..  ..  ..  ..  ..  ..  ..  .. 
    42493  ..  ..  +80 ..  ..  ..  ..  ..  ..  ..  ..  ..  ..  ..  ..  .. 
    42733  ..  ..  -80 ..  ..  ..  ..  ..  ..  ..  ..  ..  ..  ..  ..  .. 
    42733  ..  ..  +79 ..  ..  ..  ..  ..  ..  ..  ..  ..  ..  ..  ..  .. 
    42734  -68 ..  ..  ..  ..  ..  ..  ..  ..  ..  ..  ..  ..  ..  ..  .. 
    42734  +75 ..  ..  ..  ..  ..  ..  ..  ..  ..  ..  ..  ..  ..  ..  .. 
    42973  ..  ..  -79 ..  ..  ..  ..  ..  ..  ..  ..  ..  ..  ..  ..  .. 
    42973  ..  ..  +80 ..  ..  ..  ..  ..  ..  ..  ..  ..  ..  ..  ..  .. 
    43213  ..  ..  -80 ..  ..  ..  ..  ..  ..  ..  ..  ..  ..  ..  ..  .. 
    43213  ..  ..  +75 ..  ..  ..  ..  ..  ..  ..  ..  ..  ..  ..  ..  .. 
    43430  ..  ..  ..  ..  +63 ..  ..  ..  ..  ..  ..  ..  ..  ..  ..  .. 
    43453  ..  ..  -75 ..  ..  ..  ..  ..  ..  ..  ..  ..  ..  ..  ..  .. 
    43453  ..  ..  +80 ..  ..  ..  ..  ..  ..  ..  ..  ..  ..  ..  ..  .. 
    43693  ..  ..  -80 ..  ..  ..  ..  ..  ..  ..  ..  ..  ..  ..  ..  .. 
    43693  ..  ..  +79 ..  ..  ..  ..  ..  ..  ..  ..  ..  ..  ..  ..  .. 
    43694  -75 ..  ..  ..  ..  ..  ..  ..  ..  ..  ..  ..  ..  ..  ..  .. 
    43933  ..  ..  -79 ..  ..  ..  ..  ..  ..  ..  ..  ..  ..  ..  ..  .. 
    43933  ..  ..  +77 ..  ..  ..  ..  ..  ..  ..  ..  ..  ..  ..  ..  .. 
    44173  ..  ..  -77 ..  ..  ..  ..  ..  ..  ..  ..  ..  ..  ..  ..  .. 
    44173  ..  ..  +75 ..  ..  ..  ..  ..  ..  ..  ..  ..  ..  ..  ..  .. 
    44390  ..  ..  ..  ..  -63 ..  ..  ..  ..  ..  ..  ..  ..  ..  ..  .. 
    44390  ..  ..  ..  ..  +51 ..  ..  ..  ..  ..  ..  ..  ..  ..  ..  .. 
    44653  ..  ..  -75 ..  ..  ..  ..  ..  ..  ..  ..  ..  ..  ..  ..  .. 
    44653  ..  ..  +73 ..  ..  ..  ..  ..  ..  ..  ..  ..  ..  ..  ..  .. 
    44654  +75 ..  ..  ..  ..  ..  ..  ..  ..  ..  ..  ..  ..  ..  ..  .. 
    45133  ..  ..  -73 ..  ..  ..  ..  ..  ..  ..  ..  ..  ..  ..  ..  .. 
    45133  ..  ..  +72 ..  ..  ..  ..  ..  ..  ..  ..  ..  ..  ..  ..  .. 
    45350  ..  ..  ..  ..  -51 ..  ..  ..  ..  ..  ..  ..  ..  ..  ..  .. 
    45350  ..  ..  ..  ..  +56 ..  ..  ..  ..  ..  ..  ..  ..  ..  ..  .. 
    45373  ..  ..  -72 ..  ..  ..  ..  ..  ..  ..  ..  ..  ..  ..  ..  .. 
    45373  ..  ..  +77 ..  ..  ..  ..  ..  ..  ..  ..  ..  ..  ..  ..  .. 
    45509  ..  ..  ..  +68 ..  ..  ..  ..  ..  ..  ..  ..  ..  ..  ..  .. 
    45613  ..  ..  -77 ..  ..  ..  ..  ..  ..  ..  ..  ..  ..  ..  ..  .. 
    45613  ..  ..  +75 ..  ..  ..  ..  ..  ..  ..  ..  ..  ..  ..  ..  .. 
    45614  -75 ..  ..  ..  ..  ..  ..  ..  ..  ..  ..  ..  ..  ..  ..  .. 
    45749  ..  ..  ..  -68 ..  ..  ..  ..  ..  ..  ..  ..  ..  ..  ..  .. 
    45749  ..  ..  ..  +67 ..  ..  ..  ..  ..  ..  ..  ..  ..  ..  ..  .. 
    45830  ..  ..  ..  ..  -56 ..  ..  ..  ..  ..  ..  ..  ..  ..  ..  .. 
    45830  ..  ..  ..  ..  +44 ..  ..  ..  ..  ..  ..  ..  ..  ..  ..  .. 
    45853  ..  ..  -75 ..  ..  ..  ..  ..  ..  ..  ..  ..  ..  ..  ..  .. 
    45853  ..  ..  +73 ..  ..  ..  ..  ..  ..  ..  ..  ..  ..  ..  ..  .. 
    45989  ..  ..  ..  -67 ..  ..  ..  ..  ..  ..  ..  ..  ..  ..  ..  .. 
    45989  ..  ..  ..  +65 ..  ..  ..  ..  ..  ..  ..  ..  ..  ..  ..  .. 
# bar 13
    46093  ..  ..  -73 ..  ..  ..  ..  ..  ..  ..  ..  ..  ..  ..  ..  .. 
    46093  ..  ..  +72 ..  ..  ..  ..  ..  ..  ..  ..  ..  ..  ..  ..  .. 
    46229  ..  ..  ..  -65 ..  ..  ..  ..  ..  ..  ..  ..  ..  ..  ..  .. 
    46229  ..  ..  ..  +63 ..  ..  ..  ..  ..  ..  ..  ..  ..  ..  ..  .. 
    46310  ..  ..  ..  ..  -44 ..  ..  ..  ..  ..  ..  ..  ..  ..  ..  .. 
    46310  ..  ..  ..  ..  +44 ..  ..  ..  ..  ..  ..  ..  ..  ..  ..  .. 
    46333  ..  ..  -72 ..  ..  ..  ..  ..  ..  ..  ..  ..  ..  ..  ..  .. 
    46333  ..  ..  +70 ..  ..  ..  ..  ..  ..  ..  ..  ..  ..  ..  ..  .. 
    46469  ..  ..  ..  -63 ..  ..  ..  ..  ..  ..  ..  ..  ..  ..  ..  .. 
    46469  ..  ..  ..  +61 ..  ..  ..  ..  ..  ..  ..  ..  ..  ..  ..  .. 
    46573  ..  ..  -70 ..  ..  ..  ..  ..  ..  ..  ..  ..  ..  ..  ..  .. 
    46573  ..  ..  +68 ..  ..  ..  ..  ..  ..  ..  ..  ..  ..  ..  ..  .. 
    46574  +77 ..  ..  ..  ..  ..  ..  ..  ..  ..  ..  ..  ..  ..  ..  .. 
    46709  ..  ..  ..  -61 ..  ..  ..  ..  ..  ..  ..  ..  ..  ..  ..  .. 
    46709  ..  ..  ..  +60 ..  ..  ..  ..  ..  ..  ..  ..  ..  ..  ..  .. 
    46790  ..  ..  ..  ..  -44 ..  ..  ..  ..  ..  ..  ..  ..  ..  ..  .. 
    46790  ..  ..  ..  ..  +44 ..  ..  ..  ..  ..  ..  ..  ..  ..  ..  .. 
    46813  ..  ..  -68 ..  ..  ..  ..  ..  ..  ..  ..  ..  ..  ..  ..  .. 
    46813  ..  ..  +67 ..  ..  ..  ..  ..  ..  ..  ..  ..  ..  ..  ..  .. 
    46949  ..  ..  ..  -60 ..  ..  ..  ..  ..  ..  ..  ..  ..  ..  ..  .. 
    46949  ..  ..  ..  +58 ..  ..  ..  ..  ..  ..  ..  ..  ..  ..  ..  .. 
    47053  ..  ..  -67 ..  ..  ..  ..  ..  ..  ..  ..  ..  ..  ..  ..  .. 
    47053  ..  ..  +68 ..  ..  ..  ..  ..  ..  ..  ..  ..  ..  ..  ..  .. 
    47189  ..  ..  ..  -58 ..  ..  ..  ..  ..  ..  ..  ..  ..  ..  ..  .. 
    47189  ..  ..  ..  +60 ..  ..  ..  ..  ..  ..  ..  ..  ..  ..  ..  .. 
    47270  ..  ..  ..  ..  -44 ..  ..  ..  ..  ..  ..  ..  ..  ..  ..  .. 
    47270  ..  ..  ..  ..  +56 ..  ..  ..  ..  ..  ..  ..  ..  ..  ..  .. 
    47429  ..  ..  ..  -60 ..  ..  ..  ..  ..  ..  ..  ..  ..  ..  ..  .. 
    47429  ..  ..  ..  +65 ..  ..  ..  ..  ..  ..  ..  ..  ..  ..  ..  .. 
    47534  -77 ..  ..  ..  ..  ..  ..  ..  ..  ..  ..  ..  ..  ..  ..  .. 
    47669  ..  ..  ..  -65 ..  ..  ..  ..  ..  ..  ..  ..  ..  ..  ..  .. 
    47669  ..  ..  ..  +63 ..  ..  ..  ..  ..  ..  ..  ..  ..  ..  ..  .. 
    47750  ..  ..  ..  ..  -56 ..  ..  ..  ..  ..  ..  ..  ..  ..  ..  .. 
    47750  ..  ..  ..  ..  +44 ..  ..  ..  ..  ..  ..  ..  ..  ..  ..  .. 
    47909  ..  ..  ..  -63 ..  ..  ..  ..  ..  ..  ..  ..  ..  ..  ..  .. 
    47909  ..  ..  ..  +61 ..  ..  ..  ..  ..  ..  ..  ..  ..  ..  ..  .. 
    48013  ..  ..  -68 ..  ..  ..  ..  ..  ..  ..  ..  ..  ..  ..  ..  .. 
    48014  +77 ..  ..  ..  ..  ..  ..  ..  ..  ..  ..  ..  ..  ..  ..  .. 
    48149  ..  ..  ..  -61 ..  ..  ..  ..  ..  ..  ..  ..  ..  ..  ..  .. 
    48149  ..  ..  ..  +60 ..  ..  ..  ..  ..  ..  ..  ..  ..  ..  ..  .. 
    48230  ..  ..  ..  ..  -44 ..  ..  ..  ..  ..  ..  ..  ..  ..  ..  .. 
    48230  ..  ..  ..  ..  +44 ..  ..  ..  ..  ..  ..  ..  ..  ..  ..  .. 
    48389  ..  ..  ..  -60 ..  ..  ..  ..  ..  ..  ..  ..  ..  ..  ..  .. 
    48389  ..  ..  ..  +58 ..  ..  ..  ..  ..  ..  ..  ..  ..  ..  ..  .. 
    48494  -77 ..  ..  ..  ..  ..  ..  ..  ..  ..  ..  ..  ..  ..  ..  .. 
    48494  +75 ..  ..  ..  ..  ..  ..  ..  ..  ..  ..  ..  ..  ..  ..  .. 
    48629  ..  ..  ..  -58 ..  ..  ..  ..  ..  ..  ..  ..  ..  ..  ..  .. 
    48629  ..  ..  ..  +56 ..  ..  ..  ..  ..  ..  ..  ..  ..  ..  ..  .. 
    48710  ..  ..  ..  ..  -44 ..  ..  ..  ..  ..  ..  ..  ..  ..  ..  .. 
    48710  ..  ..  ..  ..  +44 ..  ..  ..  ..  ..  ..  ..  ..  ..  ..  .. 
    48869  ..  ..  ..  -56 ..  ..  ..  ..  ..  ..  ..  ..  ..  ..  ..  .. 
    48869  ..  ..  ..  +55 ..  ..  ..  ..  ..  ..  ..  ..  ..  ..  ..  .. 
    48974  -75 ..  ..  ..  ..  ..  ..  ..  ..  ..  ..  ..  ..  ..  ..  .. 
    48974  +73 ..  ..  ..  ..  ..  ..  ..  ..  ..  ..  ..  ..  ..  ..  .. 
    49109  ..  ..  ..  -55 ..  ..  ..  ..  ..  ..  ..  ..  ..  ..  ..  .. 
    49109  ..  ..  ..  +56 ..  ..  ..  ..  ..  ..  ..  ..  ..  ..  ..  .. 
    49190  ..  ..  ..  ..  -44 ..  ..  ..  ..  ..  ..  ..  ..  ..  ..  .. 
    49190  ..  ..  ..  ..  +56 ..  ..  ..  ..  ..  ..  ..  ..  ..  ..  .. 
    49213  ..  ..  +75 ..  ..  ..  ..  ..  ..  ..  ..  ..  ..  ..  ..  .. 
    49349  ..  ..  ..  -56 ..  ..  ..  ..  ..  ..  ..  ..  ..  ..  ..  .. 
    49349  ..  ..  ..  +60 ..  ..  ..  ..  ..  ..  ..  ..  ..  ..  ..  .. 
    49453  ..  ..  -75 ..  ..  ..  ..  ..  ..  ..  ..  ..  ..  ..  ..  .. 
    49453  ..  ..  +74 ..  ..  ..  ..  ..  ..  ..  ..  ..  ..  ..  ..  .. 
    49454  -73 ..  ..  ..  ..  ..  ..  ..  ..  ..  ..  ..  ..  ..  ..  .. 
    49454  +72 ..  ..  ..  ..  ..  ..  ..  ..  ..  ..  ..  ..  ..  ..  .. 
    49589  ..  ..  ..  -60 ..  ..  ..  ..  ..  ..  ..  ..  ..  ..  ..  .. 
    49589  ..  ..  ..  +58 ..  ..  ..  ..  ..  ..  ..  ..  ..  ..  ..  .. 
    49693  ..  ..  -74 ..  ..  ..  ..  ..  ..  ..  ..  ..  ..  ..  ..  .. 
    49693  ..  ..  +72 ..  ..  ..  ..  ..  ..  ..  ..  ..  ..  ..  ..  .. 
    49829  ..  ..  ..  -58 ..  ..  ..  ..  ..  ..  ..  ..  ..  ..  ..  .. 
    49829  ..  ..  ..  +56 ..  ..  ..  ..  ..  ..  ..  ..  ..  ..  ..  .. 
# bar 14
    49933  ..  ..  -72 ..  ..  ..  ..  ..  ..  ..  ..  ..  ..  ..  ..  .. 
    49933  ..  ..  +70 ..  ..  ..  ..  ..  ..  ..  ..  ..  ..  ..  ..  .. 
    49934  -72 ..  ..  ..  ..  ..  ..  ..  ..  ..  ..  ..  ..  ..  ..  .. 
    49934  +70 ..  ..  ..  ..  ..  ..  ..  ..  ..  ..  ..  ..  ..  ..  .. 
    50069  ..  ..  ..  -56 ..  ..  ..  ..  ..  ..  ..  ..  ..  ..  ..  .. 
    50069  ..  ..  ..  +55 ..  ..  ..  ..  ..  ..  ..  ..  ..  ..  ..  .. 
    50150  ..  ..  ..  ..  -56 ..  ..  ..  ..  ..  ..  ..  ..  ..  ..  .. 
    50150  ..  ..  ..  ..  +58 ..  ..  ..  ..  ..  ..  ..  ..  ..  ..  .. 
    50173  ..  ..  -70 ..  ..  ..  ..  ..  ..  ..  ..  ..  ..  ..  ..  .. 
    50173  ..  ..  +68 ..  ..  ..  ..  ..  ..  ..  ..  ..  ..  ..  ..  .. 
    50174  -70 ..  ..  ..  ..  ..  ..  ..  ..  ..  ..  ..  ..  ..  ..  .. 
    50174  +68 ..  ..  ..  ..  ..  ..  ..  ..  ..  ..  ..  ..  ..  ..  .. 
    50309  ..  ..  ..  -55 ..  ..  ..  ..  ..  ..  ..  ..  ..  ..  ..  .. 
    50309  ..  ..  ..  +53 ..  ..  ..  ..  ..  ..  ..  ..  ..  ..  ..  .. 
    50413  ..  ..  -68 ..  ..  ..  ..  ..  ..  ..  ..  ..  ..  ..  ..  .. 
    50413  ..  ..  +67 ..  ..  ..  ..  ..  ..  ..  ..  ..  ..  ..  ..  .. 
    50414  -68 ..  ..  ..  ..  ..  ..  ..  ..  ..  ..  ..  ..  ..  ..  .. 
    50414  +67 ..  ..  ..  ..  ..  ..  ..  ..  ..  ..  ..  ..  ..  ..  .. 
    50549  ..  ..  ..  -53 ..  ..  ..  ..  ..  ..  ..  ..  ..  ..  ..  .. 
    50549  ..  ..  ..  +51 ..  ..  ..  ..  ..  ..  ..  ..  ..  ..  ..  .. 
    50653  ..  ..  -67 ..  ..  ..  ..  ..  ..  ..  ..  ..  ..  ..  ..  .. 
    50653  ..  ..  +65 ..  ..  ..  ..  ..  ..  ..  ..  ..  ..  ..  ..  .. 
    50789  ..  ..  ..  -51 ..  ..  ..  ..  ..  ..  ..  ..  ..  ..  ..  .. 
    50789  ..  ..  ..  +50 ..  ..  ..  ..  ..  ..  ..  ..  ..  ..  ..  .. 
    50893  ..  ..  -65 ..  ..  ..  ..  ..  ..  ..  ..  ..  ..  ..  ..  .. 
    50893  ..  ..  +67 ..  ..  ..  ..  ..  ..  ..  ..  ..  ..  ..  ..  .. 
    51029  ..  ..  ..  -50 ..  ..  ..  ..  ..  ..  ..  ..  ..  ..  ..  .. 
    51029  ..  ..  ..  +51 ..  ..  ..  ..  ..  ..  ..  ..  ..  ..  ..  .. 
    51110  ..  ..  ..  ..  -58 ..  ..  ..  ..  ..  ..  ..  ..  ..  ..  .. 
    51110  ..  ..  ..  ..  +51 ..  ..  ..  ..  ..  ..  ..  ..  ..  ..  .. 
    51269  ..  ..  ..  -51 ..  ..  ..  ..  ..  ..  ..  ..  ..  ..  ..  .. 
    51269  ..  ..  ..  +55 ..  ..  ..  ..  ..  ..  ..  ..  ..  ..  ..  .. 
    51374  -67 ..  ..  ..  ..  ..  ..  ..  ..  ..  ..  ..  ..  ..  ..  .. 
    51374  +68 ..  ..  ..  ..  ..  ..  ..  ..  ..  ..  ..  ..  ..  ..  .. 
    51509  ..  ..  ..  -55 ..  ..  ..  ..  ..  ..  ..  ..  ..  ..  ..  .. 
    51509  ..  ..  ..  +53 ..  ..  ..  ..  ..  ..  ..  ..  ..  ..  ..  .. 
    51749  ..  ..  ..  -53 ..  ..  ..  ..  ..  ..  ..  ..  ..  ..  ..  .. 
    51749  ..  ..  ..  +51 ..  ..  ..  ..  ..  ..  ..  ..  ..  ..  ..  .. 
    51853  ..  ..  -67 ..  ..  ..  ..  ..  ..  ..  ..  ..  ..  ..  ..  .. 
    51989  ..  ..  ..  -51 ..  ..  ..  ..  ..  ..  ..  ..  ..  ..  ..  .. 
    51989  ..  ..  ..  +50 ..  ..  ..  ..  ..  ..  ..  ..  ..  ..  ..  .. 
    52070  ..  ..  ..  ..  -51 ..  ..  ..  ..  ..  ..  ..  ..  ..  ..  .. 
    52070  ..  ..  ..  ..  +53 ..  ..  ..  ..  ..  ..  ..  ..  ..  ..  .. 
    52229  ..  ..  ..  -50 ..  ..  ..  ..  ..  ..  ..  ..  ..  ..  ..  .. 
    52229  ..  ..  ..  +48 ..  ..  ..  ..  ..  ..  ..  ..  ..  ..  ..  .. 
    52334  -68 ..  ..  ..  ..  ..  ..  ..  ..  ..  ..  ..  ..  ..  ..  .. 
    52469  ..  ..  ..  -48 ..  ..  ..  ..  ..  ..  ..  ..  ..  ..  ..  .. 
    52469  ..  ..  ..  +46 ..  ..  ..  ..  ..  ..  ..  ..  ..  ..  ..  .. 
    52709  ..  ..  ..  -46 ..  ..  ..  ..  ..  ..  ..  ..  ..  ..  ..  .. 
    52709  ..  ..  ..  +45 ..  ..  ..  ..  ..  ..  ..  ..  ..  ..  ..  .. 
    52949  ..  ..  ..  -45 ..  ..  ..  ..  ..  ..  ..  ..  ..  ..  ..  .. 
    52949  ..  ..  ..  +46 ..  ..  ..  ..  ..  ..  ..  ..  ..  ..  ..  .. 
    53030  ..  ..  ..  ..  -53 ..  ..  ..  ..  ..  ..  ..  ..  ..  ..  .. 
    53030  ..  ..  ..  ..  +46 ..  ..  ..  ..  ..  ..  ..  ..  ..  ..  .. 
    53293  ..  ..  +70 ..  ..  ..  ..  ..  ..  ..  ..  ..  ..  ..  ..  .. 
    53534  +80 ..  ..  ..  ..  ..  ..  ..  ..  ..  ..  ..  ..  ..  ..  .. 
# bar 15
    53773  ..  ..  -70 ..  ..  ..  ..  ..  ..  ..  ..  ..  ..  ..  ..  .. 
    53773  ..  ..  +82 ..  ..  ..  ..  ..  ..  ..  ..  ..  ..  ..  ..  .. 
    53774  -80 ..  ..  ..  ..  ..  ..  ..  ..  ..  ..  ..  ..  ..  ..  .. 
    53774  +79 ..  ..  ..  ..  ..  ..  ..  ..  ..  ..  ..  ..  ..  ..  .. 
    53909  ..  ..  ..  -46 ..  ..  ..  ..  ..  ..  ..  ..  ..  ..  ..  .. 
    53990  ..  ..  ..  ..  -46 ..  ..  ..  ..  ..  ..  ..  ..  ..  ..  .. 
    54014  -79 ..  ..  ..  ..  ..  ..  ..  ..  ..  ..  ..  ..  ..  ..  .. 
    54014  +77 ..  ..  ..  ..  ..  ..  ..  ..  ..  ..  ..  ..  ..  ..  .. 
    54254  -77 ..  ..  ..  ..  ..  ..  ..  ..  ..  ..  ..  ..  ..  ..  .. 
    54254  +75 ..  ..  ..  ..  ..  ..  ..  ..  ..  ..  ..  ..  ..  ..  .. 
    54470  ..  ..  ..  ..  +55 ..  ..  ..  ..  ..  ..  ..  ..  ..  ..  .. 
    54494  -75 ..  ..  ..  ..  ..  ..  ..  ..  ..  ..  ..  ..  ..  ..  .. 
    54494  +73 ..  ..  ..  ..  ..  ..  ..  ..  ..  ..  ..  ..  ..  ..  .. 
    54734  -73 ..  ..  ..  ..  ..  ..  ..  ..  ..  ..  ..  ..  ..  ..  .. 
    54734  +72 ..  ..  ..  ..  ..  ..  ..  ..  ..  ..  ..  ..  ..  ..  .. 
    54950  ..  ..  ..  ..  -55 ..  ..  ..  ..  ..  ..  ..  ..  ..  ..  .. 
    54950  ..  ..  ..  ..  +56 ..  ..  ..  ..  ..  ..  ..  ..  ..  ..  .. 
    54974  -72 ..  ..  ..  ..  ..  ..  ..  ..  ..  ..  ..  ..  ..  ..  .. 
    54974  +70 ..  ..  ..  ..  ..  ..  ..  ..  ..  ..  ..  ..  ..  ..  .. 
    55213  ..  ..  -82 ..  ..  ..  ..  ..  ..  ..  ..  ..  ..  ..  ..  .. 
    55213  ..  ..  +80 ..  ..  ..  ..  ..  ..  ..  ..  ..  ..  ..  ..  .. 
    55214  -70 ..  ..  ..  ..  ..  ..  ..  ..  ..  ..  ..  ..  ..  ..  .. 
    55214  +72 ..  ..  ..  ..  ..  ..  ..  ..  ..  ..  ..  ..  ..  ..  .. 
    55693  ..  ..  -80 ..  ..  ..  ..  ..  ..  ..  ..  ..  ..  ..  ..  .. 
    55693  ..  ..  +80 ..  ..  ..  ..  ..  ..  ..  ..  ..  ..  ..  ..  .. 
    55910  ..  ..  ..  ..  -56 ..  ..  ..  ..  ..  ..  ..  ..  ..  ..  .. 
    55910  ..  ..  ..  ..  +53 ..  ..  ..  ..  ..  ..  ..  ..  ..  ..  .. 
    56174  -72 ..  ..  ..  ..  ..  ..  ..  ..  ..  ..  ..  ..  ..  ..  .. 
    56870  ..  ..  ..  ..  -53 ..  ..  ..  ..  ..  ..  ..  ..  ..  ..  .. 
    56870  ..  ..  ..  ..  +51 ..  ..  ..  ..  ..  ..  ..  ..  ..  ..  .. 
    57133  ..  ..  -80 ..  ..  ..  ..  ..  ..  ..  ..  ..  ..  ..  ..  .. 
    57133  ..  ..  +79 ..  ..  ..  ..  ..  ..  ..  ..  ..  ..  ..  ..  .. 
    57269  ..  ..  ..  +51 ..  ..  ..  ..  ..  ..  ..  ..  ..  ..  ..  .. 
    57373  ..  ..  +77 ..  ..  ..  ..  ..  ..  ..  ..  ..  ..  ..  ..  .. 
    57374  +82 ..  ..  ..  ..  ..  ..  ..  ..  ..  ..  ..  ..  ..  ..  .. 
    57377  ..  ..  -79 ..  ..  ..  ..  ..  ..  ..  ..  ..  ..  ..  ..  .. 
    57598  ..  ..  -77 ..  ..  ..  ..  ..  ..  ..  ..  ..  ..  ..  ..  .. 
# bar 16
    57613  ..  ..  +79 ..  ..  ..  ..  ..  ..  ..  ..  ..  ..  ..  ..  .. 
    57614  -82 ..  ..  ..  ..  ..  ..  ..  ..  ..  ..  ..  ..  ..  ..  .. 
    57614  +81 ..  ..  ..  ..  ..  ..  ..  ..  ..  ..  ..  ..  ..  ..  .. 
    57749  ..  ..  ..  -51 ..  ..  ..  ..  ..  ..  ..  ..  ..  ..  ..  .. 
    57749  ..  ..  ..  +63 ..  ..  ..  ..  ..  ..  ..  ..  ..  ..  ..  .. 
    57830  ..  ..  ..  ..  -51 ..  ..  ..  ..  ..  ..  ..  ..  ..  ..  .. 
    57854  -81 ..  ..  ..  ..  ..  ..  ..  ..  ..  ..  ..  ..  ..  ..  .. 
    57854  +79 ..  ..  ..  ..  ..  ..  ..  ..  ..  ..  ..  ..  ..  ..  .. 
    58093  ..  ..  -79 ..  ..  ..  ..  ..  ..  ..  ..  ..  ..  ..  ..  .. 
    58093  ..  ..  +75 ..  ..  ..  ..  ..  ..  ..  ..  ..  ..  ..  ..  .. 
    58094  -79 ..  ..  ..  ..  ..  ..  ..  ..  ..  ..  ..  ..  ..  ..  .. 
    58094  +77 ..  ..  ..  ..  ..  ..  ..  ..  ..  ..  ..  ..  ..  ..  .. 
    58310  ..  ..  ..  ..  +60 ..  ..  ..  ..  ..  ..  ..  ..  ..  ..  .. 
    58334  -77 ..  ..  ..  ..  ..  ..  ..  ..  ..  ..  ..  ..  ..  ..  .. 
    58334  +75 ..  ..  ..  ..  ..  ..  ..  ..  ..  ..  ..  ..  ..  ..  .. 
    58573  ..  ..  -75 ..  ..  ..  ..  ..  ..  ..  ..  ..  ..  ..  ..  .. 
    58573  ..  ..  +77 ..  ..  ..  ..  ..  ..  ..  ..  ..  ..  ..  ..  .. 
    58574  -75 ..  ..  ..  ..  ..  ..  ..  ..  ..  ..  ..  ..  ..  ..  .. 
    58574  +74 ..  ..  ..  ..  ..  ..  ..  ..  ..  ..  ..  ..  ..  ..  .. 
    58790  ..  ..  ..  ..  -60 ..  ..  ..  ..  ..  ..  ..  ..  ..  ..  .. 
    58790  ..  ..  ..  ..  +61 ..  ..  ..  ..  ..  ..  ..  ..  ..  ..  .. 
    58814  -74 ..  ..  ..  ..  ..  ..  ..  ..  ..  ..  ..  ..  ..  ..  .. 
    58814  +72 ..  ..  ..  ..  ..  ..  ..  ..  ..  ..  ..  ..  ..  ..  .. 
    59053  ..  ..  -77 ..  ..  ..  ..  ..  ..  ..  ..  ..  ..  ..  ..  .. 
    59053  ..  ..  +65 ..  ..  ..  ..  ..  ..  ..  ..  ..  ..  ..  ..  .. 
    59054  -72 ..  ..  ..  ..  ..  ..  ..  ..  ..  ..  ..  ..  ..  ..  .. 
    59054  +74 ..  ..  ..  ..  ..  ..  ..  ..  ..  ..  ..  ..  ..  ..  .. 
    59189  ..  ..  ..  -63 ..  ..  ..  ..  ..  ..  ..  ..  ..  ..  ..  .. 
    59189  ..  ..  ..  +61 ..  ..  ..  ..  ..  ..  ..  ..  ..  ..  ..  .. 
    59533  ..  ..  -65 ..  ..  ..  ..  ..  ..  ..  ..  ..  ..  ..  ..  .. 
    59533  ..  ..  +67 ..  ..  ..  ..  ..  ..  ..  ..  ..  ..  ..  ..  .. 
    59669  ..  ..  ..  -61 ..  ..  ..  ..  ..  ..  ..  ..  ..  ..  ..  .. 
    59669  ..  ..  ..  +61 ..  ..  ..  ..  ..  ..  ..  ..  ..  ..  ..  .. 
    59750  ..  ..  ..  ..  -61 ..  ..  ..  ..  ..  ..  ..  ..  ..  ..  .. 
    59750  ..  ..  ..  ..  +58 ..  ..  ..  ..  ..  ..  ..  ..  ..  ..  .. 
    60013  ..  ..  -67 ..  ..  ..  ..  ..  ..  ..  ..  ..  ..  ..  ..  .. 
    60013  ..  ..  +79 ..  ..  ..  ..  ..  ..  ..  ..  ..  ..  ..  ..  .. 
    60014  -74 ..  ..  ..  ..  ..  ..  ..  ..  ..  ..  ..  ..  ..  ..  .. 
    60493  ..  ..  -79 ..  ..  ..  ..  ..  ..  ..  ..  ..  ..  ..  ..  .. 
    60493  ..  ..  +80 ..  ..  ..  ..  ..  ..  ..  ..  ..  ..  ..  ..  .. 
    60494  +82 ..  ..  ..  ..  ..  ..  ..  ..  ..  ..  ..  ..  ..  ..  .. 
    60710  ..  ..  ..  ..  -58 ..  ..  ..  ..  ..  ..  ..  ..  ..  ..  .. 
    60710  ..  ..  ..  ..  +56 ..  ..  ..  ..  ..  ..  ..  ..  ..  ..  .. 
    60973  ..  ..  -80 ..  ..  ..  ..  ..  ..  ..  ..  ..  ..  ..  ..  .. 
    60973  ..  ..  +68 ..  ..  ..  ..  ..  ..  ..  ..  ..  ..  ..  ..  .. 
    60974  -82 ..  ..  ..  ..  ..  ..  ..  ..  ..  ..  ..  ..  ..  ..  .. 
    60974  +84 ..  ..  ..  ..  ..  ..  ..  ..  ..  ..  ..  ..  ..  ..  .. 
    61109  ..  ..  ..  -61 ..  ..  ..  ..  ..  ..  ..  ..  ..  ..  ..  .. 
    61109  ..  ..  ..  +60 ..  ..  ..  ..  ..  ..  ..  ..  ..  ..  ..  .. 
    61349  ..  ..  ..  -60 ..  ..  ..  ..  ..  ..  ..  ..  ..  ..  ..  .. 
    61349  ..  ..  ..  +58 ..  ..  ..  ..  ..  ..  ..  ..  ..  ..  ..  .. 
# bar 17
    61453  ..  ..  -68 ..  ..  ..  ..  ..  ..  ..  ..  ..  ..  ..  ..  .. 
    61454  -84 ..  ..  ..  ..  ..  ..  ..  ..  ..  ..  ..  ..  ..  ..  .. 
    61454  +72 ..  ..  ..  ..  ..  ..  ..  ..  ..  ..  ..  ..  ..  ..  .. 
    61589  ..  ..  ..  -58 ..  ..  ..  ..  ..  ..  ..  ..  ..  ..  ..  .. 
    61589  ..  ..  ..  +60 ..  ..  ..  ..  ..  ..  ..  ..  ..  ..  ..  .. 
    61670  ..  ..  ..  ..  -56 ..  ..  ..  ..  ..  ..  ..  ..  ..  ..  .. 
    61934  -72 ..  ..  ..  ..  ..  ..  ..  ..  ..  ..  ..  ..  ..  ..  .. 
    61934  +74 ..  ..  ..  ..  ..  ..  ..  ..  ..  ..  ..  ..  ..  ..  .. 
    62069  ..  ..  ..  -60 ..  ..  ..  ..  ..  ..  ..  ..  ..  ..  ..  .. 
    62069  ..  ..  ..  +56 ..  ..  ..  ..  ..  ..  ..  ..  ..  ..  ..  .. 
    62150  ..  ..  ..  ..  +53 ..  ..  ..  ..  ..  ..  ..  ..  ..  ..  .. 
    62414  -74 ..  ..  ..  ..  ..  ..  ..  ..  ..  ..  ..  ..  ..  ..  .. 
    62414  +86 ..  ..  ..  ..  ..  ..  ..  ..  ..  ..  ..  ..  ..  ..  .. 
    62549  ..  ..  ..  -56 ..  ..  ..  ..  ..  ..  ..  ..  ..  ..  ..  .. 
    62549  ..  ..  ..  +58 ..  ..  ..  ..  ..  ..  ..  ..  ..  ..  ..  .. 
    62630  ..  ..  ..  ..  -53 ..  ..  ..  ..  ..  ..  ..  ..  ..  ..  .. 
    62630  ..  ..  ..  ..  +54 ..  ..  ..  ..  ..  ..  ..  ..  ..  ..  .. 
    62894  -86 ..  ..  ..  ..  ..  ..  ..  ..  ..  ..  ..  ..  ..  ..  .. 
    62894  +87 ..  ..  ..  ..  ..  ..  ..  ..  ..  ..  ..  ..  ..  ..  .. 
    63029  ..  ..  ..  -58 ..  ..  ..  ..  ..  ..  ..  ..  ..  ..  ..  .. 
    63029  ..  ..  ..  +46 ..  ..  ..  ..  ..  ..  ..  ..  ..  ..  ..  .. 
    63374  -87 ..  ..  ..  ..  ..  ..  ..  ..  ..  ..  ..  ..  ..  ..  .. 
    63374  +75 ..  ..  ..  ..  ..  ..  ..  ..  ..  ..  ..  ..  ..  ..  .. 
    63509  ..  ..  ..  -46 ..  ..  ..  ..  ..  ..  ..  ..  ..  ..  ..  .. 
    63509  ..  ..  ..  +48 ..  ..  ..  ..  ..  ..  ..  ..  ..  ..  ..  .. 
    63590  ..  ..  ..  ..  -54 ..  ..  ..  ..  ..  ..  ..  ..  ..  ..  .. 
    63590  ..  ..  ..  ..  +51 ..  ..  ..  ..  ..  ..  ..  ..  ..  ..  .. 
    63854  -75 ..  ..  ..  ..  ..  ..  ..  ..  ..  ..  ..  ..  ..  ..  .. 
    63989  ..  ..  ..  -48 ..  ..  ..  ..  ..  ..  ..  ..  ..  ..  ..  .. 
    63989  ..  ..  ..  +60 ..  ..  ..  ..  ..  ..  ..  ..  ..  ..  ..  .. 
    64469  ..  ..  ..  -60 ..  ..  ..  ..  ..  ..  ..  ..  ..  ..  ..  .. 
    64469  ..  ..  ..  +61 ..  ..  ..  ..  ..  ..  ..  ..  ..  ..  ..  .. 
    64550  ..  ..  ..  ..  -51 ..  ..  ..  ..  ..  ..  ..  ..  ..  ..  .. 
    64550  ..  ..  ..  ..  +49 ..  ..  ..  ..  ..  ..  ..  ..  ..  ..  .. 
    64813  ..  ..  +73 ..  ..  ..  ..  ..  ..  ..  ..  ..  ..  ..  ..  .. 
    64949  ..  ..  ..  -61 ..  ..  ..  ..  ..  ..  ..  ..  ..  ..  ..  .. 
    64949  ..  ..  ..  +49 ..  ..  ..  ..  ..  ..  ..  ..  ..  ..  ..  .. 
# bar 18
    65293  ..  ..  -73 ..  ..  ..  ..  ..  ..  ..  ..  ..  ..  ..  ..  .. 
    65293  ..  ..  +68 ..  ..  ..  ..  ..  ..  ..  ..  ..  ..  ..  ..  .. 
    65429  ..  ..  ..  -49 ..  ..  ..  ..  ..  ..  ..  ..  ..  ..  ..  .. 
    65510  ..  ..  ..  ..  -49 ..  ..  ..  ..  ..  ..  ..  ..  ..  ..  .. 
    65510  ..  ..  ..  ..  +61 ..  ..  ..  ..  ..  ..  ..  ..  ..  ..  .. 
    65773  ..  ..  -68 ..  ..  ..  ..  ..  ..  ..  ..  ..  ..  ..  ..  .. 
    65773  ..  ..  +72 ..  ..  ..  ..  ..  ..  ..  ..  ..  ..  ..  ..  .. 
    65990  ..  ..  ..  ..  -61 ..  ..  ..  ..  ..  ..  ..  ..  ..  ..  .. 
    65990  ..  ..  ..  ..  +56 ..  ..  ..  ..  ..  ..  ..  ..  ..  ..  .. 
    66253  ..  ..  -72 ..  ..  ..  ..  ..  ..  ..  ..  ..  ..  ..  ..  .. 
    66253  ..  ..  +73 ..  ..  ..  ..  ..  ..  ..  ..  ..  ..  ..  ..  .. 
    66389  ..  ..  ..  +68 ..  ..  ..  ..  ..  ..  ..  ..  ..  ..  ..  .. 
    66470  ..  ..  ..  ..  -56 ..  ..  ..  ..  ..  ..  ..  ..  ..  ..  .. 
    66470  ..  ..  ..  ..  +49 ..  ..  ..  ..  ..  ..  ..  ..  ..  ..  .. 
    66493  ..  ..  -73 ..  ..  ..  ..  ..  ..  ..  ..  ..  ..  ..  ..  .. 
    66493  ..  ..  +75 ..  ..  ..  ..  ..  ..  ..  ..  ..  ..  ..  ..  .. 
    66733  ..  ..  +77 ..  ..  ..  ..  ..  ..  ..  ..  ..  ..  ..  ..  .. 
    66737  ..  ..  -75 ..  ..  ..  ..  ..  ..  ..  ..  ..  ..  ..  ..  .. 
    66950  ..  ..  ..  ..  -49 ..  ..  ..  ..  ..  ..  ..  ..  ..  ..  .. 
    66950  ..  ..  ..  ..  +61 ..  ..  ..  ..  ..  ..  ..  ..  ..  ..  .. 
    66958  ..  ..  -77 ..  ..  ..  ..  ..  ..  ..  ..  ..  ..  ..  ..  .. 
    66973  ..  ..  +72 ..  ..  ..  ..  ..  ..  ..  ..  ..  ..  ..  ..  .. 
    67044  ..  ..  -72 ..  ..  ..  ..  ..  ..  ..  ..  ..  ..  ..  ..  .. 
    67213  ..  ..  +73 ..  ..  ..  ..  ..  ..  ..  ..  ..  ..  ..  ..  .. 
    67214  +68 ..  ..  ..  ..  ..  ..  ..  ..  ..  ..  ..  ..  ..  ..  .. 
    67430  ..  ..  ..  ..  -61 ..  ..  ..  ..  ..  ..  ..  ..  ..  ..  .. 
    67430  ..  ..  ..  ..  +61 ..  ..  ..  ..  ..  ..  ..  ..  ..  ..  .. 
    67453  ..  ..  +75 ..  ..  ..  ..  ..  ..  ..  ..  ..  ..  ..  ..  .. 
    67457  ..  ..  -73 ..  ..  ..  ..  ..  ..  ..  ..  ..  ..  ..  ..  .. 
    67693  ..  ..  +77 ..  ..  ..  ..  ..  ..  ..  ..  ..  ..  ..  ..  .. 
    67694  -68 ..  ..  ..  ..  ..  ..  ..  ..  ..  ..  ..  ..  ..  ..  .. 
    67694  +80 ..  ..  ..  ..  ..  ..  ..  ..  ..  ..  ..  ..  ..  ..  .. 
    67697  ..  ..  -75 ..  ..  ..  ..  ..  ..  ..  ..  ..  ..  ..  ..  .. 
    67910  ..  ..  ..  ..  -61 ..  ..  ..  ..  ..  ..  ..  ..  ..  ..  .. 
    67910  ..  ..  ..  ..  +49 ..  ..  ..  ..  ..  ..  ..  ..  ..  ..  .. 
    67918  ..  ..  -77 ..  ..  ..  ..  ..  ..  ..  ..  ..  ..  ..  ..  .. 
    67933  ..  ..  +72 ..  ..  ..  ..  ..  ..  ..  ..  ..  ..  ..  ..  .. 
    68004  ..  ..  -72 ..  ..  ..  ..  ..  ..  ..  ..  ..  ..  ..  ..  .. 
    68173  ..  ..  +73 ..  ..  ..  ..  ..  ..  ..  ..  ..  ..  ..  ..  .. 
    68390  ..  ..  ..  ..  -49 ..  ..  ..  ..  ..  ..  ..  ..  ..  ..  .. 
    68390  ..  ..  ..  ..  +49 ..  ..  ..  ..  ..  ..  ..  ..  ..  ..  .. 
    68789  ..  ..  ..  -68 ..  ..  ..  ..  ..  ..  ..  ..  ..  ..  ..  .. 
    68789  ..  ..  ..  +53 ..  ..  ..  ..  ..  ..  ..  ..  ..  ..  ..  .. 
# bar 19
    69133  ..  ..  -73 ..  ..  ..  ..  ..  ..  ..  ..  ..  ..  ..  ..  .. 
    69134  -80 ..  ..  ..  ..  ..  ..  ..  ..  ..  ..  ..  ..  ..  ..  .. 
    69134  +78 ..  ..  ..  ..  ..  ..  ..  ..  ..  ..  ..  ..  ..  ..  .. 
    69269  ..  ..  ..  -53 ..  ..  ..  ..  ..  ..  ..  ..  ..  ..  ..  .. 
    69269  ..  ..  ..  +65 ..  ..  ..  ..  ..  ..  ..  ..  ..  ..  ..  .. 
    69350  ..  ..  ..  ..  -49 ..  ..  ..  ..  ..  ..  ..  ..  ..  ..  .. 
    69613  ..  ..  +77 ..  ..  ..  ..  ..  ..  ..  ..  ..  ..  ..  ..  .. 
    69614  -78 ..  ..  ..  ..  ..  ..  ..  ..  ..  ..  ..  ..  ..  ..  .. 
    69614  +78 ..  ..  ..  ..  ..  ..  ..  ..  ..  ..  ..  ..  ..  ..  .. 
    69830  ..  ..  ..  ..  +49 ..  ..  ..  ..  ..  ..  ..  ..  ..  ..  .. 
    70093  ..  ..  -77 ..  ..  ..  ..  ..  ..  ..  ..  ..  ..  ..  ..  .. 
    70093  ..  ..  +79 ..  ..  ..  ..  ..  ..  ..  ..  ..  ..  ..  ..  .. 
    70310  ..  ..  ..  ..  -49 ..  ..  ..  ..  ..  ..  ..  ..  ..  ..  .. 
    70310  ..  ..  ..  ..  +51 ..  ..  ..  ..  ..  ..  ..  ..  ..  ..  .. 
    70573  ..  ..  -79 ..  ..  ..  ..  ..  ..  ..  ..  ..  ..  ..  ..  .. 
    70573  ..  ..  +67 ..  ..  ..  ..  ..  ..  ..  ..  ..  ..  ..  ..  .. 
    70709  ..  ..  ..  -65 ..  ..  ..  ..  ..  ..  ..  ..  ..  ..  ..  .. 
    70709  ..  ..  ..  +63 ..  ..  ..  ..  ..  ..  ..  ..  ..  ..  ..  .. 
    71053  ..  ..  -67 ..  ..  ..  ..  ..  ..  ..  ..  ..  ..  ..  ..  .. 
    71053  ..  ..  +69 ..  ..  ..  ..  ..  ..  ..  ..  ..  ..  ..  ..  .. 
    71054  -78 ..  ..  ..  ..  ..  ..  ..  ..  ..  ..  ..  ..  ..  ..  .. 
    71054  +77 ..  ..  ..  ..  ..  ..  ..  ..  ..  ..  ..  ..  ..  ..  .. 
    71189  ..  ..  ..  -63 ..  ..  ..  ..  ..  ..  ..  ..  ..  ..  ..  .. 
    71189  ..  ..  ..  +63 ..  ..  ..  ..  ..  ..  ..  ..  ..  ..  ..  .. 
    71270  ..  ..  ..  ..  -51 ..  ..  ..  ..  ..  ..  ..  ..  ..  ..  .. 
    71270  ..  ..  ..  ..  +48 ..  ..  ..  ..  ..  ..  ..  ..  ..  ..  .. 
    71294  -77 ..  ..  ..  ..  ..  ..  ..  ..  ..  ..  ..  ..  ..  ..  .. 
    71294  +75 ..  ..  ..  ..  ..  ..  ..  ..  ..  ..  ..  ..  ..  ..  .. 
    71533  ..  ..  -69 ..  ..  ..  ..  ..  ..  ..  ..  ..  ..  ..  ..  .. 
    71533  ..  ..  +81 ..  ..  ..  ..  ..  ..  ..  ..  ..  ..  ..  ..  .. 
    71534  -75 ..  ..  ..  ..  ..  ..  ..  ..  ..  ..  ..  ..  ..  ..  .. 
    71534  +77 ..  ..  ..  ..  ..  ..  ..  ..  ..  ..  ..  ..  ..  ..  .. 
    71774  +78 ..  ..  ..  ..  ..  ..  ..  ..  ..  ..  ..  ..  ..  ..  .. 
    71778  -77 ..  ..  ..  ..  ..  ..  ..  ..  ..  ..  ..  ..  ..  ..  .. 
    72013  ..  ..  -81 ..  ..  ..  ..  ..  ..  ..  ..  ..  ..  ..  ..  .. 
    72013  ..  ..  +82 ..  ..  ..  ..  ..  ..  ..  ..  ..  ..  ..  ..  .. 
    72014  +80 ..  ..  ..  ..  ..  ..  ..  ..  ..  ..  ..  ..  ..  ..  .. 
    72018  -78 ..  ..  ..  ..  ..  ..  ..  ..  ..  ..  ..  ..  ..  ..  .. 
    72230  ..  ..  ..  ..  -48 ..  ..  ..  ..  ..  ..  ..  ..  ..  ..  .. 
    72230  ..  ..  ..  ..  +46 ..  ..  ..  ..  ..  ..  ..  ..  ..  ..  .. 
    72239  -80 ..  ..  ..  ..  ..  ..  ..  ..  ..  ..  ..  ..  ..  ..  .. 
    72254  +75 ..  ..  ..  ..  ..  ..  ..  ..  ..  ..  ..  ..  ..  ..  .. 
    72325  -75 ..  ..  ..  ..  ..  ..  ..  ..  ..  ..  ..  ..  ..  ..  .. 
    72493  ..  ..  -82 ..  ..  ..  ..  ..  ..  ..  ..  ..  ..  ..  ..  .. 
    72493  ..  ..  +70 ..  ..  ..  ..  ..  ..  ..  ..  ..  ..  ..  ..  .. 
    72494  +77 ..  ..  ..  ..  ..  ..  ..  ..  ..  ..  ..  ..  ..  ..  .. 
    72629  ..  ..  ..  -63 ..  ..  ..  ..  ..  ..  ..  ..  ..  ..  ..  .. 
    72629  ..  ..  ..  +61 ..  ..  ..  ..  ..  ..  ..  ..  ..  ..  ..  .. 
    72734  +78 ..  ..  ..  ..  ..  ..  ..  ..  ..  ..  ..  ..  ..  ..  .. 
    72738  -77 ..  ..  ..  ..  ..  ..  ..  ..  ..  ..  ..  ..  ..  ..  .. 
    72869  ..  ..  ..  +60 ..  ..  ..  ..  ..  ..  ..  ..  ..  ..  ..  .. 
    72873  ..  ..  ..  -61 ..  ..  ..  ..  ..  ..  ..  ..  ..  ..  ..  .. 
# bar 20
    72973  ..  ..  -70 ..  ..  ..  ..  ..  ..  ..  ..  ..  ..  ..  ..  .. 
    72974  +80 ..  ..  ..  ..  ..  ..  ..  ..  ..  ..  ..  ..  ..  ..  .. 
    72978  -78 ..  ..  ..  ..  ..  ..  ..  ..  ..  ..  ..  ..  ..  ..  .. 
    73094  ..  ..  ..  -60 ..  ..  ..  ..  ..  ..  ..  ..  ..  ..  ..  .. 
    73109  ..  ..  ..  +61 ..  ..  ..  ..  ..  ..  ..  ..  ..  ..  ..  .. 
    73190  ..  ..  ..  ..  -46 ..  ..  ..  ..  ..  ..  ..  ..  ..  ..  .. 
    73190  ..  ..  ..  ..  +58 ..  ..  ..  ..  ..  ..  ..  ..  ..  ..  .. 
    73199  -80 ..  ..  ..  ..  ..  ..  ..  ..  ..  ..  ..  ..  ..  ..  .. 
    73214  +75 ..  ..  ..  ..  ..  ..  ..  ..  ..  ..  ..  ..  ..  ..  .. 
    73285  -75 ..  ..  ..  ..  ..  ..  ..  ..  ..  ..  ..  ..  ..  ..  .. 
    73349  ..  ..  ..  +63 ..  ..  ..  ..  ..  ..  ..  ..  ..  ..  ..  .. 
    73353  ..  ..  ..  -61 ..  ..  ..  ..  ..  ..  ..  ..  ..  ..  ..  .. 
    73454  +77 ..  ..  ..  ..  ..  ..  ..  ..  ..  ..  ..  ..  ..  ..  .. 
    73589  ..  ..  ..  +65 ..  ..  ..  ..  ..  ..  ..  ..  ..  ..  ..  .. 
    73593  ..  ..  ..  -63 ..  ..  ..  ..  ..  ..  ..  ..  ..  ..  ..  .. 
    73670  ..  ..  ..  ..  -58 ..  ..  ..  ..  ..  ..  ..  ..  ..  ..  .. 
    73670  ..  ..  ..  ..  +53 ..  ..  ..  ..  ..  ..  ..  ..  ..  ..  .. 
    73694  +78 ..  ..  ..  ..  ..  ..  ..  ..  ..  ..  ..  ..  ..  ..  .. 
    73698  -77 ..  ..  ..  ..  ..  ..  ..  ..  ..  ..  ..  ..  ..  ..  .. 
    73814  ..  ..  ..  -65 ..  ..  ..  ..  ..  ..  ..  ..  ..  ..  ..  .. 
    73829  ..  ..  ..  +60 ..  ..  ..  ..  ..  ..  ..  ..  ..  ..  ..  .. 
    73900  ..  ..  ..  -60 ..  ..  ..  ..  ..  ..  ..  ..  ..  ..  ..  .. 
    73933  ..  ..  +77 ..  ..  ..  ..  ..  ..  ..  ..  ..  ..  ..  ..  .. 
    73934  +80 ..  ..  ..  ..  ..  ..  ..  ..  ..  ..  ..  ..  ..  ..  .. 
    73938  -78 ..  ..  ..  ..  ..  ..  ..  ..  ..  ..  ..  ..  ..  ..  .. 
    74069  ..  ..  ..  +61 ..  ..  ..  ..  ..  ..  ..  ..  ..  ..  ..  .. 
    74150  ..  ..  ..  ..  -53 ..  ..  ..  ..  ..  ..  ..  ..  ..  ..  .. 
    74150  ..  ..  ..  ..  +46 ..  ..  ..  ..  ..  ..  ..  ..  ..  ..  .. 
    74159  -80 ..  ..  ..  ..  ..  ..  ..  ..  ..  ..  ..  ..  ..  ..  .. 
    74174  +75 ..  ..  ..  ..  ..  ..  ..  ..  ..  ..  ..  ..  ..  ..  .. 
    74245  -75 ..  ..  ..  ..  ..  ..  ..  ..  ..  ..  ..  ..  ..  ..  .. 
    74309  ..  ..  ..  +63 ..  ..  ..  ..  ..  ..  ..  ..  ..  ..  ..  .. 
    74313  ..  ..  ..  -61 ..  ..  ..  ..  ..  ..  ..  ..  ..  ..  ..  .. 
    74414  +77 ..  ..  ..  ..  ..  ..  ..  ..  ..  ..  ..  ..  ..  ..  .. 
    74549  ..  ..  ..  +65 ..  ..  ..  ..  ..  ..  ..  ..  ..  ..  ..  .. 
    74553  ..  ..  ..  -63 ..  ..  ..  ..  ..  ..  ..  ..  ..  ..  ..  .. 
    74630  ..  ..  ..  ..  -46 ..  ..  ..  ..  ..  ..  ..  ..  ..  ..  .. 
    74630  ..  ..  ..  ..  +58 ..  ..  ..  ..  ..  ..  ..  ..  ..  ..  .. 
    74654  -77 ..  ..  ..  ..  ..  ..  ..  ..  ..  ..  ..  ..  ..  ..  .. 
    74654  +75 ..  ..  ..  ..  ..  ..  ..  ..  ..  ..  ..  ..  ..  ..  .. 
    74774  ..  ..  ..  -65 ..  ..  ..  ..  ..  ..  ..  ..  ..  ..  ..  .. 
    74789  ..  ..  ..  +60 ..  ..  ..  ..  ..  ..  ..  ..  ..  ..  ..  .. 
    74860  ..  ..  ..  -60 ..  ..  ..  ..  ..  ..  ..  ..  ..  ..  ..  .. 
    74894  -75 ..  ..  ..  ..  ..  ..  ..  ..  ..  ..  ..  ..  ..  ..  .. 
    74894  +73 ..  ..  ..  ..  ..  ..  ..  ..  ..  ..  ..  ..  ..  ..  .. 
    75029  ..  ..  ..  +61 ..  ..  ..  ..  ..  ..  ..  ..  ..  ..  ..  .. 
    75110  ..  ..  ..  ..  -58 ..  ..  ..  ..  ..  ..  ..  ..  ..  ..  .. 
    75110  ..  ..  ..  ..  +58 ..  ..  ..  ..  ..  ..  ..  ..  ..  ..  .. 
    75134  -73 ..  ..  ..  ..  ..  ..  ..  ..  ..  ..  ..  ..  ..  ..  .. 
    75134  +72 ..  ..  ..  ..  ..  ..  ..  ..  ..  ..  ..  ..  ..  ..  .. 
    75269  ..  ..  ..  +63 ..  ..  ..  ..  ..  ..  ..  ..  ..  ..  ..  .. 
    75273  ..  ..  ..  -61 ..  ..  ..  ..  ..  ..  ..  ..  ..  ..  ..  .. 
    75374  -72 ..  ..  ..  ..  ..  ..  ..  ..  ..  ..  ..  ..  ..  ..  .. 
    75374  +73 ..  ..  ..  ..  ..  ..  ..  ..  ..  ..  ..  ..  ..  ..  .. 
    75509  ..  ..  ..  +65 ..  ..  ..  ..  ..  ..  ..  ..  ..  ..  ..  .. 
    75513  ..  ..  ..  -63 ..  ..  ..  ..  ..  ..  ..  ..  ..  ..  ..  .. 
    75590  ..  ..  ..  ..  -58 ..  ..  ..  ..  ..  ..  ..  ..  ..  ..  .. 
    75590  ..  ..  ..  ..  +46 ..  ..  ..  ..  ..  ..  ..  ..  ..  ..  .. 
    75734  ..  ..  ..  -65 ..  ..  ..  ..  ..  ..  ..  ..  ..  ..  ..  .. 
    75749  ..  ..  ..  +60 ..  ..  ..  ..  ..  ..  ..  ..  ..  ..  ..  .. 
    75820  ..  ..  ..  -60 ..  ..  ..  ..  ..  ..  ..  ..  ..  ..  ..  .. 
    75989  ..  ..  ..  +61 ..  ..  ..  ..  ..  ..  ..  ..  ..  ..  ..  .. 
    76070  ..  ..  ..  ..  -46 ..  ..  ..  ..  ..  ..  ..  ..  ..  ..  .. 
    76070  ..  ..  ..  ..  +46 ..  ..  ..  ..  ..  ..  ..  ..  ..  ..  .. 
    76093  ..  ..  -77 ..  ..  ..  ..  ..  ..  ..  ..  ..  ..  ..  ..  .. 
    76093  ..  ..  +75 ..  ..  ..  ..  ..  ..  ..  ..  ..  ..  ..  ..  .. 
    76229  ..  ..  ..  -61 ..  ..  ..  ..  ..  ..  ..  ..  ..  ..  ..  .. 
    76229  ..  ..  ..  +60 ..  ..  ..  ..  ..  ..  ..  ..  ..  ..  ..  .. 
    76333  ..  ..  -75 ..  ..  ..  ..  ..  ..  ..  ..  ..  ..  ..  ..  .. 
    76333  ..  ..  +73 ..  ..  ..  ..  ..  ..  ..  ..  ..  ..  ..  ..  .. 
    76334  -73 ..  ..  ..  ..  ..  ..  ..  ..  ..  ..  ..  ..  ..  ..  .. 
    76469  ..  ..  ..  -60 ..  ..  ..  ..  ..  ..  ..  ..  ..  ..  ..  .. 
    76469  ..  ..  ..  +58 ..  ..  ..  ..  ..  ..  ..  ..  ..  ..  ..  .. 
    76573  ..  ..  -73 ..  ..  ..  ..  ..  ..  ..  ..  ..  ..  ..  ..  .. 
    76573  ..  ..  +72 ..  ..  ..  ..  ..  ..  ..  ..  ..  ..  ..  ..  .. 
    76709  ..  ..  ..  -58 ..  ..  ..  ..  ..  ..  ..  ..  ..  ..  ..  .. 
    76709  ..  ..  ..  +57 ..  ..  ..  ..  ..  ..  ..  ..  ..  ..  ..  .. 
# bar 21
