# Supplementary material for: Fingerprints, barcode sequences and quasi-phylogenies–Tools for analysing polyphonic music
Source: PLoS One. 2023 Mar 2;18(3):e0280478. doi: 10.1371/journal.pone.0280478 (PMC9980773; doi:10.1371/journal.pone.0280478)
Supplement: S6 Fig — (ZIP) [file pone.0280478.s006.zip › S6_Rameau-intermediate-files/telemann_1730.vps]

* File : .\data\telemann_1730.vps Time : Mon Dec 26 13:26:16 2022
* File : .\data\telemann_1730.rdl Time : Mon Dec 26 13:26:15 2022
* File : .\data\telemann_1730.mid Time : Wed May 25 19:59:59 2022
# bar 2
3,
8,3,
8,1,
# bar 3
8,0,
8,1,
8,0,
8,0,3,
8,10,3,
8,0,3,
8,0,1,
8,0,0,
8,10,0,
8,10,1,
8,8,1,
8,10,1,
8,10,0,
8,10,10,
8,8,10,
8,8,0,
8,7,0,
8,8,0,
8,3,0,
8,3,10,
8,3,8,
# bar 4
8,3,10,
8,7,10,
8,3,10,
8,3,8,
8,3,7,
8,3,8,
8,3,8,
8,3,
8,1,3,
8,1,7,
8,0,7,
8,1,7,
8,1,3,
8,0,3,
8,0,3,
8,10,3,
8,0,3,
8,0,3,
8,8,3,
8,8,
8,
8,
# bar 5
8,3,
8,3,
8,
8,
8,
8,8,
8,8,
8,8,
8,8,
8,8,
2,8,8,
2,8,
2,8,3,
2,8,1,
2,8,0,
2,8,1,
2,7,1,
2,7,0,
2,3,7,0,
3,7,0,
3,7,10,
3,7,0,
# bar 6
3,7,10,
3,7,8,
3,7,10,
3,10,
3,8,
3,8,
8,
7,
8,
0,
0,
0,
8,0,
8,0,
# bar 7
0,
8,0,
8,10,
8,10,
8,10,
8,
# bar 8
1,
1,8,
1,10,
1,10,
1,10,0,
1,0,
1,
1,1,
1,3,
1,5,
1,5,
1,7,
1,8,
1,8,
# bar 9
1,7,
7,
8,
0,
8,
7,
0,7,
0,8,
0,3,
1,3,
1,8,
1,7,
0,7,
0,8,
0,10,
10,10,
10,8,
10,8,8,
10,8,7,
8,8,7,
8,8,8,
8,10,8,
8,10,5,
8,0,5,
8,0,8,
8,8,
# bar 10
8,1,8,
8,1,7,
1,7,
3,7,
3,8,
5,8,
5,1,
7,1,
7,8,
8,
7,8,
8,7,8,
8,7,8,
8,8,
8,7,8,
8,5,7,
8,5,8,
8,8,
8,8,0,
8,7,0,
7,0,
7,8,
8,
7,8,
7,10,
8,10,
8,
3,8,
3,7,
0,3,7,
0,7,8,
0,8,
0,7,8,
0,3,7,
0,3,8,
0,8,
# bar 11
0,8,10,
0,7,10,
7,10,
7,8,
5,8,
5,7,
3,7,
3,8,
3,5,
1,5,
1,1,5,
1,1,8,
1,1,7,
1,0,7,
1,0,8,
1,0,1,
1,1,1,
1,1,
1,8,
3,8,
3,7,
5,7,
5,8,
7,8,
5,7,
5,8,
1,5,8,
1,8,
1,8,10,
1,7,10,
1,7,0,
1,8,0,
# bar 12
1,10,0,
1,8,10,
8,10,
8,8,
8,7,
3,7,
3,8,
3,
3,3,
3,3,8,
3,3,7,
3,7,
3,5,
3,3,
3,3,
3,1,
3,1,3,
3,0,3,
8,0,3,
8,3,5,
8,8,3,5,
8,8,3,
8,8,3,
8,7,3,
8,7,3,
8,7,1,
8,5,1,
# bar 13
8,5,0,
8,3,0,
8,3,0,
8,3,10,
8,1,10,
8,1,8,
8,1,8,5,
8,0,8,5,
8,0,8,5,
8,0,7,5,
8,10,7,5,
8,10,8,5,
8,0,8,5,
8,0,8,5,
8,5,8,5,
8,5,8,
8,3,8,
8,3,8,
8,1,8,
8,1,
8,1,5,
8,0,5,
8,0,5,
8,10,5,
8,10,3,
8,8,3,
8,8,3,
8,7,3,
8,7,1,
8,8,1,
8,1,
8,1,3,
8,0,1,3,
8,0,1,2,
8,0,0,2,
8,10,0,2,
8,10,0,
8,0,
# bar 14
8,10,0,
8,10,
7,8,10,
7,10,10,
7,10,8,10,
7,10,8,
5,10,8,
5,10,7,8,
5,10,7,
3,10,7,
3,10,5,7,
2,10,5,7,
2,10,7,
3,10,7,
3,7,
3,7,7,
3,7,7,8,
3,5,7,8,
3,7,8,
3,8,
2,3,8,
2,5,8,
0,5,8,
0,5,
10,5,
9,5,
10,5,
10,
10,10,
10,10,8,
# bar 15
10,8,10,
10,7,10,
10,7,10,
7,10,
5,10,
3,10,
7,3,10,
7,1,10,
7,0,10,
8,0,10,
8,10,10,
8,10,8,
8,0,8,
8,0,8,
5,0,8,
5,8,
3,8,
3,7,
3,7,
3,5,7,
3,5,7,10,
3,5,10,
3,10,
# bar 16
3,7,10,
3,7,9,
3,3,7,9,
3,7,9,
3,7,
3,3,7,
3,3,5,
0,3,3,5,
0,3,3,
0,3,3,5,
0,3,2,5,
1,3,2,5,
1,3,0,5,
1,3,5,0,
1,3,5,2,
1,5,2,
1,7,2,
1,7,2,
10,1,7,2,
10,1,2,7,
10,1,7,
10,1,8,
10,1,8,10,
8,1,8,10,
8,1,8,10,
8,1,8,0,
8,0,8,0,
8,10,8,0,
# bar 17
8,10,0,
8,10,0,
8,0,0,
0,0,
0,2,
8,2,
5,8,2,
5,8,2,
5,10,2,
6,10,2,
6,10,3,
10,6,3,
10,6,3,
0,6,3,
0,3,3,
0,3,
3,0,
3,1,
1,1,
1,1,1,
1,1,
# bar 18
1,8,
1,8,
1,8,
1,0,
8,0,
8,1,
8,8,1,
1,8,1,
1,8,3,
1,8,3,5,
1,8,5,
1,8,5,
1,8,
1,8,0,
1,8,
1,8,1,
1,8,1,
1,8,1,
1,8,1,3,
1,8,3,
1,8,3,5,
1,8,3,5,8,
1,8,5,8,
1,8,5,8,
1,8,8,
1,8,0,8,
1,8,8,
1,8,1,8,
1,8,1,8,
1,5,1,8,
# bar 19
1,5,8,
1,5,6,
1,5,6,
5,6,
5,5,6,
5,5,6,
1,5,5,6,
1,5,6,7,
3,5,6,7,
3,5,7,6,
3,3,7,6,
3,3,9,6,
3,3,9,5,
3,3,9,5,
0,3,9,5,
0,3,9,3,
0,3,3,9,
0,3,5,9,
0,3,5,6,9,
0,3,6,9,
0,3,6,10,
0,3,6,8,10,
0,3,8,10,
10,3,8,10,
10,3,10,
10,3,3,10,
10,3,10,
10,3,10,
10,3,10,5,
10,1,10,5,
10,1,10,5,6,
10,1,10,6,
10,0,1,10,6,
10,0,10,6,
# bar 20
10,0,6,
10,0,6,8,
10,0,8,
10,8,
10,1,8,
10,1,8,
10,1,
10,1,3,
10,1,
10,1,3,
10,3,
10,3,5,
10,3,5,5,
10,5,5,
5,5,5,
5,5,5,6,
5,5,6,
5,6,
5,0,6,
5,6,
5,5,6,
5,5,6,8,
5,5,8,
5,1,5,8,
10,1,5,8,
10,1,5,
10,1,3,5,
10,1,5,
10,1,3,5,
10,3,5,
10,3,5,
10,3,5,5,
10,5,5,
10,5,5,
10,5,3,5,
10,3,5,
10,0,3,5,
10,3,5,
10,1,5,
10,1,1,5,
10,1,1,5,
10,1,0,5,
10,1,3,0,5,
10,3,0,5,
10,3,1,5,
10,3,5,1,5,
10,5,1,5,
10,5,1,5,
10,1,5,
10,0,1,5,
10,1,5,
10,1,1,5,
10,1,1,5,
10,1,1,3,
10,0,1,3,
10,0,1,
10,0,1,
10,10,1,
10,10,0,
10,9,0,
