# Supplementary material for: Fingerprints, barcode sequences and quasi-phylogenies–Tools for analysing polyphonic music
Source: PLoS One. 2023 Mar 2;18(3):e0280478. doi: 10.1371/journal.pone.0280478 (PMC9980773; doi:10.1371/journal.pone.0280478)
Supplement: S6 Fig — (ZIP) [file pone.0280478.s006.zip › S6_Rameau-intermediate-files/telemann_1752.vps]

* File : .\data\telemann_1752.vps Time : Mon Dec 26 13:26:21 2022
* File : .\data\telemann_1752.rdl Time : Mon Dec 26 13:26:21 2022
* File : .\data\telemann_1752.mid Time : Wed Dec 22 12:37:19 2021
# bar 2
3,
10,
3,10,
3,0,
3,2,
3,3,
# bar 3
7,3,
7,10,
7,3,
3,3,
3,10,
3,5,
2,5,
2,2,
2,3,
2,5,
10,5,
10,10,
10,5,
# bar 4
2,5,
2,10,
2,7,
3,7,
3,3,
3,5,
3,7,
3,3,
3,5,
3,7,
3,7,
3,5,
3,3,
3,8,
# bar 5
5,8,
5,5,
5,7,
5,8,
5,5,
5,7,
5,8,
5,8,
5,7,
5,5,
5,10,
7,10,
7,7,
7,8,
7,10,
# bar 6
7,3,
8,3,
8,10,
10,10,
10,2,
10,2,
10,3,
3,3,
3,7,
3,5,
3,3,
3,2,
3,0,
3,10,
3,9,
3,0,
# bar 7
5,0,
5,5,
5,3,
5,2,
5,10,2,
5,5,2,
10,5,2,
10,7,2,
10,9,2,
10,9,5,
10,10,5,
10,5,
5,5,
10,5,5,
10,5,2,
10,10,2,
10,10,2,
10,10,
10,5,10,
10,5,10,
10,5,9,
10,9,0,
# bar 8
5,9,0,
5,9,
5,9,10,
5,10,5,
5,0,5,
0,5,
5,5,
5,5,5,
5,5,
5,5,0,
9,5,0,
9,9,0,
9,5,9,
5,5,9,
5,5,10,
5,10,2,
10,10,2,
10,7,2,
10,7,10,
10,9,10,
10,9,0,
3,9,0,
3,10,0,
3,10,2,
# bar 9
2,10,2,
2,7,2,
2,7,10,
2,9,10,
2,9,0,
3,9,0,
3,10,0,
3,10,2,
2,10,2,
2,9,2,
2,9,0,
2,7,0,
2,7,10,
3,7,10,
3,10,0,
3,0,3,
0,0,3,
0,9,3,
0,9,0,
0,10,0,
0,10,2,
5,10,2,
5,0,2,
5,0,3,
3,0,3,
3,9,3,
3,9,0,
3,10,0,
3,10,2,
5,10,2,
5,0,2,
5,0,3,
# bar 10
0,0,3,
0,10,3,
0,10,2,
0,9,2,
0,9,0,
5,9,0,
5,0,2,
5,2,5,
2,2,5,
2,10,5,
2,10,2,
2,0,2,
2,0,3,
2,2,3,
2,2,5,
2,5,7,
2,10,7,
3,10,7,
3,10,0,
3,5,0,
5,5,0,
5,9,0,
5,9,0,
5,9,10,
5,10,
# bar 11
10,10,
10,10,5,
10,10,3,
10,3,
10,2,
10,0,
10,0,
10,0,5,
10,10,5,
10,10,3,
2,10,3,
2,10,2,
0,10,2,
0,10,0,
10,10,0,
10,10,
10,10,2,
8,10,2,
8,8,2,
7,8,2,
7,7,2,
7,7,3,
5,7,3,
5,3,7,3,
3,3,7,3,
3,3,3,10,
3,10,3,10,
3,0,3,10,
3,0,3,7,
3,2,3,7,
3,2,7,10,
3,3,7,10,
# bar 12
3,7,10,
3,3,10,
10,3,10,
10,10,10,
10,10,7,
3,10,7,
3,10,3,
10,10,3,
10,3,
10,2,
5,2,
10,5,2,
10,5,2,10,
10,2,2,10,
10,2,2,5,
10,3,2,5,
10,3,5,10,
10,5,5,10,
5,5,10,
5,2,10,
10,2,10,
10,10,10,
10,10,
5,10,
# bar 13
5,10,2,
10,10,2,
10,2,
10,3,
7,3,
3,7,3,
3,7,3,
3,7,3,
3,3,7,3,
3,3,8,3,
3,3,8,3,
3,5,8,3,
3,5,10,3,
3,7,10,3,
7,10,3,
7,10,3,
7,3,
3,7,3,
3,8,3,
3,8,3,
5,8,3,
5,10,3,
7,10,3,
7,10,3,
7,8,3,
5,8,3,
5,7,3,
5,7,3,
3,7,3,
3,0,3,
8,0,3,
# bar 14
8,0,5,
8,5,
5,8,5,
5,10,5,
5,10,5,
7,10,5,
7,0,5,
8,0,5,
8,5,
5,8,5,
5,10,5,
5,10,5,
7,10,5,
7,0,5,
8,0,5,
8,10,5,
7,10,5,
7,8,5,
7,8,5,
5,8,5,
5,2,5,
10,2,5,
10,2,7,
10,3,7,
7,3,7,
7,3,5,
8,3,5,
8,2,5,
10,2,5,
# bar 15
10,2,7,
10,3,7,
10,3,
3,3,
3,0,3,
3,0,5,
3,2,5,
10,2,5,
10,2,7,
10,10,7,
10,10,8,
2,10,8,
2,10,7,
2,10,7,
2,10,5,
3,10,5,
3,10,3,
3,10,2,
7,10,2,
7,10,0,
5,10,0,
5,0,7,
3,0,7,
3,0,5,
3,5,0,
3,3,0,
3,3,10,
2,3,10,
2,2,10,
2,2,9,
0,2,9,
0,0,9,
0,0,7,
5,0,7,
# bar 16
5,10,7,
5,10,5,
5,9,5,
5,9,3,
5,9,3,
5,7,3,
5,7,2,
5,5,2,
5,5,0,
10,5,0,
10,5,0,
10,5,10,
10,10,5,
5,10,10,5,
5,10,0,5,
5,0,2,5,
5,0,2,3,
7,0,2,3,
7,2,3,
7,0,2,3,
7,0,2,
9,0,2,
9,0,2,
9,10,0,2,
10,10,0,2,
10,10,2,
10,10,5,
10,10,0,5,
10,0,2,5,
5,0,2,5,
5,2,5,
5,2,
5,10,2,
5,10,2,
10,10,2,
10,10,0,2,
10,10,0,
10,10,2,
10,10,2,
5,10,2,
5,10,3,
5,10,0,3,
5,10,0,2,
5,9,0,2,
# bar 17
0,9,0,2,
0,9,0,
0,9,0,3,
0,9,2,3,
0,0,2,3,
0,0,2,
9,0,2,
9,0,2,3,
9,10,2,3,
9,10,0,3,
10,10,0,3,
10,10,0,2,
10,9,0,2,
0,9,0,2,
0,9,0,
0,9,0,3,
0,9,2,3,
0,0,2,3,
5,0,2,3,
5,0,3,
5,0,3,
5,10,0,
5,9,10,0,
0,9,10,0,
0,9,0,
0,9,0,
0,9,2,
0,5,9,2,
5,5,9,2,
5,5,9,
5,5,
5,
