# Supplementary material for: Fingerprints, barcode sequences and quasi-phylogenies–Tools for analysing polyphonic music
Source: PLoS One. 2023 Mar 2;18(3):e0280478. doi: 10.1371/journal.pone.0280478 (PMC9980773; doi:10.1371/journal.pone.0280478)
Supplement: S6 Fig — (ZIP) [file pone.0280478.s006.zip › S6_Rameau-intermediate-files/verdi_1851.pcs]

* File : .\data\verdi_1851.pcs Time : Mon Dec 26 13:29:22 2022
* File : .\data\verdi_1851.vps Time : Mon Dec 26 13:29:21 2022
* File : .\data\verdi_1851.rdl Time : Mon Dec 26 13:29:21 2022
* File : .\data\verdi_1851.mid Time : Wed May 25 19:59:59 2022
# bar 2
1-1
3-11
3-11
# bar 3
3-11
2-4
2-4
3-11
3-11
3-11
3-11
1-1
2-2
2-2
1-1
2-5
4-27
4-27
4-27
2-5
2-5
4-27
# bar 4
4-27
4-27
3-8
2-2
3-2
2-3
1-1
2-5
3-11
3-11
3-11
2-3
3-7
2-5
3-9
3-9
3-9
3-11
3-11
3-11
2-5
# bar 5
3-4
2-4
1-1
2-4
4-27
4-27
3-7
2-5
3-9
2-5
4-16
5-24
4-21
4-21
3-8
# bar 6
1-1
3-11
3-11
3-11
3-11
1-1
2-4
2-4
3-11
3-11
3-11
3-11
3-11
3-11
1-1
1-1
1-1
2-2
1-1
2-5
3-11
3-11
# bar 7
3-11
3-11
3-11
2-5
1-1
1-1
2-5
3-11
3-11
3-11
3-11
3-11
3-11
3-11
4-27
2-2
2-2
1-1
2-3
1-1
2-5
3-11
3-11
3-11
3-11
1-1
2-3
# bar 8
3-7
3-7
3-7
2-5
4-22
4-22
4-22
4-22
3-11
3-11
3-11
3-11
3-11
3-11
2-5
3-4
3-4
2-5
3-4
3-4
2-4
2-4
2-4
3-11
3-11
3-11
3-11
2-5
3-9
3-9
3-9
2-5
4-16
5-24
5-24
5-24
4-21
4-21
# bar 9
4-21
4-21
4-21
4-21
4-21
4-21
2-3
3-7
3-7
2-5
2-5
2-5
2-5
2-5
3-11
3-11
3-11
3-11
2-4
2-4
3-11
3-11
3-11
3-11
3-11
3-11
1-1
1-1
2-2
2-2
1-1
2-5
3-11
3-11
# bar 10
3-11
3-11
3-11
1-1
