# Supplementary material for: Fingerprints, barcode sequences and quasi-phylogenies–Tools for analysing polyphonic music
Source: PLoS One. 2023 Mar 2;18(3):e0280478. doi: 10.1371/journal.pone.0280478 (PMC9980773; doi:10.1371/journal.pone.0280478)
Supplement: S6 Fig — (ZIP) [file pone.0280478.s006.zip › S6_Rameau-intermediate-files/verdi_1851.rdl]

* File : .\data\verdi_1851.rdl Time : Mon Dec 26 13:29:21 2022
* File : .\data\verdi_1851.mid Time : Wed May 25 19:59:59 2022
# bar 1
# bar 2
     6694  ..  ..  +48 ..  ..  ..  ..  ..  ..  ..  ..  ..  ..  ..  ..  .. 
     6694  ..  ..  +60 ..  ..  ..  ..  ..  ..  ..  ..  ..  ..  ..  ..  .. 
     7174  ..  ..  -48 ..  ..  ..  ..  ..  ..  ..  ..  ..  ..  ..  ..  .. 
     7174  ..  ..  -60 ..  ..  ..  ..  ..  ..  ..  ..  ..  ..  ..  ..  .. 
     7174  ..  ..  +55 ..  ..  ..  ..  ..  ..  ..  ..  ..  ..  ..  ..  .. 
     7174  ..  ..  +60 ..  ..  ..  ..  ..  ..  ..  ..  ..  ..  ..  ..  .. 
     7174  ..  ..  +64 ..  ..  ..  ..  ..  ..  ..  ..  ..  ..  ..  ..  .. 
     7654  ..  ..  -55 ..  ..  ..  ..  ..  ..  ..  ..  ..  ..  ..  ..  .. 
     7654  ..  ..  -60 ..  ..  ..  ..  ..  ..  ..  ..  ..  ..  ..  ..  .. 
     7654  ..  ..  -64 ..  ..  ..  ..  ..  ..  ..  ..  ..  ..  ..  ..  .. 
     7654  ..  ..  +55 ..  ..  ..  ..  ..  ..  ..  ..  ..  ..  ..  ..  .. 
     7654  ..  ..  +60 ..  ..  ..  ..  ..  ..  ..  ..  ..  ..  ..  ..  .. 
     7654  ..  ..  +64 ..  ..  ..  ..  ..  ..  ..  ..  ..  ..  ..  ..  .. 
# bar 3
     8006  ..  +76 ..  ..  ..  ..  ..  ..  ..  ..  ..  ..  ..  ..  ..  .. 
     8006  ..  +88 ..  ..  ..  ..  ..  ..  ..  ..  ..  ..  ..  ..  ..  .. 
     8134  ..  ..  -55 ..  ..  ..  ..  ..  ..  ..  ..  ..  ..  ..  ..  .. 
     8134  ..  ..  -60 ..  ..  ..  ..  ..  ..  ..  ..  ..  ..  ..  ..  .. 
     8134  ..  ..  -64 ..  ..  ..  ..  ..  ..  ..  ..  ..  ..  ..  ..  .. 
     8134  ..  ..  +48 ..  ..  ..  ..  ..  ..  ..  ..  ..  ..  ..  ..  .. 
     8134  ..  ..  +60 ..  ..  ..  ..  ..  ..  ..  ..  ..  ..  ..  ..  .. 
     8486  ..  -76 ..  ..  ..  ..  ..  ..  ..  ..  ..  ..  ..  ..  ..  .. 
     8486  ..  -88 ..  ..  ..  ..  ..  ..  ..  ..  ..  ..  ..  ..  ..  .. 
     8486  ..  +76 ..  ..  ..  ..  ..  ..  ..  ..  ..  ..  ..  ..  ..  .. 
     8486  ..  +88 ..  ..  ..  ..  ..  ..  ..  ..  ..  ..  ..  ..  ..  .. 
     8614  ..  ..  -48 ..  ..  ..  ..  ..  ..  ..  ..  ..  ..  ..  ..  .. 
     8614  ..  ..  -60 ..  ..  ..  ..  ..  ..  ..  ..  ..  ..  ..  ..  .. 
     8614  ..  ..  +55 ..  ..  ..  ..  ..  ..  ..  ..  ..  ..  ..  ..  .. 
     8614  ..  ..  +60 ..  ..  ..  ..  ..  ..  ..  ..  ..  ..  ..  ..  .. 
     8614  ..  ..  +64 ..  ..  ..  ..  ..  ..  ..  ..  ..  ..  ..  ..  .. 
     8966  ..  -76 ..  ..  ..  ..  ..  ..  ..  ..  ..  ..  ..  ..  ..  .. 
     8966  ..  -88 ..  ..  ..  ..  ..  ..  ..  ..  ..  ..  ..  ..  ..  .. 
     8966  ..  +76 ..  ..  ..  ..  ..  ..  ..  ..  ..  ..  ..  ..  ..  .. 
     8966  ..  +88 ..  ..  ..  ..  ..  ..  ..  ..  ..  ..  ..  ..  ..  .. 
     9094  ..  ..  -55 ..  ..  ..  ..  ..  ..  ..  ..  ..  ..  ..  ..  .. 
     9094  ..  ..  -60 ..  ..  ..  ..  ..  ..  ..  ..  ..  ..  ..  ..  .. 
     9094  ..  ..  -64 ..  ..  ..  ..  ..  ..  ..  ..  ..  ..  ..  ..  .. 
     9094  ..  ..  +55 ..  ..  ..  ..  ..  ..  ..  ..  ..  ..  ..  ..  .. 
     9094  ..  ..  +60 ..  ..  ..  ..  ..  ..  ..  ..  ..  ..  ..  ..  .. 
     9094  ..  ..  +64 ..  ..  ..  ..  ..  ..  ..  ..  ..  ..  ..  ..  .. 
     9446  ..  -76 ..  ..  ..  ..  ..  ..  ..  ..  ..  ..  ..  ..  ..  .. 
     9446  ..  -88 ..  ..  ..  ..  ..  ..  ..  ..  ..  ..  ..  ..  ..  .. 
     9446  ..  +79 ..  ..  ..  ..  ..  ..  ..  ..  ..  ..  ..  ..  ..  .. 
     9446  ..  +91 ..  ..  ..  ..  ..  ..  ..  ..  ..  ..  ..  ..  ..  .. 
     9574  ..  ..  -55 ..  ..  ..  ..  ..  ..  ..  ..  ..  ..  ..  ..  .. 
     9574  ..  ..  -60 ..  ..  ..  ..  ..  ..  ..  ..  ..  ..  ..  ..  .. 
     9574  ..  ..  -64 ..  ..  ..  ..  ..  ..  ..  ..  ..  ..  ..  ..  .. 
     9574  ..  ..  +43 ..  ..  ..  ..  ..  ..  ..  ..  ..  ..  ..  ..  .. 
     9574  ..  ..  +55 ..  ..  ..  ..  ..  ..  ..  ..  ..  ..  ..  ..  .. 
     9806  ..  +77 ..  ..  ..  ..  ..  ..  ..  ..  ..  ..  ..  ..  ..  .. 
     9806  ..  +89 ..  ..  ..  ..  ..  ..  ..  ..  ..  ..  ..  ..  ..  .. 
     9810  ..  -79 ..  ..  ..  ..  ..  ..  ..  ..  ..  ..  ..  ..  ..  .. 
     9810  ..  -91 ..  ..  ..  ..  ..  ..  ..  ..  ..  ..  ..  ..  ..  .. 
     9919  ..  -77 ..  ..  ..  ..  ..  ..  ..  ..  ..  ..  ..  ..  ..  .. 
     9919  ..  -89 ..  ..  ..  ..  ..  ..  ..  ..  ..  ..  ..  ..  ..  .. 
     9926  ..  +74 ..  ..  ..  ..  ..  ..  ..  ..  ..  ..  ..  ..  ..  .. 
     9926  ..  +86 ..  ..  ..  ..  ..  ..  ..  ..  ..  ..  ..  ..  ..  .. 
    10054  ..  ..  -43 ..  ..  ..  ..  ..  ..  ..  ..  ..  ..  ..  ..  .. 
    10054  ..  ..  -55 ..  ..  ..  ..  ..  ..  ..  ..  ..  ..  ..  ..  .. 
    10054  ..  ..  +55 ..  ..  ..  ..  ..  ..  ..  ..  ..  ..  ..  ..  .. 
    10054  ..  ..  +59 ..  ..  ..  ..  ..  ..  ..  ..  ..  ..  ..  ..  .. 
    10054  ..  ..  +65 ..  ..  ..  ..  ..  ..  ..  ..  ..  ..  ..  ..  .. 
    10534  ..  ..  -55 ..  ..  ..  ..  ..  ..  ..  ..  ..  ..  ..  ..  .. 
    10534  ..  ..  -59 ..  ..  ..  ..  ..  ..  ..  ..  ..  ..  ..  ..  .. 
    10534  ..  ..  -65 ..  ..  ..  ..  ..  ..  ..  ..  ..  ..  ..  ..  .. 
    10534  ..  ..  +55 ..  ..  ..  ..  ..  ..  ..  ..  ..  ..  ..  ..  .. 
    10534  ..  ..  +59 ..  ..  ..  ..  ..  ..  ..  ..  ..  ..  ..  ..  .. 
    10534  ..  ..  +65 ..  ..  ..  ..  ..  ..  ..  ..  ..  ..  ..  ..  .. 
    10886  ..  -74 ..  ..  ..  ..  ..  ..  ..  ..  ..  ..  ..  ..  ..  .. 
    10886  ..  -86 ..  ..  ..  ..  ..  ..  ..  ..  ..  ..  ..  ..  ..  .. 
    10886  ..  +74 ..  ..  ..  ..  ..  ..  ..  ..  ..  ..  ..  ..  ..  .. 
    10886  ..  +86 ..  ..  ..  ..  ..  ..  ..  ..  ..  ..  ..  ..  ..  .. 
    11014  ..  ..  -55 ..  ..  ..  ..  ..  ..  ..  ..  ..  ..  ..  ..  .. 
    11014  ..  ..  -59 ..  ..  ..  ..  ..  ..  ..  ..  ..  ..  ..  ..  .. 
    11014  ..  ..  -65 ..  ..  ..  ..  ..  ..  ..  ..  ..  ..  ..  ..  .. 
    11014  ..  ..  +43 ..  ..  ..  ..  ..  ..  ..  ..  ..  ..  ..  ..  .. 
    11014  ..  ..  +55 ..  ..  ..  ..  ..  ..  ..  ..  ..  ..  ..  ..  .. 
    11366  ..  -74 ..  ..  ..  ..  ..  ..  ..  ..  ..  ..  ..  ..  ..  .. 
    11366  ..  -86 ..  ..  ..  ..  ..  ..  ..  ..  ..  ..  ..  ..  ..  .. 
    11366  ..  +74 ..  ..  ..  ..  ..  ..  ..  ..  ..  ..  ..  ..  ..  .. 
    11366  ..  +86 ..  ..  ..  ..  ..  ..  ..  ..  ..  ..  ..  ..  ..  .. 
    11494  ..  ..  -43 ..  ..  ..  ..  ..  ..  ..  ..  ..  ..  ..  ..  .. 
    11494  ..  ..  -55 ..  ..  ..  ..  ..  ..  ..  ..  ..  ..  ..  ..  .. 
    11494  ..  ..  +55 ..  ..  ..  ..  ..  ..  ..  ..  ..  ..  ..  ..  .. 
    11494  ..  ..  +59 ..  ..  ..  ..  ..  ..  ..  ..  ..  ..  ..  ..  .. 
    11494  ..  ..  +65 ..  ..  ..  ..  ..  ..  ..  ..  ..  ..  ..  ..  .. 
# bar 4
    11846  ..  -74 ..  ..  ..  ..  ..  ..  ..  ..  ..  ..  ..  ..  ..  .. 
    11846  ..  -86 ..  ..  ..  ..  ..  ..  ..  ..  ..  ..  ..  ..  ..  .. 
    11846  ..  +74 ..  ..  ..  ..  ..  ..  ..  ..  ..  ..  ..  ..  ..  .. 
    11846  ..  +86 ..  ..  ..  ..  ..  ..  ..  ..  ..  ..  ..  ..  ..  .. 
    11974  ..  ..  -55 ..  ..  ..  ..  ..  ..  ..  ..  ..  ..  ..  ..  .. 
    11974  ..  ..  -59 ..  ..  ..  ..  ..  ..  ..  ..  ..  ..  ..  ..  .. 
    11974  ..  ..  -65 ..  ..  ..  ..  ..  ..  ..  ..  ..  ..  ..  ..  .. 
    11974  ..  ..  +55 ..  ..  ..  ..  ..  ..  ..  ..  ..  ..  ..  ..  .. 
    11974  ..  ..  +59 ..  ..  ..  ..  ..  ..  ..  ..  ..  ..  ..  ..  .. 
    11974  ..  ..  +65 ..  ..  ..  ..  ..  ..  ..  ..  ..  ..  ..  ..  .. 
    12326  ..  -74 ..  ..  ..  ..  ..  ..  ..  ..  ..  ..  ..  ..  ..  .. 
    12326  ..  -86 ..  ..  ..  ..  ..  ..  ..  ..  ..  ..  ..  ..  ..  .. 
    12326  ..  +77 ..  ..  ..  ..  ..  ..  ..  ..  ..  ..  ..  ..  ..  .. 
    12326  ..  +89 ..  ..  ..  ..  ..  ..  ..  ..  ..  ..  ..  ..  ..  .. 
    12454  ..  ..  -55 ..  ..  ..  ..  ..  ..  ..  ..  ..  ..  ..  ..  .. 
    12454  ..  ..  -59 ..  ..  ..  ..  ..  ..  ..  ..  ..  ..  ..  ..  .. 
    12454  ..  ..  -65 ..  ..  ..  ..  ..  ..  ..  ..  ..  ..  ..  ..  .. 
    12454  ..  ..  +43 ..  ..  ..  ..  ..  ..  ..  ..  ..  ..  ..  ..  .. 
    12454  ..  ..  +55 ..  ..  ..  ..  ..  ..  ..  ..  ..  ..  ..  ..  .. 
    12686  ..  +76 ..  ..  ..  ..  ..  ..  ..  ..  ..  ..  ..  ..  ..  .. 
    12686  ..  +88 ..  ..  ..  ..  ..  ..  ..  ..  ..  ..  ..  ..  ..  .. 
    12690  ..  -77 ..  ..  ..  ..  ..  ..  ..  ..  ..  ..  ..  ..  ..  .. 
    12690  ..  -89 ..  ..  ..  ..  ..  ..  ..  ..  ..  ..  ..  ..  ..  .. 
    12799  ..  -76 ..  ..  ..  ..  ..  ..  ..  ..  ..  ..  ..  ..  ..  .. 
    12799  ..  -88 ..  ..  ..  ..  ..  ..  ..  ..  ..  ..  ..  ..  ..  .. 
    12806  ..  +72 ..  ..  ..  ..  ..  ..  ..  ..  ..  ..  ..  ..  ..  .. 
    12806  ..  +84 ..  ..  ..  ..  ..  ..  ..  ..  ..  ..  ..  ..  ..  .. 
    12934  ..  ..  -43 ..  ..  ..  ..  ..  ..  ..  ..  ..  ..  ..  ..  .. 
    12934  ..  ..  -55 ..  ..  ..  ..  ..  ..  ..  ..  ..  ..  ..  ..  .. 
    12934  ..  ..  +55 ..  ..  ..  ..  ..  ..  ..  ..  ..  ..  ..  ..  .. 
    12934  ..  ..  +60 ..  ..  ..  ..  ..  ..  ..  ..  ..  ..  ..  ..  .. 
    12934  ..  ..  +64 ..  ..  ..  ..  ..  ..  ..  ..  ..  ..  ..  ..  .. 
    13414  ..  ..  -55 ..  ..  ..  ..  ..  ..  ..  ..  ..  ..  ..  ..  .. 
    13414  ..  ..  -60 ..  ..  ..  ..  ..  ..  ..  ..  ..  ..  ..  ..  .. 
    13414  ..  ..  -64 ..  ..  ..  ..  ..  ..  ..  ..  ..  ..  ..  ..  .. 
    13414  ..  ..  +55 ..  ..  ..  ..  ..  ..  ..  ..  ..  ..  ..  ..  .. 
    13414  ..  ..  +60 ..  ..  ..  ..  ..  ..  ..  ..  ..  ..  ..  ..  .. 
    13414  ..  ..  +64 ..  ..  ..  ..  ..  ..  ..  ..  ..  ..  ..  ..  .. 
    13766  ..  -72 ..  ..  ..  ..  ..  ..  ..  ..  ..  ..  ..  ..  ..  .. 
    13766  ..  -84 ..  ..  ..  ..  ..  ..  ..  ..  ..  ..  ..  ..  ..  .. 
    13766  ..  +76 ..  ..  ..  ..  ..  ..  ..  ..  ..  ..  ..  ..  ..  .. 
    13766  ..  +88 ..  ..  ..  ..  ..  ..  ..  ..  ..  ..  ..  ..  ..  .. 
    13894  ..  ..  -55 ..  ..  ..  ..  ..  ..  ..  ..  ..  ..  ..  ..  .. 
    13894  ..  ..  -60 ..  ..  ..  ..  ..  ..  ..  ..  ..  ..  ..  ..  .. 
    13894  ..  ..  -64 ..  ..  ..  ..  ..  ..  ..  ..  ..  ..  ..  ..  .. 
    13894  ..  ..  +43 ..  ..  ..  ..  ..  ..  ..  ..  ..  ..  ..  ..  .. 
    13894  ..  ..  +55 ..  ..  ..  ..  ..  ..  ..  ..  ..  ..  ..  ..  .. 
    14246  ..  +74 ..  ..  ..  ..  ..  ..  ..  ..  ..  ..  ..  ..  ..  .. 
    14246  ..  +86 ..  ..  ..  ..  ..  ..  ..  ..  ..  ..  ..  ..  ..  .. 
    14254  ..  -76 ..  ..  ..  ..  ..  ..  ..  ..  ..  ..  ..  ..  ..  .. 
    14254  ..  -88 ..  ..  ..  ..  ..  ..  ..  ..  ..  ..  ..  ..  ..  .. 
    14374  ..  ..  -43 ..  ..  ..  ..  ..  ..  ..  ..  ..  ..  ..  ..  .. 
    14374  ..  ..  -55 ..  ..  ..  ..  ..  ..  ..  ..  ..  ..  ..  ..  .. 
    14374  ..  ..  +55 ..  ..  ..  ..  ..  ..  ..  ..  ..  ..  ..  ..  .. 
    14374  ..  ..  +60 ..  ..  ..  ..  ..  ..  ..  ..  ..  ..  ..  ..  .. 
    14374  ..  ..  +62 ..  ..  ..  ..  ..  ..  ..  ..  ..  ..  ..  ..  .. 
    14726  ..  +72 ..  ..  ..  ..  ..  ..  ..  ..  ..  ..  ..  ..  ..  .. 
    14726  ..  +84 ..  ..  ..  ..  ..  ..  ..  ..  ..  ..  ..  ..  ..  .. 
    14734  ..  -74 ..  ..  ..  ..  ..  ..  ..  ..  ..  ..  ..  ..  ..  .. 
    14734  ..  -86 ..  ..  ..  ..  ..  ..  ..  ..  ..  ..  ..  ..  ..  .. 
    14854  ..  ..  -55 ..  ..  ..  ..  ..  ..  ..  ..  ..  ..  ..  ..  .. 
    14854  ..  ..  -60 ..  ..  ..  ..  ..  ..  ..  ..  ..  ..  ..  ..  .. 
    14854  ..  ..  -62 ..  ..  ..  ..  ..  ..  ..  ..  ..  ..  ..  ..  .. 
    14854  ..  ..  +55 ..  ..  ..  ..  ..  ..  ..  ..  ..  ..  ..  ..  .. 
    14854  ..  ..  +60 ..  ..  ..  ..  ..  ..  ..  ..  ..  ..  ..  ..  .. 
    14854  ..  ..  +64 ..  ..  ..  ..  ..  ..  ..  ..  ..  ..  ..  ..  .. 
    15180  ..  -72 ..  ..  ..  ..  ..  ..  ..  ..  ..  ..  ..  ..  ..  .. 
    15180  ..  -84 ..  ..  ..  ..  ..  ..  ..  ..  ..  ..  ..  ..  ..  .. 
    15206  ..  +72 ..  ..  ..  ..  ..  ..  ..  ..  ..  ..  ..  ..  ..  .. 
    15206  ..  +84 ..  ..  ..  ..  ..  ..  ..  ..  ..  ..  ..  ..  ..  .. 
    15334  ..  ..  -55 ..  ..  ..  ..  ..  ..  ..  ..  ..  ..  ..  ..  .. 
    15334  ..  ..  -60 ..  ..  ..  ..  ..  ..  ..  ..  ..  ..  ..  ..  .. 
    15334  ..  ..  -64 ..  ..  ..  ..  ..  ..  ..  ..  ..  ..  ..  ..  .. 
    15334  ..  ..  +43 ..  ..  ..  ..  ..  ..  ..  ..  ..  ..  ..  ..  .. 
    15334  ..  ..  +55 ..  ..  ..  ..  ..  ..  ..  ..  ..  ..  ..  ..  .. 
# bar 5
    15566  ..  +71 ..  ..  ..  ..  ..  ..  ..  ..  ..  ..  ..  ..  ..  .. 
    15566  ..  +83 ..  ..  ..  ..  ..  ..  ..  ..  ..  ..  ..  ..  ..  .. 
    15574  ..  -72 ..  ..  ..  ..  ..  ..  ..  ..  ..  ..  ..  ..  ..  .. 
    15574  ..  -84 ..  ..  ..  ..  ..  ..  ..  ..  ..  ..  ..  ..  ..  .. 
    15671  ..  -71 ..  ..  ..  ..  ..  ..  ..  ..  ..  ..  ..  ..  ..  .. 
    15671  ..  -83 ..  ..  ..  ..  ..  ..  ..  ..  ..  ..  ..  ..  ..  .. 
    15686  ..  +71 ..  ..  ..  ..  ..  ..  ..  ..  ..  ..  ..  ..  ..  .. 
    15686  ..  +83 ..  ..  ..  ..  ..  ..  ..  ..  ..  ..  ..  ..  ..  .. 
    15814  ..  ..  -43 ..  ..  ..  ..  ..  ..  ..  ..  ..  ..  ..  ..  .. 
    15814  ..  ..  -55 ..  ..  ..  ..  ..  ..  ..  ..  ..  ..  ..  ..  .. 
    15814  ..  ..  +55 ..  ..  ..  ..  ..  ..  ..  ..  ..  ..  ..  ..  .. 
    15814  ..  ..  +62 ..  ..  ..  ..  ..  ..  ..  ..  ..  ..  ..  ..  .. 
    15814  ..  ..  +65 ..  ..  ..  ..  ..  ..  ..  ..  ..  ..  ..  ..  .. 
    16294  ..  ..  -55 ..  ..  ..  ..  ..  ..  ..  ..  ..  ..  ..  ..  .. 
    16294  ..  ..  -62 ..  ..  ..  ..  ..  ..  ..  ..  ..  ..  ..  ..  .. 
    16294  ..  ..  -65 ..  ..  ..  ..  ..  ..  ..  ..  ..  ..  ..  ..  .. 
    16294  ..  ..  +55 ..  ..  ..  ..  ..  ..  ..  ..  ..  ..  ..  ..  .. 
    16294  ..  ..  +62 ..  ..  ..  ..  ..  ..  ..  ..  ..  ..  ..  ..  .. 
    16294  ..  ..  +65 ..  ..  ..  ..  ..  ..  ..  ..  ..  ..  ..  ..  .. 
    16646  ..  -71 ..  ..  ..  ..  ..  ..  ..  ..  ..  ..  ..  ..  ..  .. 
    16646  ..  -83 ..  ..  ..  ..  ..  ..  ..  ..  ..  ..  ..  ..  ..  .. 
    16646  ..  +74 ..  ..  ..  ..  ..  ..  ..  ..  ..  ..  ..  ..  ..  .. 
    16646  ..  +86 ..  ..  ..  ..  ..  ..  ..  ..  ..  ..  ..  ..  ..  .. 
    16774  ..  ..  -55 ..  ..  ..  ..  ..  ..  ..  ..  ..  ..  ..  ..  .. 
    16774  ..  ..  -62 ..  ..  ..  ..  ..  ..  ..  ..  ..  ..  ..  ..  .. 
    16774  ..  ..  -65 ..  ..  ..  ..  ..  ..  ..  ..  ..  ..  ..  ..  .. 
    16774  ..  ..  +43 ..  ..  ..  ..  ..  ..  ..  ..  ..  ..  ..  ..  .. 
    16774  ..  ..  +55 ..  ..  ..  ..  ..  ..  ..  ..  ..  ..  ..  ..  .. 
    17126  ..  +72 ..  ..  ..  ..  ..  ..  ..  ..  ..  ..  ..  ..  ..  .. 
    17126  ..  +84 ..  ..  ..  ..  ..  ..  ..  ..  ..  ..  ..  ..  ..  .. 
    17134  ..  -74 ..  ..  ..  ..  ..  ..  ..  ..  ..  ..  ..  ..  ..  .. 
    17134  ..  -86 ..  ..  ..  ..  ..  ..  ..  ..  ..  ..  ..  ..  ..  .. 
    17254  ..  ..  -43 ..  ..  ..  ..  ..  ..  ..  ..  ..  ..  ..  ..  .. 
    17254  ..  ..  -55 ..  ..  ..  ..  ..  ..  ..  ..  ..  ..  ..  ..  .. 
    17254  ..  ..  +55 ..  ..  ..  ..  ..  ..  ..  ..  ..  ..  ..  ..  .. 
    17254  ..  ..  +59 ..  ..  ..  ..  ..  ..  ..  ..  ..  ..  ..  ..  .. 
    17254  ..  ..  +65 ..  ..  ..  ..  ..  ..  ..  ..  ..  ..  ..  ..  .. 
    17606  ..  +69 ..  ..  ..  ..  ..  ..  ..  ..  ..  ..  ..  ..  ..  .. 
    17606  ..  +81 ..  ..  ..  ..  ..  ..  ..  ..  ..  ..  ..  ..  ..  .. 
    17614  ..  -72 ..  ..  ..  ..  ..  ..  ..  ..  ..  ..  ..  ..  ..  .. 
    17614  ..  -84 ..  ..  ..  ..  ..  ..  ..  ..  ..  ..  ..  ..  ..  .. 
    17734  ..  ..  -55 ..  ..  ..  ..  ..  ..  ..  ..  ..  ..  ..  ..  .. 
    17734  ..  ..  -59 ..  ..  ..  ..  ..  ..  ..  ..  ..  ..  ..  ..  .. 
    17734  ..  ..  -65 ..  ..  ..  ..  ..  ..  ..  ..  ..  ..  ..  ..  .. 
    17734  ..  ..  +55 ..  ..  ..  ..  ..  ..  ..  ..  ..  ..  ..  ..  .. 
    17734  ..  ..  +59 ..  ..  ..  ..  ..  ..  ..  ..  ..  ..  ..  ..  .. 
    17734  ..  ..  +65 ..  ..  ..  ..  ..  ..  ..  ..  ..  ..  ..  ..  .. 
    18060  ..  -69 ..  ..  ..  ..  ..  ..  ..  ..  ..  ..  ..  ..  ..  .. 
    18060  ..  -81 ..  ..  ..  ..  ..  ..  ..  ..  ..  ..  ..  ..  ..  .. 
    18214  ..  ..  -55 ..  ..  ..  ..  ..  ..  ..  ..  ..  ..  ..  ..  .. 
    18214  ..  ..  -59 ..  ..  ..  ..  ..  ..  ..  ..  ..  ..  ..  ..  .. 
    18214  ..  ..  -65 ..  ..  ..  ..  ..  ..  ..  ..  ..  ..  ..  ..  .. 
# bar 6
    19654  ..  ..  +48 ..  ..  ..  ..  ..  ..  ..  ..  ..  ..  ..  ..  .. 
    20006  ..  +60 ..  ..  ..  ..  ..  ..  ..  ..  ..  ..  ..  ..  ..  .. 
    20006  ..  +64 ..  ..  ..  ..  ..  ..  ..  ..  ..  ..  ..  ..  ..  .. 
    20006  ..  +67 ..  ..  ..  ..  ..  ..  ..  ..  ..  ..  ..  ..  ..  .. 
    20134  ..  ..  -48 ..  ..  ..  ..  ..  ..  ..  ..  ..  ..  ..  ..  .. 
    20486  ..  -60 ..  ..  ..  ..  ..  ..  ..  ..  ..  ..  ..  ..  ..  .. 
    20486  ..  -64 ..  ..  ..  ..  ..  ..  ..  ..  ..  ..  ..  ..  ..  .. 
    20486  ..  -67 ..  ..  ..  ..  ..  ..  ..  ..  ..  ..  ..  ..  ..  .. 
    20486  ..  +60 ..  ..  ..  ..  ..  ..  ..  ..  ..  ..  ..  ..  ..  .. 
    20486  ..  +64 ..  ..  ..  ..  ..  ..  ..  ..  ..  ..  ..  ..  ..  .. 
    20486  ..  +67 ..  ..  ..  ..  ..  ..  ..  ..  ..  ..  ..  ..  ..  .. 
    20838  +76 ..  ..  ..  ..  ..  ..  ..  ..  ..  ..  ..  ..  ..  ..  .. 
    20966  ..  -60 ..  ..  ..  ..  ..  ..  ..  ..  ..  ..  ..  ..  ..  .. 
    20966  ..  -64 ..  ..  ..  ..  ..  ..  ..  ..  ..  ..  ..  ..  ..  .. 
    20966  ..  -67 ..  ..  ..  ..  ..  ..  ..  ..  ..  ..  ..  ..  ..  .. 
    21094  ..  ..  +48 ..  ..  ..  ..  ..  ..  ..  ..  ..  ..  ..  ..  .. 
    21318  -76 ..  ..  ..  ..  ..  ..  ..  ..  ..  ..  ..  ..  ..  ..  .. 
    21318  +76 ..  ..  ..  ..  ..  ..  ..  ..  ..  ..  ..  ..  ..  ..  .. 
    21446  ..  +60 ..  ..  ..  ..  ..  ..  ..  ..  ..  ..  ..  ..  ..  .. 
    21446  ..  +64 ..  ..  ..  ..  ..  ..  ..  ..  ..  ..  ..  ..  ..  .. 
    21446  ..  +67 ..  ..  ..  ..  ..  ..  ..  ..  ..  ..  ..  ..  ..  .. 
    21574  ..  ..  -48 ..  ..  ..  ..  ..  ..  ..  ..  ..  ..  ..  ..  .. 
    21798  -76 ..  ..  ..  ..  ..  ..  ..  ..  ..  ..  ..  ..  ..  ..  .. 
    21798  +76 ..  ..  ..  ..  ..  ..  ..  ..  ..  ..  ..  ..  ..  ..  .. 
    21926  ..  -60 ..  ..  ..  ..  ..  ..  ..  ..  ..  ..  ..  ..  ..  .. 
    21926  ..  -64 ..  ..  ..  ..  ..  ..  ..  ..  ..  ..  ..  ..  ..  .. 
    21926  ..  -67 ..  ..  ..  ..  ..  ..  ..  ..  ..  ..  ..  ..  ..  .. 
    21926  ..  +60 ..  ..  ..  ..  ..  ..  ..  ..  ..  ..  ..  ..  ..  .. 
    21926  ..  +64 ..  ..  ..  ..  ..  ..  ..  ..  ..  ..  ..  ..  ..  .. 
    21926  ..  +67 ..  ..  ..  ..  ..  ..  ..  ..  ..  ..  ..  ..  ..  .. 
    22278  +79 ..  ..  ..  ..  ..  ..  ..  ..  ..  ..  ..  ..  ..  ..  .. 
    22286  -76 ..  ..  ..  ..  ..  ..  ..  ..  ..  ..  ..  ..  ..  ..  .. 
    22406  ..  -60 ..  ..  ..  ..  ..  ..  ..  ..  ..  ..  ..  ..  ..  .. 
    22406  ..  -64 ..  ..  ..  ..  ..  ..  ..  ..  ..  ..  ..  ..  ..  .. 
    22406  ..  -67 ..  ..  ..  ..  ..  ..  ..  ..  ..  ..  ..  ..  ..  .. 
    22534  ..  ..  +43 ..  ..  ..  ..  ..  ..  ..  ..  ..  ..  ..  ..  .. 
    22623  -79 ..  ..  ..  ..  ..  ..  ..  ..  ..  ..  ..  ..  ..  ..  .. 
    22638  +77 ..  ..  ..  ..  ..  ..  ..  ..  ..  ..  ..  ..  ..  ..  .. 
    22751  -77 ..  ..  ..  ..  ..  ..  ..  ..  ..  ..  ..  ..  ..  ..  .. 
    22758  +74 ..  ..  ..  ..  ..  ..  ..  ..  ..  ..  ..  ..  ..  ..  .. 
    22886  ..  +59 ..  ..  ..  ..  ..  ..  ..  ..  ..  ..  ..  ..  ..  .. 
    22886  ..  +62 ..  ..  ..  ..  ..  ..  ..  ..  ..  ..  ..  ..  ..  .. 
    22886  ..  +67 ..  ..  ..  ..  ..  ..  ..  ..  ..  ..  ..  ..  ..  .. 
    23014  ..  ..  -43 ..  ..  ..  ..  ..  ..  ..  ..  ..  ..  ..  ..  .. 
    23014  ..  ..  +55 ..  ..  ..  ..  ..  ..  ..  ..  ..  ..  ..  ..  .. 
# bar 7
    23366  ..  -59 ..  ..  ..  ..  ..  ..  ..  ..  ..  ..  ..  ..  ..  .. 
    23366  ..  -62 ..  ..  ..  ..  ..  ..  ..  ..  ..  ..  ..  ..  ..  .. 
    23366  ..  -67 ..  ..  ..  ..  ..  ..  ..  ..  ..  ..  ..  ..  ..  .. 
    23366  ..  +59 ..  ..  ..  ..  ..  ..  ..  ..  ..  ..  ..  ..  ..  .. 
    23366  ..  +62 ..  ..  ..  ..  ..  ..  ..  ..  ..  ..  ..  ..  ..  .. 
    23366  ..  +67 ..  ..  ..  ..  ..  ..  ..  ..  ..  ..  ..  ..  ..  .. 
    23494  ..  ..  -55 ..  ..  ..  ..  ..  ..  ..  ..  ..  ..  ..  ..  .. 
    23494  ..  ..  +55 ..  ..  ..  ..  ..  ..  ..  ..  ..  ..  ..  ..  .. 
    23718  -74 ..  ..  ..  ..  ..  ..  ..  ..  ..  ..  ..  ..  ..  ..  .. 
    23718  +74 ..  ..  ..  ..  ..  ..  ..  ..  ..  ..  ..  ..  ..  ..  .. 
    23846  ..  -59 ..  ..  ..  ..  ..  ..  ..  ..  ..  ..  ..  ..  ..  .. 
    23846  ..  -62 ..  ..  ..  ..  ..  ..  ..  ..  ..  ..  ..  ..  ..  .. 
    23846  ..  -67 ..  ..  ..  ..  ..  ..  ..  ..  ..  ..  ..  ..  ..  .. 
    23958  -74 ..  ..  ..  ..  ..  ..  ..  ..  ..  ..  ..  ..  ..  ..  .. 
    23974  ..  ..  -55 ..  ..  ..  ..  ..  ..  ..  ..  ..  ..  ..  ..  .. 
    23974  ..  ..  +43 ..  ..  ..  ..  ..  ..  ..  ..  ..  ..  ..  ..  .. 
    24198  +74 ..  ..  ..  ..  ..  ..  ..  ..  ..  ..  ..  ..  ..  ..  .. 
    24326  ..  +59 ..  ..  ..  ..  ..  ..  ..  ..  ..  ..  ..  ..  ..  .. 
    24326  ..  +62 ..  ..  ..  ..  ..  ..  ..  ..  ..  ..  ..  ..  ..  .. 
    24326  ..  +67 ..  ..  ..  ..  ..  ..  ..  ..  ..  ..  ..  ..  ..  .. 
    24438  -74 ..  ..  ..  ..  ..  ..  ..  ..  ..  ..  ..  ..  ..  ..  .. 
    24454  ..  ..  -43 ..  ..  ..  ..  ..  ..  ..  ..  ..  ..  ..  ..  .. 
    24454  ..  ..  +55 ..  ..  ..  ..  ..  ..  ..  ..  ..  ..  ..  ..  .. 
    24678  +74 ..  ..  ..  ..  ..  ..  ..  ..  ..  ..  ..  ..  ..  ..  .. 
    24806  ..  -59 ..  ..  ..  ..  ..  ..  ..  ..  ..  ..  ..  ..  ..  .. 
    24806  ..  -62 ..  ..  ..  ..  ..  ..  ..  ..  ..  ..  ..  ..  ..  .. 
    24806  ..  -67 ..  ..  ..  ..  ..  ..  ..  ..  ..  ..  ..  ..  ..  .. 
    24806  ..  +59 ..  ..  ..  ..  ..  ..  ..  ..  ..  ..  ..  ..  ..  .. 
    24806  ..  +62 ..  ..  ..  ..  ..  ..  ..  ..  ..  ..  ..  ..  ..  .. 
    24806  ..  +67 ..  ..  ..  ..  ..  ..  ..  ..  ..  ..  ..  ..  ..  .. 
    24907  -74 ..  ..  ..  ..  ..  ..  ..  ..  ..  ..  ..  ..  ..  ..  .. 
    24934  ..  ..  -55 ..  ..  ..  ..  ..  ..  ..  ..  ..  ..  ..  ..  .. 
    24934  ..  ..  +55 ..  ..  ..  ..  ..  ..  ..  ..  ..  ..  ..  ..  .. 
    25158  +77 ..  ..  ..  ..  ..  ..  ..  ..  ..  ..  ..  ..  ..  ..  .. 
    25286  ..  -59 ..  ..  ..  ..  ..  ..  ..  ..  ..  ..  ..  ..  ..  .. 
    25286  ..  -62 ..  ..  ..  ..  ..  ..  ..  ..  ..  ..  ..  ..  ..  .. 
    25286  ..  -67 ..  ..  ..  ..  ..  ..  ..  ..  ..  ..  ..  ..  ..  .. 
    25414  ..  ..  -55 ..  ..  ..  ..  ..  ..  ..  ..  ..  ..  ..  ..  .. 
    25414  ..  ..  +43 ..  ..  ..  ..  ..  ..  ..  ..  ..  ..  ..  ..  .. 
    25503  -77 ..  ..  ..  ..  ..  ..  ..  ..  ..  ..  ..  ..  ..  ..  .. 
    25518  +76 ..  ..  ..  ..  ..  ..  ..  ..  ..  ..  ..  ..  ..  ..  .. 
    25631  -76 ..  ..  ..  ..  ..  ..  ..  ..  ..  ..  ..  ..  ..  ..  .. 
    25638  +72 ..  ..  ..  ..  ..  ..  ..  ..  ..  ..  ..  ..  ..  ..  .. 
    25766  ..  +60 ..  ..  ..  ..  ..  ..  ..  ..  ..  ..  ..  ..  ..  .. 
    25766  ..  +64 ..  ..  ..  ..  ..  ..  ..  ..  ..  ..  ..  ..  ..  .. 
    25766  ..  +67 ..  ..  ..  ..  ..  ..  ..  ..  ..  ..  ..  ..  ..  .. 
    25894  ..  ..  -43 ..  ..  ..  ..  ..  ..  ..  ..  ..  ..  ..  ..  .. 
    26246  ..  -60 ..  ..  ..  ..  ..  ..  ..  ..  ..  ..  ..  ..  ..  .. 
    26246  ..  -64 ..  ..  ..  ..  ..  ..  ..  ..  ..  ..  ..  ..  ..  .. 
    26246  ..  -67 ..  ..  ..  ..  ..  ..  ..  ..  ..  ..  ..  ..  ..  .. 
    26246  ..  +60 ..  ..  ..  ..  ..  ..  ..  ..  ..  ..  ..  ..  ..  .. 
    26246  ..  +64 ..  ..  ..  ..  ..  ..  ..  ..  ..  ..  ..  ..  ..  .. 
    26246  ..  +67 ..  ..  ..  ..  ..  ..  ..  ..  ..  ..  ..  ..  ..  .. 
    26598  -72 ..  ..  ..  ..  ..  ..  ..  ..  ..  ..  ..  ..  ..  ..  .. 
    26598  +76 ..  ..  ..  ..  ..  ..  ..  ..  ..  ..  ..  ..  ..  ..  .. 
    26726  ..  -60 ..  ..  ..  ..  ..  ..  ..  ..  ..  ..  ..  ..  ..  .. 
    26726  ..  -64 ..  ..  ..  ..  ..  ..  ..  ..  ..  ..  ..  ..  ..  .. 
    26726  ..  -67 ..  ..  ..  ..  ..  ..  ..  ..  ..  ..  ..  ..  ..  .. 
    26726  ..  +76 ..  ..  ..  ..  ..  ..  ..  ..  ..  ..  ..  ..  ..  .. 
    26854  ..  ..  +43 ..  ..  ..  ..  ..  ..  ..  ..  ..  ..  ..  ..  .. 
# bar 8
    27078  +74 ..  ..  ..  ..  ..  ..  ..  ..  ..  ..  ..  ..  ..  ..  .. 
    27086  -76 ..  ..  ..  ..  ..  ..  ..  ..  ..  ..  ..  ..  ..  ..  .. 
    27206  ..  +74 ..  ..  ..  ..  ..  ..  ..  ..  ..  ..  ..  ..  ..  .. 
    27214  ..  -76 ..  ..  ..  ..  ..  ..  ..  ..  ..  ..  ..  ..  ..  .. 
    27334  ..  ..  -43 ..  ..  ..  ..  ..  ..  ..  ..  ..  ..  ..  ..  .. 
    27334  ..  ..  +60 ..  ..  ..  ..  ..  ..  ..  ..  ..  ..  ..  ..  .. 
    27334  ..  ..  +64 ..  ..  ..  ..  ..  ..  ..  ..  ..  ..  ..  ..  .. 
    27334  ..  ..  +67 ..  ..  ..  ..  ..  ..  ..  ..  ..  ..  ..  ..  .. 
    27558  +72 ..  ..  ..  ..  ..  ..  ..  ..  ..  ..  ..  ..  ..  ..  .. 
    27566  -74 ..  ..  ..  ..  ..  ..  ..  ..  ..  ..  ..  ..  ..  ..  .. 
    27686  ..  +72 ..  ..  ..  ..  ..  ..  ..  ..  ..  ..  ..  ..  ..  .. 
    27694  ..  -74 ..  ..  ..  ..  ..  ..  ..  ..  ..  ..  ..  ..  ..  .. 
    27814  ..  ..  -60 ..  ..  ..  ..  ..  ..  ..  ..  ..  ..  ..  ..  .. 
    27814  ..  ..  -64 ..  ..  ..  ..  ..  ..  ..  ..  ..  ..  ..  ..  .. 
    27814  ..  ..  -67 ..  ..  ..  ..  ..  ..  ..  ..  ..  ..  ..  ..  .. 
    27814  ..  ..  +60 ..  ..  ..  ..  ..  ..  ..  ..  ..  ..  ..  ..  .. 
    27814  ..  ..  +64 ..  ..  ..  ..  ..  ..  ..  ..  ..  ..  ..  ..  .. 
    27814  ..  ..  +67 ..  ..  ..  ..  ..  ..  ..  ..  ..  ..  ..  ..  .. 
    28012  -72 ..  ..  ..  ..  ..  ..  ..  ..  ..  ..  ..  ..  ..  ..  .. 
    28038  +72 ..  ..  ..  ..  ..  ..  ..  ..  ..  ..  ..  ..  ..  ..  .. 
    28140  ..  -72 ..  ..  ..  ..  ..  ..  ..  ..  ..  ..  ..  ..  ..  .. 
    28166  ..  +72 ..  ..  ..  ..  ..  ..  ..  ..  ..  ..  ..  ..  ..  .. 
    28294  ..  ..  -60 ..  ..  ..  ..  ..  ..  ..  ..  ..  ..  ..  ..  .. 
    28294  ..  ..  -64 ..  ..  ..  ..  ..  ..  ..  ..  ..  ..  ..  ..  .. 
    28294  ..  ..  -67 ..  ..  ..  ..  ..  ..  ..  ..  ..  ..  ..  ..  .. 
    28294  ..  ..  +43 ..  ..  ..  ..  ..  ..  ..  ..  ..  ..  ..  ..  .. 
    28398  +71 ..  ..  ..  ..  ..  ..  ..  ..  ..  ..  ..  ..  ..  ..  .. 
    28402  -72 ..  ..  ..  ..  ..  ..  ..  ..  ..  ..  ..  ..  ..  ..  .. 
    28511  -71 ..  ..  ..  ..  ..  ..  ..  ..  ..  ..  ..  ..  ..  ..  .. 
    28518  +71 ..  ..  ..  ..  ..  ..  ..  ..  ..  ..  ..  ..  ..  ..  .. 
    28526  ..  +71 ..  ..  ..  ..  ..  ..  ..  ..  ..  ..  ..  ..  ..  .. 
    28530  ..  -72 ..  ..  ..  ..  ..  ..  ..  ..  ..  ..  ..  ..  ..  .. 
    28639  ..  -71 ..  ..  ..  ..  ..  ..  ..  ..  ..  ..  ..  ..  ..  .. 
    28646  ..  +71 ..  ..  ..  ..  ..  ..  ..  ..  ..  ..  ..  ..  ..  .. 
    28774  ..  ..  -43 ..  ..  ..  ..  ..  ..  ..  ..  ..  ..  ..  ..  .. 
    28774  ..  ..  +55 ..  ..  ..  ..  ..  ..  ..  ..  ..  ..  ..  ..  .. 
    28774  ..  ..  +59 ..  ..  ..  ..  ..  ..  ..  ..  ..  ..  ..  ..  .. 
    28774  ..  ..  +62 ..  ..  ..  ..  ..  ..  ..  ..  ..  ..  ..  ..  .. 
    28774  ..  ..  +67 ..  ..  ..  ..  ..  ..  ..  ..  ..  ..  ..  ..  .. 
    29254  ..  ..  -55 ..  ..  ..  ..  ..  ..  ..  ..  ..  ..  ..  ..  .. 
    29254  ..  ..  -59 ..  ..  ..  ..  ..  ..  ..  ..  ..  ..  ..  ..  .. 
    29254  ..  ..  -62 ..  ..  ..  ..  ..  ..  ..  ..  ..  ..  ..  ..  .. 
    29254  ..  ..  -67 ..  ..  ..  ..  ..  ..  ..  ..  ..  ..  ..  ..  .. 
    29254  ..  ..  +55 ..  ..  ..  ..  ..  ..  ..  ..  ..  ..  ..  ..  .. 
    29254  ..  ..  +59 ..  ..  ..  ..  ..  ..  ..  ..  ..  ..  ..  ..  .. 
    29254  ..  ..  +62 ..  ..  ..  ..  ..  ..  ..  ..  ..  ..  ..  ..  .. 
    29254  ..  ..  +67 ..  ..  ..  ..  ..  ..  ..  ..  ..  ..  ..  ..  .. 
    29478  -71 ..  ..  ..  ..  ..  ..  ..  ..  ..  ..  ..  ..  ..  ..  .. 
    29478  +74 ..  ..  ..  ..  ..  ..  ..  ..  ..  ..  ..  ..  ..  ..  .. 
    29606  ..  -71 ..  ..  ..  ..  ..  ..  ..  ..  ..  ..  ..  ..  ..  .. 
    29606  ..  +74 ..  ..  ..  ..  ..  ..  ..  ..  ..  ..  ..  ..  ..  .. 
    29734  ..  ..  -55 ..  ..  ..  ..  ..  ..  ..  ..  ..  ..  ..  ..  .. 
    29734  ..  ..  -59 ..  ..  ..  ..  ..  ..  ..  ..  ..  ..  ..  ..  .. 
    29734  ..  ..  -62 ..  ..  ..  ..  ..  ..  ..  ..  ..  ..  ..  ..  .. 
    29734  ..  ..  -67 ..  ..  ..  ..  ..  ..  ..  ..  ..  ..  ..  ..  .. 
    29734  ..  ..  +43 ..  ..  ..  ..  ..  ..  ..  ..  ..  ..  ..  ..  .. 
    29958  +72 ..  ..  ..  ..  ..  ..  ..  ..  ..  ..  ..  ..  ..  ..  .. 
    29966  -74 ..  ..  ..  ..  ..  ..  ..  ..  ..  ..  ..  ..  ..  ..  .. 
    30086  ..  +72 ..  ..  ..  ..  ..  ..  ..  ..  ..  ..  ..  ..  ..  .. 
    30094  ..  -74 ..  ..  ..  ..  ..  ..  ..  ..  ..  ..  ..  ..  ..  .. 
    30214  ..  ..  -43 ..  ..  ..  ..  ..  ..  ..  ..  ..  ..  ..  ..  .. 
    30214  ..  ..  +55 ..  ..  ..  ..  ..  ..  ..  ..  ..  ..  ..  ..  .. 
    30214  ..  ..  +59 ..  ..  ..  ..  ..  ..  ..  ..  ..  ..  ..  ..  .. 
    30214  ..  ..  +65 ..  ..  ..  ..  ..  ..  ..  ..  ..  ..  ..  ..  .. 
    30438  +69 ..  ..  ..  ..  ..  ..  ..  ..  ..  ..  ..  ..  ..  ..  .. 
    30446  -72 ..  ..  ..  ..  ..  ..  ..  ..  ..  ..  ..  ..  ..  ..  .. 
    30566  ..  +69 ..  ..  ..  ..  ..  ..  ..  ..  ..  ..  ..  ..  ..  .. 
    30574  ..  -72 ..  ..  ..  ..  ..  ..  ..  ..  ..  ..  ..  ..  ..  .. 
    30694  ..  ..  -55 ..  ..  ..  ..  ..  ..  ..  ..  ..  ..  ..  ..  .. 
    30694  ..  ..  -59 ..  ..  ..  ..  ..  ..  ..  ..  ..  ..  ..  ..  .. 
    30694  ..  ..  -65 ..  ..  ..  ..  ..  ..  ..  ..  ..  ..  ..  ..  .. 
    30694  ..  ..  +55 ..  ..  ..  ..  ..  ..  ..  ..  ..  ..  ..  ..  .. 
    30694  ..  ..  +59 ..  ..  ..  ..  ..  ..  ..  ..  ..  ..  ..  ..  .. 
    30694  ..  ..  +65 ..  ..  ..  ..  ..  ..  ..  ..  ..  ..  ..  ..  .. 
# bar 9
    30892  -69 ..  ..  ..  ..  ..  ..  ..  ..  ..  ..  ..  ..  ..  ..  .. 
    30918  +69 ..  ..  ..  ..  ..  ..  ..  ..  ..  ..  ..  ..  ..  ..  .. 
    31020  ..  -69 ..  ..  ..  ..  ..  ..  ..  ..  ..  ..  ..  ..  ..  .. 
    31046  ..  +71 ..  ..  ..  ..  ..  ..  ..  ..  ..  ..  ..  ..  ..  .. 
    31106  ..  -71 ..  ..  ..  ..  ..  ..  ..  ..  ..  ..  ..  ..  ..  .. 
    31166  ..  +69 ..  ..  ..  ..  ..  ..  ..  ..  ..  ..  ..  ..  ..  .. 
    31174  ..  ..  -55 ..  ..  ..  ..  ..  ..  ..  ..  ..  ..  ..  ..  .. 
    31174  ..  ..  -59 ..  ..  ..  ..  ..  ..  ..  ..  ..  ..  ..  ..  .. 
    31174  ..  ..  -65 ..  ..  ..  ..  ..  ..  ..  ..  ..  ..  ..  ..  .. 
    31174  ..  ..  +48 ..  ..  ..  ..  ..  ..  ..  ..  ..  ..  ..  ..  .. 
    31278  +67 ..  ..  ..  ..  ..  ..  ..  ..  ..  ..  ..  ..  ..  ..  .. 
    31282  -69 ..  ..  ..  ..  ..  ..  ..  ..  ..  ..  ..  ..  ..  ..  .. 
    31286  ..  -69 ..  ..  ..  ..  ..  ..  ..  ..  ..  ..  ..  ..  ..  .. 
    31286  ..  +67 ..  ..  ..  ..  ..  ..  ..  ..  ..  ..  ..  ..  ..  .. 
    31391  -67 ..  ..  ..  ..  ..  ..  ..  ..  ..  ..  ..  ..  ..  ..  .. 
    31398  +67 ..  ..  ..  ..  ..  ..  ..  ..  ..  ..  ..  ..  ..  ..  .. 
    31511  ..  -67 ..  ..  ..  ..  ..  ..  ..  ..  ..  ..  ..  ..  ..  .. 
    31526  ..  +67 ..  ..  ..  ..  ..  ..  ..  ..  ..  ..  ..  ..  ..  .. 
    31654  ..  ..  -48 ..  ..  ..  ..  ..  ..  ..  ..  ..  ..  ..  ..  .. 
    31654  ..  ..  +55 ..  ..  ..  ..  ..  ..  ..  ..  ..  ..  ..  ..  .. 
    31654  ..  ..  +60 ..  ..  ..  ..  ..  ..  ..  ..  ..  ..  ..  ..  .. 
    31654  ..  ..  +64 ..  ..  ..  ..  ..  ..  ..  ..  ..  ..  ..  ..  .. 
    32134  ..  ..  -55 ..  ..  ..  ..  ..  ..  ..  ..  ..  ..  ..  ..  .. 
    32134  ..  ..  -60 ..  ..  ..  ..  ..  ..  ..  ..  ..  ..  ..  ..  .. 
    32134  ..  ..  -64 ..  ..  ..  ..  ..  ..  ..  ..  ..  ..  ..  ..  .. 
    32134  ..  ..  +55 ..  ..  ..  ..  ..  ..  ..  ..  ..  ..  ..  ..  .. 
    32134  ..  ..  +60 ..  ..  ..  ..  ..  ..  ..  ..  ..  ..  ..  ..  .. 
    32134  ..  ..  +64 ..  ..  ..  ..  ..  ..  ..  ..  ..  ..  ..  ..  .. 
    32358  -67 ..  ..  ..  ..  ..  ..  ..  ..  ..  ..  ..  ..  ..  ..  .. 
    32358  +76 ..  ..  ..  ..  ..  ..  ..  ..  ..  ..  ..  ..  ..  ..  .. 
    32437  ..  -67 ..  ..  ..  ..  ..  ..  ..  ..  ..  ..  ..  ..  ..  .. 
    32614  ..  ..  -55 ..  ..  ..  ..  ..  ..  ..  ..  ..  ..  ..  ..  .. 
    32614  ..  ..  -60 ..  ..  ..  ..  ..  ..  ..  ..  ..  ..  ..  ..  .. 
    32614  ..  ..  -64 ..  ..  ..  ..  ..  ..  ..  ..  ..  ..  ..  ..  .. 
    32614  ..  ..  +48 ..  ..  ..  ..  ..  ..  ..  ..  ..  ..  ..  ..  .. 
    32838  -76 ..  ..  ..  ..  ..  ..  ..  ..  ..  ..  ..  ..  ..  ..  .. 
    32838  +76 ..  ..  ..  ..  ..  ..  ..  ..  ..  ..  ..  ..  ..  ..  .. 
    32966  ..  +60 ..  ..  ..  ..  ..  ..  ..  ..  ..  ..  ..  ..  ..  .. 
    32966  ..  +64 ..  ..  ..  ..  ..  ..  ..  ..  ..  ..  ..  ..  ..  .. 
    32966  ..  +67 ..  ..  ..  ..  ..  ..  ..  ..  ..  ..  ..  ..  ..  .. 
    33094  ..  ..  -48 ..  ..  ..  ..  ..  ..  ..  ..  ..  ..  ..  ..  .. 
    33318  -76 ..  ..  ..  ..  ..  ..  ..  ..  ..  ..  ..  ..  ..  ..  .. 
    33318  +76 ..  ..  ..  ..  ..  ..  ..  ..  ..  ..  ..  ..  ..  ..  .. 
    33446  ..  -60 ..  ..  ..  ..  ..  ..  ..  ..  ..  ..  ..  ..  ..  .. 
    33446  ..  -64 ..  ..  ..  ..  ..  ..  ..  ..  ..  ..  ..  ..  ..  .. 
    33446  ..  -67 ..  ..  ..  ..  ..  ..  ..  ..  ..  ..  ..  ..  ..  .. 
    33446  ..  +60 ..  ..  ..  ..  ..  ..  ..  ..  ..  ..  ..  ..  ..  .. 
    33446  ..  +64 ..  ..  ..  ..  ..  ..  ..  ..  ..  ..  ..  ..  ..  .. 
    33446  ..  +67 ..  ..  ..  ..  ..  ..  ..  ..  ..  ..  ..  ..  ..  .. 
    33772  -76 ..  ..  ..  ..  ..  ..  ..  ..  ..  ..  ..  ..  ..  ..  .. 
    33798  +79 ..  ..  ..  ..  ..  ..  ..  ..  ..  ..  ..  ..  ..  ..  .. 
    33926  ..  -60 ..  ..  ..  ..  ..  ..  ..  ..  ..  ..  ..  ..  ..  .. 
    33926  ..  -64 ..  ..  ..  ..  ..  ..  ..  ..  ..  ..  ..  ..  ..  .. 
    33926  ..  -67 ..  ..  ..  ..  ..  ..  ..  ..  ..  ..  ..  ..  ..  .. 
    34054  ..  ..  +43 ..  ..  ..  ..  ..  ..  ..  ..  ..  ..  ..  ..  .. 
    34158  +77 ..  ..  ..  ..  ..  ..  ..  ..  ..  ..  ..  ..  ..  ..  .. 
    34162  -79 ..  ..  ..  ..  ..  ..  ..  ..  ..  ..  ..  ..  ..  ..  .. 
    34271  -77 ..  ..  ..  ..  ..  ..  ..  ..  ..  ..  ..  ..  ..  ..  .. 
    34278  +74 ..  ..  ..  ..  ..  ..  ..  ..  ..  ..  ..  ..  ..  ..  .. 
    34406  ..  +59 ..  ..  ..  ..  ..  ..  ..  ..  ..  ..  ..  ..  ..  .. 
    34406  ..  +62 ..  ..  ..  ..  ..  ..  ..  ..  ..  ..  ..  ..  ..  .. 
    34406  ..  +67 ..  ..  ..  ..  ..  ..  ..  ..  ..  ..  ..  ..  ..  .. 
    34534  ..  ..  -43 ..  ..  ..  ..  ..  ..  ..  ..  ..  ..  ..  ..  .. 
    34534  ..  ..  +55 ..  ..  ..  ..  ..  ..  ..  ..  ..  ..  ..  ..  .. 
# bar 10
    34886  ..  -59 ..  ..  ..  ..  ..  ..  ..  ..  ..  ..  ..  ..  ..  .. 
    34886  ..  -62 ..  ..  ..  ..  ..  ..  ..  ..  ..  ..  ..  ..  ..  .. 
    34886  ..  -67 ..  ..  ..  ..  ..  ..  ..  ..  ..  ..  ..  ..  ..  .. 
    34886  ..  +59 ..  ..  ..  ..  ..  ..  ..  ..  ..  ..  ..  ..  ..  .. 
    34886  ..  +62 ..  ..  ..  ..  ..  ..  ..  ..  ..  ..  ..  ..  ..  .. 
    34886  ..  +67 ..  ..  ..  ..  ..  ..  ..  ..  ..  ..  ..  ..  ..  .. 
    35014  ..  ..  -55 ..  ..  ..  ..  ..  ..  ..  ..  ..  ..  ..  ..  .. 
    35014  ..  ..  +55 ..  ..  ..  ..  ..  ..  ..  ..  ..  ..  ..  ..  .. 
    35238  -74 ..  ..  ..  ..  ..  ..  ..  ..  ..  ..  ..  ..  ..  ..  .. 
    35366  ..  -59 ..  ..  ..  ..  ..  ..  ..  ..  ..  ..  ..  ..  ..  .. 
    35366  ..  -62 ..  ..  ..  ..  ..  ..  ..  ..  ..  ..  ..  ..  ..  .. 
    35366  ..  -67 ..  ..  ..  ..  ..  ..  ..  ..  ..  ..  ..  ..  ..  .. 
    35494  ..  ..  -55 ..  ..  ..  ..  ..  ..  ..  ..  ..  ..  ..  ..  .. 
