# Supplementary material for: Fingerprints, barcode sequences and quasi-phylogenies–Tools for analysing polyphonic music
Source: PLoS One. 2023 Mar 2;18(3):e0280478. doi: 10.1371/journal.pone.0280478 (PMC9980773; doi:10.1371/journal.pone.0280478)
Supplement: S6 Fig — (ZIP) [file pone.0280478.s006.zip › S6_Rameau-intermediate-files/verdi_1851.vps]

* File : .\data\verdi_1851.vps Time : Mon Dec 26 13:29:21 2022
* File : .\data\verdi_1851.rdl Time : Mon Dec 26 13:29:21 2022
* File : .\data\verdi_1851.mid Time : Wed May 25 19:59:59 2022
# bar 2
0,0,
7,0,4,
7,0,4,
# bar 3
7,0,4,4,4,
0,0,4,4,
0,0,4,4,
7,0,4,4,4,
7,0,4,4,4,
7,0,4,4,4,
7,0,4,7,7,
7,7,7,7,
7,7,5,7,5,7,
7,7,5,5,
7,7,
7,7,2,2,
7,11,5,2,2,
7,11,5,2,2,
7,11,5,2,2,
7,7,2,2,
7,7,2,2,
7,11,5,2,2,
# bar 4
7,11,5,2,2,
7,11,5,2,2,
7,11,5,5,5,
7,7,5,5,
7,7,4,5,4,5,
7,7,4,4,
7,7,
7,7,0,0,
7,0,4,0,0,
7,0,4,0,0,
7,0,4,4,4,
7,7,4,4,
7,7,2,4,2,4,
7,7,2,2,
7,0,2,2,2,
7,0,2,0,2,0,2,
7,0,2,0,0,
7,0,4,0,0,
7,0,4,
7,0,4,0,0,
7,7,0,0,
# bar 5
7,7,11,0,11,0,
7,7,11,11,
7,7,
7,7,11,11,
7,2,5,11,11,
7,2,5,11,11,
7,2,5,2,2,
7,7,2,2,
7,7,0,2,0,2,
7,7,0,0,
7,11,5,0,0,
7,11,5,9,0,9,0,
7,11,5,9,9,
7,11,5,9,9,
7,11,5,
# bar 6
0,
0,0,4,7,
0,4,7,
0,4,7,
0,4,7,4,
4,
0,4,
0,4,
0,0,4,7,4,
0,4,7,4,
0,4,7,4,
0,4,7,4,
0,4,7,4,7,
0,4,7,7,
7,
7,7,
7,
7,5,
7,
7,2,
7,11,2,7,2,
7,11,2,7,2,
# bar 7
7,11,2,7,2,
7,11,2,7,2,
7,11,2,7,2,
7,2,
7,
7,
7,2,
7,11,2,7,2,
7,11,2,7,
7,11,2,7,
7,11,2,7,2,
7,11,2,7,2,
7,11,2,7,
7,11,2,7,
7,11,2,7,5,
7,5,
7,5,
7,
7,4,
7,
7,0,
7,0,4,7,0,
0,4,7,0,
0,4,7,0,
0,4,7,4,
4,
7,4,
# bar 8
7,2,4,
7,2,4,
7,2,4,
7,2,
0,4,7,2,
0,4,7,0,2,
0,4,7,0,2,
0,4,7,0,2,
0,4,7,0,
0,4,7,0,
0,4,7,0,
0,4,7,0,
0,4,7,0,
0,4,7,0,
7,0,
7,11,0,
7,11,0,
7,0,
7,11,0,
7,11,0,
7,11,
7,11,
7,11,
7,11,2,7,11,
7,11,2,7,11,
7,11,2,7,11,2,
7,11,2,7,2,
7,2,
7,0,2,
7,0,2,
7,0,2,
7,0,
7,11,5,0,
7,11,5,9,0,
7,11,5,9,0,
7,11,5,9,0,
7,11,5,9,
7,11,5,9,
# bar 9
7,11,5,9,
7,11,5,9,
7,11,5,9,
7,11,5,9,11,
7,11,5,9,
7,11,5,9,
0,9,
0,7,9,
0,7,9,
0,7,
0,7,
0,7,
0,7,
0,7,
7,0,4,7,
7,0,4,7,
7,0,4,7,4,
7,0,4,4,
0,4,
0,4,
0,0,4,7,4,
0,4,7,4,
0,4,7,4,
0,4,7,4,
0,4,7,
0,4,7,7,
7,
7,7,
7,5,7,
7,5,
7,
7,2,
7,11,2,7,2,
7,11,2,7,2,
# bar 10
7,11,2,7,2,
7,11,2,7,2,
7,11,2,7,
7,
