# Supplementary material for: Fingerprints, barcode sequences and quasi-phylogenies–Tools for analysing polyphonic music
Source: PLoS One. 2023 Mar 2;18(3):e0280478. doi: 10.1371/journal.pone.0280478 (PMC9980773; doi:10.1371/journal.pone.0280478)
Supplement: S6 Fig — (ZIP) [file pone.0280478.s006.zip › S6_Rameau-intermediate-files/verdi_1852.pcs]

* File : .\data\verdi_1852.pcs Time : Mon Dec 26 13:29:27 2022
* File : .\data\verdi_1852.vps Time : Mon Dec 26 13:29:27 2022
* File : .\data\verdi_1852.rdl Time : Mon Dec 26 13:29:27 2022
* File : .\data\verdi_1852.mid Time : Fri Dec 24 09:39:21 2021
# bar 2
2-5
# bar 3
3-11
4-20
3-11
4-23
3-10
3-7
# bar 4
3-11
3-11
3-11
# bar 5
3-11
3-7
3-11
3-11
3-11
# bar 6
3-11
1-1
2-6
# bar 7
4-28
4-25
4-9
4-25
3-10
4-14
# bar 8
3-11
4-16
3-5
4-27
4-26
4-27
# bar 9
4-23
4-27
2-5
3-11
4-27
4-27
5-34
# bar 10
4-27
4-27
4-27
4-23
3-9
2-5
# bar 11
3-7
2-3
2-3
3-11
3-11
3-11
# bar 12
3-9
4-23
3-9
3-11
3-11
4-18
4-12
4-13
4-27
# bar 13
4-24
3-12
3-11
3-7
4-27
4-28
# bar 14
4-27
3-11
4-27
4-28
4-28
4-27
4-23
3-9
# bar 15
3-11
2-5
3-7
4-26
3-7
4-27
4-28
3-10
3-10
3-8
3-8
3-11
# bar 16
4-27
3-11
3-11
4-19
4-3
4-18
4-28
3-10
4-18
4-16
4-20
3-11
4-20
# bar 17
3-4
2-1
1-1
1-1
1-1
1-1
1-1
1-1
1-1
1-1
# bar 18
1-1
2-4
3-11
2-3
3-11
3-11
3-11
3-11
# bar 19
3-11
3-11
3-11
3-11
2-4
3-11
3-11
2-3
3-11
2-5
1-1
1-1
2-4
3-11
3-11
3-11
3-11
3-11
3-11
3-11
3-11
3-11
3-11
3-11
3-11
2-4
3-11
3-11
2-3
3-11
2-5
1-1
1-1
2-4
2-4
3-11
3-11
3-11
3-11
3-11
3-11
3-11
3-11
3-11
3-11
3-11
# bar 20
3-11
3-11
3-11
3-11
2-4
3-11
3-11
3-11
3-11
2-5
1-1
1-1
2-4
3-4
4-20
4-20
4-20
4-20
4-20
4-20
4-20
4-20
4-20
4-20
4-20
4-20
4-20
4-20
4-20
5-27
4-14
4-14
5-27
5-27
4-22
4-22
5-27
4-11
3-7
3-2
3-2
4-29
5-24
5-24
5-24
4-22
4-22
5-24
5-24
4-21
4-21
4-21
3-8
3-8
