# Supplementary material for: Fingerprints, barcode sequences and quasi-phylogenies–Tools for analysing polyphonic music
Source: PLoS One. 2023 Mar 2;18(3):e0280478. doi: 10.1371/journal.pone.0280478 (PMC9980773; doi:10.1371/journal.pone.0280478)
Supplement: S6 Fig — (ZIP) [file pone.0280478.s006.zip › S6_Rameau-intermediate-files/verdi_1852.rdl]

* File : .\data\verdi_1852.rdl Time : Mon Dec 26 13:29:27 2022
* File : .\data\verdi_1852.mid Time : Fri Dec 24 09:39:21 2021
# bar 1
# bar 2
     6485  +84 ..  ..  ..  ..  ..  ..  ..  ..  ..  ..  ..  ..  ..  ..  .. 
     6485  +79 ..  ..  ..  ..  ..  ..  ..  ..  ..  ..  ..  ..  ..  ..  .. 
# bar 3
     7893  ..  ..  ..  ..  ..  ..  ..  ..  ..  ..  ..  +76 ..  ..  ..  .. 
     7893  ..  ..  ..  ..  ..  ..  ..  ..  ..  ..  ..  +72 ..  ..  ..  .. 
     8405  -84 ..  ..  ..  ..  ..  ..  ..  ..  ..  ..  ..  ..  ..  ..  .. 
     8405  +83 ..  ..  ..  ..  ..  ..  ..  ..  ..  ..  ..  ..  ..  ..  .. 
     9365  -83 ..  ..  ..  ..  ..  ..  ..  ..  ..  ..  ..  ..  ..  ..  .. 
     9365  +84 ..  ..  ..  ..  ..  ..  ..  ..  ..  ..  ..  ..  ..  ..  .. 
     9813  ..  ..  ..  ..  ..  ..  ..  ..  ..  ..  ..  -76 ..  ..  ..  .. 
     9813  ..  ..  ..  ..  ..  ..  ..  ..  ..  ..  ..  -72 ..  ..  ..  .. 
     9813  ..  ..  ..  ..  ..  ..  ..  ..  ..  ..  ..  +77 ..  ..  ..  .. 
     9813  ..  ..  ..  ..  ..  ..  ..  ..  ..  ..  ..  +74 ..  ..  ..  .. 
    10325  -79 ..  ..  ..  ..  ..  ..  ..  ..  ..  ..  ..  ..  ..  ..  .. 
    10325  -84 ..  ..  ..  ..  ..  ..  ..  ..  ..  ..  ..  ..  ..  ..  .. 
    10325  +86 ..  ..  ..  ..  ..  ..  ..  ..  ..  ..  ..  ..  ..  ..  .. 
    10325  +83 ..  ..  ..  ..  ..  ..  ..  ..  ..  ..  ..  ..  ..  ..  .. 
    10773  ..  ..  ..  ..  ..  ..  ..  ..  ..  ..  ..  -77 ..  ..  ..  .. 
    10773  ..  ..  ..  ..  ..  ..  ..  ..  ..  ..  ..  -74 ..  ..  ..  .. 
    10773  ..  ..  ..  ..  ..  ..  ..  ..  ..  ..  ..  +76 ..  ..  ..  .. 
    10773  ..  ..  ..  ..  ..  ..  ..  ..  ..  ..  ..  +76 ..  ..  ..  .. 
# bar 4
    11733  ..  ..  ..  ..  ..  ..  ..  ..  ..  ..  ..  -76 ..  ..  ..  .. 
    11733  ..  ..  ..  ..  ..  ..  ..  ..  ..  ..  ..  -76 ..  ..  ..  .. 
    11733  ..  ..  ..  ..  ..  ..  ..  ..  ..  ..  ..  +67 ..  ..  ..  .. 
    11733  ..  ..  ..  ..  ..  ..  ..  ..  ..  ..  ..  +79 ..  ..  ..  .. 
    12245  -86 ..  ..  ..  ..  ..  ..  ..  ..  ..  ..  ..  ..  ..  ..  .. 
    12245  -83 ..  ..  ..  ..  ..  ..  ..  ..  ..  ..  ..  ..  ..  ..  .. 
    12245  +87 ..  ..  ..  ..  ..  ..  ..  ..  ..  ..  ..  ..  ..  ..  .. 
    12245  +84 ..  ..  ..  ..  ..  ..  ..  ..  ..  ..  ..  ..  ..  ..  .. 
    14165  -87 ..  ..  ..  ..  ..  ..  ..  ..  ..  ..  ..  ..  ..  ..  .. 
    14165  -84 ..  ..  ..  ..  ..  ..  ..  ..  ..  ..  ..  ..  ..  ..  .. 
    14165  +86 ..  ..  ..  ..  ..  ..  ..  ..  ..  ..  ..  ..  ..  ..  .. 
    14165  +83 ..  ..  ..  ..  ..  ..  ..  ..  ..  ..  ..  ..  ..  ..  .. 
# bar 5
    15573  ..  ..  ..  ..  ..  ..  ..  ..  ..  ..  ..  -67 ..  ..  ..  .. 
    15573  ..  ..  ..  ..  ..  ..  ..  ..  ..  ..  ..  -79 ..  ..  ..  .. 
    15573  ..  ..  ..  ..  ..  ..  ..  ..  ..  ..  ..  +79 ..  ..  ..  .. 
    15573  ..  ..  ..  ..  ..  ..  ..  ..  ..  ..  ..  +67 ..  ..  ..  .. 
    16085  -86 ..  ..  ..  ..  ..  ..  ..  ..  ..  ..  ..  ..  ..  ..  .. 
    16085  -83 ..  ..  ..  ..  ..  ..  ..  ..  ..  ..  ..  ..  ..  ..  .. 
    16085  +89 ..  ..  ..  ..  ..  ..  ..  ..  ..  ..  ..  ..  ..  ..  .. 
    16085  +86 ..  ..  ..  ..  ..  ..  ..  ..  ..  ..  ..  ..  ..  ..  .. 
    17045  -89 ..  ..  ..  ..  ..  ..  ..  ..  ..  ..  ..  ..  ..  ..  .. 
    17045  -86 ..  ..  ..  ..  ..  ..  ..  ..  ..  ..  ..  ..  ..  ..  .. 
    17045  +87 ..  ..  ..  ..  ..  ..  ..  ..  ..  ..  ..  ..  ..  ..  .. 
    17045  +84 ..  ..  ..  ..  ..  ..  ..  ..  ..  ..  ..  ..  ..  ..  .. 
    18005  -87 ..  ..  ..  ..  ..  ..  ..  ..  ..  ..  ..  ..  ..  ..  .. 
    18005  -84 ..  ..  ..  ..  ..  ..  ..  ..  ..  ..  ..  ..  ..  ..  .. 
    18005  +86 ..  ..  ..  ..  ..  ..  ..  ..  ..  ..  ..  ..  ..  ..  .. 
    18005  +83 ..  ..  ..  ..  ..  ..  ..  ..  ..  ..  ..  ..  ..  ..  .. 
    18453  ..  ..  ..  ..  ..  ..  ..  ..  ..  ..  ..  -79 ..  ..  ..  .. 
    18453  ..  ..  ..  ..  ..  ..  ..  ..  ..  ..  ..  -67 ..  ..  ..  .. 
    18453  ..  ..  ..  ..  ..  ..  ..  ..  ..  ..  ..  +78 ..  ..  ..  .. 
    18453  ..  ..  ..  ..  ..  ..  ..  ..  ..  ..  ..  +66 ..  ..  ..  .. 
# bar 6
    19413  ..  ..  ..  ..  ..  ..  ..  ..  ..  ..  ..  -78 ..  ..  ..  .. 
    19413  ..  ..  ..  ..  ..  ..  ..  ..  ..  ..  ..  -66 ..  ..  ..  .. 
    19413  ..  ..  ..  ..  ..  ..  ..  ..  ..  ..  ..  +79 ..  ..  ..  .. 
    19413  ..  ..  ..  ..  ..  ..  ..  ..  ..  ..  ..  +67 ..  ..  ..  .. 
    19925  -86 ..  ..  ..  ..  ..  ..  ..  ..  ..  ..  ..  ..  ..  ..  .. 
    19925  -83 ..  ..  ..  ..  ..  ..  ..  ..  ..  ..  ..  ..  ..  ..  .. 
    21333  ..  ..  ..  ..  ..  ..  ..  ..  ..  ..  ..  -79 ..  ..  ..  .. 
    21333  ..  ..  ..  ..  ..  ..  ..  ..  ..  ..  ..  -67 ..  ..  ..  .. 
    21845  +91 ..  ..  ..  ..  ..  ..  ..  ..  ..  ..  ..  ..  ..  ..  .. 
    21845  +85 ..  ..  ..  ..  ..  ..  ..  ..  ..  ..  ..  ..  ..  ..  .. 
# bar 7
    23253  ..  ..  ..  ..  ..  ..  ..  ..  ..  ..  ..  +82 ..  ..  ..  .. 
    23253  ..  ..  ..  ..  ..  ..  ..  ..  ..  ..  ..  +76 ..  ..  ..  .. 
    23765  -91 ..  ..  ..  ..  ..  ..  ..  ..  ..  ..  ..  ..  ..  ..  .. 
    23765  -85 ..  ..  ..  ..  ..  ..  ..  ..  ..  ..  ..  ..  ..  ..  .. 
    23765  +90 ..  ..  ..  ..  ..  ..  ..  ..  ..  ..  ..  ..  ..  ..  .. 
    23765  +84 ..  ..  ..  ..  ..  ..  ..  ..  ..  ..  ..  ..  ..  ..  .. 
    24725  -90 ..  ..  ..  ..  ..  ..  ..  ..  ..  ..  ..  ..  ..  ..  .. 
    24725  -84 ..  ..  ..  ..  ..  ..  ..  ..  ..  ..  ..  ..  ..  ..  .. 
    24725  +89 ..  ..  ..  ..  ..  ..  ..  ..  ..  ..  ..  ..  ..  ..  .. 
    24725  +83 ..  ..  ..  ..  ..  ..  ..  ..  ..  ..  ..  ..  ..  ..  .. 
    25173  ..  ..  ..  ..  ..  ..  ..  ..  ..  ..  ..  -82 ..  ..  ..  .. 
    25173  ..  ..  ..  ..  ..  ..  ..  ..  ..  ..  ..  -76 ..  ..  ..  .. 
    25173  ..  ..  ..  ..  ..  ..  ..  ..  ..  ..  ..  +81 ..  ..  ..  .. 
    25173  ..  ..  ..  ..  ..  ..  ..  ..  ..  ..  ..  +75 ..  ..  ..  .. 
    25685  -89 ..  ..  ..  ..  ..  ..  ..  ..  ..  ..  ..  ..  ..  ..  .. 
    25685  -83 ..  ..  ..  ..  ..  ..  ..  ..  ..  ..  ..  ..  ..  ..  .. 
    25685  +87 ..  ..  ..  ..  ..  ..  ..  ..  ..  ..  ..  ..  ..  ..  .. 
    25685  +84 ..  ..  ..  ..  ..  ..  ..  ..  ..  ..  ..  ..  ..  ..  .. 
    26133  ..  ..  ..  ..  ..  ..  ..  ..  ..  ..  ..  -81 ..  ..  ..  .. 
    26133  ..  ..  ..  ..  ..  ..  ..  ..  ..  ..  ..  -75 ..  ..  ..  .. 
    26133  ..  ..  ..  ..  ..  ..  ..  ..  ..  ..  ..  +79 ..  ..  ..  .. 
    26133  ..  ..  ..  ..  ..  ..  ..  ..  ..  ..  ..  +74 ..  ..  ..  .. 
# bar 8
    27093  ..  ..  ..  ..  ..  ..  ..  ..  ..  ..  ..  -79 ..  ..  ..  .. 
    27093  ..  ..  ..  ..  ..  ..  ..  ..  ..  ..  ..  -74 ..  ..  ..  .. 
    27093  ..  ..  ..  ..  ..  ..  ..  ..  ..  ..  ..  +79 ..  ..  ..  .. 
    27093  ..  ..  ..  ..  ..  ..  ..  ..  ..  ..  ..  +72 ..  ..  ..  .. 
    27605  -87 ..  ..  ..  ..  ..  ..  ..  ..  ..  ..  ..  ..  ..  ..  .. 
    27605  -84 ..  ..  ..  ..  ..  ..  ..  ..  ..  ..  ..  ..  ..  ..  .. 
    27605  +86 ..  ..  ..  ..  ..  ..  ..  ..  ..  ..  ..  ..  ..  ..  .. 
    27605  +78 ..  ..  ..  ..  ..  ..  ..  ..  ..  ..  ..  ..  ..  ..  .. 
    28565  -86 ..  ..  ..  ..  ..  ..  ..  ..  ..  ..  ..  ..  ..  ..  .. 
    28565  +84 ..  ..  ..  ..  ..  ..  ..  ..  ..  ..  ..  ..  ..  ..  .. 
    29013  ..  ..  ..  ..  ..  ..  ..  ..  ..  ..  ..  -79 ..  ..  ..  .. 
    29013  ..  ..  ..  ..  ..  ..  ..  ..  ..  ..  ..  -72 ..  ..  ..  .. 
    29013  ..  ..  ..  ..  ..  ..  ..  ..  ..  ..  ..  +74 ..  ..  ..  .. 
    29013  ..  ..  ..  ..  ..  ..  ..  ..  ..  ..  ..  +69 ..  ..  ..  .. 
    29525  -78 ..  ..  ..  ..  ..  ..  ..  ..  ..  ..  ..  ..  ..  ..  .. 
    29525  -84 ..  ..  ..  ..  ..  ..  ..  ..  ..  ..  ..  ..  ..  ..  .. 
    29525  +84 ..  ..  ..  ..  ..  ..  ..  ..  ..  ..  ..  ..  ..  ..  .. 
    29525  +77 ..  ..  ..  ..  ..  ..  ..  ..  ..  ..  ..  ..  ..  ..  .. 
    29973  ..  ..  ..  ..  ..  ..  ..  ..  ..  ..  ..  -69 ..  ..  ..  .. 
    29973  ..  ..  ..  ..  ..  ..  ..  ..  ..  ..  ..  +68 ..  ..  ..  .. 
# bar 9
    30933  ..  ..  ..  ..  ..  ..  ..  ..  ..  ..  ..  -74 ..  ..  ..  .. 
    30933  ..  ..  ..  ..  ..  ..  ..  ..  ..  ..  ..  -68 ..  ..  ..  .. 
    30933  ..  ..  ..  ..  ..  ..  ..  ..  ..  ..  ..  +67 ..  ..  ..  .. 
    30933  ..  ..  ..  ..  ..  ..  ..  ..  ..  ..  ..  +74 ..  ..  ..  .. 
    31445  -84 ..  ..  ..  ..  ..  ..  ..  ..  ..  ..  ..  ..  ..  ..  .. 
    31445  +83 ..  ..  ..  ..  ..  ..  ..  ..  ..  ..  ..  ..  ..  ..  .. 
    33365  -77 ..  ..  ..  ..  ..  ..  ..  ..  ..  ..  ..  ..  ..  ..  .. 
    33365  -83 ..  ..  ..  ..  ..  ..  ..  ..  ..  ..  ..  ..  ..  ..  .. 
    33958  ..  ..  ..  ..  ..  +82 ..  ..  ..  ..  ..  ..  ..  ..  ..  .. 
    34086  ..  ..  ..  ..  ..  ..  +76 ..  ..  ..  ..  ..  ..  ..  ..  .. 
    34261  ..  ..  ..  ..  ..  ..  ..  +67 ..  ..  ..  ..  ..  ..  ..  .. 
    34261  ..  ..  ..  ..  ..  ..  ..  +70 ..  ..  ..  ..  ..  ..  ..  .. 
    34389  ..  ..  ..  ..  ..  ..  ..  ..  +60 ..  ..  ..  ..  ..  ..  .. 
# bar 10
    34773  ..  ..  ..  ..  ..  ..  ..  ..  ..  ..  ..  -67 ..  ..  ..  .. 
    34773  ..  ..  ..  ..  ..  ..  ..  ..  ..  ..  ..  -74 ..  ..  ..  .. 
    36838  ..  ..  ..  ..  ..  -82 ..  ..  ..  ..  ..  ..  ..  ..  ..  .. 
    36838  ..  ..  ..  ..  ..  +84 ..  ..  ..  ..  ..  ..  ..  ..  ..  .. 
    37798  ..  ..  ..  ..  ..  -84 ..  ..  ..  ..  ..  ..  ..  ..  ..  .. 
    37798  ..  ..  ..  ..  ..  +82 ..  ..  ..  ..  ..  ..  ..  ..  ..  .. 
    37926  ..  ..  ..  ..  ..  ..  -76 ..  ..  ..  ..  ..  ..  ..  ..  .. 
    37926  ..  ..  ..  ..  ..  ..  +77 ..  ..  ..  ..  ..  ..  ..  ..  .. 
    38101  ..  ..  ..  ..  ..  ..  ..  -67 ..  ..  ..  ..  ..  ..  ..  .. 
    38101  ..  ..  ..  ..  ..  ..  ..  -70 ..  ..  ..  ..  ..  ..  ..  .. 
    38101  ..  ..  ..  ..  ..  ..  ..  +70 ..  ..  ..  ..  ..  ..  ..  .. 
    38101  ..  ..  ..  ..  ..  ..  ..  +65 ..  ..  ..  ..  ..  ..  ..  .. 
    38229  ..  ..  ..  ..  ..  ..  ..  ..  -60 ..  ..  ..  ..  ..  ..  .. 
    38229  ..  ..  ..  ..  ..  ..  ..  ..  +65 ..  ..  ..  ..  ..  ..  .. 
# bar 11
    39718  ..  ..  ..  ..  ..  -82 ..  ..  ..  ..  ..  ..  ..  ..  ..  .. 
    39718  ..  ..  ..  ..  ..  +80 ..  ..  ..  ..  ..  ..  ..  ..  ..  .. 
    40021  ..  ..  ..  ..  ..  ..  ..  -70 ..  ..  ..  ..  ..  ..  ..  .. 
    40021  ..  ..  ..  ..  ..  ..  ..  +68 ..  ..  ..  ..  ..  ..  ..  .. 
    41638  ..  ..  ..  ..  ..  -80 ..  ..  ..  ..  ..  ..  ..  ..  ..  .. 
    41638  ..  ..  ..  ..  ..  +80 ..  ..  ..  ..  ..  ..  ..  ..  ..  .. 
    41766  ..  ..  ..  ..  ..  ..  -77 ..  ..  ..  ..  ..  ..  ..  ..  .. 
    41766  ..  ..  ..  ..  ..  ..  +72 ..  ..  ..  ..  ..  ..  ..  ..  .. 
    41941  ..  ..  ..  ..  ..  ..  ..  -65 ..  ..  ..  ..  ..  ..  ..  .. 
    41941  ..  ..  ..  ..  ..  ..  ..  -68 ..  ..  ..  ..  ..  ..  ..  .. 
    41941  ..  ..  ..  ..  ..  ..  ..  +68 ..  ..  ..  ..  ..  ..  ..  .. 
    42069  ..  ..  ..  ..  ..  ..  ..  ..  -65 ..  ..  ..  ..  ..  ..  .. 
    42069  ..  ..  ..  ..  ..  ..  ..  ..  +63 ..  ..  ..  ..  ..  ..  .. 
# bar 12
    43686  ..  ..  ..  ..  ..  ..  -72 ..  ..  ..  ..  ..  ..  ..  ..  .. 
    43686  ..  ..  ..  ..  ..  ..  +73 ..  ..  ..  ..  ..  ..  ..  ..  .. 
    43861  ..  ..  ..  ..  ..  ..  ..  -68 ..  ..  ..  ..  ..  ..  ..  .. 
    43861  ..  ..  ..  ..  ..  ..  ..  +70 ..  ..  ..  ..  ..  ..  ..  .. 
    44646  ..  ..  ..  ..  ..  ..  -73 ..  ..  ..  ..  ..  ..  ..  ..  .. 
    44646  ..  ..  ..  ..  ..  ..  +75 ..  ..  ..  ..  ..  ..  ..  ..  .. 
    44821  ..  ..  ..  ..  ..  ..  ..  -70 ..  ..  ..  ..  ..  ..  ..  .. 
    44821  ..  ..  ..  ..  ..  ..  ..  +72 ..  ..  ..  ..  ..  ..  ..  .. 
    44949  ..  ..  ..  ..  ..  ..  ..  ..  -63 ..  ..  ..  ..  ..  ..  .. 
    44949  ..  ..  ..  ..  ..  ..  ..  ..  +56 ..  ..  ..  ..  ..  ..  .. 
    45478  ..  ..  ..  ..  ..  -80 ..  ..  ..  ..  ..  ..  ..  ..  ..  .. 
    45478  ..  ..  ..  ..  ..  +81 ..  ..  ..  ..  ..  ..  ..  ..  ..  .. 
    45606  ..  ..  ..  ..  ..  ..  -75 ..  ..  ..  ..  ..  ..  ..  ..  .. 
    45606  ..  ..  ..  ..  ..  ..  +78 ..  ..  ..  ..  ..  ..  ..  ..  .. 
    45781  ..  ..  ..  ..  ..  ..  ..  -72 ..  ..  ..  ..  ..  ..  ..  .. 
    45781  ..  ..  ..  ..  ..  ..  ..  +75 ..  ..  ..  ..  ..  ..  ..  .. 
    45909  ..  ..  ..  ..  ..  ..  ..  ..  -56 ..  ..  ..  ..  ..  ..  .. 
    45909  ..  ..  ..  ..  ..  ..  ..  ..  +61 ..  ..  ..  ..  ..  ..  .. 
# bar 13
    47526  ..  ..  ..  ..  ..  ..  -78 ..  ..  ..  ..  ..  ..  ..  ..  .. 
    47526  ..  ..  ..  ..  ..  ..  +77 ..  ..  ..  ..  ..  ..  ..  ..  .. 
    47701  ..  ..  ..  ..  ..  ..  ..  -75 ..  ..  ..  ..  ..  ..  ..  .. 
    47701  ..  ..  ..  ..  ..  ..  ..  +73 ..  ..  ..  ..  ..  ..  ..  .. 
    49318  ..  ..  ..  ..  ..  -81 ..  ..  ..  ..  ..  ..  ..  ..  ..  .. 
    49318  ..  ..  ..  ..  ..  +80 ..  ..  ..  ..  ..  ..  ..  ..  ..  .. 
    49446  ..  ..  ..  ..  ..  ..  -77 ..  ..  ..  ..  ..  ..  ..  ..  .. 
    49446  ..  ..  ..  ..  ..  ..  +71 ..  ..  ..  ..  ..  ..  ..  ..  .. 
    49621  ..  ..  ..  ..  ..  ..  ..  -73 ..  ..  ..  ..  ..  ..  ..  .. 
    49621  ..  ..  ..  ..  ..  ..  ..  +65 ..  ..  ..  ..  ..  ..  ..  .. 
    49749  ..  ..  ..  ..  ..  ..  ..  ..  -61 ..  ..  ..  ..  ..  ..  .. 
    49749  ..  ..  ..  ..  ..  ..  ..  ..  +62 ..  ..  ..  ..  ..  ..  .. 
# bar 14
    51238  ..  ..  ..  ..  ..  -80 ..  ..  ..  ..  ..  ..  ..  ..  ..  .. 
    51238  ..  ..  ..  ..  ..  +79 ..  ..  ..  ..  ..  ..  ..  ..  ..  .. 
    51541  ..  ..  ..  ..  ..  ..  ..  -65 ..  ..  ..  ..  ..  ..  ..  .. 
    51541  ..  ..  ..  ..  ..  ..  ..  +67 ..  ..  ..  ..  ..  ..  ..  .. 
    52198  ..  ..  ..  ..  ..  -79 ..  ..  ..  ..  ..  ..  ..  ..  ..  .. 
    52198  ..  ..  ..  ..  ..  +77 ..  ..  ..  ..  ..  ..  ..  ..  ..  .. 
    52501  ..  ..  ..  ..  ..  ..  ..  -67 ..  ..  ..  ..  ..  ..  ..  .. 
    52501  ..  ..  ..  ..  ..  ..  ..  +68 ..  ..  ..  ..  ..  ..  ..  .. 
    53158  ..  ..  ..  ..  ..  -77 ..  ..  ..  ..  ..  ..  ..  ..  ..  .. 
    53158  ..  ..  ..  ..  ..  +77 ..  ..  ..  ..  ..  ..  ..  ..  ..  .. 
    53286  ..  ..  ..  ..  ..  ..  -71 ..  ..  ..  ..  ..  ..  ..  ..  .. 
    53286  ..  ..  ..  ..  ..  ..  +72 ..  ..  ..  ..  ..  ..  ..  ..  .. 
    53461  ..  ..  ..  ..  ..  ..  ..  -68 ..  ..  ..  ..  ..  ..  ..  .. 
    53461  ..  ..  ..  ..  ..  ..  ..  +67 ..  ..  ..  ..  ..  ..  ..  .. 
    53589  ..  ..  ..  ..  ..  ..  ..  ..  -62 ..  ..  ..  ..  ..  ..  .. 
    53589  ..  ..  ..  ..  ..  ..  ..  ..  +60 ..  ..  ..  ..  ..  ..  .. 
# bar 15
    54118  ..  ..  ..  ..  ..  -77 ..  ..  ..  ..  ..  ..  ..  ..  ..  .. 
    54118  ..  ..  ..  ..  ..  +76 ..  ..  ..  ..  ..  ..  ..  ..  ..  .. 
    54598  ..  ..  ..  ..  ..  -76 ..  ..  ..  ..  ..  ..  ..  ..  ..  .. 
    55078  ..  ..  ..  ..  ..  +82 ..  ..  ..  ..  ..  ..  ..  ..  ..  .. 
    55206  ..  ..  ..  ..  ..  ..  -72 ..  ..  ..  ..  ..  ..  ..  ..  .. 
    55206  ..  ..  ..  ..  ..  ..  +75 ..  ..  ..  ..  ..  ..  ..  ..  .. 
    55381  ..  ..  ..  ..  ..  ..  ..  -67 ..  ..  ..  ..  ..  ..  ..  .. 
    55381  ..  ..  ..  ..  ..  ..  ..  +72 ..  ..  ..  ..  ..  ..  ..  .. 
    55509  ..  ..  ..  ..  ..  ..  ..  ..  -60 ..  ..  ..  ..  ..  ..  .. 
    55509  ..  ..  ..  ..  ..  ..  ..  ..  +66 ..  ..  ..  ..  ..  ..  .. 
    56038  ..  ..  ..  ..  ..  -82 ..  ..  ..  ..  ..  ..  ..  ..  ..  .. 
    56038  ..  ..  ..  ..  ..  +81 ..  ..  ..  ..  ..  ..  ..  ..  ..  .. 
    56518  ..  ..  ..  ..  ..  -81 ..  ..  ..  ..  ..  ..  ..  ..  ..  .. 
    56998  ..  ..  ..  ..  ..  +84 ..  ..  ..  ..  ..  ..  ..  ..  ..  .. 
    57126  ..  ..  ..  ..  ..  ..  -75 ..  ..  ..  ..  ..  ..  ..  ..  .. 
    57126  ..  ..  ..  ..  ..  ..  +76 ..  ..  ..  ..  ..  ..  ..  ..  .. 
    57301  ..  ..  ..  ..  ..  ..  ..  -72 ..  ..  ..  ..  ..  ..  ..  .. 
    57301  ..  ..  ..  ..  ..  ..  ..  +72 ..  ..  ..  ..  ..  ..  ..  .. 
    57429  ..  ..  ..  ..  ..  ..  ..  ..  -66 ..  ..  ..  ..  ..  ..  .. 
    57429  ..  ..  ..  ..  ..  ..  ..  ..  +67 ..  ..  ..  ..  ..  ..  .. 
# bar 16
    57958  ..  ..  ..  ..  ..  -84 ..  ..  ..  ..  ..  ..  ..  ..  ..  .. 
    57958  ..  ..  ..  ..  ..  +82 ..  ..  ..  ..  ..  ..  ..  ..  ..  .. 
    58438  ..  ..  ..  ..  ..  -82 ..  ..  ..  ..  ..  ..  ..  ..  ..  .. 
    58918  ..  ..  ..  ..  ..  +88 ..  ..  ..  ..  ..  ..  ..  ..  ..  .. 
    59046  ..  ..  ..  ..  ..  ..  -76 ..  ..  ..  ..  ..  ..  ..  ..  .. 
    59046  ..  ..  ..  ..  ..  ..  +80 ..  ..  ..  ..  ..  ..  ..  ..  .. 
    59221  ..  ..  ..  ..  ..  ..  ..  -72 ..  ..  ..  ..  ..  ..  ..  .. 
    59221  ..  ..  ..  ..  ..  ..  ..  +77 ..  ..  ..  ..  ..  ..  ..  .. 
    59349  ..  ..  ..  ..  ..  ..  ..  ..  -67 ..  ..  ..  ..  ..  ..  .. 
    59349  ..  ..  ..  ..  ..  ..  ..  ..  +71 ..  ..  ..  ..  ..  ..  .. 
    59878  ..  ..  ..  ..  ..  -88 ..  ..  ..  ..  ..  ..  ..  ..  ..  .. 
    59878  ..  ..  ..  ..  ..  +86 ..  ..  ..  ..  ..  ..  ..  ..  ..  .. 
    60358  ..  ..  ..  ..  ..  -86 ..  ..  ..  ..  ..  ..  ..  ..  ..  .. 
    60838  ..  ..  ..  ..  ..  +84 ..  ..  ..  ..  ..  ..  ..  ..  ..  .. 
    60966  ..  ..  ..  ..  ..  ..  -80 ..  ..  ..  ..  ..  ..  ..  ..  .. 
    60966  ..  ..  ..  ..  ..  ..  +79 ..  ..  ..  ..  ..  ..  ..  ..  .. 
    61141  ..  ..  ..  ..  ..  ..  ..  -77 ..  ..  ..  ..  ..  ..  ..  .. 
    61141  ..  ..  ..  ..  ..  ..  ..  +76 ..  ..  ..  ..  ..  ..  ..  .. 
    61269  ..  ..  ..  ..  ..  ..  ..  ..  -71 ..  ..  ..  ..  ..  ..  .. 
    61269  ..  ..  ..  ..  ..  ..  ..  ..  +72 ..  ..  ..  ..  ..  ..  .. 
    61318  ..  ..  ..  ..  ..  -84 ..  ..  ..  ..  ..  ..  ..  ..  ..  .. 
    61318  ..  ..  ..  ..  ..  +83 ..  ..  ..  ..  ..  ..  ..  ..  ..  .. 
# bar 17
    61446  ..  ..  ..  ..  ..  ..  -79 ..  ..  ..  ..  ..  ..  ..  ..  .. 
    61621  ..  ..  ..  ..  ..  ..  ..  -76 ..  ..  ..  ..  ..  ..  ..  .. 
    61749  ..  ..  ..  ..  ..  ..  ..  ..  -72 ..  ..  ..  ..  ..  ..  .. 
    61798  ..  ..  ..  ..  ..  -83 ..  ..  ..  ..  ..  ..  ..  ..  ..  .. 
    61798  ..  ..  ..  ..  ..  +82 ..  ..  ..  ..  ..  ..  ..  ..  ..  .. 
    62278  ..  ..  ..  ..  ..  -82 ..  ..  ..  ..  ..  ..  ..  ..  ..  .. 
    62278  ..  ..  ..  ..  ..  +79 ..  ..  ..  ..  ..  ..  ..  ..  ..  .. 
    62758  ..  ..  ..  ..  ..  -79 ..  ..  ..  ..  ..  ..  ..  ..  ..  .. 
    62758  ..  ..  ..  ..  ..  +76 ..  ..  ..  ..  ..  ..  ..  ..  ..  .. 
    63238  ..  ..  ..  ..  ..  -76 ..  ..  ..  ..  ..  ..  ..  ..  ..  .. 
    63238  ..  ..  ..  ..  ..  +74 ..  ..  ..  ..  ..  ..  ..  ..  ..  .. 
    63718  ..  ..  ..  ..  ..  -74 ..  ..  ..  ..  ..  ..  ..  ..  ..  .. 
    63718  ..  ..  ..  ..  ..  +70 ..  ..  ..  ..  ..  ..  ..  ..  ..  .. 
    64198  ..  ..  ..  ..  ..  -70 ..  ..  ..  ..  ..  ..  ..  ..  ..  .. 
    64198  ..  ..  ..  ..  ..  +67 ..  ..  ..  ..  ..  ..  ..  ..  ..  .. 
    64678  ..  ..  ..  ..  ..  -67 ..  ..  ..  ..  ..  ..  ..  ..  ..  .. 
    64678  ..  ..  ..  ..  ..  +64 ..  ..  ..  ..  ..  ..  ..  ..  ..  .. 
# bar 18
    66598  ..  ..  ..  ..  ..  -64 ..  ..  ..  ..  ..  ..  ..  ..  ..  .. 
    68203  ..  ..  +53 ..  ..  ..  ..  ..  ..  ..  ..  ..  ..  ..  ..  .. 
    68405  +69 ..  ..  ..  ..  ..  ..  ..  ..  ..  ..  ..  ..  ..  ..  .. 
    68556  ..  +60 ..  ..  ..  ..  ..  ..  ..  ..  ..  ..  ..  ..  ..  .. 
    68683  ..  ..  -53 ..  ..  ..  ..  ..  ..  ..  ..  ..  ..  ..  ..  .. 
    68742  ..  ..  ..  +65 ..  ..  ..  ..  ..  ..  ..  ..  ..  ..  ..  .. 
    68870  ..  ..  ..  ..  +57 ..  ..  ..  ..  ..  ..  ..  ..  ..  ..  .. 
    68885  -69 ..  ..  ..  ..  ..  ..  ..  ..  ..  ..  ..  ..  ..  ..  .. 
    68885  +69 ..  ..  ..  ..  ..  ..  ..  ..  ..  ..  ..  ..  ..  ..  .. 
    69036  ..  -60 ..  ..  ..  ..  ..  ..  ..  ..  ..  ..  ..  ..  ..  .. 
    69036  ..  +60 ..  ..  ..  ..  ..  ..  ..  ..  ..  ..  ..  ..  ..  .. 
# bar 19
    69205  ..  ..  ..  ..  ..  ..  ..  ..  ..  ..  +41 ..  ..  ..  ..  .. 
    69222  ..  ..  ..  -65 ..  ..  ..  ..  ..  ..  ..  ..  ..  ..  ..  .. 
    69222  ..  ..  ..  +65 ..  ..  ..  ..  ..  ..  ..  ..  ..  ..  ..  .. 
    69350  ..  ..  ..  ..  -57 ..  ..  ..  ..  ..  ..  ..  ..  ..  ..  .. 
    69350  ..  ..  ..  ..  +57 ..  ..  ..  ..  ..  ..  ..  ..  ..  ..  .. 
    69365  -69 ..  ..  ..  ..  ..  ..  ..  ..  ..  ..  ..  ..  ..  ..  .. 
    69516  ..  -60 ..  ..  ..  ..  ..  ..  ..  ..  ..  ..  ..  ..  ..  .. 
    69643  ..  ..  +48 ..  ..  ..  ..  ..  ..  ..  ..  ..  ..  ..  ..  .. 
    69685  ..  ..  ..  ..  ..  ..  ..  ..  ..  ..  -41 ..  ..  ..  ..  .. 
    69702  ..  ..  ..  -65 ..  ..  ..  ..  ..  ..  ..  ..  ..  ..  ..  .. 
    69813  ..  ..  ..  ..  ..  ..  ..  ..  ..  ..  ..  +65 ..  ..  ..  .. 
    69830  ..  ..  ..  ..  -57 ..  ..  ..  ..  ..  ..  ..  ..  ..  ..  .. 
    70123  ..  ..  -48 ..  ..  ..  ..  ..  ..  ..  ..  ..  ..  ..  ..  .. 
    70123  ..  ..  +53 ..  ..  ..  ..  ..  ..  ..  ..  ..  ..  ..  ..  .. 
    70293  ..  ..  ..  ..  ..  ..  ..  ..  ..  ..  ..  -65 ..  ..  ..  .. 
    70293  ..  ..  ..  ..  ..  ..  ..  ..  ..  ..  ..  +65 ..  ..  ..  .. 
    70325  +69 ..  ..  ..  ..  ..  ..  ..  ..  ..  ..  ..  ..  ..  ..  .. 
    70476  ..  +60 ..  ..  ..  ..  ..  ..  ..  ..  ..  ..  ..  ..  ..  .. 
    70603  ..  ..  -53 ..  ..  ..  ..  ..  ..  ..  ..  ..  ..  ..  ..  .. 
    70645  ..  ..  ..  ..  ..  ..  ..  ..  ..  ..  +36 ..  ..  ..  ..  .. 
    70662  ..  ..  ..  +65 ..  ..  ..  ..  ..  ..  ..  ..  ..  ..  ..  .. 
    70773  ..  ..  ..  ..  ..  ..  ..  ..  ..  ..  ..  -65 ..  ..  ..  .. 
    70790  ..  ..  ..  ..  +57 ..  ..  ..  ..  ..  ..  ..  ..  ..  ..  .. 
    70805  -69 ..  ..  ..  ..  ..  ..  ..  ..  ..  ..  ..  ..  ..  ..  .. 
    70805  +69 ..  ..  ..  ..  ..  ..  ..  ..  ..  ..  ..  ..  ..  ..  .. 
    70956  ..  -60 ..  ..  ..  ..  ..  ..  ..  ..  ..  ..  ..  ..  ..  .. 
    70956  ..  +60 ..  ..  ..  ..  ..  ..  ..  ..  ..  ..  ..  ..  ..  .. 
    71125  ..  ..  ..  ..  ..  ..  ..  ..  ..  ..  -36 ..  ..  ..  ..  .. 
    71125  ..  ..  ..  ..  ..  ..  ..  ..  ..  ..  +41 ..  ..  ..  ..  .. 
    71142  ..  ..  ..  -65 ..  ..  ..  ..  ..  ..  ..  ..  ..  ..  ..  .. 
    71142  ..  ..  ..  +65 ..  ..  ..  ..  ..  ..  ..  ..  ..  ..  ..  .. 
    71270  ..  ..  ..  ..  -57 ..  ..  ..  ..  ..  ..  ..  ..  ..  ..  .. 
    71270  ..  ..  ..  ..  +57 ..  ..  ..  ..  ..  ..  ..  ..  ..  ..  .. 
    71285  -69 ..  ..  ..  ..  ..  ..  ..  ..  ..  ..  ..  ..  ..  ..  .. 
    71436  ..  -60 ..  ..  ..  ..  ..  ..  ..  ..  ..  ..  ..  ..  ..  .. 
    71563  ..  ..  +48 ..  ..  ..  ..  ..  ..  ..  ..  ..  ..  ..  ..  .. 
    71605  ..  ..  ..  ..  ..  ..  ..  ..  ..  ..  -41 ..  ..  ..  ..  .. 
    71622  ..  ..  ..  -65 ..  ..  ..  ..  ..  ..  ..  ..  ..  ..  ..  .. 
    71733  ..  ..  ..  ..  ..  ..  ..  ..  ..  ..  ..  +65 ..  ..  ..  .. 
    71750  ..  ..  ..  ..  -57 ..  ..  ..  ..  ..  ..  ..  ..  ..  ..  .. 
    72043  ..  ..  -48 ..  ..  ..  ..  ..  ..  ..  ..  ..  ..  ..  ..  .. 
    72043  ..  ..  +53 ..  ..  ..  ..  ..  ..  ..  ..  ..  ..  ..  ..  .. 
    72213  ..  ..  ..  ..  ..  ..  ..  ..  ..  ..  ..  -65 ..  ..  ..  .. 
    72213  ..  ..  ..  ..  ..  ..  ..  ..  ..  ..  ..  +65 ..  ..  ..  .. 
    72245  +69 ..  ..  ..  ..  ..  ..  ..  ..  ..  ..  ..  ..  ..  ..  .. 
    72358  ..  ..  ..  ..  ..  +89 ..  ..  ..  ..  ..  ..  ..  ..  ..  .. 
    72396  ..  +60 ..  ..  ..  ..  ..  ..  ..  ..  ..  ..  ..  ..  ..  .. 
    72486  ..  ..  ..  ..  ..  ..  +77 ..  ..  ..  ..  ..  ..  ..  ..  .. 
    72523  ..  ..  -53 ..  ..  ..  ..  ..  ..  ..  ..  ..  ..  ..  ..  .. 
    72565  ..  ..  ..  ..  ..  ..  ..  ..  ..  ..  +36 ..  ..  ..  ..  .. 
    72582  ..  ..  ..  +65 ..  ..  ..  ..  ..  ..  ..  ..  ..  ..  ..  .. 
    72661  ..  ..  ..  ..  ..  ..  ..  +77 ..  ..  ..  ..  ..  ..  ..  .. 
    72693  ..  ..  ..  ..  ..  ..  ..  ..  ..  ..  ..  -65 ..  ..  ..  .. 
    72710  ..  ..  ..  ..  +57 ..  ..  ..  ..  ..  ..  ..  ..  ..  ..  .. 
    72725  -69 ..  ..  ..  ..  ..  ..  ..  ..  ..  ..  ..  ..  ..  ..  .. 
    72725  +69 ..  ..  ..  ..  ..  ..  ..  ..  ..  ..  ..  ..  ..  ..  .. 
    72789  ..  ..  ..  ..  ..  ..  ..  ..  +65 ..  ..  ..  ..  ..  ..  .. 
    72876  ..  -60 ..  ..  ..  ..  ..  ..  ..  ..  ..  ..  ..  ..  ..  .. 
    72876  ..  +60 ..  ..  ..  ..  ..  ..  ..  ..  ..  ..  ..  ..  ..  .. 
# bar 20
    73045  ..  ..  ..  ..  ..  ..  ..  ..  ..  ..  -36 ..  ..  ..  ..  .. 
    73045  ..  ..  ..  ..  ..  ..  ..  ..  ..  ..  +41 ..  ..  ..  ..  .. 
    73062  ..  ..  ..  -65 ..  ..  ..  ..  ..  ..  ..  ..  ..  ..  ..  .. 
    73062  ..  ..  ..  +65 ..  ..  ..  ..  ..  ..  ..  ..  ..  ..  ..  .. 
    73190  ..  ..  ..  ..  -57 ..  ..  ..  ..  ..  ..  ..  ..  ..  ..  .. 
    73190  ..  ..  ..  ..  +57 ..  ..  ..  ..  ..  ..  ..  ..  ..  ..  .. 
    73205  -69 ..  ..  ..  ..  ..  ..  ..  ..  ..  ..  ..  ..  ..  ..  .. 
    73356  ..  -60 ..  ..  ..  ..  ..  ..  ..  ..  ..  ..  ..  ..  ..  .. 
    73483  ..  ..  +48 ..  ..  ..  ..  ..  ..  ..  ..  ..  ..  ..  ..  .. 
    73525  ..  ..  ..  ..  ..  ..  ..  ..  ..  ..  -41 ..  ..  ..  ..  .. 
    73542  ..  ..  ..  -65 ..  ..  ..  ..  ..  ..  ..  ..  ..  ..  ..  .. 
    73653  ..  ..  ..  ..  ..  ..  ..  ..  ..  ..  ..  +65 ..  ..  ..  .. 
    73670  ..  ..  ..  ..  -57 ..  ..  ..  ..  ..  ..  ..  ..  ..  ..  .. 
    73963  ..  ..  -48 ..  ..  ..  ..  ..  ..  ..  ..  ..  ..  ..  ..  .. 
    73963  ..  ..  +53 ..  ..  ..  ..  ..  ..  ..  ..  ..  ..  ..  ..  .. 
    74133  ..  ..  ..  ..  ..  ..  ..  ..  ..  ..  ..  -65 ..  ..  ..  .. 
    74133  ..  ..  ..  ..  ..  ..  ..  ..  ..  ..  ..  +65 ..  ..  ..  .. 
    74165  +69 ..  ..  ..  ..  ..  ..  ..  ..  ..  ..  ..  ..  ..  ..  .. 
    74278  ..  ..  ..  ..  ..  -89 ..  ..  ..  ..  ..  ..  ..  ..  ..  .. 
    74278  ..  ..  ..  ..  ..  +88 ..  ..  ..  ..  ..  ..  ..  ..  ..  .. 
    74316  ..  +60 ..  ..  ..  ..  ..  ..  ..  ..  ..  ..  ..  ..  ..  .. 
    74406  ..  ..  ..  ..  ..  ..  -77 ..  ..  ..  ..  ..  ..  ..  ..  .. 
    74406  ..  ..  ..  ..  ..  ..  +76 ..  ..  ..  ..  ..  ..  ..  ..  .. 
    74443  ..  ..  -53 ..  ..  ..  ..  ..  ..  ..  ..  ..  ..  ..  ..  .. 
    74485  ..  ..  ..  ..  ..  ..  ..  ..  ..  ..  +36 ..  ..  ..  ..  .. 
    74502  ..  ..  ..  +65 ..  ..  ..  ..  ..  ..  ..  ..  ..  ..  ..  .. 
    74581  ..  ..  ..  ..  ..  ..  ..  -77 ..  ..  ..  ..  ..  ..  ..  .. 
    74581  ..  ..  ..  ..  ..  ..  ..  +76 ..  ..  ..  ..  ..  ..  ..  .. 
    74613  ..  ..  ..  ..  ..  ..  ..  ..  ..  ..  ..  -65 ..  ..  ..  .. 
    74630  ..  ..  ..  ..  +57 ..  ..  ..  ..  ..  ..  ..  ..  ..  ..  .. 
    74645  -69 ..  ..  ..  ..  ..  ..  ..  ..  ..  ..  ..  ..  ..  ..  .. 
    74645  +69 ..  ..  ..  ..  ..  ..  ..  ..  ..  ..  ..  ..  ..  ..  .. 
    74709  ..  ..  ..  ..  ..  ..  ..  ..  -65 ..  ..  ..  ..  ..  ..  .. 
    74709  ..  ..  ..  ..  ..  ..  ..  ..  +64 ..  ..  ..  ..  ..  ..  .. 
    74796  ..  -60 ..  ..  ..  ..  ..  ..  ..  ..  ..  ..  ..  ..  ..  .. 
    74796  ..  +60 ..  ..  ..  ..  ..  ..  ..  ..  ..  ..  ..  ..  ..  .. 
    74965  ..  ..  ..  ..  ..  ..  ..  ..  ..  ..  -36 ..  ..  ..  ..  .. 
    74965  ..  ..  ..  ..  ..  ..  ..  ..  ..  ..  +41 ..  ..  ..  ..  .. 
    74982  ..  ..  ..  -65 ..  ..  ..  ..  ..  ..  ..  ..  ..  ..  ..  .. 
    74982  ..  ..  ..  +65 ..  ..  ..  ..  ..  ..  ..  ..  ..  ..  ..  .. 
    75110  ..  ..  ..  ..  -57 ..  ..  ..  ..  ..  ..  ..  ..  ..  ..  .. 
    75110  ..  ..  ..  ..  +57 ..  ..  ..  ..  ..  ..  ..  ..  ..  ..  .. 
    75125  -69 ..  ..  ..  ..  ..  ..  ..  ..  ..  ..  ..  ..  ..  ..  .. 
    75238  ..  ..  ..  ..  ..  -88 ..  ..  ..  ..  ..  ..  ..  ..  ..  .. 
    75238  ..  ..  ..  ..  ..  +86 ..  ..  ..  ..  ..  ..  ..  ..  ..  .. 
    75276  ..  -60 ..  ..  ..  ..  ..  ..  ..  ..  ..  ..  ..  ..  ..  .. 
    75366  ..  ..  ..  ..  ..  ..  -76 ..  ..  ..  ..  ..  ..  ..  ..  .. 
    75366  ..  ..  ..  ..  ..  ..  +74 ..  ..  ..  ..  ..  ..  ..  ..  .. 
    75403  ..  ..  +48 ..  ..  ..  ..  ..  ..  ..  ..  ..  ..  ..  ..  .. 
    75445  ..  ..  ..  ..  ..  ..  ..  ..  ..  ..  -41 ..  ..  ..  ..  .. 
    75462  ..  ..  ..  -65 ..  ..  ..  ..  ..  ..  ..  ..  ..  ..  ..  .. 
    75541  ..  ..  ..  ..  ..  ..  ..  -76 ..  ..  ..  ..  ..  ..  ..  .. 
    75541  ..  ..  ..  ..  ..  ..  ..  +74 ..  ..  ..  ..  ..  ..  ..  .. 
    75573  ..  ..  ..  ..  ..  ..  ..  ..  ..  ..  ..  +65 ..  ..  ..  .. 
    75590  ..  ..  ..  ..  -57 ..  ..  ..  ..  ..  ..  ..  ..  ..  ..  .. 
    75669  ..  ..  ..  ..  ..  ..  ..  ..  -64 ..  ..  ..  ..  ..  ..  .. 
    75669  ..  ..  ..  ..  ..  ..  ..  ..  +62 ..  ..  ..  ..  ..  ..  .. 
    75883  ..  ..  -48 ..  ..  ..  ..  ..  ..  ..  ..  ..  ..  ..  ..  .. 
    75883  ..  ..  +52 ..  ..  ..  ..  ..  ..  ..  ..  ..  ..  ..  ..  .. 
    76053  ..  ..  ..  ..  ..  ..  ..  ..  ..  ..  ..  -65 ..  ..  ..  .. 
    76053  ..  ..  ..  ..  ..  ..  ..  ..  ..  ..  ..  +65 ..  ..  ..  .. 
    76085  +70 ..  ..  ..  ..  ..  ..  ..  ..  ..  ..  ..  ..  ..  ..  .. 
    76198  ..  ..  ..  ..  ..  -86 ..  ..  ..  ..  ..  ..  ..  ..  ..  .. 
    76198  ..  ..  ..  ..  ..  +84 ..  ..  ..  ..  ..  ..  ..  ..  ..  .. 
    76236  ..  +60 ..  ..  ..  ..  ..  ..  ..  ..  ..  ..  ..  ..  ..  .. 
    76326  ..  ..  ..  ..  ..  ..  -74 ..  ..  ..  ..  ..  ..  ..  ..  .. 
    76326  ..  ..  ..  ..  ..  ..  +72 ..  ..  ..  ..  ..  ..  ..  ..  .. 
    76363  ..  ..  -52 ..  ..  ..  ..  ..  ..  ..  ..  ..  ..  ..  ..  .. 
    76405  ..  ..  ..  ..  ..  ..  ..  ..  ..  ..  +36 ..  ..  ..  ..  .. 
    76422  ..  ..  ..  +64 ..  ..  ..  ..  ..  ..  ..  ..  ..  ..  ..  .. 
    76501  ..  ..  ..  ..  ..  ..  ..  -74 ..  ..  ..  ..  ..  ..  ..  .. 
    76501  ..  ..  ..  ..  ..  ..  ..  +72 ..  ..  ..  ..  ..  ..  ..  .. 
    76533  ..  ..  ..  ..  ..  ..  ..  ..  ..  ..  ..  -65 ..  ..  ..  .. 
    76550  ..  ..  ..  ..  +58 ..  ..  ..  ..  ..  ..  ..  ..  ..  ..  .. 
    76565  -70 ..  ..  ..  ..  ..  ..  ..  ..  ..  ..  ..  ..  ..  ..  .. 
    76565  +70 ..  ..  ..  ..  ..  ..  ..  ..  ..  ..  ..  ..  ..  ..  .. 
    76629  ..  ..  ..  ..  ..  ..  ..  ..  -62 ..  ..  ..  ..  ..  ..  .. 
    76629  ..  ..  ..  ..  ..  ..  ..  ..  +60 ..  ..  ..  ..  ..  ..  .. 
    76716  ..  -60 ..  ..  ..  ..  ..  ..  ..  ..  ..  ..  ..  ..  ..  .. 
    76716  ..  +60 ..  ..  ..  ..  ..  ..  ..  ..  ..  ..  ..  ..  ..  .. 
# bar 21
