# Supplementary material for: Fingerprints, barcode sequences and quasi-phylogenies–Tools for analysing polyphonic music
Source: PLoS One. 2023 Mar 2;18(3):e0280478. doi: 10.1371/journal.pone.0280478 (PMC9980773; doi:10.1371/journal.pone.0280478)
Supplement: S6 Fig — (ZIP) [file pone.0280478.s006.zip › S6_Rameau-intermediate-files/verdi_1852.vps]

* File : .\data\verdi_1852.vps Time : Mon Dec 26 13:29:27 2022
* File : .\data\verdi_1852.rdl Time : Mon Dec 26 13:29:27 2022
* File : .\data\verdi_1852.mid Time : Fri Dec 24 09:39:21 2021
# bar 2
7,0,
# bar 3
0,4,7,0,
0,4,7,11,
0,4,7,0,
2,5,7,0,
2,5,11,2,
4,11,2,
# bar 4
7,7,11,2,
7,7,0,3,
7,7,11,2,
# bar 5
7,7,11,2,
7,7,2,5,
7,7,0,3,
7,7,11,2,
6,6,11,2,
# bar 6
7,7,11,2,
7,7,
1,7,
# bar 7
4,10,1,7,
4,10,0,6,
4,10,11,5,
3,9,11,5,
3,9,0,3,
2,7,0,3,
# bar 8
0,7,0,3,
0,6,7,2,
0,6,7,0,
9,2,6,0,
9,2,5,0,
8,2,5,0,
# bar 9
7,2,5,0,
7,2,5,11,
7,2,
7,2,10,
7,2,4,10,
7,10,2,4,10,
0,7,10,2,4,10,
# bar 10
0,7,10,4,10,
0,7,10,4,0,
0,7,10,4,10,
0,7,10,5,10,
0,5,10,5,10,
5,10,5,10,
# bar 11
5,10,5,8,
5,8,5,8,
5,8,5,8,
5,8,0,8,
5,8,0,8,
3,8,0,8,
# bar 12
3,8,1,8,
3,10,1,8,
3,10,3,8,
3,0,3,8,
8,0,3,8,
8,0,3,9,
8,0,6,9,
8,3,6,9,
1,3,6,9,
# bar 13
1,3,5,9,
1,1,5,9,
1,1,5,8,
1,11,1,8,
1,5,11,8,
2,5,11,8,
# bar 14
2,5,11,7,
2,7,11,7,
2,7,11,5,
2,8,11,5,
2,8,11,5,
2,8,0,5,
2,7,0,5,
0,7,0,5,
# bar 15
0,7,0,4,
0,7,0,
0,7,0,10,
0,7,3,10,
0,0,3,10,
6,0,3,10,
6,0,3,9,
6,0,3,
6,0,3,0,
6,0,4,0,
6,0,4,0,
7,0,4,0,
# bar 16
7,0,4,10,
7,0,4,
7,0,4,4,
7,0,8,4,
7,5,8,4,
11,5,8,4,
11,5,8,2,
11,5,8,
11,5,8,0,
11,5,7,0,
11,4,7,0,
0,4,7,0,
0,4,7,11,
# bar 17
0,4,11,
0,11,
11,
10,
7,
4,
2,
10,
7,
4,
# bar 18
5,
5,9,
5,0,9,
0,9,
0,5,9,
9,0,5,9,
9,0,5,9,
9,0,5,9,
# bar 19
5,9,0,5,9,
5,9,0,5,9,
5,9,0,5,9,
5,9,0,5,
5,9,5,
5,0,9,5,
0,9,5,
0,9,
0,9,5,
0,5,
5,5,
5,5,
5,5,9,
5,0,5,9,
0,5,9,
0,0,5,9,
0,0,5,9,
0,0,5,9,
0,9,0,5,9,
0,9,0,5,9,
0,9,0,5,9,
5,9,0,5,9,
5,9,0,5,9,
5,9,0,5,9,
5,9,0,5,
5,9,5,
5,0,9,5,
0,9,5,
0,9,
0,9,5,
0,5,
5,5,
5,5,
5,5,9,
5,5,9,5,
5,0,5,9,5,
5,0,5,9,5,5,
0,5,9,5,5,
0,0,5,9,5,5,
0,0,5,9,5,5,
0,0,5,9,5,5,
0,0,5,9,5,5,
0,9,0,5,9,5,5,
0,9,0,5,9,5,5,
0,9,0,5,9,5,5,
0,9,0,5,9,5,5,
# bar 20
5,9,0,5,9,5,5,
5,9,0,5,9,5,5,
5,9,0,5,9,5,5,
5,9,0,5,5,5,
5,9,5,5,5,
5,0,9,5,5,5,
0,9,5,5,5,
0,9,5,5,5,
0,9,5,5,5,
0,5,5,5,
5,5,5,5,
5,5,5,5,
5,5,9,5,5,
5,5,9,5,4,
5,0,5,9,5,4,
5,0,5,9,4,5,4,
0,5,9,4,5,4,
0,0,5,9,4,5,4,
0,0,5,9,4,5,4,
0,0,5,9,4,4,
0,0,5,9,4,4,
0,9,0,5,9,4,4,
0,9,0,5,9,4,4,
0,9,0,4,5,9,4,4,
0,9,0,4,5,9,4,4,
5,9,0,4,5,9,4,4,
5,9,0,4,5,9,4,4,
5,9,0,4,5,9,4,4,
5,9,0,4,5,4,4,
5,9,0,4,5,4,2,
5,9,4,5,4,2,
5,9,4,5,2,4,2,
5,0,9,4,5,2,4,2,
0,9,4,5,2,4,2,
0,9,4,2,4,2,
0,9,4,2,2,
0,9,4,5,2,2,
0,4,5,2,2,
0,2,5,2,2,
4,2,5,2,2,
4,2,5,2,2,
4,2,5,10,2,2,
4,2,5,10,2,0,
4,0,2,5,10,2,0,
4,0,2,5,10,0,2,0,
0,2,5,10,0,2,0,
0,0,2,5,10,0,2,0,
0,0,2,4,5,10,0,2,0,
0,0,2,4,5,10,0,0,
0,0,2,4,10,0,0,
0,10,0,2,4,10,0,0,
0,10,0,2,4,10,0,0,
0,10,0,4,10,0,0,
0,10,0,4,10,0,0,
