# Supplementary material for: Fingerprints, barcode sequences and quasi-phylogenies–Tools for analysing polyphonic music
Source: PLoS One. 2023 Mar 2;18(3):e0280478. doi: 10.1371/journal.pone.0280478 (PMC9980773; doi:10.1371/journal.pone.0280478)
Supplement: S6 Fig — (ZIP) [file pone.0280478.s006.zip › S6_Rameau-intermediate-files/vivaldi_1720.pcs]

* File : .\data\vivaldi_1720.pcs Time : Mon Dec 26 13:26:29 2022
* File : .\data\vivaldi_1720.vps Time : Mon Dec 26 13:26:28 2022
* File : .\data\vivaldi_1720.rdl Time : Mon Dec 26 13:26:28 2022
* File : .\data\vivaldi_1720.mid Time : Wed May 25 19:59:59 2022
# bar 2
1-1
2-4
2-4
2-4
2-4
2-4
# bar 3
2-4
2-4
2-4
2-4
2-4
2-4
3-4
3-4
3-4
3-11
3-11
3-11
4-29
4-16
5-29
4-27
5-34
5-25
4-26
4-23
4-23
4-22
4-22
3-11
4-20
4-26
4-26
4-22
5-23
5-27
4-14
3-11
4-22
4-10
4-10
4-14
5-27
4-26
3-11
3-11
2-4
2-4
# bar 4
2-4
2-4
2-4
2-4
2-4
2-4
3-4
3-4
3-4
3-11
3-11
3-11
4-29
4-16
5-29
4-27
5-34
5-25
4-26
4-23
4-23
4-22
4-22
3-11
4-20
4-26
4-26
4-22
5-23
5-27
4-14
3-11
4-22
4-22
4-22
4-22
4-22
4-26
3-11
3-11
3-11
3-9
3-7
3-7
# bar 5
2-5
2-3
2-3
2-3
3-2
3-7
3-7
3-7
3-7
3-11
3-11
4-22
4-22
4-22
3-11
3-11
2-4
3-6
4-22
4-22
4-22
4-22
3-6
3-6
2-4
3-11
4-22
4-22
4-22
3-11
3-11
2-4
3-6
3-6
3-6
3-2
3-2
4-14
4-14
4-14
4-14
3-11
3-9
4-23
4-23
4-23
# bar 6
3-7
3-9
3-11
3-11
2-3
1-1
2-4
2-4
2-3
2-3
2-4
3-11
4-22
4-22
3-6
2-4
2-4
3-6
4-22
4-23
3-9
3-4
4-11
4-10
3-7
4-10
3-7
3-7
4-22
3-11
4-22
4-23
4-22
3-11
4-20
4-20
4-16
4-22
3-6
4-21
# bar 7
4-21
4-22
3-11
4-20
4-20
3-11
2-4
2-4
2-4
3-11
3-11
4-27
4-27
5-25
5-25
4-10
3-7
3-7
4-10
5-25
5-20
4-16
4-23
5-23
5-27
4-20
4-11
3-7
3-7
4-13
3-10
4-13
4-23
4-14
3-11
4-26
4-26
4-23
4-22
3-6
4-11
# bar 8
4-11
4-29
3-11
4-26
4-26
3-11
2-3
2-3
2-3
3-11
3-11
4-26
4-26
5-27
5-27
4-11
3-7
3-7
4-11
5-27
5-35
4-23
4-23
5-23
5-27
4-26
4-11
3-4
3-4
4-14
3-11
4-14
4-8
4-29
3-11
4-26
4-26
4-23
4-14
3-2
4-10
# bar 9
4-10
4-14
3-11
4-26
4-26
3-11
2-3
2-3
2-3
3-10
4-13
5-29
5-29
4-27
5-25
5-20
4-14
3-4
2-4
3-4
4-11
4-11
3-2
2-2
3-6
4-11
4-11
3-7
4-13
3-10
3-10
3-5
4-29
4-29
3-11
3-8
3-8
4-21
3-6
3-6
4-22
3-9
3-9
3-9
3-7
4-10
4-10
# bar 10
3-7
3-7
4-10
4-10
4-10
3-2
3-2
2-3
2-3
3-7
4-10
4-10
4-27
4-27
5-25
5-25
4-29
4-29
4-29
4-14
3-9
3-9
3-9
3-7
4-10
4-10
3-7
3-7
4-10
4-10
4-10
3-2
3-2
2-3
2-3
3-7
4-10
4-10
4-27
4-27
5-25
5-25
4-29
4-29
4-29
4-14
3-9
3-9
3-9
3-7
4-10
4-10
# bar 11
3-2
3-2
3-2
3-2
2-3
2-1
3-2
3-2
4-10
3-7
2-2
2-4
2-4
3-11
3-11
3-11
3-9
3-9
3-7
4-26
3-11
3-10
3-10
3-10
2-6
3-8
4-29
3-2
3-7
4-23
5-23
4-14
3-11
3-8
4-21
4-21
3-8
3-8
3-8
# bar 12
3-8
3-9
3-11
3-11
2-3
1-1
2-4
2-4
2-4
3-11
3-11
3-11
3-9
3-7
4-26
3-11
3-10
3-10
3-10
3-5
3-7
4-13
3-2
3-7
4-23
5-23
4-14
3-11
3-4
4-11
4-11
3-7
3-7
3-7
# bar 13
3-7
3-9
3-11
3-11
3-11
2-3
2-3
3-11
3-11
4-19
4-19
3-4
2-5
3-9
4-14
4-14
3-11
3-7
4-10
5-10
4-12
3-10
4-13
3-7
3-7
3-9
4-14
4-14
5-17
4-19
5-17
4-19
3-11
2-3
3-2
4-10
4-10
4-10
4-10
4-14
3-11
4-14
5-23
5-26
4-27
4-27
3-11
2-5
2-5
# bar 14
3-9
3-9
3-9
3-9
3-11
4-19
3-12
3-11
3-9
4-14
3-11
3-11
3-7
4-10
5-10
4-12
3-10
4-13
3-7
3-7
3-9
4-14
4-14
5-17
4-19
5-17
4-19
3-11
2-3
3-2
4-10
4-10
4-10
4-10
4-14
3-11
4-14
5-23
5-26
4-27
4-27
3-11
3-4
3-7
# bar 15
3-6
2-4
3-4
2-5
3-11
3-11
4-14
4-14
3-4
2-5
2-5
3-11
2-4
2-4
2-4
2-4
3-4
2-5
2-5
2-5
2-5
3-7
2-3
2-3
2-3
2-3
3-7
2-5
2-5
2-5
2-5
3-7
2-3
2-3
2-3
2-3
3-7
# bar 16
2-5
2-5
2-5
2-5
3-4
2-4
2-4
2-4
2-4
3-4
2-5
2-5
2-5
2-5
3-7
2-3
2-3
2-3
2-3
3-7
2-5
2-5
2-5
2-5
3-7
2-3
2-3
2-3
2-3
3-7
2-5
3-4
3-4
3-4
2-4
2-5
3-7
3-7
# bar 17
3-9
3-11
3-11
3-11
2-3
2-3
3-11
3-11
3-11
4-26
3-7
3-7
4-22
4-22
4-22
3-11
4-14
3-4
4-11
3-7
4-11
3-2
4-11
4-22
3-11
3-11
4-26
3-7
3-9
3-7
4-27
4-27
5-34
5-24
4-16
4-20
4-20
3-11
3-11
4-14
5-23
4-10
3-2
4-11
3-7
# bar 18
4-11
4-22
3-11
2-3
3-7
3-7
3-7
3-11
3-11
3-11
4-26
4-26
4-26
4-22
4-22
4-22
3-11
4-14
3-4
4-11
3-7
4-11
3-2
4-11
4-22
3-11
3-11
4-14
3-2
3-2
3-8
4-27
4-26
5-25
5-25
4-27
4-23
5-23
4-14
3-11
3-11
3-7
4-26
5-25
4-29
4-29
# bar 19
3-11
4-26
4-23
3-9
4-22
3-11
2-4
2-4
2-4
3-4
4-14
4-14
4-14
3-9
3-11
3-4
4-11
4-11
4-22
3-11
2-3
3-11
3-11
2-4
2-4
2-4
3-4
3-4
4-20
4-26
4-26
4-22
3-11
3-11
4-14
4-23
4-23
3-7
3-7
3-7
# bar 20
4-11
4-22
3-11
2-3
3-10
3-10
2-6
3-8
3-8
4-29
4-29
4-29
5-25
5-12
4-11
3-4
3-11
4-14
4-23
4-23
3-7
3-7
3-7
4-11
4-22
3-11
2-3
3-2
3-2
3-2
3-8
3-8
4-29
5-25
5-25
4-27
4-23
4-22
4-22
3-11
3-11
3-7
4-26
5-25
4-29
4-29
