# Supplementary material for: Fingerprints, barcode sequences and quasi-phylogenies–Tools for analysing polyphonic music
Source: PLoS One. 2023 Mar 2;18(3):e0280478. doi: 10.1371/journal.pone.0280478 (PMC9980773; doi:10.1371/journal.pone.0280478)
Supplement: S6 Fig — (ZIP) [file pone.0280478.s006.zip › S6_Rameau-intermediate-files/vivaldi_1720.rdl]

* File : .\data\vivaldi_1720.rdl Time : Mon Dec 26 13:26:28 2022
* File : .\data\vivaldi_1720.mid Time : Wed May 25 19:59:59 2022
# bar 1
# bar 2
     6694  ..  ..  +73 ..  ..  ..  ..  ..  ..  ..  ..  ..  ..  ..  ..  .. 
     6869  ..  ..  ..  +65 ..  ..  ..  ..  ..  ..  ..  ..  ..  ..  ..  .. 
     7001  ..  ..  ..  ..  +49 ..  ..  ..  ..  ..  ..  ..  ..  ..  ..  .. 
     7125  ..  ..  ..  ..  ..  +73 ..  ..  ..  ..  ..  ..  ..  ..  ..  .. 
     7253  ..  ..  ..  ..  ..  ..  +73 ..  ..  ..  ..  ..  ..  ..  ..  .. 
     7654  ..  ..  -73 ..  ..  ..  ..  ..  ..  ..  ..  ..  ..  ..  ..  .. 
     7654  ..  ..  +73 ..  ..  ..  ..  ..  ..  ..  ..  ..  ..  ..  ..  .. 
# bar 3
     7829  ..  ..  ..  -65 ..  ..  ..  ..  ..  ..  ..  ..  ..  ..  ..  .. 
     7829  ..  ..  ..  +65 ..  ..  ..  ..  ..  ..  ..  ..  ..  ..  ..  .. 
     7961  ..  ..  ..  ..  -49 ..  ..  ..  ..  ..  ..  ..  ..  ..  ..  .. 
     7961  ..  ..  ..  ..  +49 ..  ..  ..  ..  ..  ..  ..  ..  ..  ..  .. 
     8085  ..  ..  ..  ..  ..  -73 ..  ..  ..  ..  ..  ..  ..  ..  ..  .. 
     8085  ..  ..  ..  ..  ..  +73 ..  ..  ..  ..  ..  ..  ..  ..  ..  .. 
     8213  ..  ..  ..  ..  ..  ..  -73 ..  ..  ..  ..  ..  ..  ..  ..  .. 
     8213  ..  ..  ..  ..  ..  ..  +73 ..  ..  ..  ..  ..  ..  ..  ..  .. 
     8614  ..  ..  -73 ..  ..  ..  ..  ..  ..  ..  ..  ..  ..  ..  ..  .. 
     8614  ..  ..  +73 ..  ..  ..  ..  ..  ..  ..  ..  ..  ..  ..  ..  .. 
     8789  ..  ..  ..  -65 ..  ..  ..  ..  ..  ..  ..  ..  ..  ..  ..  .. 
     8789  ..  ..  ..  +65 ..  ..  ..  ..  ..  ..  ..  ..  ..  ..  ..  .. 
     8854  ..  ..  -73 ..  ..  ..  ..  ..  ..  ..  ..  ..  ..  ..  ..  .. 
     8854  ..  ..  +72 ..  ..  ..  ..  ..  ..  ..  ..  ..  ..  ..  ..  .. 
     8921  ..  ..  ..  ..  -49 ..  ..  ..  ..  ..  ..  ..  ..  ..  ..  .. 
     8921  ..  ..  ..  ..  +49 ..  ..  ..  ..  ..  ..  ..  ..  ..  ..  .. 
     9045  ..  ..  ..  ..  ..  -73 ..  ..  ..  ..  ..  ..  ..  ..  ..  .. 
     9045  ..  ..  ..  ..  ..  +73 ..  ..  ..  ..  ..  ..  ..  ..  ..  .. 
     9094  ..  ..  -72 ..  ..  ..  ..  ..  ..  ..  ..  ..  ..  ..  ..  .. 
     9094  ..  ..  +70 ..  ..  ..  ..  ..  ..  ..  ..  ..  ..  ..  ..  .. 
     9173  ..  ..  ..  ..  ..  ..  -73 ..  ..  ..  ..  ..  ..  ..  ..  .. 
     9173  ..  ..  ..  ..  ..  ..  +73 ..  ..  ..  ..  ..  ..  ..  ..  .. 
     9269  ..  ..  ..  -65 ..  ..  ..  ..  ..  ..  ..  ..  ..  ..  ..  .. 
     9269  ..  ..  ..  +66 ..  ..  ..  ..  ..  ..  ..  ..  ..  ..  ..  .. 
     9285  ..  ..  ..  ..  ..  -73 ..  ..  ..  ..  ..  ..  ..  ..  ..  .. 
     9285  ..  ..  ..  ..  ..  +72 ..  ..  ..  ..  ..  ..  ..  ..  ..  .. 
     9334  ..  ..  -70 ..  ..  ..  ..  ..  ..  ..  ..  ..  ..  ..  ..  .. 
     9334  ..  ..  +68 ..  ..  ..  ..  ..  ..  ..  ..  ..  ..  ..  ..  .. 
     9401  ..  ..  ..  ..  -49 ..  ..  ..  ..  ..  ..  ..  ..  ..  ..  .. 
     9401  ..  ..  ..  ..  +51 ..  ..  ..  ..  ..  ..  ..  ..  ..  ..  .. 
     9413  ..  ..  ..  ..  ..  ..  -73 ..  ..  ..  ..  ..  ..  ..  ..  .. 
     9413  ..  ..  ..  ..  ..  ..  +72 ..  ..  ..  ..  ..  ..  ..  ..  .. 
     9525  ..  ..  ..  ..  ..  -72 ..  ..  ..  ..  ..  ..  ..  ..  ..  .. 
     9525  ..  ..  ..  ..  ..  +70 ..  ..  ..  ..  ..  ..  ..  ..  ..  .. 
     9574  ..  ..  -68 ..  ..  ..  ..  ..  ..  ..  ..  ..  ..  ..  ..  .. 
     9574  ..  ..  +73 ..  ..  ..  ..  ..  ..  ..  ..  ..  ..  ..  ..  .. 
     9653  ..  ..  ..  ..  ..  ..  -72 ..  ..  ..  ..  ..  ..  ..  ..  .. 
     9653  ..  ..  ..  ..  ..  ..  +70 ..  ..  ..  ..  ..  ..  ..  ..  .. 
     9749  ..  ..  ..  -66 ..  ..  ..  ..  ..  ..  ..  ..  ..  ..  ..  .. 
     9749  ..  ..  ..  +68 ..  ..  ..  ..  ..  ..  ..  ..  ..  ..  ..  .. 
     9765  ..  ..  ..  ..  ..  -70 ..  ..  ..  ..  ..  ..  ..  ..  ..  .. 
     9765  ..  ..  ..  ..  ..  +68 ..  ..  ..  ..  ..  ..  ..  ..  ..  .. 
     9814  ..  ..  -73 ..  ..  ..  ..  ..  ..  ..  ..  ..  ..  ..  ..  .. 
     9814  ..  ..  +72 ..  ..  ..  ..  ..  ..  ..  ..  ..  ..  ..  ..  .. 
     9881  ..  ..  ..  ..  -51 ..  ..  ..  ..  ..  ..  ..  ..  ..  ..  .. 
     9881  ..  ..  ..  ..  +53 ..  ..  ..  ..  ..  ..  ..  ..  ..  ..  .. 
     9893  ..  ..  ..  ..  ..  ..  -70 ..  ..  ..  ..  ..  ..  ..  ..  .. 
     9893  ..  ..  ..  ..  ..  ..  +68 ..  ..  ..  ..  ..  ..  ..  ..  .. 
    10005  ..  ..  ..  ..  ..  -68 ..  ..  ..  ..  ..  ..  ..  ..  ..  .. 
    10005  ..  ..  ..  ..  ..  +73 ..  ..  ..  ..  ..  ..  ..  ..  ..  .. 
    10054  ..  ..  -72 ..  ..  ..  ..  ..  ..  ..  ..  ..  ..  ..  ..  .. 
    10054  ..  ..  +70 ..  ..  ..  ..  ..  ..  ..  ..  ..  ..  ..  ..  .. 
    10133  ..  ..  ..  ..  ..  ..  -68 ..  ..  ..  ..  ..  ..  ..  ..  .. 
    10133  ..  ..  ..  ..  ..  ..  +73 ..  ..  ..  ..  ..  ..  ..  ..  .. 
    10229  ..  ..  ..  -68 ..  ..  ..  ..  ..  ..  ..  ..  ..  ..  ..  .. 
    10229  ..  ..  ..  +63 ..  ..  ..  ..  ..  ..  ..  ..  ..  ..  ..  .. 
    10245  ..  ..  ..  ..  ..  -73 ..  ..  ..  ..  ..  ..  ..  ..  ..  .. 
    10245  ..  ..  ..  ..  ..  +72 ..  ..  ..  ..  ..  ..  ..  ..  ..  .. 
    10294  ..  ..  -70 ..  ..  ..  ..  ..  ..  ..  ..  ..  ..  ..  ..  .. 
    10294  ..  ..  +68 ..  ..  ..  ..  ..  ..  ..  ..  ..  ..  ..  ..  .. 
    10361  ..  ..  ..  ..  -53 ..  ..  ..  ..  ..  ..  ..  ..  ..  ..  .. 
    10361  ..  ..  ..  ..  +48 ..  ..  ..  ..  ..  ..  ..  ..  ..  ..  .. 
    10373  ..  ..  ..  ..  ..  ..  -73 ..  ..  ..  ..  ..  ..  ..  ..  .. 
    10373  ..  ..  ..  ..  ..  ..  +72 ..  ..  ..  ..  ..  ..  ..  ..  .. 
    10485  ..  ..  ..  ..  ..  -72 ..  ..  ..  ..  ..  ..  ..  ..  ..  .. 
    10485  ..  ..  ..  ..  ..  +70 ..  ..  ..  ..  ..  ..  ..  ..  ..  .. 
    10534  ..  ..  -68 ..  ..  ..  ..  ..  ..  ..  ..  ..  ..  ..  ..  .. 
    10534  ..  ..  +73 ..  ..  ..  ..  ..  ..  ..  ..  ..  ..  ..  ..  .. 
    10613  ..  ..  ..  ..  ..  ..  -72 ..  ..  ..  ..  ..  ..  ..  ..  .. 
    10613  ..  ..  ..  ..  ..  ..  +70 ..  ..  ..  ..  ..  ..  ..  ..  .. 
    10709  ..  ..  ..  -63 ..  ..  ..  ..  ..  ..  ..  ..  ..  ..  ..  .. 
    10709  ..  ..  ..  +65 ..  ..  ..  ..  ..  ..  ..  ..  ..  ..  ..  .. 
    10725  ..  ..  ..  ..  ..  -70 ..  ..  ..  ..  ..  ..  ..  ..  ..  .. 
    10725  ..  ..  ..  ..  ..  +68 ..  ..  ..  ..  ..  ..  ..  ..  ..  .. 
    10841  ..  ..  ..  ..  -48 ..  ..  ..  ..  ..  ..  ..  ..  ..  ..  .. 
    10841  ..  ..  ..  ..  +49 ..  ..  ..  ..  ..  ..  ..  ..  ..  ..  .. 
    10853  ..  ..  ..  ..  ..  ..  -70 ..  ..  ..  ..  ..  ..  ..  ..  .. 
    10853  ..  ..  ..  ..  ..  ..  +68 ..  ..  ..  ..  ..  ..  ..  ..  .. 
    10965  ..  ..  ..  ..  ..  -68 ..  ..  ..  ..  ..  ..  ..  ..  ..  .. 
    10965  ..  ..  ..  ..  ..  +73 ..  ..  ..  ..  ..  ..  ..  ..  ..  .. 
    11093  ..  ..  ..  ..  ..  ..  -68 ..  ..  ..  ..  ..  ..  ..  ..  .. 
    11093  ..  ..  ..  ..  ..  ..  +73 ..  ..  ..  ..  ..  ..  ..  ..  .. 
    11494  ..  ..  -73 ..  ..  ..  ..  ..  ..  ..  ..  ..  ..  ..  ..  .. 
    11494  ..  ..  +73 ..  ..  ..  ..  ..  ..  ..  ..  ..  ..  ..  ..  .. 
# bar 4
    11669  ..  ..  ..  -65 ..  ..  ..  ..  ..  ..  ..  ..  ..  ..  ..  .. 
    11669  ..  ..  ..  +65 ..  ..  ..  ..  ..  ..  ..  ..  ..  ..  ..  .. 
    11801  ..  ..  ..  ..  -49 ..  ..  ..  ..  ..  ..  ..  ..  ..  ..  .. 
    11801  ..  ..  ..  ..  +49 ..  ..  ..  ..  ..  ..  ..  ..  ..  ..  .. 
    11925  ..  ..  ..  ..  ..  -73 ..  ..  ..  ..  ..  ..  ..  ..  ..  .. 
    11925  ..  ..  ..  ..  ..  +73 ..  ..  ..  ..  ..  ..  ..  ..  ..  .. 
    12053  ..  ..  ..  ..  ..  ..  -73 ..  ..  ..  ..  ..  ..  ..  ..  .. 
    12053  ..  ..  ..  ..  ..  ..  +73 ..  ..  ..  ..  ..  ..  ..  ..  .. 
    12454  ..  ..  -73 ..  ..  ..  ..  ..  ..  ..  ..  ..  ..  ..  ..  .. 
    12454  ..  ..  +73 ..  ..  ..  ..  ..  ..  ..  ..  ..  ..  ..  ..  .. 
    12629  ..  ..  ..  -65 ..  ..  ..  ..  ..  ..  ..  ..  ..  ..  ..  .. 
    12629  ..  ..  ..  +65 ..  ..  ..  ..  ..  ..  ..  ..  ..  ..  ..  .. 
    12694  ..  ..  -73 ..  ..  ..  ..  ..  ..  ..  ..  ..  ..  ..  ..  .. 
    12694  ..  ..  +72 ..  ..  ..  ..  ..  ..  ..  ..  ..  ..  ..  ..  .. 
    12761  ..  ..  ..  ..  -49 ..  ..  ..  ..  ..  ..  ..  ..  ..  ..  .. 
    12761  ..  ..  ..  ..  +49 ..  ..  ..  ..  ..  ..  ..  ..  ..  ..  .. 
    12885  ..  ..  ..  ..  ..  -73 ..  ..  ..  ..  ..  ..  ..  ..  ..  .. 
    12885  ..  ..  ..  ..  ..  +73 ..  ..  ..  ..  ..  ..  ..  ..  ..  .. 
    12934  ..  ..  -72 ..  ..  ..  ..  ..  ..  ..  ..  ..  ..  ..  ..  .. 
    12934  ..  ..  +70 ..  ..  ..  ..  ..  ..  ..  ..  ..  ..  ..  ..  .. 
    13013  ..  ..  ..  ..  ..  ..  -73 ..  ..  ..  ..  ..  ..  ..  ..  .. 
    13013  ..  ..  ..  ..  ..  ..  +73 ..  ..  ..  ..  ..  ..  ..  ..  .. 
    13109  ..  ..  ..  -65 ..  ..  ..  ..  ..  ..  ..  ..  ..  ..  ..  .. 
    13109  ..  ..  ..  +66 ..  ..  ..  ..  ..  ..  ..  ..  ..  ..  ..  .. 
    13125  ..  ..  ..  ..  ..  -73 ..  ..  ..  ..  ..  ..  ..  ..  ..  .. 
    13125  ..  ..  ..  ..  ..  +72 ..  ..  ..  ..  ..  ..  ..  ..  ..  .. 
    13174  ..  ..  -70 ..  ..  ..  ..  ..  ..  ..  ..  ..  ..  ..  ..  .. 
    13174  ..  ..  +68 ..  ..  ..  ..  ..  ..  ..  ..  ..  ..  ..  ..  .. 
    13241  ..  ..  ..  ..  -49 ..  ..  ..  ..  ..  ..  ..  ..  ..  ..  .. 
    13241  ..  ..  ..  ..  +51 ..  ..  ..  ..  ..  ..  ..  ..  ..  ..  .. 
    13253  ..  ..  ..  ..  ..  ..  -73 ..  ..  ..  ..  ..  ..  ..  ..  .. 
    13253  ..  ..  ..  ..  ..  ..  +72 ..  ..  ..  ..  ..  ..  ..  ..  .. 
    13365  ..  ..  ..  ..  ..  -72 ..  ..  ..  ..  ..  ..  ..  ..  ..  .. 
    13365  ..  ..  ..  ..  ..  +70 ..  ..  ..  ..  ..  ..  ..  ..  ..  .. 
    13414  ..  ..  -68 ..  ..  ..  ..  ..  ..  ..  ..  ..  ..  ..  ..  .. 
    13414  ..  ..  +73 ..  ..  ..  ..  ..  ..  ..  ..  ..  ..  ..  ..  .. 
    13493  ..  ..  ..  ..  ..  ..  -72 ..  ..  ..  ..  ..  ..  ..  ..  .. 
    13493  ..  ..  ..  ..  ..  ..  +70 ..  ..  ..  ..  ..  ..  ..  ..  .. 
    13589  ..  ..  ..  -66 ..  ..  ..  ..  ..  ..  ..  ..  ..  ..  ..  .. 
    13589  ..  ..  ..  +68 ..  ..  ..  ..  ..  ..  ..  ..  ..  ..  ..  .. 
    13605  ..  ..  ..  ..  ..  -70 ..  ..  ..  ..  ..  ..  ..  ..  ..  .. 
    13605  ..  ..  ..  ..  ..  +68 ..  ..  ..  ..  ..  ..  ..  ..  ..  .. 
    13654  ..  ..  -73 ..  ..  ..  ..  ..  ..  ..  ..  ..  ..  ..  ..  .. 
    13654  ..  ..  +72 ..  ..  ..  ..  ..  ..  ..  ..  ..  ..  ..  ..  .. 
    13721  ..  ..  ..  ..  -51 ..  ..  ..  ..  ..  ..  ..  ..  ..  ..  .. 
    13721  ..  ..  ..  ..  +53 ..  ..  ..  ..  ..  ..  ..  ..  ..  ..  .. 
    13733  ..  ..  ..  ..  ..  ..  -70 ..  ..  ..  ..  ..  ..  ..  ..  .. 
    13733  ..  ..  ..  ..  ..  ..  +68 ..  ..  ..  ..  ..  ..  ..  ..  .. 
    13845  ..  ..  ..  ..  ..  -68 ..  ..  ..  ..  ..  ..  ..  ..  ..  .. 
    13845  ..  ..  ..  ..  ..  +73 ..  ..  ..  ..  ..  ..  ..  ..  ..  .. 
    13894  ..  ..  -72 ..  ..  ..  ..  ..  ..  ..  ..  ..  ..  ..  ..  .. 
    13894  ..  ..  +70 ..  ..  ..  ..  ..  ..  ..  ..  ..  ..  ..  ..  .. 
    13973  ..  ..  ..  ..  ..  ..  -68 ..  ..  ..  ..  ..  ..  ..  ..  .. 
    13973  ..  ..  ..  ..  ..  ..  +73 ..  ..  ..  ..  ..  ..  ..  ..  .. 
    14069  ..  ..  ..  -68 ..  ..  ..  ..  ..  ..  ..  ..  ..  ..  ..  .. 
    14069  ..  ..  ..  +63 ..  ..  ..  ..  ..  ..  ..  ..  ..  ..  ..  .. 
    14085  ..  ..  ..  ..  ..  -73 ..  ..  ..  ..  ..  ..  ..  ..  ..  .. 
    14085  ..  ..  ..  ..  ..  +72 ..  ..  ..  ..  ..  ..  ..  ..  ..  .. 
    14134  ..  ..  -70 ..  ..  ..  ..  ..  ..  ..  ..  ..  ..  ..  ..  .. 
    14134  ..  ..  +68 ..  ..  ..  ..  ..  ..  ..  ..  ..  ..  ..  ..  .. 
    14201  ..  ..  ..  ..  -53 ..  ..  ..  ..  ..  ..  ..  ..  ..  ..  .. 
    14201  ..  ..  ..  ..  +48 ..  ..  ..  ..  ..  ..  ..  ..  ..  ..  .. 
    14213  ..  ..  ..  ..  ..  ..  -73 ..  ..  ..  ..  ..  ..  ..  ..  .. 
    14213  ..  ..  ..  ..  ..  ..  +72 ..  ..  ..  ..  ..  ..  ..  ..  .. 
    14325  ..  ..  ..  ..  ..  -72 ..  ..  ..  ..  ..  ..  ..  ..  ..  .. 
    14325  ..  ..  ..  ..  ..  +70 ..  ..  ..  ..  ..  ..  ..  ..  ..  .. 
    14374  ..  ..  -68 ..  ..  ..  ..  ..  ..  ..  ..  ..  ..  ..  ..  .. 
    14374  ..  ..  +80 ..  ..  ..  ..  ..  ..  ..  ..  ..  ..  ..  ..  .. 
    14453  ..  ..  ..  ..  ..  ..  -72 ..  ..  ..  ..  ..  ..  ..  ..  .. 
    14453  ..  ..  ..  ..  ..  ..  +70 ..  ..  ..  ..  ..  ..  ..  ..  .. 
    14549  ..  ..  ..  -63 ..  ..  ..  ..  ..  ..  ..  ..  ..  ..  ..  .. 
    14549  ..  ..  ..  +65 ..  ..  ..  ..  ..  ..  ..  ..  ..  ..  ..  .. 
    14565  ..  ..  ..  ..  ..  -70 ..  ..  ..  ..  ..  ..  ..  ..  ..  .. 
    14565  ..  ..  ..  ..  ..  +68 ..  ..  ..  ..  ..  ..  ..  ..  ..  .. 
    14681  ..  ..  ..  ..  -48 ..  ..  ..  ..  ..  ..  ..  ..  ..  ..  .. 
    14681  ..  ..  ..  ..  +49 ..  ..  ..  ..  ..  ..  ..  ..  ..  ..  .. 
    14693  ..  ..  ..  ..  ..  ..  -70 ..  ..  ..  ..  ..  ..  ..  ..  .. 
    14693  ..  ..  ..  ..  ..  ..  +68 ..  ..  ..  ..  ..  ..  ..  ..  .. 
    14805  ..  ..  ..  ..  ..  -68 ..  ..  ..  ..  ..  ..  ..  ..  ..  .. 
    14805  ..  ..  ..  ..  ..  +80 ..  ..  ..  ..  ..  ..  ..  ..  ..  .. 
    14933  ..  ..  ..  ..  ..  ..  -68 ..  ..  ..  ..  ..  ..  ..  ..  .. 
    14933  ..  ..  ..  ..  ..  ..  +80 ..  ..  ..  ..  ..  ..  ..  ..  .. 
    15029  ..  ..  ..  -65 ..  ..  ..  ..  ..  ..  ..  ..  ..  ..  ..  .. 
    15029  ..  ..  ..  +66 ..  ..  ..  ..  ..  ..  ..  ..  ..  ..  ..  .. 
    15161  ..  ..  ..  ..  -49 ..  ..  ..  ..  ..  ..  ..  ..  ..  ..  .. 
    15161  ..  ..  ..  ..  +51 ..  ..  ..  ..  ..  ..  ..  ..  ..  ..  .. 
    15334  ..  ..  -80 ..  ..  ..  ..  ..  ..  ..  ..  ..  ..  ..  ..  .. 
    15334  ..  ..  +80 ..  ..  ..  ..  ..  ..  ..  ..  ..  ..  ..  ..  .. 
# bar 5
    15509  ..  ..  ..  -66 ..  ..  ..  ..  ..  ..  ..  ..  ..  ..  ..  .. 
    15509  ..  ..  ..  +68 ..  ..  ..  ..  ..  ..  ..  ..  ..  ..  ..  .. 
    15641  ..  ..  ..  ..  -51 ..  ..  ..  ..  ..  ..  ..  ..  ..  ..  .. 
    15641  ..  ..  ..  ..  +53 ..  ..  ..  ..  ..  ..  ..  ..  ..  ..  .. 
    15765  ..  ..  ..  ..  ..  -80 ..  ..  ..  ..  ..  ..  ..  ..  ..  .. 
    15765  ..  ..  ..  ..  ..  +80 ..  ..  ..  ..  ..  ..  ..  ..  ..  .. 
    15893  ..  ..  ..  ..  ..  ..  -80 ..  ..  ..  ..  ..  ..  ..  ..  .. 
    15893  ..  ..  ..  ..  ..  ..  +80 ..  ..  ..  ..  ..  ..  ..  ..  .. 
    15989  ..  ..  ..  -68 ..  ..  ..  ..  ..  ..  ..  ..  ..  ..  ..  .. 
    15989  ..  ..  ..  +66 ..  ..  ..  ..  ..  ..  ..  ..  ..  ..  ..  .. 
    16121  ..  ..  ..  ..  -53 ..  ..  ..  ..  ..  ..  ..  ..  ..  ..  .. 
    16121  ..  ..  ..  ..  +51 ..  ..  ..  ..  ..  ..  ..  ..  ..  ..  .. 
    16294  ..  ..  -80 ..  ..  ..  ..  ..  ..  ..  ..  ..  ..  ..  ..  .. 
    16294  ..  ..  +80 ..  ..  ..  ..  ..  ..  ..  ..  ..  ..  ..  ..  .. 
    16469  ..  ..  ..  -66 ..  ..  ..  ..  ..  ..  ..  ..  ..  ..  ..  .. 
    16469  ..  ..  ..  +65 ..  ..  ..  ..  ..  ..  ..  ..  ..  ..  ..  .. 
    16534  ..  ..  -80 ..  ..  ..  ..  ..  ..  ..  ..  ..  ..  ..  ..  .. 
    16534  ..  ..  +77 ..  ..  ..  ..  ..  ..  ..  ..  ..  ..  ..  ..  .. 
    16601  ..  ..  ..  ..  -51 ..  ..  ..  ..  ..  ..  ..  ..  ..  ..  .. 
    16601  ..  ..  ..  ..  +49 ..  ..  ..  ..  ..  ..  ..  ..  ..  ..  .. 
    16725  ..  ..  ..  ..  ..  -80 ..  ..  ..  ..  ..  ..  ..  ..  ..  .. 
    16725  ..  ..  ..  ..  ..  +80 ..  ..  ..  ..  ..  ..  ..  ..  ..  .. 
    16774  ..  ..  -77 ..  ..  ..  ..  ..  ..  ..  ..  ..  ..  ..  ..  .. 
    16774  ..  ..  +75 ..  ..  ..  ..  ..  ..  ..  ..  ..  ..  ..  ..  .. 
    16853  ..  ..  ..  ..  ..  ..  -80 ..  ..  ..  ..  ..  ..  ..  ..  .. 
    16853  ..  ..  ..  ..  ..  ..  +80 ..  ..  ..  ..  ..  ..  ..  ..  .. 
    16965  ..  ..  ..  ..  ..  -80 ..  ..  ..  ..  ..  ..  ..  ..  ..  .. 
    16965  ..  ..  ..  ..  ..  +77 ..  ..  ..  ..  ..  ..  ..  ..  ..  .. 
    17014  ..  ..  -75 ..  ..  ..  ..  ..  ..  ..  ..  ..  ..  ..  ..  .. 
    17014  ..  ..  +73 ..  ..  ..  ..  ..  ..  ..  ..  ..  ..  ..  ..  .. 
    17081  ..  ..  ..  ..  -49 ..  ..  ..  ..  ..  ..  ..  ..  ..  ..  .. 
    17081  ..  ..  ..  ..  +61 ..  ..  ..  ..  ..  ..  ..  ..  ..  ..  .. 
    17093  ..  ..  ..  ..  ..  ..  -80 ..  ..  ..  ..  ..  ..  ..  ..  .. 
    17093  ..  ..  ..  ..  ..  ..  +77 ..  ..  ..  ..  ..  ..  ..  ..  .. 
    17205  ..  ..  ..  ..  ..  -77 ..  ..  ..  ..  ..  ..  ..  ..  ..  .. 
    17205  ..  ..  ..  ..  ..  +75 ..  ..  ..  ..  ..  ..  ..  ..  ..  .. 
    17254  ..  ..  -73 ..  ..  ..  ..  ..  ..  ..  ..  ..  ..  ..  ..  .. 
    17254  ..  ..  +80 ..  ..  ..  ..  ..  ..  ..  ..  ..  ..  ..  ..  .. 
    17333  ..  ..  ..  ..  ..  ..  -77 ..  ..  ..  ..  ..  ..  ..  ..  .. 
    17333  ..  ..  ..  ..  ..  ..  +75 ..  ..  ..  ..  ..  ..  ..  ..  .. 
    17429  ..  ..  ..  -65 ..  ..  ..  ..  ..  ..  ..  ..  ..  ..  ..  .. 
    17429  ..  ..  ..  +65 ..  ..  ..  ..  ..  ..  ..  ..  ..  ..  ..  .. 
    17445  ..  ..  ..  ..  ..  -75 ..  ..  ..  ..  ..  ..  ..  ..  ..  .. 
    17445  ..  ..  ..  ..  ..  +73 ..  ..  ..  ..  ..  ..  ..  ..  ..  .. 
    17494  ..  ..  -80 ..  ..  ..  ..  ..  ..  ..  ..  ..  ..  ..  ..  .. 
    17494  ..  ..  +77 ..  ..  ..  ..  ..  ..  ..  ..  ..  ..  ..  ..  .. 
    17561  ..  ..  ..  ..  -61 ..  ..  ..  ..  ..  ..  ..  ..  ..  ..  .. 
    17561  ..  ..  ..  ..  +61 ..  ..  ..  ..  ..  ..  ..  ..  ..  ..  .. 
    17573  ..  ..  ..  ..  ..  ..  -75 ..  ..  ..  ..  ..  ..  ..  ..  .. 
    17573  ..  ..  ..  ..  ..  ..  +73 ..  ..  ..  ..  ..  ..  ..  ..  .. 
    17685  ..  ..  ..  ..  ..  -73 ..  ..  ..  ..  ..  ..  ..  ..  ..  .. 
    17685  ..  ..  ..  ..  ..  +80 ..  ..  ..  ..  ..  ..  ..  ..  ..  .. 
    17734  ..  ..  -77 ..  ..  ..  ..  ..  ..  ..  ..  ..  ..  ..  ..  .. 
    17734  ..  ..  +75 ..  ..  ..  ..  ..  ..  ..  ..  ..  ..  ..  ..  .. 
    17813  ..  ..  ..  ..  ..  ..  -73 ..  ..  ..  ..  ..  ..  ..  ..  .. 
    17813  ..  ..  ..  ..  ..  ..  +80 ..  ..  ..  ..  ..  ..  ..  ..  .. 
    17925  ..  ..  ..  ..  ..  -80 ..  ..  ..  ..  ..  ..  ..  ..  ..  .. 
    17925  ..  ..  ..  ..  ..  +77 ..  ..  ..  ..  ..  ..  ..  ..  ..  .. 
    17974  ..  ..  -75 ..  ..  ..  ..  ..  ..  ..  ..  ..  ..  ..  ..  .. 
    17974  ..  ..  +73 ..  ..  ..  ..  ..  ..  ..  ..  ..  ..  ..  ..  .. 
    18041  ..  ..  ..  ..  -61 ..  ..  ..  ..  ..  ..  ..  ..  ..  ..  .. 
    18041  ..  ..  ..  ..  +49 ..  ..  ..  ..  ..  ..  ..  ..  ..  ..  .. 
    18053  ..  ..  ..  ..  ..  ..  -80 ..  ..  ..  ..  ..  ..  ..  ..  .. 
    18053  ..  ..  ..  ..  ..  ..  +77 ..  ..  ..  ..  ..  ..  ..  ..  .. 
    18165  ..  ..  ..  ..  ..  -77 ..  ..  ..  ..  ..  ..  ..  ..  ..  .. 
    18165  ..  ..  ..  ..  ..  +75 ..  ..  ..  ..  ..  ..  ..  ..  ..  .. 
    18214  ..  ..  -73 ..  ..  ..  ..  ..  ..  ..  ..  ..  ..  ..  ..  .. 
    18214  ..  ..  +75 ..  ..  ..  ..  ..  ..  ..  ..  ..  ..  ..  ..  .. 
    18293  ..  ..  ..  ..  ..  ..  -77 ..  ..  ..  ..  ..  ..  ..  ..  .. 
    18293  ..  ..  ..  ..  ..  ..  +75 ..  ..  ..  ..  ..  ..  ..  ..  .. 
    18389  ..  ..  ..  -65 ..  ..  ..  ..  ..  ..  ..  ..  ..  ..  ..  .. 
    18389  ..  ..  ..  +60 ..  ..  ..  ..  ..  ..  ..  ..  ..  ..  ..  .. 
    18405  ..  ..  ..  ..  ..  -75 ..  ..  ..  ..  ..  ..  ..  ..  ..  .. 
    18405  ..  ..  ..  ..  ..  +73 ..  ..  ..  ..  ..  ..  ..  ..  ..  .. 
    18521  ..  ..  ..  ..  -49 ..  ..  ..  ..  ..  ..  ..  ..  ..  ..  .. 
    18521  ..  ..  ..  ..  +56 ..  ..  ..  ..  ..  ..  ..  ..  ..  ..  .. 
    18533  ..  ..  ..  ..  ..  ..  -75 ..  ..  ..  ..  ..  ..  ..  ..  .. 
    18533  ..  ..  ..  ..  ..  ..  +73 ..  ..  ..  ..  ..  ..  ..  ..  .. 
    18645  ..  ..  ..  ..  ..  -73 ..  ..  ..  ..  ..  ..  ..  ..  ..  .. 
    18645  ..  ..  ..  ..  ..  +75 ..  ..  ..  ..  ..  ..  ..  ..  ..  .. 
    18694  ..  ..  -75 ..  ..  ..  ..  ..  ..  ..  ..  ..  ..  ..  ..  .. 
    18694  ..  ..  +68 ..  ..  ..  ..  ..  ..  ..  ..  ..  ..  ..  ..  .. 
    18773  ..  ..  ..  ..  ..  ..  -73 ..  ..  ..  ..  ..  ..  ..  ..  .. 
    18773  ..  ..  ..  ..  ..  ..  +75 ..  ..  ..  ..  ..  ..  ..  ..  .. 
    18869  ..  ..  ..  -60 ..  ..  ..  ..  ..  ..  ..  ..  ..  ..  ..  .. 
    18869  ..  ..  ..  +61 ..  ..  ..  ..  ..  ..  ..  ..  ..  ..  ..  .. 
    19001  ..  ..  ..  ..  -56 ..  ..  ..  ..  ..  ..  ..  ..  ..  ..  .. 
    19001  ..  ..  ..  ..  +58 ..  ..  ..  ..  ..  ..  ..  ..  ..  ..  .. 
    19125  ..  ..  ..  ..  ..  -75 ..  ..  ..  ..  ..  ..  ..  ..  ..  .. 
    19125  ..  ..  ..  ..  ..  +68 ..  ..  ..  ..  ..  ..  ..  ..  ..  .. 
    19174  ..  ..  -68 ..  ..  ..  ..  ..  ..  ..  ..  ..  ..  ..  ..  .. 
# bar 6
    19253  ..  ..  ..  ..  ..  ..  -75 ..  ..  ..  ..  ..  ..  ..  ..  .. 
    19253  ..  ..  ..  ..  ..  ..  +68 ..  ..  ..  ..  ..  ..  ..  ..  .. 
    19349  ..  ..  ..  -61 ..  ..  ..  ..  ..  ..  ..  ..  ..  ..  ..  .. 
    19349  ..  ..  ..  +63 ..  ..  ..  ..  ..  ..  ..  ..  ..  ..  ..  .. 
    19481  ..  ..  ..  ..  -58 ..  ..  ..  ..  ..  ..  ..  ..  ..  ..  .. 
    19481  ..  ..  ..  ..  +60 ..  ..  ..  ..  ..  ..  ..  ..  ..  ..  .. 
    19605  ..  ..  ..  ..  ..  -68 ..  ..  ..  ..  ..  ..  ..  ..  ..  .. 
    19733  ..  ..  ..  ..  ..  ..  -68 ..  ..  ..  ..  ..  ..  ..  ..  .. 
    19829  ..  ..  ..  -63 ..  ..  ..  ..  ..  ..  ..  ..  ..  ..  ..  .. 
    19829  ..  ..  ..  +60 ..  ..  ..  ..  ..  ..  ..  ..  ..  ..  ..  .. 
    19961  ..  ..  ..  ..  -60 ..  ..  ..  ..  ..  ..  ..  ..  ..  ..  .. 
    19961  ..  ..  ..  ..  +56 ..  ..  ..  ..  ..  ..  ..  ..  ..  ..  .. 
    20134  ..  ..  +80 ..  ..  ..  ..  ..  ..  ..  ..  ..  ..  ..  ..  .. 
    20309  ..  ..  ..  -60 ..  ..  ..  ..  ..  ..  ..  ..  ..  ..  ..  .. 
    20309  ..  ..  ..  +65 ..  ..  ..  ..  ..  ..  ..  ..  ..  ..  ..  .. 
    20374  ..  ..  -80 ..  ..  ..  ..  ..  ..  ..  ..  ..  ..  ..  ..  .. 
    20374  ..  ..  +77 ..  ..  ..  ..  ..  ..  ..  ..  ..  ..  ..  ..  .. 
    20441  ..  ..  ..  ..  -56 ..  ..  ..  ..  ..  ..  ..  ..  ..  ..  .. 
    20441  ..  ..  ..  ..  +61 ..  ..  ..  ..  ..  ..  ..  ..  ..  ..  .. 
    20565  ..  ..  ..  ..  ..  +80 ..  ..  ..  ..  ..  ..  ..  ..  ..  .. 
    20614  ..  ..  -77 ..  ..  ..  ..  ..  ..  ..  ..  ..  ..  ..  ..  .. 
    20614  ..  ..  +75 ..  ..  ..  ..  ..  ..  ..  ..  ..  ..  ..  ..  .. 
    20789  ..  ..  ..  -65 ..  ..  ..  ..  ..  ..  ..  ..  ..  ..  ..  .. 
    20789  ..  ..  ..  +65 ..  ..  ..  ..  ..  ..  ..  ..  ..  ..  ..  .. 
    20805  ..  ..  ..  ..  ..  -80 ..  ..  ..  ..  ..  ..  ..  ..  ..  .. 
    20805  ..  ..  ..  ..  ..  +77 ..  ..  ..  ..  ..  ..  ..  ..  ..  .. 
    20854  ..  ..  -75 ..  ..  ..  ..  ..  ..  ..  ..  ..  ..  ..  ..  .. 
    20854  ..  ..  +73 ..  ..  ..  ..  ..  ..  ..  ..  ..  ..  ..  ..  .. 
    20921  ..  ..  ..  ..  -61 ..  ..  ..  ..  ..  ..  ..  ..  ..  ..  .. 
    20921  ..  ..  ..  ..  +49 ..  ..  ..  ..  ..  ..  ..  ..  ..  ..  .. 
    21045  ..  ..  ..  ..  ..  -77 ..  ..  ..  ..  ..  ..  ..  ..  ..  .. 
    21045  ..  ..  ..  ..  ..  +75 ..  ..  ..  ..  ..  ..  ..  ..  ..  .. 
    21094  ..  ..  -73 ..  ..  ..  ..  ..  ..  ..  ..  ..  ..  ..  ..  .. 
    21094  ..  ..  +80 ..  ..  ..  ..  ..  ..  ..  ..  ..  ..  ..  ..  .. 
    21269  ..  ..  ..  -65 ..  ..  ..  ..  ..  ..  ..  ..  ..  ..  ..  .. 
    21269  ..  ..  ..  +66 ..  ..  ..  ..  ..  ..  ..  ..  ..  ..  ..  .. 
    21285  ..  ..  ..  ..  ..  -75 ..  ..  ..  ..  ..  ..  ..  ..  ..  .. 
    21285  ..  ..  ..  ..  ..  +73 ..  ..  ..  ..  ..  ..  ..  ..  ..  .. 
    21334  ..  ..  -80 ..  ..  ..  ..  ..  ..  ..  ..  ..  ..  ..  ..  .. 
    21334  ..  ..  +77 ..  ..  ..  ..  ..  ..  ..  ..  ..  ..  ..  ..  .. 
    21401  ..  ..  ..  ..  -49 ..  ..  ..  ..  ..  ..  ..  ..  ..  ..  .. 
    21401  ..  ..  ..  ..  +51 ..  ..  ..  ..  ..  ..  ..  ..  ..  ..  .. 
    21525  ..  ..  ..  ..  ..  -73 ..  ..  ..  ..  ..  ..  ..  ..  ..  .. 
    21525  ..  ..  ..  ..  ..  +80 ..  ..  ..  ..  ..  ..  ..  ..  ..  .. 
    21574  ..  ..  -77 ..  ..  ..  ..  ..  ..  ..  ..  ..  ..  ..  ..  .. 
    21574  ..  ..  +75 ..  ..  ..  ..  ..  ..  ..  ..  ..  ..  ..  ..  .. 
    21653  ..  ..  ..  ..  ..  ..  +77 ..  ..  ..  ..  ..  ..  ..  ..  .. 
    21749  ..  ..  ..  -66 ..  ..  ..  ..  ..  ..  ..  ..  ..  ..  ..  .. 
    21749  ..  ..  ..  +68 ..  ..  ..  ..  ..  ..  ..  ..  ..  ..  ..  .. 
    21765  ..  ..  ..  ..  ..  -80 ..  ..  ..  ..  ..  ..  ..  ..  ..  .. 
    21765  ..  ..  ..  ..  ..  +77 ..  ..  ..  ..  ..  ..  ..  ..  ..  .. 
    21814  ..  ..  -75 ..  ..  ..  ..  ..  ..  ..  ..  ..  ..  ..  ..  .. 
    21814  ..  ..  +73 ..  ..  ..  ..  ..  ..  ..  ..  ..  ..  ..  ..  .. 
    21881  ..  ..  ..  ..  -51 ..  ..  ..  ..  ..  ..  ..  ..  ..  ..  .. 
    21881  ..  ..  ..  ..  +53 ..  ..  ..  ..  ..  ..  ..  ..  ..  ..  .. 
    22005  ..  ..  ..  ..  ..  -77 ..  ..  ..  ..  ..  ..  ..  ..  ..  .. 
    22005  ..  ..  ..  ..  ..  +75 ..  ..  ..  ..  ..  ..  ..  ..  ..  .. 
    22054  ..  ..  -73 ..  ..  ..  ..  ..  ..  ..  ..  ..  ..  ..  ..  .. 
    22054  ..  ..  +82 ..  ..  ..  ..  ..  ..  ..  ..  ..  ..  ..  ..  .. 
    22229  ..  ..  ..  -68 ..  ..  ..  ..  ..  ..  ..  ..  ..  ..  ..  .. 
    22229  ..  ..  ..  +61 ..  ..  ..  ..  ..  ..  ..  ..  ..  ..  ..  .. 
    22245  ..  ..  ..  ..  ..  -75 ..  ..  ..  ..  ..  ..  ..  ..  ..  .. 
    22245  ..  ..  ..  ..  ..  +73 ..  ..  ..  ..  ..  ..  ..  ..  ..  .. 
    22361  ..  ..  ..  ..  -53 ..  ..  ..  ..  ..  ..  ..  ..  ..  ..  .. 
    22361  ..  ..  ..  ..  +54 ..  ..  ..  ..  ..  ..  ..  ..  ..  ..  .. 
    22485  ..  ..  ..  ..  ..  -73 ..  ..  ..  ..  ..  ..  ..  ..  ..  .. 
    22485  ..  ..  ..  ..  ..  +82 ..  ..  ..  ..  ..  ..  ..  ..  ..  .. 
    22709  ..  ..  ..  -61 ..  ..  ..  ..  ..  ..  ..  ..  ..  ..  ..  .. 
    22709  ..  ..  ..  +60 ..  ..  ..  ..  ..  ..  ..  ..  ..  ..  ..  .. 
    22841  ..  ..  ..  ..  -54 ..  ..  ..  ..  ..  ..  ..  ..  ..  ..  .. 
    22841  ..  ..  ..  ..  +56 ..  ..  ..  ..  ..  ..  ..  ..  ..  ..  .. 
    22853  ..  ..  ..  ..  ..  ..  -77 ..  ..  ..  ..  ..  ..  ..  ..  .. 
    22853  ..  ..  ..  ..  ..  ..  +80 ..  ..  ..  ..  ..  ..  ..  ..  .. 
    23014  ..  ..  -82 ..  ..  ..  ..  ..  ..  ..  ..  ..  ..  ..  ..  .. 
    23014  ..  ..  +66 ..  ..  ..  ..  ..  ..  ..  ..  ..  ..  ..  ..  .. 
# bar 7
    23093  ..  ..  ..  ..  ..  ..  -80 ..  ..  ..  ..  ..  ..  ..  ..  .. 
    23093  ..  ..  ..  ..  ..  ..  +78 ..  ..  ..  ..  ..  ..  ..  ..  .. 
    23189  ..  ..  ..  -60 ..  ..  ..  ..  ..  ..  ..  ..  ..  ..  ..  .. 
    23189  ..  ..  ..  +61 ..  ..  ..  ..  ..  ..  ..  ..  ..  ..  ..  .. 
    23321  ..  ..  ..  ..  -56 ..  ..  ..  ..  ..  ..  ..  ..  ..  ..  .. 
    23321  ..  ..  ..  ..  +58 ..  ..  ..  ..  ..  ..  ..  ..  ..  ..  .. 
    23333  ..  ..  ..  ..  ..  ..  -78 ..  ..  ..  ..  ..  ..  ..  ..  .. 
    23333  ..  ..  ..  ..  ..  ..  +77 ..  ..  ..  ..  ..  ..  ..  ..  .. 
    23445  ..  ..  ..  ..  ..  -82 ..  ..  ..  ..  ..  ..  ..  ..  ..  .. 
    23445  ..  ..  ..  ..  ..  +66 ..  ..  ..  ..  ..  ..  ..  ..  ..  .. 
    23573  ..  ..  ..  ..  ..  ..  -77 ..  ..  ..  ..  ..  ..  ..  ..  .. 
    23573  ..  ..  ..  ..  ..  ..  +82 ..  ..  ..  ..  ..  ..  ..  ..  .. 
    23669  ..  ..  ..  -61 ..  ..  ..  ..  ..  ..  ..  ..  ..  ..  ..  .. 
    23669  ..  ..  ..  +58 ..  ..  ..  ..  ..  ..  ..  ..  ..  ..  ..  .. 
    23801  ..  ..  ..  ..  -58 ..  ..  ..  ..  ..  ..  ..  ..  ..  ..  .. 
    23801  ..  ..  ..  ..  +54 ..  ..  ..  ..  ..  ..  ..  ..  ..  ..  .. 
    23974  ..  ..  -66 ..  ..  ..  ..  ..  ..  ..  ..  ..  ..  ..  ..  .. 
    23974  ..  ..  +78 ..  ..  ..  ..  ..  ..  ..  ..  ..  ..  ..  ..  .. 
    24149  ..  ..  ..  -58 ..  ..  ..  ..  ..  ..  ..  ..  ..  ..  ..  .. 
    24149  ..  ..  ..  +63 ..  ..  ..  ..  ..  ..  ..  ..  ..  ..  ..  .. 
    24214  ..  ..  -78 ..  ..  ..  ..  ..  ..  ..  ..  ..  ..  ..  ..  .. 
    24214  ..  ..  +75 ..  ..  ..  ..  ..  ..  ..  ..  ..  ..  ..  ..  .. 
    24281  ..  ..  ..  ..  -54 ..  ..  ..  ..  ..  ..  ..  ..  ..  ..  .. 
    24281  ..  ..  ..  ..  +60 ..  ..  ..  ..  ..  ..  ..  ..  ..  ..  .. 
    24405  ..  ..  ..  ..  ..  -66 ..  ..  ..  ..  ..  ..  ..  ..  ..  .. 
    24405  ..  ..  ..  ..  ..  +78 ..  ..  ..  ..  ..  ..  ..  ..  ..  .. 
    24454  ..  ..  -75 ..  ..  ..  ..  ..  ..  ..  ..  ..  ..  ..  ..  .. 
    24454  ..  ..  +73 ..  ..  ..  ..  ..  ..  ..  ..  ..  ..  ..  ..  .. 
    24629  ..  ..  ..  -63 ..  ..  ..  ..  ..  ..  ..  ..  ..  ..  ..  .. 
    24629  ..  ..  ..  +63 ..  ..  ..  ..  ..  ..  ..  ..  ..  ..  ..  .. 
    24645  ..  ..  ..  ..  ..  -78 ..  ..  ..  ..  ..  ..  ..  ..  ..  .. 
    24645  ..  ..  ..  ..  ..  +75 ..  ..  ..  ..  ..  ..  ..  ..  ..  .. 
    24694  ..  ..  -73 ..  ..  ..  ..  ..  ..  ..  ..  ..  ..  ..  ..  .. 
    24694  ..  ..  +72 ..  ..  ..  ..  ..  ..  ..  ..  ..  ..  ..  ..  .. 
    24761  ..  ..  ..  ..  -60 ..  ..  ..  ..  ..  ..  ..  ..  ..  ..  .. 
    24761  ..  ..  ..  ..  +48 ..  ..  ..  ..  ..  ..  ..  ..  ..  ..  .. 
    24885  ..  ..  ..  ..  ..  -75 ..  ..  ..  ..  ..  ..  ..  ..  ..  .. 
    24885  ..  ..  ..  ..  ..  +73 ..  ..  ..  ..  ..  ..  ..  ..  ..  .. 
    24934  ..  ..  -72 ..  ..  ..  ..  ..  ..  ..  ..  ..  ..  ..  ..  .. 
    24934  ..  ..  +78 ..  ..  ..  ..  ..  ..  ..  ..  ..  ..  ..  ..  .. 
    25109  ..  ..  ..  -63 ..  ..  ..  ..  ..  ..  ..  ..  ..  ..  ..  .. 
    25109  ..  ..  ..  +65 ..  ..  ..  ..  ..  ..  ..  ..  ..  ..  ..  .. 
    25125  ..  ..  ..  ..  ..  -73 ..  ..  ..  ..  ..  ..  ..  ..  ..  .. 
    25125  ..  ..  ..  ..  ..  +72 ..  ..  ..  ..  ..  ..  ..  ..  ..  .. 
    25174  ..  ..  -78 ..  ..  ..  ..  ..  ..  ..  ..  ..  ..  ..  ..  .. 
    25174  ..  ..  +75 ..  ..  ..  ..  ..  ..  ..  ..  ..  ..  ..  ..  .. 
    25241  ..  ..  ..  ..  -48 ..  ..  ..  ..  ..  ..  ..  ..  ..  ..  .. 
    25241  ..  ..  ..  ..  +49 ..  ..  ..  ..  ..  ..  ..  ..  ..  ..  .. 
    25365  ..  ..  ..  ..  ..  -72 ..  ..  ..  ..  ..  ..  ..  ..  ..  .. 
    25365  ..  ..  ..  ..  ..  +78 ..  ..  ..  ..  ..  ..  ..  ..  ..  .. 
    25414  ..  ..  -75 ..  ..  ..  ..  ..  ..  ..  ..  ..  ..  ..  ..  .. 
    25414  ..  ..  +73 ..  ..  ..  ..  ..  ..  ..  ..  ..  ..  ..  ..  .. 
    25493  ..  ..  ..  ..  ..  ..  -82 ..  ..  ..  ..  ..  ..  ..  ..  .. 
    25493  ..  ..  ..  ..  ..  ..  +75 ..  ..  ..  ..  ..  ..  ..  ..  .. 
    25589  ..  ..  ..  -65 ..  ..  ..  ..  ..  ..  ..  ..  ..  ..  ..  .. 
    25589  ..  ..  ..  +66 ..  ..  ..  ..  ..  ..  ..  ..  ..  ..  ..  .. 
    25605  ..  ..  ..  ..  ..  -78 ..  ..  ..  ..  ..  ..  ..  ..  ..  .. 
    25605  ..  ..  ..  ..  ..  +75 ..  ..  ..  ..  ..  ..  ..  ..  ..  .. 
    25654  ..  ..  -73 ..  ..  ..  ..  ..  ..  ..  ..  ..  ..  ..  ..  .. 
    25654  ..  ..  +72 ..  ..  ..  ..  ..  ..  ..  ..  ..  ..  ..  ..  .. 
    25721  ..  ..  ..  ..  -49 ..  ..  ..  ..  ..  ..  ..  ..  ..  ..  .. 
    25721  ..  ..  ..  ..  +51 ..  ..  ..  ..  ..  ..  ..  ..  ..  ..  .. 
    25845  ..  ..  ..  ..  ..  -75 ..  ..  ..  ..  ..  ..  ..  ..  ..  .. 
    25845  ..  ..  ..  ..  ..  +73 ..  ..  ..  ..  ..  ..  ..  ..  ..  .. 
    25894  ..  ..  -72 ..  ..  ..  ..  ..  ..  ..  ..  ..  ..  ..  ..  .. 
    25894  ..  ..  +80 ..  ..  ..  ..  ..  ..  ..  ..  ..  ..  ..  ..  .. 
    26069  ..  ..  ..  -66 ..  ..  ..  ..  ..  ..  ..  ..  ..  ..  ..  .. 
    26069  ..  ..  ..  +60 ..  ..  ..  ..  ..  ..  ..  ..  ..  ..  ..  .. 
    26085  ..  ..  ..  ..  ..  -73 ..  ..  ..  ..  ..  ..  ..  ..  ..  .. 
    26085  ..  ..  ..  ..  ..  +72 ..  ..  ..  ..  ..  ..  ..  ..  ..  .. 
    26201  ..  ..  ..  ..  -51 ..  ..  ..  ..  ..  ..  ..  ..  ..  ..  .. 
    26201  ..  ..  ..  ..  +53 ..  ..  ..  ..  ..  ..  ..  ..  ..  ..  .. 
    26325  ..  ..  ..  ..  ..  -72 ..  ..  ..  ..  ..  ..  ..  ..  ..  .. 
    26325  ..  ..  ..  ..  ..  +80 ..  ..  ..  ..  ..  ..  ..  ..  ..  .. 
    26549  ..  ..  ..  -60 ..  ..  ..  ..  ..  ..  ..  ..  ..  ..  ..  .. 
    26549  ..  ..  ..  +58 ..  ..  ..  ..  ..  ..  ..  ..  ..  ..  ..  .. 
    26681  ..  ..  ..  ..  -53 ..  ..  ..  ..  ..  ..  ..  ..  ..  ..  .. 
    26681  ..  ..  ..  ..  +54 ..  ..  ..  ..  ..  ..  ..  ..  ..  ..  .. 
    26693  ..  ..  ..  ..  ..  ..  -75 ..  ..  ..  ..  ..  ..  ..  ..  .. 
    26693  ..  ..  ..  ..  ..  ..  +78 ..  ..  ..  ..  ..  ..  ..  ..  .. 
    26854  ..  ..  -80 ..  ..  ..  ..  ..  ..  ..  ..  ..  ..  ..  ..  .. 
    26854  ..  ..  +65 ..  ..  ..  ..  ..  ..  ..  ..  ..  ..  ..  ..  .. 
# bar 8
    26933  ..  ..  ..  ..  ..  ..  -78 ..  ..  ..  ..  ..  ..  ..  ..  .. 
    26933  ..  ..  ..  ..  ..  ..  +77 ..  ..  ..  ..  ..  ..  ..  ..  .. 
    27029  ..  ..  ..  -58 ..  ..  ..  ..  ..  ..  ..  ..  ..  ..  ..  .. 
    27029  ..  ..  ..  +60 ..  ..  ..  ..  ..  ..  ..  ..  ..  ..  ..  .. 
    27161  ..  ..  ..  ..  -54 ..  ..  ..  ..  ..  ..  ..  ..  ..  ..  .. 
    27161  ..  ..  ..  ..  +56 ..  ..  ..  ..  ..  ..  ..  ..  ..  ..  .. 
    27173  ..  ..  ..  ..  ..  ..  -77 ..  ..  ..  ..  ..  ..  ..  ..  .. 
    27173  ..  ..  ..  ..  ..  ..  +75 ..  ..  ..  ..  ..  ..  ..  ..  .. 
    27285  ..  ..  ..  ..  ..  -80 ..  ..  ..  ..  ..  ..  ..  ..  ..  .. 
    27285  ..  ..  ..  ..  ..  +65 ..  ..  ..  ..  ..  ..  ..  ..  ..  .. 
    27413  ..  ..  ..  ..  ..  ..  -75 ..  ..  ..  ..  ..  ..  ..  ..  .. 
    27413  ..  ..  ..  ..  ..  ..  +80 ..  ..  ..  ..  ..  ..  ..  ..  .. 
    27509  ..  ..  ..  -60 ..  ..  ..  ..  ..  ..  ..  ..  ..  ..  ..  .. 
    27509  ..  ..  ..  +56 ..  ..  ..  ..  ..  ..  ..  ..  ..  ..  ..  .. 
    27641  ..  ..  ..  ..  -56 ..  ..  ..  ..  ..  ..  ..  ..  ..  ..  .. 
    27641  ..  ..  ..  ..  +53 ..  ..  ..  ..  ..  ..  ..  ..  ..  ..  .. 
    27814  ..  ..  -65 ..  ..  ..  ..  ..  ..  ..  ..  ..  ..  ..  ..  .. 
    27814  ..  ..  +77 ..  ..  ..  ..  ..  ..  ..  ..  ..  ..  ..  ..  .. 
    27989  ..  ..  ..  -56 ..  ..  ..  ..  ..  ..  ..  ..  ..  ..  ..  .. 
    27989  ..  ..  ..  +61 ..  ..  ..  ..  ..  ..  ..  ..  ..  ..  ..  .. 
    28054  ..  ..  -77 ..  ..  ..  ..  ..  ..  ..  ..  ..  ..  ..  ..  .. 
    28054  ..  ..  +73 ..  ..  ..  ..  ..  ..  ..  ..  ..  ..  ..  ..  .. 
    28121  ..  ..  ..  ..  -53 ..  ..  ..  ..  ..  ..  ..  ..  ..  ..  .. 
    28121  ..  ..  ..  ..  +58 ..  ..  ..  ..  ..  ..  ..  ..  ..  ..  .. 
    28245  ..  ..  ..  ..  ..  -65 ..  ..  ..  ..  ..  ..  ..  ..  ..  .. 
    28245  ..  ..  ..  ..  ..  +77 ..  ..  ..  ..  ..  ..  ..  ..  ..  .. 
    28294  ..  ..  -73 ..  ..  ..  ..  ..  ..  ..  ..  ..  ..  ..  ..  .. 
    28294  ..  ..  +72 ..  ..  ..  ..  ..  ..  ..  ..  ..  ..  ..  ..  .. 
    28469  ..  ..  ..  -61 ..  ..  ..  ..  ..  ..  ..  ..  ..  ..  ..  .. 
    28469  ..  ..  ..  +61 ..  ..  ..  ..  ..  ..  ..  ..  ..  ..  ..  .. 
    28485  ..  ..  ..  ..  ..  -77 ..  ..  ..  ..  ..  ..  ..  ..  ..  .. 
    28485  ..  ..  ..  ..  ..  +73 ..  ..  ..  ..  ..  ..  ..  ..  ..  .. 
    28534  ..  ..  -72 ..  ..  ..  ..  ..  ..  ..  ..  ..  ..  ..  ..  .. 
    28534  ..  ..  +70 ..  ..  ..  ..  ..  ..  ..  ..  ..  ..  ..  ..  .. 
    28601  ..  ..  ..  ..  -58 ..  ..  ..  ..  ..  ..  ..  ..  ..  ..  .. 
    28601  ..  ..  ..  ..  +46 ..  ..  ..  ..  ..  ..  ..  ..  ..  ..  .. 
    28725  ..  ..  ..  ..  ..  -73 ..  ..  ..  ..  ..  ..  ..  ..  ..  .. 
    28725  ..  ..  ..  ..  ..  +72 ..  ..  ..  ..  ..  ..  ..  ..  ..  .. 
    28774  ..  ..  -70 ..  ..  ..  ..  ..  ..  ..  ..  ..  ..  ..  ..  .. 
    28774  ..  ..  +77 ..  ..  ..  ..  ..  ..  ..  ..  ..  ..  ..  ..  .. 
    28949  ..  ..  ..  -61 ..  ..  ..  ..  ..  ..  ..  ..  ..  ..  ..  .. 
    28949  ..  ..  ..  +63 ..  ..  ..  ..  ..  ..  ..  ..  ..  ..  ..  .. 
    28965  ..  ..  ..  ..  ..  -72 ..  ..  ..  ..  ..  ..  ..  ..  ..  .. 
    28965  ..  ..  ..  ..  ..  +70 ..  ..  ..  ..  ..  ..  ..  ..  ..  .. 
    29014  ..  ..  -77 ..  ..  ..  ..  ..  ..  ..  ..  ..  ..  ..  ..  .. 
    29014  ..  ..  +73 ..  ..  ..  ..  ..  ..  ..  ..  ..  ..  ..  ..  .. 
    29081  ..  ..  ..  ..  -46 ..  ..  ..  ..  ..  ..  ..  ..  ..  ..  .. 
    29081  ..  ..  ..  ..  +48 ..  ..  ..  ..  ..  ..  ..  ..  ..  ..  .. 
    29205  ..  ..  ..  ..  ..  -70 ..  ..  ..  ..  ..  ..  ..  ..  ..  .. 
    29205  ..  ..  ..  ..  ..  +77 ..  ..  ..  ..  ..  ..  ..  ..  ..  .. 
    29254  ..  ..  -73 ..  ..  ..  ..  ..  ..  ..  ..  ..  ..  ..  ..  .. 
    29254  ..  ..  +72 ..  ..  ..  ..  ..  ..  ..  ..  ..  ..  ..  ..  .. 
    29333  ..  ..  ..  ..  ..  ..  -80 ..  ..  ..  ..  ..  ..  ..  ..  .. 
    29333  ..  ..  ..  ..  ..  ..  +73 ..  ..  ..  ..  ..  ..  ..  ..  .. 
    29429  ..  ..  ..  -63 ..  ..  ..  ..  ..  ..  ..  ..  ..  ..  ..  .. 
    29429  ..  ..  ..  +65 ..  ..  ..  ..  ..  ..  ..  ..  ..  ..  ..  .. 
    29445  ..  ..  ..  ..  ..  -77 ..  ..  ..  ..  ..  ..  ..  ..  ..  .. 
    29445  ..  ..  ..  ..  ..  +73 ..  ..  ..  ..  ..  ..  ..  ..  ..  .. 
    29494  ..  ..  -72 ..  ..  ..  ..  ..  ..  ..  ..  ..  ..  ..  ..  .. 
    29494  ..  ..  +70 ..  ..  ..  ..  ..  ..  ..  ..  ..  ..  ..  ..  .. 
    29561  ..  ..  ..  ..  -48 ..  ..  ..  ..  ..  ..  ..  ..  ..  ..  .. 
    29561  ..  ..  ..  ..  +49 ..  ..  ..  ..  ..  ..  ..  ..  ..  ..  .. 
    29685  ..  ..  ..  ..  ..  -73 ..  ..  ..  ..  ..  ..  ..  ..  ..  .. 
    29685  ..  ..  ..  ..  ..  +72 ..  ..  ..  ..  ..  ..  ..  ..  ..  .. 
    29734  ..  ..  -70 ..  ..  ..  ..  ..  ..  ..  ..  ..  ..  ..  ..  .. 
    29734  ..  ..  +78 ..  ..  ..  ..  ..  ..  ..  ..  ..  ..  ..  ..  .. 
    29909  ..  ..  ..  -65 ..  ..  ..  ..  ..  ..  ..  ..  ..  ..  ..  .. 
    29909  ..  ..  ..  +58 ..  ..  ..  ..  ..  ..  ..  ..  ..  ..  ..  .. 
    29925  ..  ..  ..  ..  ..  -72 ..  ..  ..  ..  ..  ..  ..  ..  ..  .. 
    29925  ..  ..  ..  ..  ..  +70 ..  ..  ..  ..  ..  ..  ..  ..  ..  .. 
    30041  ..  ..  ..  ..  -49 ..  ..  ..  ..  ..  ..  ..  ..  ..  ..  .. 
    30041  ..  ..  ..  ..  +51 ..  ..  ..  ..  ..  ..  ..  ..  ..  ..  .. 
    30165  ..  ..  ..  ..  ..  -70 ..  ..  ..  ..  ..  ..  ..  ..  ..  .. 
    30165  ..  ..  ..  ..  ..  +78 ..  ..  ..  ..  ..  ..  ..  ..  ..  .. 
    30389  ..  ..  ..  -58 ..  ..  ..  ..  ..  ..  ..  ..  ..  ..  ..  .. 
    30389  ..  ..  ..  +56 ..  ..  ..  ..  ..  ..  ..  ..  ..  ..  ..  .. 
    30521  ..  ..  ..  ..  -51 ..  ..  ..  ..  ..  ..  ..  ..  ..  ..  .. 
    30521  ..  ..  ..  ..  +53 ..  ..  ..  ..  ..  ..  ..  ..  ..  ..  .. 
    30533  ..  ..  ..  ..  ..  ..  -73 ..  ..  ..  ..  ..  ..  ..  ..  .. 
    30533  ..  ..  ..  ..  ..  ..  +77 ..  ..  ..  ..  ..  ..  ..  ..  .. 
    30694  ..  ..  -78 ..  ..  ..  ..  ..  ..  ..  ..  ..  ..  ..  ..  .. 
    30694  ..  ..  +63 ..  ..  ..  ..  ..  ..  ..  ..  ..  ..  ..  ..  .. 
# bar 9
    30773  ..  ..  ..  ..  ..  ..  -77 ..  ..  ..  ..  ..  ..  ..  ..  .. 
    30773  ..  ..  ..  ..  ..  ..  +75 ..  ..  ..  ..  ..  ..  ..  ..  .. 
    30869  ..  ..  ..  -56 ..  ..  ..  ..  ..  ..  ..  ..  ..  ..  ..  .. 
    30869  ..  ..  ..  +58 ..  ..  ..  ..  ..  ..  ..  ..  ..  ..  ..  .. 
    31001  ..  ..  ..  ..  -53 ..  ..  ..  ..  ..  ..  ..  ..  ..  ..  .. 
    31001  ..  ..  ..  ..  +54 ..  ..  ..  ..  ..  ..  ..  ..  ..  ..  .. 
    31013  ..  ..  ..  ..  ..  ..  -75 ..  ..  ..  ..  ..  ..  ..  ..  .. 
    31013  ..  ..  ..  ..  ..  ..  +73 ..  ..  ..  ..  ..  ..  ..  ..  .. 
    31125  ..  ..  ..  ..  ..  -78 ..  ..  ..  ..  ..  ..  ..  ..  ..  .. 
    31125  ..  ..  ..  ..  ..  +63 ..  ..  ..  ..  ..  ..  ..  ..  ..  .. 
    31253  ..  ..  ..  ..  ..  ..  -73 ..  ..  ..  ..  ..  ..  ..  ..  .. 
    31253  ..  ..  ..  ..  ..  ..  +78 ..  ..  ..  ..  ..  ..  ..  ..  .. 
    31349  ..  ..  ..  -58 ..  ..  ..  ..  ..  ..  ..  ..  ..  ..  ..  .. 
    31349  ..  ..  ..  +54 ..  ..  ..  ..  ..  ..  ..  ..  ..  ..  ..  .. 
    31481  ..  ..  ..  ..  -54 ..  ..  ..  ..  ..  ..  ..  ..  ..  ..  .. 
    31481  ..  ..  ..  ..  +51 ..  ..  ..  ..  ..  ..  ..  ..  ..  ..  .. 
    31654  ..  ..  -63 ..  ..  ..  ..  ..  ..  ..  ..  ..  ..  ..  ..  .. 
    31654  ..  ..  +75 ..  ..  ..  ..  ..  ..  ..  ..  ..  ..  ..  ..  .. 
    31829  ..  ..  ..  -54 ..  ..  ..  ..  ..  ..  ..  ..  ..  ..  ..  .. 
    31829  ..  ..  ..  +60 ..  ..  ..  ..  ..  ..  ..  ..  ..  ..  ..  .. 
    31894  ..  ..  -75 ..  ..  ..  ..  ..  ..  ..  ..  ..  ..  ..  ..  .. 
    31894  ..  ..  +73 ..  ..  ..  ..  ..  ..  ..  ..  ..  ..  ..  ..  .. 
    31961  ..  ..  ..  ..  -51 ..  ..  ..  ..  ..  ..  ..  ..  ..  ..  .. 
    31961  ..  ..  ..  ..  +56 ..  ..  ..  ..  ..  ..  ..  ..  ..  ..  .. 
    32085  ..  ..  ..  ..  ..  -63 ..  ..  ..  ..  ..  ..  ..  ..  ..  .. 
    32085  ..  ..  ..  ..  ..  +75 ..  ..  ..  ..  ..  ..  ..  ..  ..  .. 
    32134  ..  ..  -73 ..  ..  ..  ..  ..  ..  ..  ..  ..  ..  ..  ..  .. 
    32134  ..  ..  +72 ..  ..  ..  ..  ..  ..  ..  ..  ..  ..  ..  ..  .. 
    32309  ..  ..  ..  -60 ..  ..  ..  ..  ..  ..  ..  ..  ..  ..  ..  .. 
    32309  ..  ..  ..  +65 ..  ..  ..  ..  ..  ..  ..  ..  ..  ..  ..  .. 
    32325  ..  ..  ..  ..  ..  -75 ..  ..  ..  ..  ..  ..  ..  ..  ..  .. 
    32325  ..  ..  ..  ..  ..  +73 ..  ..  ..  ..  ..  ..  ..  ..  ..  .. 
    32374  ..  ..  -72 ..  ..  ..  ..  ..  ..  ..  ..  ..  ..  ..  ..  .. 
    32374  ..  ..  +73 ..  ..  ..  ..  ..  ..  ..  ..  ..  ..  ..  ..  .. 
    32441  ..  ..  ..  ..  -56 ..  ..  ..  ..  ..  ..  ..  ..  ..  ..  .. 
    32441  ..  ..  ..  ..  +49 ..  ..  ..  ..  ..  ..  ..  ..  ..  ..  .. 
    32453  ..  ..  ..  ..  ..  ..  -78 ..  ..  ..  ..  ..  ..  ..  ..  .. 
    32453  ..  ..  ..  ..  ..  ..  +77 ..  ..  ..  ..  ..  ..  ..  ..  .. 
    32565  ..  ..  ..  ..  ..  -73 ..  ..  ..  ..  ..  ..  ..  ..  ..  .. 
    32565  ..  ..  ..  ..  ..  +72 ..  ..  ..  ..  ..  ..  ..  ..  ..  .. 
    32614  ..  ..  -73 ..  ..  ..  ..  ..  ..  ..  ..  ..  ..  ..  ..  .. 
    32614  ..  ..  +75 ..  ..  ..  ..  ..  ..  ..  ..  ..  ..  ..  ..  .. 
    32693  ..  ..  ..  ..  ..  ..  -77 ..  ..  ..  ..  ..  ..  ..  ..  .. 
    32693  ..  ..  ..  ..  ..  ..  +75 ..  ..  ..  ..  ..  ..  ..  ..  .. 
    32789  ..  ..  ..  -65 ..  ..  ..  ..  ..  ..  ..  ..  ..  ..  ..  .. 
    32789  ..  ..  ..  +63 ..  ..  ..  ..  ..  ..  ..  ..  ..  ..  ..  .. 
    32805  ..  ..  ..  ..  ..  -72 ..  ..  ..  ..  ..  ..  ..  ..  ..  .. 
    32805  ..  ..  ..  ..  ..  +73 ..  ..  ..  ..  ..  ..  ..  ..  ..  .. 
    32854  ..  ..  -75 ..  ..  ..  ..  ..  ..  ..  ..  ..  ..  ..  ..  .. 
    32854  ..  ..  +77 ..  ..  ..  ..  ..  ..  ..  ..  ..  ..  ..  ..  .. 
    32921  ..  ..  ..  ..  -49 ..  ..  ..  ..  ..  ..  ..  ..  ..  ..  .. 
    32921  ..  ..  ..  ..  +48 ..  ..  ..  ..  ..  ..  ..  ..  ..  ..  .. 
    32933  ..  ..  ..  ..  ..  ..  -75 ..  ..  ..  ..  ..  ..  ..  ..  .. 
    32933  ..  ..  ..  ..  ..  ..  +77 ..  ..  ..  ..  ..  ..  ..  ..  .. 
    33045  ..  ..  ..  ..  ..  -73 ..  ..  ..  ..  ..  ..  ..  ..  ..  .. 
    33045  ..  ..  ..  ..  ..  +75 ..  ..  ..  ..  ..  ..  ..  ..  ..  .. 
    33094  ..  ..  -77 ..  ..  ..  ..  ..  ..  ..  ..  ..  ..  ..  ..  .. 
    33094  ..  ..  +78 ..  ..  ..  ..  ..  ..  ..  ..  ..  ..  ..  ..  .. 
    33173  ..  ..  ..  ..  ..  ..  -77 ..  ..  ..  ..  ..  ..  ..  ..  .. 
    33173  ..  ..  ..  ..  ..  ..  +78 ..  ..  ..  ..  ..  ..  ..  ..  .. 
    33269  ..  ..  ..  -63 ..  ..  ..  ..  ..  ..  ..  ..  ..  ..  ..  .. 
    33269  ..  ..  ..  +60 ..  ..  ..  ..  ..  ..  ..  ..  ..  ..  ..  .. 
    33285  ..  ..  ..  ..  ..  -75 ..  ..  ..  ..  ..  ..  ..  ..  ..  .. 
    33285  ..  ..  ..  ..  ..  +77 ..  ..  ..  ..  ..  ..  ..  ..  ..  .. 
    33334  ..  ..  -78 ..  ..  ..  ..  ..  ..  ..  ..  ..  ..  ..  ..  .. 
    33334  ..  ..  +80 ..  ..  ..  ..  ..  ..  ..  ..  ..  ..  ..  ..  .. 
    33401  ..  ..  ..  ..  -48 ..  ..  ..  ..  ..  ..  ..  ..  ..  ..  .. 
    33401  ..  ..  ..  ..  +44 ..  ..  ..  ..  ..  ..  ..  ..  ..  ..  .. 
    33413  ..  ..  ..  ..  ..  ..  -78 ..  ..  ..  ..  ..  ..  ..  ..  .. 
    33413  ..  ..  ..  ..  ..  ..  +80 ..  ..  ..  ..  ..  ..  ..  ..  .. 
    33525  ..  ..  ..  ..  ..  -77 ..  ..  ..  ..  ..  ..  ..  ..  ..  .. 
    33525  ..  ..  ..  ..  ..  +78 ..  ..  ..  ..  ..  ..  ..  ..  ..  .. 
    33574  ..  ..  -80 ..  ..  ..  ..  ..  ..  ..  ..  ..  ..  ..  ..  .. 
    33574  ..  ..  +78 ..  ..  ..  ..  ..  ..  ..  ..  ..  ..  ..  ..  .. 
    33653  ..  ..  ..  ..  ..  ..  -80 ..  ..  ..  ..  ..  ..  ..  ..  .. 
    33653  ..  ..  ..  ..  ..  ..  +82 ..  ..  ..  ..  ..  ..  ..  ..  .. 
    33749  ..  ..  ..  -60 ..  ..  ..  ..  ..  ..  ..  ..  ..  ..  ..  .. 
    33749  ..  ..  ..  +68 ..  ..  ..  ..  ..  ..  ..  ..  ..  ..  ..  .. 
    33765  ..  ..  ..  ..  ..  -78 ..  ..  ..  ..  ..  ..  ..  ..  ..  .. 
    33765  ..  ..  ..  ..  ..  +80 ..  ..  ..  ..  ..  ..  ..  ..  ..  .. 
    33881  ..  ..  ..  ..  -44 ..  ..  ..  ..  ..  ..  ..  ..  ..  ..  .. 
    33881  ..  ..  ..  ..  +49 ..  ..  ..  ..  ..  ..  ..  ..  ..  ..  .. 
    33893  ..  ..  ..  ..  ..  ..  -82 ..  ..  ..  ..  ..  ..  ..  ..  .. 
    33893  ..  ..  ..  ..  ..  ..  +80 ..  ..  ..  ..  ..  ..  ..  ..  .. 
    34005  ..  ..  ..  ..  ..  -80 ..  ..  ..  ..  ..  ..  ..  ..  ..  .. 
    34005  ..  ..  ..  ..  ..  +78 ..  ..  ..  ..  ..  ..  ..  ..  ..  .. 
    34133  ..  ..  ..  ..  ..  ..  -80 ..  ..  ..  ..  ..  ..  ..  ..  .. 
    34133  ..  ..  ..  ..  ..  ..  +78 ..  ..  ..  ..  ..  ..  ..  ..  .. 
    34361  ..  ..  ..  ..  -49 ..  ..  ..  ..  ..  ..  ..  ..  ..  ..  .. 
    34361  ..  ..  ..  ..  +51 ..  ..  ..  ..  ..  ..  ..  ..  ..  ..  .. 
    34534  ..  ..  +77 ..  ..  ..  ..  ..  ..  ..  ..  ..  ..  ..  ..  .. 
    34553  ..  ..  -78 ..  ..  ..  ..  ..  ..  ..  ..  ..  ..  ..  ..  .. 
# bar 10
    34759  ..  ..  -77 ..  ..  ..  ..  ..  ..  ..  ..  ..  ..  ..  ..  .. 
    34774  ..  ..  +75 ..  ..  ..  ..  ..  ..  ..  ..  ..  ..  ..  ..  .. 
    34841  ..  ..  ..  ..  -51 ..  ..  ..  ..  ..  ..  ..  ..  ..  ..  .. 
    34841  ..  ..  ..  ..  +53 ..  ..  ..  ..  ..  ..  ..  ..  ..  ..  .. 
    34965  ..  ..  ..  ..  ..  +77 ..  ..  ..  ..  ..  ..  ..  ..  ..  .. 
    34984  ..  ..  ..  ..  ..  -78 ..  ..  ..  ..  ..  ..  ..  ..  ..  .. 
    35014  ..  ..  -75 ..  ..  ..  ..  ..  ..  ..  ..  ..  ..  ..  ..  .. 
    35014  ..  ..  +77 ..  ..  ..  ..  ..  ..  ..  ..  ..  ..  ..  ..  .. 
    35093  ..  ..  ..  ..  ..  ..  +77 ..  ..  ..  ..  ..  ..  ..  ..  .. 
    35112  ..  ..  ..  ..  ..  ..  -78 ..  ..  ..  ..  ..  ..  ..  ..  .. 
    35190  ..  ..  ..  ..  ..  -77 ..  ..  ..  ..  ..  ..  ..  ..  ..  .. 
    35205  ..  ..  ..  ..  ..  +75 ..  ..  ..  ..  ..  ..  ..  ..  ..  .. 
    35254  ..  ..  -77 ..  ..  ..  ..  ..  ..  ..  ..  ..  ..  ..  ..  .. 
    35254  ..  ..  +78 ..  ..  ..  ..  ..  ..  ..  ..  ..  ..  ..  ..  .. 
    35318  ..  ..  ..  ..  ..  ..  -77 ..  ..  ..  ..  ..  ..  ..  ..  .. 
    35321  ..  ..  ..  ..  -53 ..  ..  ..  ..  ..  ..  ..  ..  ..  ..  .. 
    35321  ..  ..  ..  ..  +48 ..  ..  ..  ..  ..  ..  ..  ..  ..  ..  .. 
    35333  ..  ..  ..  ..  ..  ..  +75 ..  ..  ..  ..  ..  ..  ..  ..  .. 
    35445  ..  ..  ..  ..  ..  -75 ..  ..  ..  ..  ..  ..  ..  ..  ..  .. 
    35445  ..  ..  ..  ..  ..  +77 ..  ..  ..  ..  ..  ..  ..  ..  ..  .. 
    35494  ..  ..  -78 ..  ..  ..  ..  ..  ..  ..  ..  ..  ..  ..  ..  .. 
    35494  ..  ..  +78 ..  ..  ..  ..  ..  ..  ..  ..  ..  ..  ..  ..  .. 
    35573  ..  ..  ..  ..  ..  ..  -75 ..  ..  ..  ..  ..  ..  ..  ..  .. 
    35573  ..  ..  ..  ..  ..  ..  +77 ..  ..  ..  ..  ..  ..  ..  ..  .. 
    35669  ..  ..  ..  -68 ..  ..  ..  ..  ..  ..  ..  ..  ..  ..  ..  .. 
    35669  ..  ..  ..  +68 ..  ..  ..  ..  ..  ..  ..  ..  ..  ..  ..  .. 
    35685  ..  ..  ..  ..  ..  -77 ..  ..  ..  ..  ..  ..  ..  ..  ..  .. 
    35685  ..  ..  ..  ..  ..  +78 ..  ..  ..  ..  ..  ..  ..  ..  ..  .. 
    35801  ..  ..  ..  ..  -48 ..  ..  ..  ..  ..  ..  ..  ..  ..  ..  .. 
    35801  ..  ..  ..  ..  +49 ..  ..  ..  ..  ..  ..  ..  ..  ..  ..  .. 
    35813  ..  ..  ..  ..  ..  ..  -77 ..  ..  ..  ..  ..  ..  ..  ..  .. 
    35813  ..  ..  ..  ..  ..  ..  +78 ..  ..  ..  ..  ..  ..  ..  ..  .. 
    35925  ..  ..  ..  ..  ..  -78 ..  ..  ..  ..  ..  ..  ..  ..  ..  .. 
    35925  ..  ..  ..  ..  ..  +78 ..  ..  ..  ..  ..  ..  ..  ..  ..  .. 
    36053  ..  ..  ..  ..  ..  ..  -78 ..  ..  ..  ..  ..  ..  ..  ..  .. 
    36053  ..  ..  ..  ..  ..  ..  +78 ..  ..  ..  ..  ..  ..  ..  ..  .. 
    36281  ..  ..  ..  ..  -49 ..  ..  ..  ..  ..  ..  ..  ..  ..  ..  .. 
    36281  ..  ..  ..  ..  +51 ..  ..  ..  ..  ..  ..  ..  ..  ..  ..  .. 
    36454  ..  ..  +77 ..  ..  ..  ..  ..  ..  ..  ..  ..  ..  ..  ..  .. 
    36473  ..  ..  -78 ..  ..  ..  ..  ..  ..  ..  ..  ..  ..  ..  ..  .. 
    36679  ..  ..  -77 ..  ..  ..  ..  ..  ..  ..  ..  ..  ..  ..  ..  .. 
    36694  ..  ..  +75 ..  ..  ..  ..  ..  ..  ..  ..  ..  ..  ..  ..  .. 
    36761  ..  ..  ..  ..  -51 ..  ..  ..  ..  ..  ..  ..  ..  ..  ..  .. 
    36761  ..  ..  ..  ..  +53 ..  ..  ..  ..  ..  ..  ..  ..  ..  ..  .. 
    36885  ..  ..  ..  ..  ..  +77 ..  ..  ..  ..  ..  ..  ..  ..  ..  .. 
    36904  ..  ..  ..  ..  ..  -78 ..  ..  ..  ..  ..  ..  ..  ..  ..  .. 
    36934  ..  ..  -75 ..  ..  ..  ..  ..  ..  ..  ..  ..  ..  ..  ..  .. 
    36934  ..  ..  +77 ..  ..  ..  ..  ..  ..  ..  ..  ..  ..  ..  ..  .. 
    37013  ..  ..  ..  ..  ..  ..  +77 ..  ..  ..  ..  ..  ..  ..  ..  .. 
    37032  ..  ..  ..  ..  ..  ..  -78 ..  ..  ..  ..  ..  ..  ..  ..  .. 
    37110  ..  ..  ..  ..  ..  -77 ..  ..  ..  ..  ..  ..  ..  ..  ..  .. 
    37125  ..  ..  ..  ..  ..  +75 ..  ..  ..  ..  ..  ..  ..  ..  ..  .. 
    37174  ..  ..  -77 ..  ..  ..  ..  ..  ..  ..  ..  ..  ..  ..  ..  .. 
    37174  ..  ..  +78 ..  ..  ..  ..  ..  ..  ..  ..  ..  ..  ..  ..  .. 
    37238  ..  ..  ..  ..  ..  ..  -77 ..  ..  ..  ..  ..  ..  ..  ..  .. 
    37241  ..  ..  ..  ..  -53 ..  ..  ..  ..  ..  ..  ..  ..  ..  ..  .. 
    37241  ..  ..  ..  ..  +48 ..  ..  ..  ..  ..  ..  ..  ..  ..  ..  .. 
    37253  ..  ..  ..  ..  ..  ..  +75 ..  ..  ..  ..  ..  ..  ..  ..  .. 
    37365  ..  ..  ..  ..  ..  -75 ..  ..  ..  ..  ..  ..  ..  ..  ..  .. 
    37365  ..  ..  ..  ..  ..  +77 ..  ..  ..  ..  ..  ..  ..  ..  ..  .. 
    37414  ..  ..  -78 ..  ..  ..  ..  ..  ..  ..  ..  ..  ..  ..  ..  .. 
    37414  ..  ..  +78 ..  ..  ..  ..  ..  ..  ..  ..  ..  ..  ..  ..  .. 
    37493  ..  ..  ..  ..  ..  ..  -75 ..  ..  ..  ..  ..  ..  ..  ..  .. 
    37493  ..  ..  ..  ..  ..  ..  +77 ..  ..  ..  ..  ..  ..  ..  ..  .. 
    37589  ..  ..  ..  -68 ..  ..  ..  ..  ..  ..  ..  ..  ..  ..  ..  .. 
    37589  ..  ..  ..  +68 ..  ..  ..  ..  ..  ..  ..  ..  ..  ..  ..  .. 
    37605  ..  ..  ..  ..  ..  -77 ..  ..  ..  ..  ..  ..  ..  ..  ..  .. 
    37605  ..  ..  ..  ..  ..  +78 ..  ..  ..  ..  ..  ..  ..  ..  ..  .. 
    37721  ..  ..  ..  ..  -48 ..  ..  ..  ..  ..  ..  ..  ..  ..  ..  .. 
    37721  ..  ..  ..  ..  +49 ..  ..  ..  ..  ..  ..  ..  ..  ..  ..  .. 
    37733  ..  ..  ..  ..  ..  ..  -77 ..  ..  ..  ..  ..  ..  ..  ..  .. 
    37733  ..  ..  ..  ..  ..  ..  +78 ..  ..  ..  ..  ..  ..  ..  ..  .. 
    37845  ..  ..  ..  ..  ..  -78 ..  ..  ..  ..  ..  ..  ..  ..  ..  .. 
    37845  ..  ..  ..  ..  ..  +78 ..  ..  ..  ..  ..  ..  ..  ..  ..  .. 
    37973  ..  ..  ..  ..  ..  ..  -78 ..  ..  ..  ..  ..  ..  ..  ..  .. 
    37973  ..  ..  ..  ..  ..  ..  +78 ..  ..  ..  ..  ..  ..  ..  ..  .. 
    38201  ..  ..  ..  ..  -49 ..  ..  ..  ..  ..  ..  ..  ..  ..  ..  .. 
    38201  ..  ..  ..  ..  +51 ..  ..  ..  ..  ..  ..  ..  ..  ..  ..  .. 
    38374  ..  ..  +77 ..  ..  ..  ..  ..  ..  ..  ..  ..  ..  ..  ..  .. 
    38393  ..  ..  -78 ..  ..  ..  ..  ..  ..  ..  ..  ..  ..  ..  ..  .. 
# bar 11
    38681  ..  ..  ..  ..  -51 ..  ..  ..  ..  ..  ..  ..  ..  ..  ..  .. 
    38681  ..  ..  ..  ..  +53 ..  ..  ..  ..  ..  ..  ..  ..  ..  ..  .. 
    38805  ..  ..  ..  ..  ..  +77 ..  ..  ..  ..  ..  ..  ..  ..  ..  .. 
    38824  ..  ..  ..  ..  ..  -78 ..  ..  ..  ..  ..  ..  ..  ..  ..  .. 
    38933  ..  ..  ..  ..  ..  ..  +77 ..  ..  ..  ..  ..  ..  ..  ..  .. 
    38952  ..  ..  ..  ..  ..  ..  -78 ..  ..  ..  ..  ..  ..  ..  ..  .. 
    39029  ..  ..  ..  -68 ..  ..  ..  ..  ..  ..  ..  ..  ..  ..  ..  .. 
    39029  ..  ..  ..  +66 ..  ..  ..  ..  ..  ..  ..  ..  ..  ..  ..  .. 
    39161  ..  ..  ..  ..  -53 ..  ..  ..  ..  ..  ..  ..  ..  ..  ..  .. 
    39161  ..  ..  ..  ..  +51 ..  ..  ..  ..  ..  ..  ..  ..  ..  ..  .. 
    39285  ..  ..  -77 ..  ..  ..  ..  ..  ..  ..  ..  ..  ..  ..  ..  .. 
    39334  ..  ..  +80 ..  ..  ..  ..  ..  ..  ..  ..  ..  ..  ..  ..  .. 
    39509  ..  ..  ..  -66 ..  ..  ..  ..  ..  ..  ..  ..  ..  ..  ..  .. 
    39509  ..  ..  ..  +65 ..  ..  ..  ..  ..  ..  ..  ..  ..  ..  ..  .. 
    39619  ..  ..  -80 ..  ..  ..  ..  ..  ..  ..  ..  ..  ..  ..  ..  .. 
    39641  ..  ..  ..  ..  -51 ..  ..  ..  ..  ..  ..  ..  ..  ..  ..  .. 
    39641  ..  ..  ..  ..  +49 ..  ..  ..  ..  ..  ..  ..  ..  ..  ..  .. 
    39716  ..  ..  ..  ..  ..  -77 ..  ..  ..  ..  ..  ..  ..  ..  ..  .. 
    39765  ..  ..  ..  ..  ..  +80 ..  ..  ..  ..  ..  ..  ..  ..  ..  .. 
    39844  ..  ..  ..  ..  ..  ..  -77 ..  ..  ..  ..  ..  ..  ..  ..  .. 
    39893  ..  ..  ..  ..  ..  ..  +80 ..  ..  ..  ..  ..  ..  ..  ..  .. 
    39989  ..  ..  ..  -65 ..  ..  ..  ..  ..  ..  ..  ..  ..  ..  ..  .. 
    39989  ..  ..  ..  +66 ..  ..  ..  ..  ..  ..  ..  ..  ..  ..  ..  .. 
    40050  ..  ..  ..  ..  ..  -80 ..  ..  ..  ..  ..  ..  ..  ..  ..  .. 
    40121  ..  ..  ..  ..  -49 ..  ..  ..  ..  ..  ..  ..  ..  ..  ..  .. 
    40121  ..  ..  ..  ..  +51 ..  ..  ..  ..  ..  ..  ..  ..  ..  ..  .. 
    40294  ..  ..  +71 ..  ..  ..  ..  ..  ..  ..  ..  ..  ..  ..  ..  .. 
    40469  ..  ..  ..  -66 ..  ..  ..  ..  ..  ..  ..  ..  ..  ..  ..  .. 
    40469  ..  ..  ..  +68 ..  ..  ..  ..  ..  ..  ..  ..  ..  ..  ..  .. 
    40601  ..  ..  ..  ..  -51 ..  ..  ..  ..  ..  ..  ..  ..  ..  ..  .. 
    40601  ..  ..  ..  ..  +53 ..  ..  ..  ..  ..  ..  ..  ..  ..  ..  .. 
    40725  ..  ..  ..  ..  ..  +71 ..  ..  ..  ..  ..  ..  ..  ..  ..  .. 
    40853  ..  ..  ..  ..  ..  ..  -80 ..  ..  ..  ..  ..  ..  ..  ..  .. 
    40853  ..  ..  ..  ..  ..  ..  +71 ..  ..  ..  ..  ..  ..  ..  ..  .. 
    40949  ..  ..  ..  -68 ..  ..  ..  ..  ..  ..  ..  ..  ..  ..  ..  .. 
    40949  ..  ..  ..  +65 ..  ..  ..  ..  ..  ..  ..  ..  ..  ..  ..  .. 
    41081  ..  ..  ..  ..  -53 ..  ..  ..  ..  ..  ..  ..  ..  ..  ..  .. 
    41081  ..  ..  ..  ..  +49 ..  ..  ..  ..  ..  ..  ..  ..  ..  ..  .. 
    41254  ..  ..  -71 ..  ..  ..  ..  ..  ..  ..  ..  ..  ..  ..  ..  .. 
    41254  ..  ..  +70 ..  ..  ..  ..  ..  ..  ..  ..  ..  ..  ..  ..  .. 
    41429  ..  ..  ..  -65 ..  ..  ..  ..  ..  ..  ..  ..  ..  ..  ..  .. 
    41429  ..  ..  ..  +61 ..  ..  ..  ..  ..  ..  ..  ..  ..  ..  ..  .. 
    41494  ..  ..  -70 ..  ..  ..  ..  ..  ..  ..  ..  ..  ..  ..  ..  .. 
    41494  ..  ..  +68 ..  ..  ..  ..  ..  ..  ..  ..  ..  ..  ..  ..  .. 
    41561  ..  ..  ..  ..  -49 ..  ..  ..  ..  ..  ..  ..  ..  ..  ..  .. 
    41561  ..  ..  ..  ..  +54 ..  ..  ..  ..  ..  ..  ..  ..  ..  ..  .. 
    41685  ..  ..  ..  ..  ..  -71 ..  ..  ..  ..  ..  ..  ..  ..  ..  .. 
    41685  ..  ..  ..  ..  ..  +70 ..  ..  ..  ..  ..  ..  ..  ..  ..  .. 
    41734  ..  ..  -68 ..  ..  ..  ..  ..  ..  ..  ..  ..  ..  ..  ..  .. 
    41734  ..  ..  +66 ..  ..  ..  ..  ..  ..  ..  ..  ..  ..  ..  ..  .. 
    41813  ..  ..  ..  ..  ..  ..  -71 ..  ..  ..  ..  ..  ..  ..  ..  .. 
    41813  ..  ..  ..  ..  ..  ..  +70 ..  ..  ..  ..  ..  ..  ..  ..  .. 
    41909  ..  ..  ..  -61 ..  ..  ..  ..  ..  ..  ..  ..  ..  ..  ..  .. 
    41909  ..  ..  ..  +60 ..  ..  ..  ..  ..  ..  ..  ..  ..  ..  ..  .. 
    41925  ..  ..  ..  ..  ..  -70 ..  ..  ..  ..  ..  ..  ..  ..  ..  .. 
    41925  ..  ..  ..  ..  ..  +68 ..  ..  ..  ..  ..  ..  ..  ..  ..  .. 
    42041  ..  ..  ..  ..  -54 ..  ..  ..  ..  ..  ..  ..  ..  ..  ..  .. 
    42041  ..  ..  ..  ..  +56 ..  ..  ..  ..  ..  ..  ..  ..  ..  ..  .. 
    42053  ..  ..  ..  ..  ..  ..  -70 ..  ..  ..  ..  ..  ..  ..  ..  .. 
    42053  ..  ..  ..  ..  ..  ..  +68 ..  ..  ..  ..  ..  ..  ..  ..  .. 
    42165  ..  ..  ..  ..  ..  -68 ..  ..  ..  ..  ..  ..  ..  ..  ..  .. 
    42165  ..  ..  ..  ..  ..  +66 ..  ..  ..  ..  ..  ..  ..  ..  ..  .. 
    42214  ..  ..  -66 ..  ..  ..  ..  ..  ..  ..  ..  ..  ..  ..  ..  .. 
# bar 12
    42293  ..  ..  ..  ..  ..  ..  -68 ..  ..  ..  ..  ..  ..  ..  ..  .. 
    42293  ..  ..  ..  ..  ..  ..  +66 ..  ..  ..  ..  ..  ..  ..  ..  .. 
    42389  ..  ..  ..  -60 ..  ..  ..  ..  ..  ..  ..  ..  ..  ..  ..  .. 
    42389  ..  ..  ..  +61 ..  ..  ..  ..  ..  ..  ..  ..  ..  ..  ..  .. 
    42521  ..  ..  ..  ..  -56 ..  ..  ..  ..  ..  ..  ..  ..  ..  ..  .. 
    42521  ..  ..  ..  ..  +58 ..  ..  ..  ..  ..  ..  ..  ..  ..  ..  .. 
    42645  ..  ..  ..  ..  ..  -66 ..  ..  ..  ..  ..  ..  ..  ..  ..  .. 
    42773  ..  ..  ..  ..  ..  ..  -66 ..  ..  ..  ..  ..  ..  ..  ..  .. 
    42869  ..  ..  ..  -61 ..  ..  ..  ..  ..  ..  ..  ..  ..  ..  ..  .. 
    42869  ..  ..  ..  +58 ..  ..  ..  ..  ..  ..  ..  ..  ..  ..  ..  .. 
    43001  ..  ..  ..  ..  -58 ..  ..  ..  ..  ..  ..  ..  ..  ..  ..  .. 
    43001  ..  ..  ..  ..  +54 ..  ..  ..  ..  ..  ..  ..  ..  ..  ..  .. 
    43174  ..  ..  +82 ..  ..  ..  ..  ..  ..  ..  ..  ..  ..  ..  ..  .. 
    43349  ..  ..  ..  -58 ..  ..  ..  ..  ..  ..  ..  ..  ..  ..  ..  .. 
    43349  ..  ..  ..  +66 ..  ..  ..  ..  ..  ..  ..  ..  ..  ..  ..  .. 
    43481  ..  ..  ..  ..  -54 ..  ..  ..  ..  ..  ..  ..  ..  ..  ..  .. 
    43481  ..  ..  ..  ..  +51 ..  ..  ..  ..  ..  ..  ..  ..  ..  ..  .. 
    43605  ..  ..  ..  ..  ..  +82 ..  ..  ..  ..  ..  ..  ..  ..  ..  .. 
    43733  ..  ..  ..  ..  ..  ..  +82 ..  ..  ..  ..  ..  ..  ..  ..  .. 
    43829  ..  ..  ..  -66 ..  ..  ..  ..  ..  ..  ..  ..  ..  ..  ..  .. 
    43829  ..  ..  ..  +68 ..  ..  ..  ..  ..  ..  ..  ..  ..  ..  ..  .. 
    43961  ..  ..  ..  ..  -51 ..  ..  ..  ..  ..  ..  ..  ..  ..  ..  .. 
    43961  ..  ..  ..  ..  +53 ..  ..  ..  ..  ..  ..  ..  ..  ..  ..  .. 
    44134  ..  ..  -82 ..  ..  ..  ..  ..  ..  ..  ..  ..  ..  ..  ..  .. 
    44134  ..  ..  +73 ..  ..  ..  ..  ..  ..  ..  ..  ..  ..  ..  ..  .. 
    44309  ..  ..  ..  -68 ..  ..  ..  ..  ..  ..  ..  ..  ..  ..  ..  .. 
    44309  ..  ..  ..  +70 ..  ..  ..  ..  ..  ..  ..  ..  ..  ..  ..  .. 
    44441  ..  ..  ..  ..  -53 ..  ..  ..  ..  ..  ..  ..  ..  ..  ..  .. 
    44441  ..  ..  ..  ..  +55 ..  ..  ..  ..  ..  ..  ..  ..  ..  ..  .. 
    44565  ..  ..  ..  ..  ..  -82 ..  ..  ..  ..  ..  ..  ..  ..  ..  .. 
    44565  ..  ..  ..  ..  ..  +73 ..  ..  ..  ..  ..  ..  ..  ..  ..  .. 
    44693  ..  ..  ..  ..  ..  ..  -82 ..  ..  ..  ..  ..  ..  ..  ..  .. 
    44693  ..  ..  ..  ..  ..  ..  +73 ..  ..  ..  ..  ..  ..  ..  ..  .. 
    44789  ..  ..  ..  -70 ..  ..  ..  ..  ..  ..  ..  ..  ..  ..  ..  .. 
    44789  ..  ..  ..  +66 ..  ..  ..  ..  ..  ..  ..  ..  ..  ..  ..  .. 
    44921  ..  ..  ..  ..  -55 ..  ..  ..  ..  ..  ..  ..  ..  ..  ..  .. 
    44921  ..  ..  ..  ..  +51 ..  ..  ..  ..  ..  ..  ..  ..  ..  ..  .. 
    45094  ..  ..  -73 ..  ..  ..  ..  ..  ..  ..  ..  ..  ..  ..  ..  .. 
    45094  ..  ..  +72 ..  ..  ..  ..  ..  ..  ..  ..  ..  ..  ..  ..  .. 
    45269  ..  ..  ..  -66 ..  ..  ..  ..  ..  ..  ..  ..  ..  ..  ..  .. 
    45269  ..  ..  ..  +63 ..  ..  ..  ..  ..  ..  ..  ..  ..  ..  ..  .. 
    45334  ..  ..  -72 ..  ..  ..  ..  ..  ..  ..  ..  ..  ..  ..  ..  .. 
    45334  ..  ..  +70 ..  ..  ..  ..  ..  ..  ..  ..  ..  ..  ..  ..  .. 
    45401  ..  ..  ..  ..  -51 ..  ..  ..  ..  ..  ..  ..  ..  ..  ..  .. 
    45401  ..  ..  ..  ..  +56 ..  ..  ..  ..  ..  ..  ..  ..  ..  ..  .. 
    45525  ..  ..  ..  ..  ..  -73 ..  ..  ..  ..  ..  ..  ..  ..  ..  .. 
    45525  ..  ..  ..  ..  ..  +72 ..  ..  ..  ..  ..  ..  ..  ..  ..  .. 
    45574  ..  ..  -70 ..  ..  ..  ..  ..  ..  ..  ..  ..  ..  ..  ..  .. 
    45574  ..  ..  +68 ..  ..  ..  ..  ..  ..  ..  ..  ..  ..  ..  ..  .. 
    45653  ..  ..  ..  ..  ..  ..  -73 ..  ..  ..  ..  ..  ..  ..  ..  .. 
    45653  ..  ..  ..  ..  ..  ..  +72 ..  ..  ..  ..  ..  ..  ..  ..  .. 
    45749  ..  ..  ..  -63 ..  ..  ..  ..  ..  ..  ..  ..  ..  ..  ..  .. 
    45749  ..  ..  ..  +61 ..  ..  ..  ..  ..  ..  ..  ..  ..  ..  ..  .. 
    45765  ..  ..  ..  ..  ..  -72 ..  ..  ..  ..  ..  ..  ..  ..  ..  .. 
    45765  ..  ..  ..  ..  ..  +70 ..  ..  ..  ..  ..  ..  ..  ..  ..  .. 
    45881  ..  ..  ..  ..  -56 ..  ..  ..  ..  ..  ..  ..  ..  ..  ..  .. 
    45881  ..  ..  ..  ..  +58 ..  ..  ..  ..  ..  ..  ..  ..  ..  ..  .. 
    45893  ..  ..  ..  ..  ..  ..  -72 ..  ..  ..  ..  ..  ..  ..  ..  .. 
    45893  ..  ..  ..  ..  ..  ..  +70 ..  ..  ..  ..  ..  ..  ..  ..  .. 
    46005  ..  ..  ..  ..  ..  -70 ..  ..  ..  ..  ..  ..  ..  ..  ..  .. 
    46005  ..  ..  ..  ..  ..  +68 ..  ..  ..  ..  ..  ..  ..  ..  ..  .. 
    46054  ..  ..  -68 ..  ..  ..  ..  ..  ..  ..  ..  ..  ..  ..  ..  .. 
# bar 13
    46133  ..  ..  ..  ..  ..  ..  -70 ..  ..  ..  ..  ..  ..  ..  ..  .. 
    46133  ..  ..  ..  ..  ..  ..  +68 ..  ..  ..  ..  ..  ..  ..  ..  .. 
    46229  ..  ..  ..  -61 ..  ..  ..  ..  ..  ..  ..  ..  ..  ..  ..  .. 
    46229  ..  ..  ..  +63 ..  ..  ..  ..  ..  ..  ..  ..  ..  ..  ..  .. 
    46361  ..  ..  ..  ..  -58 ..  ..  ..  ..  ..  ..  ..  ..  ..  ..  .. 
    46361  ..  ..  ..  ..  +60 ..  ..  ..  ..  ..  ..  ..  ..  ..  ..  .. 
    46485  ..  ..  ..  ..  ..  -68 ..  ..  ..  ..  ..  ..  ..  ..  ..  .. 
    46534  ..  ..  +75 ..  ..  ..  ..  ..  ..  ..  ..  ..  ..  ..  ..  .. 
    46613  ..  ..  ..  ..  ..  ..  -68 ..  ..  ..  ..  ..  ..  ..  ..  .. 
    46709  ..  ..  ..  -63 ..  ..  ..  ..  ..  ..  ..  ..  ..  ..  ..  .. 
    46709  ..  ..  ..  +60 ..  ..  ..  ..  ..  ..  ..  ..  ..  ..  ..  .. 
    46841  ..  ..  ..  ..  -60 ..  ..  ..  ..  ..  ..  ..  ..  ..  ..  .. 
    46841  ..  ..  ..  ..  +56 ..  ..  ..  ..  ..  ..  ..  ..  ..  ..  .. 
    46965  ..  ..  ..  ..  ..  +75 ..  ..  ..  ..  ..  ..  ..  ..  ..  .. 
    47014  ..  ..  -75 ..  ..  ..  ..  ..  ..  ..  ..  ..  ..  ..  ..  .. 
    47014  ..  ..  +76 ..  ..  ..  ..  ..  ..  ..  ..  ..  ..  ..  ..  .. 
    47093  ..  ..  ..  ..  ..  ..  +75 ..  ..  ..  ..  ..  ..  ..  ..  .. 
    47189  ..  ..  ..  -60 ..  ..  ..  ..  ..  ..  ..  ..  ..  ..  ..  .. 
    47189  ..  ..  ..  +68 ..  ..  ..  ..  ..  ..  ..  ..  ..  ..  ..  .. 
    47254  ..  ..  -76 ..  ..  ..  ..  ..  ..  ..  ..  ..  ..  ..  ..  .. 
    47254  ..  ..  +75 ..  ..  ..  ..  ..  ..  ..  ..  ..  ..  ..  ..  .. 
    47321  ..  ..  ..  ..  -56 ..  ..  ..  ..  ..  ..  ..  ..  ..  ..  .. 
    47321  ..  ..  ..  ..  +49 ..  ..  ..  ..  ..  ..  ..  ..  ..  ..  .. 
    47445  ..  ..  ..  ..  ..  -75 ..  ..  ..  ..  ..  ..  ..  ..  ..  .. 
    47445  ..  ..  ..  ..  ..  +76 ..  ..  ..  ..  ..  ..  ..  ..  ..  .. 
    47494  ..  ..  -75 ..  ..  ..  ..  ..  ..  ..  ..  ..  ..  ..  ..  .. 
    47494  ..  ..  +73 ..  ..  ..  ..  ..  ..  ..  ..  ..  ..  ..  ..  .. 
    47573  ..  ..  ..  ..  ..  ..  -75 ..  ..  ..  ..  ..  ..  ..  ..  .. 
    47573  ..  ..  ..  ..  ..  ..  +76 ..  ..  ..  ..  ..  ..  ..  ..  .. 
    47669  ..  ..  ..  -68 ..  ..  ..  ..  ..  ..  ..  ..  ..  ..  ..  .. 
    47669  ..  ..  ..  +66 ..  ..  ..  ..  ..  ..  ..  ..  ..  ..  ..  .. 
    47685  ..  ..  ..  ..  ..  -76 ..  ..  ..  ..  ..  ..  ..  ..  ..  .. 
    47685  ..  ..  ..  ..  ..  +75 ..  ..  ..  ..  ..  ..  ..  ..  ..  .. 
    47734  ..  ..  -73 ..  ..  ..  ..  ..  ..  ..  ..  ..  ..  ..  ..  .. 
    47734  ..  ..  +72 ..  ..  ..  ..  ..  ..  ..  ..  ..  ..  ..  ..  .. 
    47801  ..  ..  ..  ..  -49 ..  ..  ..  ..  ..  ..  ..  ..  ..  ..  .. 
    47801  ..  ..  ..  ..  +51 ..  ..  ..  ..  ..  ..  ..  ..  ..  ..  .. 
    47813  ..  ..  ..  ..  ..  ..  -76 ..  ..  ..  ..  ..  ..  ..  ..  .. 
    47813  ..  ..  ..  ..  ..  ..  +75 ..  ..  ..  ..  ..  ..  ..  ..  .. 
    47925  ..  ..  ..  ..  ..  -75 ..  ..  ..  ..  ..  ..  ..  ..  ..  .. 
    47925  ..  ..  ..  ..  ..  +73 ..  ..  ..  ..  ..  ..  ..  ..  ..  .. 
    47974  ..  ..  -72 ..  ..  ..  ..  ..  ..  ..  ..  ..  ..  ..  ..  .. 
    47974  ..  ..  +73 ..  ..  ..  ..  ..  ..  ..  ..  ..  ..  ..  ..  .. 
    48053  ..  ..  ..  ..  ..  ..  -75 ..  ..  ..  ..  ..  ..  ..  ..  .. 
    48053  ..  ..  ..  ..  ..  ..  +73 ..  ..  ..  ..  ..  ..  ..  ..  .. 
    48149  ..  ..  ..  -66 ..  ..  ..  ..  ..  ..  ..  ..  ..  ..  ..  .. 
    48149  ..  ..  ..  +68 ..  ..  ..  ..  ..  ..  ..  ..  ..  ..  ..  .. 
    48165  ..  ..  ..  ..  ..  -73 ..  ..  ..  ..  ..  ..  ..  ..  ..  .. 
    48165  ..  ..  ..  ..  ..  +72 ..  ..  ..  ..  ..  ..  ..  ..  ..  .. 
    48214  ..  ..  -73 ..  ..  ..  ..  ..  ..  ..  ..  ..  ..  ..  ..  .. 
    48214  ..  ..  +75 ..  ..  ..  ..  ..  ..  ..  ..  ..  ..  ..  ..  .. 
    48281  ..  ..  ..  ..  -51 ..  ..  ..  ..  ..  ..  ..  ..  ..  ..  .. 
    48281  ..  ..  ..  ..  +52 ..  ..  ..  ..  ..  ..  ..  ..  ..  ..  .. 
    48293  ..  ..  ..  ..  ..  ..  -73 ..  ..  ..  ..  ..  ..  ..  ..  .. 
    48293  ..  ..  ..  ..  ..  ..  +72 ..  ..  ..  ..  ..  ..  ..  ..  .. 
    48405  ..  ..  ..  ..  ..  -72 ..  ..  ..  ..  ..  ..  ..  ..  ..  .. 
    48405  ..  ..  ..  ..  ..  +73 ..  ..  ..  ..  ..  ..  ..  ..  ..  .. 
    48454  ..  ..  -75 ..  ..  ..  ..  ..  ..  ..  ..  ..  ..  ..  ..  .. 
    48454  ..  ..  +76 ..  ..  ..  ..  ..  ..  ..  ..  ..  ..  ..  ..  .. 
    48533  ..  ..  ..  ..  ..  ..  -72 ..  ..  ..  ..  ..  ..  ..  ..  .. 
    48533  ..  ..  ..  ..  ..  ..  +73 ..  ..  ..  ..  ..  ..  ..  ..  .. 
    48629  ..  ..  ..  -68 ..  ..  ..  ..  ..  ..  ..  ..  ..  ..  ..  .. 
    48629  ..  ..  ..  +64 ..  ..  ..  ..  ..  ..  ..  ..  ..  ..  ..  .. 
    48645  ..  ..  ..  ..  ..  -73 ..  ..  ..  ..  ..  ..  ..  ..  ..  .. 
    48645  ..  ..  ..  ..  ..  +75 ..  ..  ..  ..  ..  ..  ..  ..  ..  .. 
    48694  ..  ..  -76 ..  ..  ..  ..  ..  ..  ..  ..  ..  ..  ..  ..  .. 
    48694  ..  ..  +78 ..  ..  ..  ..  ..  ..  ..  ..  ..  ..  ..  ..  .. 
    48761  ..  ..  ..  ..  -52 ..  ..  ..  ..  ..  ..  ..  ..  ..  ..  .. 
    48761  ..  ..  ..  ..  +49 ..  ..  ..  ..  ..  ..  ..  ..  ..  ..  .. 
    48773  ..  ..  ..  ..  ..  ..  -73 ..  ..  ..  ..  ..  ..  ..  ..  .. 
    48773  ..  ..  ..  ..  ..  ..  +75 ..  ..  ..  ..  ..  ..  ..  ..  .. 
    48885  ..  ..  ..  ..  ..  -75 ..  ..  ..  ..  ..  ..  ..  ..  ..  .. 
    48885  ..  ..  ..  ..  ..  +76 ..  ..  ..  ..  ..  ..  ..  ..  ..  .. 
    48934  ..  ..  -78 ..  ..  ..  ..  ..  ..  ..  ..  ..  ..  ..  ..  .. 
    48934  ..  ..  +80 ..  ..  ..  ..  ..  ..  ..  ..  ..  ..  ..  ..  .. 
    49013  ..  ..  ..  ..  ..  ..  -75 ..  ..  ..  ..  ..  ..  ..  ..  .. 
    49013  ..  ..  ..  ..  ..  ..  +76 ..  ..  ..  ..  ..  ..  ..  ..  .. 
    49109  ..  ..  ..  -64 ..  ..  ..  ..  ..  ..  ..  ..  ..  ..  ..  .. 
    49109  ..  ..  ..  +63 ..  ..  ..  ..  ..  ..  ..  ..  ..  ..  ..  .. 
    49125  ..  ..  ..  ..  ..  -76 ..  ..  ..  ..  ..  ..  ..  ..  ..  .. 
    49125  ..  ..  ..  ..  ..  +78 ..  ..  ..  ..  ..  ..  ..  ..  ..  .. 
    49241  ..  ..  ..  ..  -49 ..  ..  ..  ..  ..  ..  ..  ..  ..  ..  .. 
    49241  ..  ..  ..  ..  +48 ..  ..  ..  ..  ..  ..  ..  ..  ..  ..  .. 
    49253  ..  ..  ..  ..  ..  ..  -76 ..  ..  ..  ..  ..  ..  ..  ..  .. 
    49253  ..  ..  ..  ..  ..  ..  +78 ..  ..  ..  ..  ..  ..  ..  ..  .. 
    49365  ..  ..  ..  ..  ..  -78 ..  ..  ..  ..  ..  ..  ..  ..  ..  .. 
    49365  ..  ..  ..  ..  ..  +80 ..  ..  ..  ..  ..  ..  ..  ..  ..  .. 
    49493  ..  ..  ..  ..  ..  ..  -78 ..  ..  ..  ..  ..  ..  ..  ..  .. 
    49493  ..  ..  ..  ..  ..  ..  +80 ..  ..  ..  ..  ..  ..  ..  ..  .. 
    49721  ..  ..  ..  ..  -48 ..  ..  ..  ..  ..  ..  ..  ..  ..  ..  .. 
    49721  ..  ..  ..  ..  +44 ..  ..  ..  ..  ..  ..  ..  ..  ..  ..  .. 
    49894  ..  ..  -80 ..  ..  ..  ..  ..  ..  ..  ..  ..  ..  ..  ..  .. 
    49894  ..  ..  +80 ..  ..  ..  ..  ..  ..  ..  ..  ..  ..  ..  ..  .. 
# bar 14
    50201  ..  ..  ..  ..  -44 ..  ..  ..  ..  ..  ..  ..  ..  ..  ..  .. 
    50201  ..  ..  ..  ..  +46 ..  ..  ..  ..  ..  ..  ..  ..  ..  ..  .. 
    50325  ..  ..  ..  ..  ..  -80 ..  ..  ..  ..  ..  ..  ..  ..  ..  .. 
    50325  ..  ..  ..  ..  ..  +80 ..  ..  ..  ..  ..  ..  ..  ..  ..  .. 
    50453  ..  ..  ..  ..  ..  ..  -80 ..  ..  ..  ..  ..  ..  ..  ..  .. 
    50453  ..  ..  ..  ..  ..  ..  +80 ..  ..  ..  ..  ..  ..  ..  ..  .. 
    50549  ..  ..  ..  -63 ..  ..  ..  ..  ..  ..  ..  ..  ..  ..  ..  .. 
    50549  ..  ..  ..  +63 ..  ..  ..  ..  ..  ..  ..  ..  ..  ..  ..  .. 
    50681  ..  ..  ..  ..  -46 ..  ..  ..  ..  ..  ..  ..  ..  ..  ..  .. 
    50681  ..  ..  ..  ..  +48 ..  ..  ..  ..  ..  ..  ..  ..  ..  ..  .. 
    50854  ..  ..  -80 ..  ..  ..  ..  ..  ..  ..  ..  ..  ..  ..  ..  .. 
    50854  ..  ..  +76 ..  ..  ..  ..  ..  ..  ..  ..  ..  ..  ..  ..  .. 
    51029  ..  ..  ..  -63 ..  ..  ..  ..  ..  ..  ..  ..  ..  ..  ..  .. 
    51029  ..  ..  ..  +68 ..  ..  ..  ..  ..  ..  ..  ..  ..  ..  ..  .. 
    51094  ..  ..  -76 ..  ..  ..  ..  ..  ..  ..  ..  ..  ..  ..  ..  .. 
    51094  ..  ..  +75 ..  ..  ..  ..  ..  ..  ..  ..  ..  ..  ..  ..  .. 
    51161  ..  ..  ..  ..  -48 ..  ..  ..  ..  ..  ..  ..  ..  ..  ..  .. 
    51161  ..  ..  ..  ..  +49 ..  ..  ..  ..  ..  ..  ..  ..  ..  ..  .. 
    51285  ..  ..  ..  ..  ..  -80 ..  ..  ..  ..  ..  ..  ..  ..  ..  .. 
    51285  ..  ..  ..  ..  ..  +76 ..  ..  ..  ..  ..  ..  ..  ..  ..  .. 
    51334  ..  ..  -75 ..  ..  ..  ..  ..  ..  ..  ..  ..  ..  ..  ..  .. 
    51334  ..  ..  +73 ..  ..  ..  ..  ..  ..  ..  ..  ..  ..  ..  ..  .. 
    51413  ..  ..  ..  ..  ..  ..  -80 ..  ..  ..  ..  ..  ..  ..  ..  .. 
    51413  ..  ..  ..  ..  ..  ..  +76 ..  ..  ..  ..  ..  ..  ..  ..  .. 
    51509  ..  ..  ..  -68 ..  ..  ..  ..  ..  ..  ..  ..  ..  ..  ..  .. 
    51509  ..  ..  ..  +66 ..  ..  ..  ..  ..  ..  ..  ..  ..  ..  ..  .. 
    51525  ..  ..  ..  ..  ..  -76 ..  ..  ..  ..  ..  ..  ..  ..  ..  .. 
    51525  ..  ..  ..  ..  ..  +75 ..  ..  ..  ..  ..  ..  ..  ..  ..  .. 
    51574  ..  ..  -73 ..  ..  ..  ..  ..  ..  ..  ..  ..  ..  ..  ..  .. 
    51574  ..  ..  +72 ..  ..  ..  ..  ..  ..  ..  ..  ..  ..  ..  ..  .. 
    51641  ..  ..  ..  ..  -49 ..  ..  ..  ..  ..  ..  ..  ..  ..  ..  .. 
    51641  ..  ..  ..  ..  +51 ..  ..  ..  ..  ..  ..  ..  ..  ..  ..  .. 
    51653  ..  ..  ..  ..  ..  ..  -76 ..  ..  ..  ..  ..  ..  ..  ..  .. 
    51653  ..  ..  ..  ..  ..  ..  +75 ..  ..  ..  ..  ..  ..  ..  ..  .. 
    51765  ..  ..  ..  ..  ..  -75 ..  ..  ..  ..  ..  ..  ..  ..  ..  .. 
    51765  ..  ..  ..  ..  ..  +73 ..  ..  ..  ..  ..  ..  ..  ..  ..  .. 
    51814  ..  ..  -72 ..  ..  ..  ..  ..  ..  ..  ..  ..  ..  ..  ..  .. 
    51814  ..  ..  +73 ..  ..  ..  ..  ..  ..  ..  ..  ..  ..  ..  ..  .. 
    51893  ..  ..  ..  ..  ..  ..  -75 ..  ..  ..  ..  ..  ..  ..  ..  .. 
    51893  ..  ..  ..  ..  ..  ..  +73 ..  ..  ..  ..  ..  ..  ..  ..  .. 
    51989  ..  ..  ..  -66 ..  ..  ..  ..  ..  ..  ..  ..  ..  ..  ..  .. 
    51989  ..  ..  ..  +68 ..  ..  ..  ..  ..  ..  ..  ..  ..  ..  ..  .. 
    52005  ..  ..  ..  ..  ..  -73 ..  ..  ..  ..  ..  ..  ..  ..  ..  .. 
    52005  ..  ..  ..  ..  ..  +72 ..  ..  ..  ..  ..  ..  ..  ..  ..  .. 
    52054  ..  ..  -73 ..  ..  ..  ..  ..  ..  ..  ..  ..  ..  ..  ..  .. 
    52054  ..  ..  +75 ..  ..  ..  ..  ..  ..  ..  ..  ..  ..  ..  ..  .. 
    52121  ..  ..  ..  ..  -51 ..  ..  ..  ..  ..  ..  ..  ..  ..  ..  .. 
    52121  ..  ..  ..  ..  +52 ..  ..  ..  ..  ..  ..  ..  ..  ..  ..  .. 
    52133  ..  ..  ..  ..  ..  ..  -73 ..  ..  ..  ..  ..  ..  ..  ..  .. 
    52133  ..  ..  ..  ..  ..  ..  +72 ..  ..  ..  ..  ..  ..  ..  ..  .. 
    52245  ..  ..  ..  ..  ..  -72 ..  ..  ..  ..  ..  ..  ..  ..  ..  .. 
    52245  ..  ..  ..  ..  ..  +73 ..  ..  ..  ..  ..  ..  ..  ..  ..  .. 
    52294  ..  ..  -75 ..  ..  ..  ..  ..  ..  ..  ..  ..  ..  ..  ..  .. 
    52294  ..  ..  +76 ..  ..  ..  ..  ..  ..  ..  ..  ..  ..  ..  ..  .. 
    52373  ..  ..  ..  ..  ..  ..  -72 ..  ..  ..  ..  ..  ..  ..  ..  .. 
    52373  ..  ..  ..  ..  ..  ..  +73 ..  ..  ..  ..  ..  ..  ..  ..  .. 
    52469  ..  ..  ..  -68 ..  ..  ..  ..  ..  ..  ..  ..  ..  ..  ..  .. 
    52469  ..  ..  ..  +64 ..  ..  ..  ..  ..  ..  ..  ..  ..  ..  ..  .. 
    52485  ..  ..  ..  ..  ..  -73 ..  ..  ..  ..  ..  ..  ..  ..  ..  .. 
    52485  ..  ..  ..  ..  ..  +75 ..  ..  ..  ..  ..  ..  ..  ..  ..  .. 
    52534  ..  ..  -76 ..  ..  ..  ..  ..  ..  ..  ..  ..  ..  ..  ..  .. 
    52534  ..  ..  +78 ..  ..  ..  ..  ..  ..  ..  ..  ..  ..  ..  ..  .. 
    52601  ..  ..  ..  ..  -52 ..  ..  ..  ..  ..  ..  ..  ..  ..  ..  .. 
    52601  ..  ..  ..  ..  +49 ..  ..  ..  ..  ..  ..  ..  ..  ..  ..  .. 
    52613  ..  ..  ..  ..  ..  ..  -73 ..  ..  ..  ..  ..  ..  ..  ..  .. 
    52613  ..  ..  ..  ..  ..  ..  +75 ..  ..  ..  ..  ..  ..  ..  ..  .. 
    52725  ..  ..  ..  ..  ..  -75 ..  ..  ..  ..  ..  ..  ..  ..  ..  .. 
    52725  ..  ..  ..  ..  ..  +76 ..  ..  ..  ..  ..  ..  ..  ..  ..  .. 
    52774  ..  ..  -78 ..  ..  ..  ..  ..  ..  ..  ..  ..  ..  ..  ..  .. 
    52774  ..  ..  +80 ..  ..  ..  ..  ..  ..  ..  ..  ..  ..  ..  ..  .. 
    52853  ..  ..  ..  ..  ..  ..  -75 ..  ..  ..  ..  ..  ..  ..  ..  .. 
    52853  ..  ..  ..  ..  ..  ..  +76 ..  ..  ..  ..  ..  ..  ..  ..  .. 
    52949  ..  ..  ..  -64 ..  ..  ..  ..  ..  ..  ..  ..  ..  ..  ..  .. 
    52949  ..  ..  ..  +63 ..  ..  ..  ..  ..  ..  ..  ..  ..  ..  ..  .. 
    52965  ..  ..  ..  ..  ..  -76 ..  ..  ..  ..  ..  ..  ..  ..  ..  .. 
    52965  ..  ..  ..  ..  ..  +78 ..  ..  ..  ..  ..  ..  ..  ..  ..  .. 
    53081  ..  ..  ..  ..  -49 ..  ..  ..  ..  ..  ..  ..  ..  ..  ..  .. 
    53081  ..  ..  ..  ..  +48 ..  ..  ..  ..  ..  ..  ..  ..  ..  ..  .. 
    53093  ..  ..  ..  ..  ..  ..  -76 ..  ..  ..  ..  ..  ..  ..  ..  .. 
    53093  ..  ..  ..  ..  ..  ..  +78 ..  ..  ..  ..  ..  ..  ..  ..  .. 
    53205  ..  ..  ..  ..  ..  -78 ..  ..  ..  ..  ..  ..  ..  ..  ..  .. 
    53205  ..  ..  ..  ..  ..  +80 ..  ..  ..  ..  ..  ..  ..  ..  ..  .. 
    53333  ..  ..  ..  ..  ..  ..  -78 ..  ..  ..  ..  ..  ..  ..  ..  .. 
    53333  ..  ..  ..  ..  ..  ..  +80 ..  ..  ..  ..  ..  ..  ..  ..  .. 
    53429  ..  ..  ..  -63 ..  ..  ..  ..  ..  ..  ..  ..  ..  ..  ..  .. 
    53429  ..  ..  ..  +61 ..  ..  ..  ..  ..  ..  ..  ..  ..  ..  ..  .. 
    53561  ..  ..  ..  ..  -48 ..  ..  ..  ..  ..  ..  ..  ..  ..  ..  .. 
    53561  ..  ..  ..  ..  +46 ..  ..  ..  ..  ..  ..  ..  ..  ..  ..  .. 
# bar 15
    53909  ..  ..  ..  -61 ..  ..  ..  ..  ..  ..  ..  ..  ..  ..  ..  .. 
    53909  ..  ..  ..  +60 ..  ..  ..  ..  ..  ..  ..  ..  ..  ..  ..  .. 
    54041  ..  ..  ..  ..  -46 ..  ..  ..  ..  ..  ..  ..  ..  ..  ..  .. 
    54041  ..  ..  ..  ..  +44 ..  ..  ..  ..  ..  ..  ..  ..  ..  ..  .. 
    54214  ..  ..  -80 ..  ..  ..  ..  ..  ..  ..  ..  ..  ..  ..  ..  .. 
    54214  ..  ..  +85 ..  ..  ..  ..  ..  ..  ..  ..  ..  ..  ..  ..  .. 
    54389  ..  ..  ..  -60 ..  ..  ..  ..  ..  ..  ..  ..  ..  ..  ..  .. 
    54389  ..  ..  ..  +68 ..  ..  ..  ..  ..  ..  ..  ..  ..  ..  ..  .. 
    54521  ..  ..  ..  ..  -44 ..  ..  ..  ..  ..  ..  ..  ..  ..  ..  .. 
    54521  ..  ..  ..  ..  +53 ..  ..  ..  ..  ..  ..  ..  ..  ..  ..  .. 
    54645  ..  ..  ..  ..  ..  -80 ..  ..  ..  ..  ..  ..  ..  ..  ..  .. 
    54645  ..  ..  ..  ..  ..  +85 ..  ..  ..  ..  ..  ..  ..  ..  ..  .. 
    54694  ..  ..  -85 ..  ..  ..  ..  ..  ..  ..  ..  ..  ..  ..  ..  .. 
    54694  ..  ..  +66 ..  ..  ..  ..  ..  ..  ..  ..  ..  ..  ..  ..  .. 
    54773  ..  ..  ..  ..  ..  ..  -80 ..  ..  ..  ..  ..  ..  ..  ..  .. 
    54773  ..  ..  ..  ..  ..  ..  +85 ..  ..  ..  ..  ..  ..  ..  ..  .. 
    54869  ..  ..  ..  -68 ..  ..  ..  ..  ..  ..  ..  ..  ..  ..  ..  .. 
    54869  ..  ..  ..  +66 ..  ..  ..  ..  ..  ..  ..  ..  ..  ..  ..  .. 
    55001  ..  ..  ..  ..  -53 ..  ..  ..  ..  ..  ..  ..  ..  ..  ..  .. 
    55001  ..  ..  ..  ..  +54 ..  ..  ..  ..  ..  ..  ..  ..  ..  ..  .. 
    55125  ..  ..  ..  ..  ..  -85 ..  ..  ..  ..  ..  ..  ..  ..  ..  .. 
    55125  ..  ..  ..  ..  ..  +66 ..  ..  ..  ..  ..  ..  ..  ..  ..  .. 
    55174  ..  ..  -66 ..  ..  ..  ..  ..  ..  ..  ..  ..  ..  ..  ..  .. 
    55174  ..  ..  +82 ..  ..  ..  ..  ..  ..  ..  ..  ..  ..  ..  ..  .. 
    55253  ..  ..  ..  ..  ..  ..  -85 ..  ..  ..  ..  ..  ..  ..  ..  .. 
    55253  ..  ..  ..  ..  ..  ..  +66 ..  ..  ..  ..  ..  ..  ..  ..  .. 
    55349  ..  ..  ..  -66 ..  ..  ..  ..  ..  ..  ..  ..  ..  ..  ..  .. 
    55481  ..  ..  ..  ..  -54 ..  ..  ..  ..  ..  ..  ..  ..  ..  ..  .. 
    55605  ..  ..  ..  ..  ..  -66 ..  ..  ..  ..  ..  ..  ..  ..  ..  .. 
    55605  ..  ..  ..  ..  ..  +82 ..  ..  ..  ..  ..  ..  ..  ..  ..  .. 
    55654  ..  ..  -82 ..  ..  ..  ..  ..  ..  ..  ..  ..  ..  ..  ..  .. 
    55654  ..  ..  +65 ..  ..  ..  ..  ..  ..  ..  ..  ..  ..  ..  ..  .. 
    55733  ..  ..  ..  ..  ..  ..  -66 ..  ..  ..  ..  ..  ..  ..  ..  .. 
    55733  ..  ..  ..  ..  ..  ..  +82 ..  ..  ..  ..  ..  ..  ..  ..  .. 
    55829  ..  ..  ..  +65 ..  ..  ..  ..  ..  ..  ..  ..  ..  ..  ..  .. 
    55961  ..  ..  ..  ..  +53 ..  ..  ..  ..  ..  ..  ..  ..  ..  ..  .. 
    56085  ..  ..  ..  ..  ..  -82 ..  ..  ..  ..  ..  ..  ..  ..  ..  .. 
    56085  ..  ..  ..  ..  ..  +65 ..  ..  ..  ..  ..  ..  ..  ..  ..  .. 
    56134  ..  ..  -65 ..  ..  ..  ..  ..  ..  ..  ..  ..  ..  ..  ..  .. 
    56134  ..  ..  +80 ..  ..  ..  ..  ..  ..  ..  ..  ..  ..  ..  ..  .. 
    56213  ..  ..  ..  ..  ..  ..  -82 ..  ..  ..  ..  ..  ..  ..  ..  .. 
    56213  ..  ..  ..  ..  ..  ..  +65 ..  ..  ..  ..  ..  ..  ..  ..  .. 
    56309  ..  ..  ..  -65 ..  ..  ..  ..  ..  ..  ..  ..  ..  ..  ..  .. 
    56441  ..  ..  ..  ..  -53 ..  ..  ..  ..  ..  ..  ..  ..  ..  ..  .. 
    56565  ..  ..  ..  ..  ..  -65 ..  ..  ..  ..  ..  ..  ..  ..  ..  .. 
    56565  ..  ..  ..  ..  ..  +80 ..  ..  ..  ..  ..  ..  ..  ..  ..  .. 
    56614  ..  ..  -80 ..  ..  ..  ..  ..  ..  ..  ..  ..  ..  ..  ..  .. 
    56614  ..  ..  +63 ..  ..  ..  ..  ..  ..  ..  ..  ..  ..  ..  ..  .. 
    56693  ..  ..  ..  ..  ..  ..  -65 ..  ..  ..  ..  ..  ..  ..  ..  .. 
    56693  ..  ..  ..  ..  ..  ..  +80 ..  ..  ..  ..  ..  ..  ..  ..  .. 
    56789  ..  ..  ..  +63 ..  ..  ..  ..  ..  ..  ..  ..  ..  ..  ..  .. 
    56921  ..  ..  ..  ..  +51 ..  ..  ..  ..  ..  ..  ..  ..  ..  ..  .. 
    57045  ..  ..  ..  ..  ..  -80 ..  ..  ..  ..  ..  ..  ..  ..  ..  .. 
    57045  ..  ..  ..  ..  ..  +63 ..  ..  ..  ..  ..  ..  ..  ..  ..  .. 
    57094  ..  ..  -63 ..  ..  ..  ..  ..  ..  ..  ..  ..  ..  ..  ..  .. 
    57094  ..  ..  +78 ..  ..  ..  ..  ..  ..  ..  ..  ..  ..  ..  ..  .. 
    57173  ..  ..  ..  ..  ..  ..  -80 ..  ..  ..  ..  ..  ..  ..  ..  .. 
    57173  ..  ..  ..  ..  ..  ..  +63 ..  ..  ..  ..  ..  ..  ..  ..  .. 
    57269  ..  ..  ..  -63 ..  ..  ..  ..  ..  ..  ..  ..  ..  ..  ..  .. 
    57401  ..  ..  ..  ..  -51 ..  ..  ..  ..  ..  ..  ..  ..  ..  ..  .. 
    57525  ..  ..  ..  ..  ..  -63 ..  ..  ..  ..  ..  ..  ..  ..  ..  .. 
    57525  ..  ..  ..  ..  ..  +78 ..  ..  ..  ..  ..  ..  ..  ..  ..  .. 
    57574  ..  ..  -78 ..  ..  ..  ..  ..  ..  ..  ..  ..  ..  ..  ..  .. 
    57574  ..  ..  +61 ..  ..  ..  ..  ..  ..  ..  ..  ..  ..  ..  ..  .. 
# bar 16
    57653  ..  ..  ..  ..  ..  ..  -63 ..  ..  ..  ..  ..  ..  ..  ..  .. 
    57653  ..  ..  ..  ..  ..  ..  +78 ..  ..  ..  ..  ..  ..  ..  ..  .. 
    57749  ..  ..  ..  +61 ..  ..  ..  ..  ..  ..  ..  ..  ..  ..  ..  .. 
    57881  ..  ..  ..  ..  +49 ..  ..  ..  ..  ..  ..  ..  ..  ..  ..  .. 
    58005  ..  ..  ..  ..  ..  -78 ..  ..  ..  ..  ..  ..  ..  ..  ..  .. 
    58005  ..  ..  ..  ..  ..  +61 ..  ..  ..  ..  ..  ..  ..  ..  ..  .. 
    58054  ..  ..  -61 ..  ..  ..  ..  ..  ..  ..  ..  ..  ..  ..  ..  .. 
    58054  ..  ..  +77 ..  ..  ..  ..  ..  ..  ..  ..  ..  ..  ..  ..  .. 
    58133  ..  ..  ..  ..  ..  ..  -78 ..  ..  ..  ..  ..  ..  ..  ..  .. 
    58133  ..  ..  ..  ..  ..  ..  +61 ..  ..  ..  ..  ..  ..  ..  ..  .. 
    58229  ..  ..  ..  -61 ..  ..  ..  ..  ..  ..  ..  ..  ..  ..  ..  .. 
    58361  ..  ..  ..  ..  -49 ..  ..  ..  ..  ..  ..  ..  ..  ..  ..  .. 
    58485  ..  ..  ..  ..  ..  -61 ..  ..  ..  ..  ..  ..  ..  ..  ..  .. 
    58485  ..  ..  ..  ..  ..  +77 ..  ..  ..  ..  ..  ..  ..  ..  ..  .. 
    58534  ..  ..  -77 ..  ..  ..  ..  ..  ..  ..  ..  ..  ..  ..  ..  .. 
    58534  ..  ..  +60 ..  ..  ..  ..  ..  ..  ..  ..  ..  ..  ..  ..  .. 
    58613  ..  ..  ..  ..  ..  ..  -61 ..  ..  ..  ..  ..  ..  ..  ..  .. 
    58613  ..  ..  ..  ..  ..  ..  +77 ..  ..  ..  ..  ..  ..  ..  ..  .. 
    58709  ..  ..  ..  +60 ..  ..  ..  ..  ..  ..  ..  ..  ..  ..  ..  .. 
    58841  ..  ..  ..  ..  +48 ..  ..  ..  ..  ..  ..  ..  ..  ..  ..  .. 
    58965  ..  ..  ..  ..  ..  -77 ..  ..  ..  ..  ..  ..  ..  ..  ..  .. 
    58965  ..  ..  ..  ..  ..  +60 ..  ..  ..  ..  ..  ..  ..  ..  ..  .. 
    59014  ..  ..  -60 ..  ..  ..  ..  ..  ..  ..  ..  ..  ..  ..  ..  .. 
    59014  ..  ..  +75 ..  ..  ..  ..  ..  ..  ..  ..  ..  ..  ..  ..  .. 
    59093  ..  ..  ..  ..  ..  ..  -77 ..  ..  ..  ..  ..  ..  ..  ..  .. 
    59093  ..  ..  ..  ..  ..  ..  +60 ..  ..  ..  ..  ..  ..  ..  ..  .. 
    59189  ..  ..  ..  -60 ..  ..  ..  ..  ..  ..  ..  ..  ..  ..  ..  .. 
    59321  ..  ..  ..  ..  -48 ..  ..  ..  ..  ..  ..  ..  ..  ..  ..  .. 
    59445  ..  ..  ..  ..  ..  -60 ..  ..  ..  ..  ..  ..  ..  ..  ..  .. 
    59445  ..  ..  ..  ..  ..  +75 ..  ..  ..  ..  ..  ..  ..  ..  ..  .. 
    59494  ..  ..  -75 ..  ..  ..  ..  ..  ..  ..  ..  ..  ..  ..  ..  .. 
    59494  ..  ..  +58 ..  ..  ..  ..  ..  ..  ..  ..  ..  ..  ..  ..  .. 
    59573  ..  ..  ..  ..  ..  ..  -60 ..  ..  ..  ..  ..  ..  ..  ..  .. 
    59573  ..  ..  ..  ..  ..  ..  +75 ..  ..  ..  ..  ..  ..  ..  ..  .. 
    59669  ..  ..  ..  +58 ..  ..  ..  ..  ..  ..  ..  ..  ..  ..  ..  .. 
    59801  ..  ..  ..  ..  +46 ..  ..  ..  ..  ..  ..  ..  ..  ..  ..  .. 
    59925  ..  ..  ..  ..  ..  -75 ..  ..  ..  ..  ..  ..  ..  ..  ..  .. 
    59925  ..  ..  ..  ..  ..  +58 ..  ..  ..  ..  ..  ..  ..  ..  ..  .. 
    59974  ..  ..  -58 ..  ..  ..  ..  ..  ..  ..  ..  ..  ..  ..  ..  .. 
    59974  ..  ..  +73 ..  ..  ..  ..  ..  ..  ..  ..  ..  ..  ..  ..  .. 
    60053  ..  ..  ..  ..  ..  ..  -75 ..  ..  ..  ..  ..  ..  ..  ..  .. 
    60053  ..  ..  ..  ..  ..  ..  +58 ..  ..  ..  ..  ..  ..  ..  ..  .. 
    60149  ..  ..  ..  -58 ..  ..  ..  ..  ..  ..  ..  ..  ..  ..  ..  .. 
    60281  ..  ..  ..  ..  -46 ..  ..  ..  ..  ..  ..  ..  ..  ..  ..  .. 
    60405  ..  ..  ..  ..  ..  -58 ..  ..  ..  ..  ..  ..  ..  ..  ..  .. 
    60405  ..  ..  ..  ..  ..  +73 ..  ..  ..  ..  ..  ..  ..  ..  ..  .. 
    60454  ..  ..  -73 ..  ..  ..  ..  ..  ..  ..  ..  ..  ..  ..  ..  .. 
    60454  ..  ..  +56 ..  ..  ..  ..  ..  ..  ..  ..  ..  ..  ..  ..  .. 
    60533  ..  ..  ..  ..  ..  ..  -58 ..  ..  ..  ..  ..  ..  ..  ..  .. 
    60533  ..  ..  ..  ..  ..  ..  +73 ..  ..  ..  ..  ..  ..  ..  ..  .. 
    60629  ..  ..  ..  +60 ..  ..  ..  ..  ..  ..  ..  ..  ..  ..  ..  .. 
    60761  ..  ..  ..  ..  +44 ..  ..  ..  ..  ..  ..  ..  ..  ..  ..  .. 
    60885  ..  ..  ..  ..  ..  -73 ..  ..  ..  ..  ..  ..  ..  ..  ..  .. 
    60885  ..  ..  ..  ..  ..  +56 ..  ..  ..  ..  ..  ..  ..  ..  ..  .. 
    61013  ..  ..  ..  ..  ..  ..  -73 ..  ..  ..  ..  ..  ..  ..  ..  .. 
    61013  ..  ..  ..  ..  ..  ..  +56 ..  ..  ..  ..  ..  ..  ..  ..  .. 
    61109  ..  ..  ..  -60 ..  ..  ..  ..  ..  ..  ..  ..  ..  ..  ..  .. 
    61109  ..  ..  ..  +61 ..  ..  ..  ..  ..  ..  ..  ..  ..  ..  ..  .. 
    61241  ..  ..  ..  ..  -44 ..  ..  ..  ..  ..  ..  ..  ..  ..  ..  .. 
    61241  ..  ..  ..  ..  +46 ..  ..  ..  ..  ..  ..  ..  ..  ..  ..  .. 
    61414  ..  ..  -56 ..  ..  ..  ..  ..  ..  ..  ..  ..  ..  ..  ..  .. 
# bar 17
    61589  ..  ..  ..  -61 ..  ..  ..  ..  ..  ..  ..  ..  ..  ..  ..  .. 
    61589  ..  ..  ..  +63 ..  ..  ..  ..  ..  ..  ..  ..  ..  ..  ..  .. 
    61721  ..  ..  ..  ..  -46 ..  ..  ..  ..  ..  ..  ..  ..  ..  ..  .. 
    61721  ..  ..  ..  ..  +48 ..  ..  ..  ..  ..  ..  ..  ..  ..  ..  .. 
    61845  ..  ..  ..  ..  ..  -56 ..  ..  ..  ..  ..  ..  ..  ..  ..  .. 
    61894  ..  ..  +75 ..  ..  ..  ..  ..  ..  ..  ..  ..  ..  ..  ..  .. 
    61973  ..  ..  ..  ..  ..  ..  -56 ..  ..  ..  ..  ..  ..  ..  ..  .. 
    62069  ..  ..  ..  -63 ..  ..  ..  ..  ..  ..  ..  ..  ..  ..  ..  .. 
    62069  ..  ..  ..  +60 ..  ..  ..  ..  ..  ..  ..  ..  ..  ..  ..  .. 
    62201  ..  ..  ..  ..  -48 ..  ..  ..  ..  ..  ..  ..  ..  ..  ..  .. 
    62201  ..  ..  ..  ..  +44 ..  ..  ..  ..  ..  ..  ..  ..  ..  ..  .. 
    62325  ..  ..  ..  ..  ..  +80 ..  ..  ..  ..  ..  ..  ..  ..  ..  .. 
    62374  ..  ..  -75 ..  ..  ..  ..  ..  ..  ..  ..  ..  ..  ..  ..  .. 
    62374  ..  ..  +77 ..  ..  ..  ..  ..  ..  ..  ..  ..  ..  ..  ..  .. 
    62453  ..  ..  ..  ..  ..  ..  +75 ..  ..  ..  ..  ..  ..  ..  ..  .. 
    62549  ..  ..  ..  -60 ..  ..  ..  ..  ..  ..  ..  ..  ..  ..  ..  .. 
    62549  ..  ..  ..  +65 ..  ..  ..  ..  ..  ..  ..  ..  ..  ..  ..  .. 
    62614  ..  ..  -77 ..  ..  ..  ..  ..  ..  ..  ..  ..  ..  ..  ..  .. 
    62614  ..  ..  +75 ..  ..  ..  ..  ..  ..  ..  ..  ..  ..  ..  ..  .. 
    62681  ..  ..  ..  ..  -44 ..  ..  ..  ..  ..  ..  ..  ..  ..  ..  .. 
    62681  ..  ..  ..  ..  +49 ..  ..  ..  ..  ..  ..  ..  ..  ..  ..  .. 
    62805  ..  ..  ..  ..  ..  -80 ..  ..  ..  ..  ..  ..  ..  ..  ..  .. 
    62805  ..  ..  ..  ..  ..  +80 ..  ..  ..  ..  ..  ..  ..  ..  ..  .. 
    62854  ..  ..  -75 ..  ..  ..  ..  ..  ..  ..  ..  ..  ..  ..  ..  .. 
    62854  ..  ..  +73 ..  ..  ..  ..  ..  ..  ..  ..  ..  ..  ..  ..  .. 
    62933  ..  ..  ..  ..  ..  ..  -75 ..  ..  ..  ..  ..  ..  ..  ..  .. 
    62933  ..  ..  ..  ..  ..  ..  +77 ..  ..  ..  ..  ..  ..  ..  ..  .. 
    63029  ..  ..  ..  -65 ..  ..  ..  ..  ..  ..  ..  ..  ..  ..  ..  .. 
    63029  ..  ..  ..  +66 ..  ..  ..  ..  ..  ..  ..  ..  ..  ..  ..  .. 
    63045  ..  ..  ..  ..  ..  -80 ..  ..  ..  ..  ..  ..  ..  ..  ..  .. 
    63045  ..  ..  ..  ..  ..  +78 ..  ..  ..  ..  ..  ..  ..  ..  ..  .. 
    63161  ..  ..  ..  ..  -49 ..  ..  ..  ..  ..  ..  ..  ..  ..  ..  .. 
    63161  ..  ..  ..  ..  +51 ..  ..  ..  ..  ..  ..  ..  ..  ..  ..  .. 
    63173  ..  ..  ..  ..  ..  ..  -77 ..  ..  ..  ..  ..  ..  ..  ..  .. 
    63173  ..  ..  ..  ..  ..  ..  +75 ..  ..  ..  ..  ..  ..  ..  ..  .. 
    63285  ..  ..  ..  ..  ..  -78 ..  ..  ..  ..  ..  ..  ..  ..  ..  .. 
    63285  ..  ..  ..  ..  ..  +77 ..  ..  ..  ..  ..  ..  ..  ..  ..  .. 
    63334  ..  ..  -73 ..  ..  ..  ..  ..  ..  ..  ..  ..  ..  ..  ..  .. 
    63413  ..  ..  ..  ..  ..  ..  -75 ..  ..  ..  ..  ..  ..  ..  ..  .. 
    63413  ..  ..  ..  ..  ..  ..  +73 ..  ..  ..  ..  ..  ..  ..  ..  .. 
    63509  ..  ..  ..  -66 ..  ..  ..  ..  ..  ..  ..  ..  ..  ..  ..  .. 
    63509  ..  ..  ..  +68 ..  ..  ..  ..  ..  ..  ..  ..  ..  ..  ..  .. 
    63641  ..  ..  ..  ..  -51 ..  ..  ..  ..  ..  ..  ..  ..  ..  ..  .. 
    63641  ..  ..  ..  ..  +53 ..  ..  ..  ..  ..  ..  ..  ..  ..  ..  .. 
    63765  ..  ..  ..  ..  ..  -77 ..  ..  ..  ..  ..  ..  ..  ..  ..  .. 
    63814  ..  ..  +82 ..  ..  ..  ..  ..  ..  ..  ..  ..  ..  ..  ..  .. 
    63893  ..  ..  ..  ..  ..  ..  -73 ..  ..  ..  ..  ..  ..  ..  ..  .. 
    63989  ..  ..  ..  -68 ..  ..  ..  ..  ..  ..  ..  ..  ..  ..  ..  .. 
    63989  ..  ..  ..  +63 ..  ..  ..  ..  ..  ..  ..  ..  ..  ..  ..  .. 
    64121  ..  ..  ..  ..  -53 ..  ..  ..  ..  ..  ..  ..  ..  ..  ..  .. 
    64121  ..  ..  ..  ..  +48 ..  ..  ..  ..  ..  ..  ..  ..  ..  ..  .. 
    64245  ..  ..  ..  ..  ..  +78 ..  ..  ..  ..  ..  ..  ..  ..  ..  .. 
    64294  ..  ..  -82 ..  ..  ..  ..  ..  ..  ..  ..  ..  ..  ..  ..  .. 
    64294  ..  ..  +80 ..  ..  ..  ..  ..  ..  ..  ..  ..  ..  ..  ..  .. 
    64373  ..  ..  ..  ..  ..  ..  +82 ..  ..  ..  ..  ..  ..  ..  ..  .. 
    64469  ..  ..  ..  -63 ..  ..  ..  ..  ..  ..  ..  ..  ..  ..  ..  .. 
    64469  ..  ..  ..  +65 ..  ..  ..  ..  ..  ..  ..  ..  ..  ..  ..  .. 
    64534  ..  ..  -80 ..  ..  ..  ..  ..  ..  ..  ..  ..  ..  ..  ..  .. 
    64534  ..  ..  +78 ..  ..  ..  ..  ..  ..  ..  ..  ..  ..  ..  ..  .. 
    64601  ..  ..  ..  ..  -48 ..  ..  ..  ..  ..  ..  ..  ..  ..  ..  .. 
    64601  ..  ..  ..  ..  +49 ..  ..  ..  ..  ..  ..  ..  ..  ..  ..  .. 
    64725  ..  ..  ..  ..  ..  -78 ..  ..  ..  ..  ..  ..  ..  ..  ..  .. 
    64725  ..  ..  ..  ..  ..  +77 ..  ..  ..  ..  ..  ..  ..  ..  ..  .. 
    64774  ..  ..  -78 ..  ..  ..  ..  ..  ..  ..  ..  ..  ..  ..  ..  .. 
    64774  ..  ..  +77 ..  ..  ..  ..  ..  ..  ..  ..  ..  ..  ..  ..  .. 
    64853  ..  ..  ..  ..  ..  ..  -82 ..  ..  ..  ..  ..  ..  ..  ..  .. 
    64853  ..  ..  ..  ..  ..  ..  +80 ..  ..  ..  ..  ..  ..  ..  ..  .. 
    64949  ..  ..  ..  -65 ..  ..  ..  ..  ..  ..  ..  ..  ..  ..  ..  .. 
    64949  ..  ..  ..  +66 ..  ..  ..  ..  ..  ..  ..  ..  ..  ..  ..  .. 
    64965  ..  ..  ..  ..  ..  -77 ..  ..  ..  ..  ..  ..  ..  ..  ..  .. 
    64965  ..  ..  ..  ..  ..  +75 ..  ..  ..  ..  ..  ..  ..  ..  ..  .. 
    65081  ..  ..  ..  ..  -49 ..  ..  ..  ..  ..  ..  ..  ..  ..  ..  .. 
    65081  ..  ..  ..  ..  +51 ..  ..  ..  ..  ..  ..  ..  ..  ..  ..  .. 
    65093  ..  ..  ..  ..  ..  ..  -80 ..  ..  ..  ..  ..  ..  ..  ..  .. 
    65093  ..  ..  ..  ..  ..  ..  +78 ..  ..  ..  ..  ..  ..  ..  ..  .. 
    65205  ..  ..  ..  ..  ..  -75 ..  ..  ..  ..  ..  ..  ..  ..  ..  .. 
    65205  ..  ..  ..  ..  ..  +73 ..  ..  ..  ..  ..  ..  ..  ..  ..  .. 
    65254  ..  ..  -77 ..  ..  ..  ..  ..  ..  ..  ..  ..  ..  ..  ..  .. 
# bar 18
    65333  ..  ..  ..  ..  ..  ..  -78 ..  ..  ..  ..  ..  ..  ..  ..  .. 
    65333  ..  ..  ..  ..  ..  ..  +77 ..  ..  ..  ..  ..  ..  ..  ..  .. 
    65429  ..  ..  ..  -66 ..  ..  ..  ..  ..  ..  ..  ..  ..  ..  ..  .. 
    65429  ..  ..  ..  +68 ..  ..  ..  ..  ..  ..  ..  ..  ..  ..  ..  .. 
    65561  ..  ..  ..  ..  -51 ..  ..  ..  ..  ..  ..  ..  ..  ..  ..  .. 
    65561  ..  ..  ..  ..  +53 ..  ..  ..  ..  ..  ..  ..  ..  ..  ..  .. 
    65685  ..  ..  ..  ..  ..  -73 ..  ..  ..  ..  ..  ..  ..  ..  ..  .. 
    65734  ..  ..  +75 ..  ..  ..  ..  ..  ..  ..  ..  ..  ..  ..  ..  .. 
    65813  ..  ..  ..  ..  ..  ..  -77 ..  ..  ..  ..  ..  ..  ..  ..  .. 
    65909  ..  ..  ..  -68 ..  ..  ..  ..  ..  ..  ..  ..  ..  ..  ..  .. 
    65909  ..  ..  ..  +68 ..  ..  ..  ..  ..  ..  ..  ..  ..  ..  ..  .. 
    66041  ..  ..  ..  ..  -53 ..  ..  ..  ..  ..  ..  ..  ..  ..  ..  .. 
    66041  ..  ..  ..  ..  +48 ..  ..  ..  ..  ..  ..  ..  ..  ..  ..  .. 
    66165  ..  ..  ..  ..  ..  +80 ..  ..  ..  ..  ..  ..  ..  ..  ..  .. 
    66214  ..  ..  -75 ..  ..  ..  ..  ..  ..  ..  ..  ..  ..  ..  ..  .. 
    66214  ..  ..  +77 ..  ..  ..  ..  ..  ..  ..  ..  ..  ..  ..  ..  .. 
    66293  ..  ..  ..  ..  ..  ..  +75 ..  ..  ..  ..  ..  ..  ..  ..  .. 
    66389  ..  ..  ..  -68 ..  ..  ..  ..  ..  ..  ..  ..  ..  ..  ..  .. 
    66389  ..  ..  ..  +65 ..  ..  ..  ..  ..  ..  ..  ..  ..  ..  ..  .. 
    66454  ..  ..  -77 ..  ..  ..  ..  ..  ..  ..  ..  ..  ..  ..  ..  .. 
    66454  ..  ..  +75 ..  ..  ..  ..  ..  ..  ..  ..  ..  ..  ..  ..  .. 
    66521  ..  ..  ..  ..  -48 ..  ..  ..  ..  ..  ..  ..  ..  ..  ..  .. 
    66521  ..  ..  ..  ..  +49 ..  ..  ..  ..  ..  ..  ..  ..  ..  ..  .. 
    66645  ..  ..  ..  ..  ..  -80 ..  ..  ..  ..  ..  ..  ..  ..  ..  .. 
    66645  ..  ..  ..  ..  ..  +80 ..  ..  ..  ..  ..  ..  ..  ..  ..  .. 
    66694  ..  ..  -75 ..  ..  ..  ..  ..  ..  ..  ..  ..  ..  ..  ..  .. 
    66694  ..  ..  +73 ..  ..  ..  ..  ..  ..  ..  ..  ..  ..  ..  ..  .. 
    66773  ..  ..  ..  ..  ..  ..  -75 ..  ..  ..  ..  ..  ..  ..  ..  .. 
    66773  ..  ..  ..  ..  ..  ..  +77 ..  ..  ..  ..  ..  ..  ..  ..  .. 
    66869  ..  ..  ..  -65 ..  ..  ..  ..  ..  ..  ..  ..  ..  ..  ..  .. 
    66869  ..  ..  ..  +66 ..  ..  ..  ..  ..  ..  ..  ..  ..  ..  ..  .. 
    66885  ..  ..  ..  ..  ..  -80 ..  ..  ..  ..  ..  ..  ..  ..  ..  .. 
    66885  ..  ..  ..  ..  ..  +78 ..  ..  ..  ..  ..  ..  ..  ..  ..  .. 
    67001  ..  ..  ..  ..  -49 ..  ..  ..  ..  ..  ..  ..  ..  ..  ..  .. 
    67001  ..  ..  ..  ..  +51 ..  ..  ..  ..  ..  ..  ..  ..  ..  ..  .. 
    67013  ..  ..  ..  ..  ..  ..  -77 ..  ..  ..  ..  ..  ..  ..  ..  .. 
    67013  ..  ..  ..  ..  ..  ..  +75 ..  ..  ..  ..  ..  ..  ..  ..  .. 
    67125  ..  ..  ..  ..  ..  -78 ..  ..  ..  ..  ..  ..  ..  ..  ..  .. 
    67125  ..  ..  ..  ..  ..  +77 ..  ..  ..  ..  ..  ..  ..  ..  ..  .. 
    67174  ..  ..  -73 ..  ..  ..  ..  ..  ..  ..  ..  ..  ..  ..  ..  .. 
    67253  ..  ..  ..  ..  ..  ..  -75 ..  ..  ..  ..  ..  ..  ..  ..  .. 
    67253  ..  ..  ..  ..  ..  ..  +73 ..  ..  ..  ..  ..  ..  ..  ..  .. 
    67349  ..  ..  ..  -66 ..  ..  ..  ..  ..  ..  ..  ..  ..  ..  ..  .. 
    67349  ..  ..  ..  +68 ..  ..  ..  ..  ..  ..  ..  ..  ..  ..  ..  .. 
    67481  ..  ..  ..  ..  -51 ..  ..  ..  ..  ..  ..  ..  ..  ..  ..  .. 
    67481  ..  ..  ..  ..  +53 ..  ..  ..  ..  ..  ..  ..  ..  ..  ..  .. 
    67605  ..  ..  ..  ..  ..  -77 ..  ..  ..  ..  ..  ..  ..  ..  ..  .. 
    67654  ..  ..  +78 ..  ..  ..  ..  ..  ..  ..  ..  ..  ..  ..  ..  .. 
    67733  ..  ..  ..  ..  ..  ..  -73 ..  ..  ..  ..  ..  ..  ..  ..  .. 
    67829  ..  ..  ..  -68 ..  ..  ..  ..  ..  ..  ..  ..  ..  ..  ..  .. 
    67829  ..  ..  ..  +68 ..  ..  ..  ..  ..  ..  ..  ..  ..  ..  ..  .. 
    67961  ..  ..  ..  ..  -53 ..  ..  ..  ..  ..  ..  ..  ..  ..  ..  .. 
    67961  ..  ..  ..  ..  +48 ..  ..  ..  ..  ..  ..  ..  ..  ..  ..  .. 
    68085  ..  ..  ..  ..  ..  +75 ..  ..  ..  ..  ..  ..  ..  ..  ..  .. 
    68134  ..  ..  -78 ..  ..  ..  ..  ..  ..  ..  ..  ..  ..  ..  ..  .. 
    68134  ..  ..  +77 ..  ..  ..  ..  ..  ..  ..  ..  ..  ..  ..  ..  .. 
    68213  ..  ..  ..  ..  ..  ..  +78 ..  ..  ..  ..  ..  ..  ..  ..  .. 
    68309  ..  ..  ..  -68 ..  ..  ..  ..  ..  ..  ..  ..  ..  ..  ..  .. 
    68309  ..  ..  ..  +68 ..  ..  ..  ..  ..  ..  ..  ..  ..  ..  ..  .. 
    68374  ..  ..  -77 ..  ..  ..  ..  ..  ..  ..  ..  ..  ..  ..  ..  .. 
    68374  ..  ..  +75 ..  ..  ..  ..  ..  ..  ..  ..  ..  ..  ..  ..  .. 
    68441  ..  ..  ..  ..  -48 ..  ..  ..  ..  ..  ..  ..  ..  ..  ..  .. 
    68441  ..  ..  ..  ..  +49 ..  ..  ..  ..  ..  ..  ..  ..  ..  ..  .. 
    68565  ..  ..  ..  ..  ..  -75 ..  ..  ..  ..  ..  ..  ..  ..  ..  .. 
    68565  ..  ..  ..  ..  ..  +77 ..  ..  ..  ..  ..  ..  ..  ..  ..  .. 
    68614  ..  ..  -75 ..  ..  ..  ..  ..  ..  ..  ..  ..  ..  ..  ..  .. 
    68614  ..  ..  +73 ..  ..  ..  ..  ..  ..  ..  ..  ..  ..  ..  ..  .. 
    68693  ..  ..  ..  ..  ..  ..  -78 ..  ..  ..  ..  ..  ..  ..  ..  .. 
    68693  ..  ..  ..  ..  ..  ..  +73 ..  ..  ..  ..  ..  ..  ..  ..  .. 
    68789  ..  ..  ..  -68 ..  ..  ..  ..  ..  ..  ..  ..  ..  ..  ..  .. 
    68789  ..  ..  ..  +70 ..  ..  ..  ..  ..  ..  ..  ..  ..  ..  ..  .. 
    68805  ..  ..  ..  ..  ..  -77 ..  ..  ..  ..  ..  ..  ..  ..  ..  .. 
    68805  ..  ..  ..  ..  ..  +75 ..  ..  ..  ..  ..  ..  ..  ..  ..  .. 
    68921  ..  ..  ..  ..  -49 ..  ..  ..  ..  ..  ..  ..  ..  ..  ..  .. 
    68921  ..  ..  ..  ..  +54 ..  ..  ..  ..  ..  ..  ..  ..  ..  ..  .. 
    68933  ..  ..  ..  ..  ..  ..  -73 ..  ..  ..  ..  ..  ..  ..  ..  .. 
    68933  ..  ..  ..  ..  ..  ..  +72 ..  ..  ..  ..  ..  ..  ..  ..  .. 
    69045  ..  ..  ..  ..  ..  -75 ..  ..  ..  ..  ..  ..  ..  ..  ..  .. 
    69045  ..  ..  ..  ..  ..  +73 ..  ..  ..  ..  ..  ..  ..  ..  ..  .. 
    69094  ..  ..  -73 ..  ..  ..  ..  ..  ..  ..  ..  ..  ..  ..  ..  .. 
# bar 19
    69173  ..  ..  ..  ..  ..  ..  -72 ..  ..  ..  ..  ..  ..  ..  ..  .. 
    69173  ..  ..  ..  ..  ..  ..  +70 ..  ..  ..  ..  ..  ..  ..  ..  .. 
    69269  ..  ..  ..  -70 ..  ..  ..  ..  ..  ..  ..  ..  ..  ..  ..  .. 
    69269  ..  ..  ..  +63 ..  ..  ..  ..  ..  ..  ..  ..  ..  ..  ..  .. 
    69401  ..  ..  ..  ..  -54 ..  ..  ..  ..  ..  ..  ..  ..  ..  ..  .. 
    69401  ..  ..  ..  ..  +56 ..  ..  ..  ..  ..  ..  ..  ..  ..  ..  .. 
    69525  ..  ..  ..  ..  ..  -73 ..  ..  ..  ..  ..  ..  ..  ..  ..  .. 
    69574  ..  ..  +72 ..  ..  ..  ..  ..  ..  ..  ..  ..  ..  ..  ..  .. 
    69653  ..  ..  ..  ..  ..  ..  -70 ..  ..  ..  ..  ..  ..  ..  ..  .. 
    69749  ..  ..  ..  -63 ..  ..  ..  ..  ..  ..  ..  ..  ..  ..  ..  .. 
    69749  ..  ..  ..  +68 ..  ..  ..  ..  ..  ..  ..  ..  ..  ..  ..  .. 
    69881  ..  ..  ..  ..  -56 ..  ..  ..  ..  ..  ..  ..  ..  ..  ..  .. 
    69881  ..  ..  ..  ..  +44 ..  ..  ..  ..  ..  ..  ..  ..  ..  ..  .. 
    70005  ..  ..  ..  ..  ..  +72 ..  ..  ..  ..  ..  ..  ..  ..  ..  .. 
    70054  ..  ..  -72 ..  ..  ..  ..  ..  ..  ..  ..  ..  ..  ..  ..  .. 
    70054  ..  ..  +73 ..  ..  ..  ..  ..  ..  ..  ..  ..  ..  ..  ..  .. 
    70133  ..  ..  ..  ..  ..  ..  +75 ..  ..  ..  ..  ..  ..  ..  ..  .. 
    70229  ..  ..  ..  -68 ..  ..  ..  ..  ..  ..  ..  ..  ..  ..  ..  .. 
    70229  ..  ..  ..  +68 ..  ..  ..  ..  ..  ..  ..  ..  ..  ..  ..  .. 
    70361  ..  ..  ..  ..  -44 ..  ..  ..  ..  ..  ..  ..  ..  ..  ..  .. 
    70361  ..  ..  ..  ..  +49 ..  ..  ..  ..  ..  ..  ..  ..  ..  ..  .. 
    70485  ..  ..  ..  ..  ..  -72 ..  ..  ..  ..  ..  ..  ..  ..  ..  .. 
    70485  ..  ..  ..  ..  ..  +73 ..  ..  ..  ..  ..  ..  ..  ..  ..  .. 
    70613  ..  ..  ..  ..  ..  ..  -75 ..  ..  ..  ..  ..  ..  ..  ..  .. 
    70613  ..  ..  ..  ..  ..  ..  +77 ..  ..  ..  ..  ..  ..  ..  ..  .. 
    70709  ..  ..  ..  -68 ..  ..  ..  ..  ..  ..  ..  ..  ..  ..  ..  .. 
    70709  ..  ..  ..  +66 ..  ..  ..  ..  ..  ..  ..  ..  ..  ..  ..  .. 
    70841  ..  ..  ..  ..  -49 ..  ..  ..  ..  ..  ..  ..  ..  ..  ..  .. 
    70841  ..  ..  ..  ..  +51 ..  ..  ..  ..  ..  ..  ..  ..  ..  ..  .. 
    71014  ..  ..  -73 ..  ..  ..  ..  ..  ..  ..  ..  ..  ..  ..  ..  .. 
    71189  ..  ..  ..  -66 ..  ..  ..  ..  ..  ..  ..  ..  ..  ..  ..  .. 
    71189  ..  ..  ..  +68 ..  ..  ..  ..  ..  ..  ..  ..  ..  ..  ..  .. 
    71321  ..  ..  ..  ..  -51 ..  ..  ..  ..  ..  ..  ..  ..  ..  ..  .. 
    71321  ..  ..  ..  ..  +53 ..  ..  ..  ..  ..  ..  ..  ..  ..  ..  .. 
    71445  ..  ..  ..  ..  ..  -73 ..  ..  ..  ..  ..  ..  ..  ..  ..  .. 
    71494  ..  ..  +85 ..  ..  ..  ..  ..  ..  ..  ..  ..  ..  ..  ..  .. 
    71573  ..  ..  ..  ..  ..  ..  -77 ..  ..  ..  ..  ..  ..  ..  ..  .. 
    71669  ..  ..  ..  -68 ..  ..  ..  ..  ..  ..  ..  ..  ..  ..  ..  .. 
    71669  ..  ..  ..  +65 ..  ..  ..  ..  ..  ..  ..  ..  ..  ..  ..  .. 
    71801  ..  ..  ..  ..  -53 ..  ..  ..  ..  ..  ..  ..  ..  ..  ..  .. 
    71801  ..  ..  ..  ..  +49 ..  ..  ..  ..  ..  ..  ..  ..  ..  ..  .. 
    71925  ..  ..  ..  ..  ..  +85 ..  ..  ..  ..  ..  ..  ..  ..  ..  .. 
    71974  ..  ..  -85 ..  ..  ..  ..  ..  ..  ..  ..  ..  ..  ..  ..  .. 
    71974  ..  ..  +84 ..  ..  ..  ..  ..  ..  ..  ..  ..  ..  ..  ..  .. 
    72053  ..  ..  ..  ..  ..  ..  +77 ..  ..  ..  ..  ..  ..  ..  ..  .. 
    72149  ..  ..  ..  -65 ..  ..  ..  ..  ..  ..  ..  ..  ..  ..  ..  .. 
    72149  ..  ..  ..  +68 ..  ..  ..  ..  ..  ..  ..  ..  ..  ..  ..  .. 
    72214  ..  ..  -84 ..  ..  ..  ..  ..  ..  ..  ..  ..  ..  ..  ..  .. 
    72214  ..  ..  +82 ..  ..  ..  ..  ..  ..  ..  ..  ..  ..  ..  ..  .. 
    72281  ..  ..  ..  ..  -49 ..  ..  ..  ..  ..  ..  ..  ..  ..  ..  .. 
    72281  ..  ..  ..  ..  +44 ..  ..  ..  ..  ..  ..  ..  ..  ..  ..  .. 
    72405  ..  ..  ..  ..  ..  -85 ..  ..  ..  ..  ..  ..  ..  ..  ..  .. 
    72405  ..  ..  ..  ..  ..  +84 ..  ..  ..  ..  ..  ..  ..  ..  ..  .. 
    72454  ..  ..  -82 ..  ..  ..  ..  ..  ..  ..  ..  ..  ..  ..  ..  .. 
    72454  ..  ..  +80 ..  ..  ..  ..  ..  ..  ..  ..  ..  ..  ..  ..  .. 
    72533  ..  ..  ..  ..  ..  ..  -77 ..  ..  ..  ..  ..  ..  ..  ..  .. 
    72533  ..  ..  ..  ..  ..  ..  +75 ..  ..  ..  ..  ..  ..  ..  ..  .. 
    72629  ..  ..  ..  -68 ..  ..  ..  ..  ..  ..  ..  ..  ..  ..  ..  .. 
    72629  ..  ..  ..  +61 ..  ..  ..  ..  ..  ..  ..  ..  ..  ..  ..  .. 
    72645  ..  ..  ..  ..  ..  -84 ..  ..  ..  ..  ..  ..  ..  ..  ..  .. 
    72645  ..  ..  ..  ..  ..  +82 ..  ..  ..  ..  ..  ..  ..  ..  ..  .. 
    72761  ..  ..  ..  ..  -44 ..  ..  ..  ..  ..  ..  ..  ..  ..  ..  .. 
    72761  ..  ..  ..  ..  +46 ..  ..  ..  ..  ..  ..  ..  ..  ..  ..  .. 
    72773  ..  ..  ..  ..  ..  ..  -75 ..  ..  ..  ..  ..  ..  ..  ..  .. 
    72773  ..  ..  ..  ..  ..  ..  +73 ..  ..  ..  ..  ..  ..  ..  ..  .. 
    72885  ..  ..  ..  ..  ..  -82 ..  ..  ..  ..  ..  ..  ..  ..  ..  .. 
    72885  ..  ..  ..  ..  ..  +80 ..  ..  ..  ..  ..  ..  ..  ..  ..  .. 
    72934  ..  ..  -80 ..  ..  ..  ..  ..  ..  ..  ..  ..  ..  ..  ..  .. 
# bar 20
    73013  ..  ..  ..  ..  ..  ..  -73 ..  ..  ..  ..  ..  ..  ..  ..  .. 
    73013  ..  ..  ..  ..  ..  ..  +72 ..  ..  ..  ..  ..  ..  ..  ..  .. 
    73109  ..  ..  ..  -61 ..  ..  ..  ..  ..  ..  ..  ..  ..  ..  ..  .. 
    73109  ..  ..  ..  +63 ..  ..  ..  ..  ..  ..  ..  ..  ..  ..  ..  .. 
    73241  ..  ..  ..  ..  -46 ..  ..  ..  ..  ..  ..  ..  ..  ..  ..  .. 
    73241  ..  ..  ..  ..  +48 ..  ..  ..  ..  ..  ..  ..  ..  ..  ..  .. 
    73365  ..  ..  ..  ..  ..  -80 ..  ..  ..  ..  ..  ..  ..  ..  ..  .. 
    73414  ..  ..  +78 ..  ..  ..  ..  ..  ..  ..  ..  ..  ..  ..  ..  .. 
    73493  ..  ..  ..  ..  ..  ..  -72 ..  ..  ..  ..  ..  ..  ..  ..  .. 
    73589  ..  ..  ..  -63 ..  ..  ..  ..  ..  ..  ..  ..  ..  ..  ..  .. 
    73589  ..  ..  ..  +60 ..  ..  ..  ..  ..  ..  ..  ..  ..  ..  ..  .. 
    73721  ..  ..  ..  ..  -48 ..  ..  ..  ..  ..  ..  ..  ..  ..  ..  .. 
    73721  ..  ..  ..  ..  +44 ..  ..  ..  ..  ..  ..  ..  ..  ..  ..  .. 
    73845  ..  ..  ..  ..  ..  +78 ..  ..  ..  ..  ..  ..  ..  ..  ..  .. 
    73894  ..  ..  -78 ..  ..  ..  ..  ..  ..  ..  ..  ..  ..  ..  ..  .. 
    73894  ..  ..  +77 ..  ..  ..  ..  ..  ..  ..  ..  ..  ..  ..  ..  .. 
    73973  ..  ..  ..  ..  ..  ..  +72 ..  ..  ..  ..  ..  ..  ..  ..  .. 
    74069  ..  ..  ..  -60 ..  ..  ..  ..  ..  ..  ..  ..  ..  ..  ..  .. 
    74069  ..  ..  ..  +65 ..  ..  ..  ..  ..  ..  ..  ..  ..  ..  ..  .. 
    74134  ..  ..  -77 ..  ..  ..  ..  ..  ..  ..  ..  ..  ..  ..  ..  .. 
    74134  ..  ..  +75 ..  ..  ..  ..  ..  ..  ..  ..  ..  ..  ..  ..  .. 
    74201  ..  ..  ..  ..  -44 ..  ..  ..  ..  ..  ..  ..  ..  ..  ..  .. 
    74201  ..  ..  ..  ..  +49 ..  ..  ..  ..  ..  ..  ..  ..  ..  ..  .. 
    74325  ..  ..  ..  ..  ..  -78 ..  ..  ..  ..  ..  ..  ..  ..  ..  .. 
    74325  ..  ..  ..  ..  ..  +77 ..  ..  ..  ..  ..  ..  ..  ..  ..  .. 
    74374  ..  ..  -75 ..  ..  ..  ..  ..  ..  ..  ..  ..  ..  ..  ..  .. 
    74374  ..  ..  +73 ..  ..  ..  ..  ..  ..  ..  ..  ..  ..  ..  ..  .. 
    74453  ..  ..  ..  ..  ..  ..  -72 ..  ..  ..  ..  ..  ..  ..  ..  .. 
    74453  ..  ..  ..  ..  ..  ..  +80 ..  ..  ..  ..  ..  ..  ..  ..  .. 
    74549  ..  ..  ..  -65 ..  ..  ..  ..  ..  ..  ..  ..  ..  ..  ..  .. 
    74549  ..  ..  ..  +66 ..  ..  ..  ..  ..  ..  ..  ..  ..  ..  ..  .. 
    74565  ..  ..  ..  ..  ..  -77 ..  ..  ..  ..  ..  ..  ..  ..  ..  .. 
    74565  ..  ..  ..  ..  ..  +75 ..  ..  ..  ..  ..  ..  ..  ..  ..  .. 
    74681  ..  ..  ..  ..  -49 ..  ..  ..  ..  ..  ..  ..  ..  ..  ..  .. 
    74681  ..  ..  ..  ..  +51 ..  ..  ..  ..  ..  ..  ..  ..  ..  ..  .. 
    74693  ..  ..  ..  ..  ..  ..  -80 ..  ..  ..  ..  ..  ..  ..  ..  .. 
    74693  ..  ..  ..  ..  ..  ..  +78 ..  ..  ..  ..  ..  ..  ..  ..  .. 
    74805  ..  ..  ..  ..  ..  -75 ..  ..  ..  ..  ..  ..  ..  ..  ..  .. 
    74805  ..  ..  ..  ..  ..  +73 ..  ..  ..  ..  ..  ..  ..  ..  ..  .. 
    74854  ..  ..  -73 ..  ..  ..  ..  ..  ..  ..  ..  ..  ..  ..  ..  .. 
    74933  ..  ..  ..  ..  ..  ..  -78 ..  ..  ..  ..  ..  ..  ..  ..  .. 
    74933  ..  ..  ..  ..  ..  ..  +77 ..  ..  ..  ..  ..  ..  ..  ..  .. 
    75029  ..  ..  ..  -66 ..  ..  ..  ..  ..  ..  ..  ..  ..  ..  ..  .. 
    75029  ..  ..  ..  +68 ..  ..  ..  ..  ..  ..  ..  ..  ..  ..  ..  .. 
    75161  ..  ..  ..  ..  -51 ..  ..  ..  ..  ..  ..  ..  ..  ..  ..  .. 
    75161  ..  ..  ..  ..  +53 ..  ..  ..  ..  ..  ..  ..  ..  ..  ..  .. 
    75285  ..  ..  ..  ..  ..  -73 ..  ..  ..  ..  ..  ..  ..  ..  ..  .. 
    75334  ..  ..  +78 ..  ..  ..  ..  ..  ..  ..  ..  ..  ..  ..  ..  .. 
    75413  ..  ..  ..  ..  ..  ..  -77 ..  ..  ..  ..  ..  ..  ..  ..  .. 
    75509  ..  ..  ..  -68 ..  ..  ..  ..  ..  ..  ..  ..  ..  ..  ..  .. 
    75509  ..  ..  ..  +68 ..  ..  ..  ..  ..  ..  ..  ..  ..  ..  ..  .. 
    75641  ..  ..  ..  ..  -53 ..  ..  ..  ..  ..  ..  ..  ..  ..  ..  .. 
    75641  ..  ..  ..  ..  +48 ..  ..  ..  ..  ..  ..  ..  ..  ..  ..  .. 
    75765  ..  ..  ..  ..  ..  +78 ..  ..  ..  ..  ..  ..  ..  ..  ..  .. 
    75814  ..  ..  -78 ..  ..  ..  ..  ..  ..  ..  ..  ..  ..  ..  ..  .. 
    75814  ..  ..  +77 ..  ..  ..  ..  ..  ..  ..  ..  ..  ..  ..  ..  .. 
    75893  ..  ..  ..  ..  ..  ..  +75 ..  ..  ..  ..  ..  ..  ..  ..  .. 
    75989  ..  ..  ..  -68 ..  ..  ..  ..  ..  ..  ..  ..  ..  ..  ..  .. 
    75989  ..  ..  ..  +68 ..  ..  ..  ..  ..  ..  ..  ..  ..  ..  ..  .. 
    76054  ..  ..  -77 ..  ..  ..  ..  ..  ..  ..  ..  ..  ..  ..  ..  .. 
    76054  ..  ..  +75 ..  ..  ..  ..  ..  ..  ..  ..  ..  ..  ..  ..  .. 
    76121  ..  ..  ..  ..  -48 ..  ..  ..  ..  ..  ..  ..  ..  ..  ..  .. 
    76121  ..  ..  ..  ..  +49 ..  ..  ..  ..  ..  ..  ..  ..  ..  ..  .. 
    76245  ..  ..  ..  ..  ..  -78 ..  ..  ..  ..  ..  ..  ..  ..  ..  .. 
    76245  ..  ..  ..  ..  ..  +77 ..  ..  ..  ..  ..  ..  ..  ..  ..  .. 
    76294  ..  ..  -75 ..  ..  ..  ..  ..  ..  ..  ..  ..  ..  ..  ..  .. 
    76294  ..  ..  +73 ..  ..  ..  ..  ..  ..  ..  ..  ..  ..  ..  ..  .. 
    76373  ..  ..  ..  ..  ..  ..  -75 ..  ..  ..  ..  ..  ..  ..  ..  .. 
    76373  ..  ..  ..  ..  ..  ..  +73 ..  ..  ..  ..  ..  ..  ..  ..  .. 
    76469  ..  ..  ..  -68 ..  ..  ..  ..  ..  ..  ..  ..  ..  ..  ..  .. 
    76469  ..  ..  ..  +70 ..  ..  ..  ..  ..  ..  ..  ..  ..  ..  ..  .. 
    76485  ..  ..  ..  ..  ..  -77 ..  ..  ..  ..  ..  ..  ..  ..  ..  .. 
    76485  ..  ..  ..  ..  ..  +75 ..  ..  ..  ..  ..  ..  ..  ..  ..  .. 
    76601  ..  ..  ..  ..  -49 ..  ..  ..  ..  ..  ..  ..  ..  ..  ..  .. 
    76601  ..  ..  ..  ..  +54 ..  ..  ..  ..  ..  ..  ..  ..  ..  ..  .. 
    76613  ..  ..  ..  ..  ..  ..  -73 ..  ..  ..  ..  ..  ..  ..  ..  .. 
    76613  ..  ..  ..  ..  ..  ..  +72 ..  ..  ..  ..  ..  ..  ..  ..  .. 
    76725  ..  ..  ..  ..  ..  -75 ..  ..  ..  ..  ..  ..  ..  ..  ..  .. 
    76725  ..  ..  ..  ..  ..  +73 ..  ..  ..  ..  ..  ..  ..  ..  ..  .. 
    76774  ..  ..  -73 ..  ..  ..  ..  ..  ..  ..  ..  ..  ..  ..  ..  .. 
# bar 21
