# Supplementary material for: Fingerprints, barcode sequences and quasi-phylogenies–Tools for analysing polyphonic music
Source: PLoS One. 2023 Mar 2;18(3):e0280478. doi: 10.1371/journal.pone.0280478 (PMC9980773; doi:10.1371/journal.pone.0280478)
Supplement: S6 Fig — (ZIP) [file pone.0280478.s006.zip › S6_Rameau-intermediate-files/vivaldi_1720.vps]

* File : .\data\vivaldi_1720.vps Time : Mon Dec 26 13:26:28 2022
* File : .\data\vivaldi_1720.rdl Time : Mon Dec 26 13:26:28 2022
* File : .\data\vivaldi_1720.mid Time : Wed May 25 19:59:59 2022
# bar 2
1,
5,1,
1,5,1,
1,5,1,
1,5,1,
1,5,1,
# bar 3
1,5,1,
1,5,1,
1,5,1,
1,5,1,
1,5,1,
1,5,1,
1,5,0,1,
1,5,0,1,
1,5,0,1,
1,5,10,1,
1,5,10,1,
1,6,10,1,
1,6,10,0,1,
1,6,8,0,1,
3,6,8,0,1,
3,6,8,0,
3,6,8,10,0,
3,6,10,0,1,
3,6,10,1,
3,8,10,1,
3,8,10,1,
3,8,10,0,
5,8,10,0,
5,8,0,
5,8,0,1,
5,8,10,1,
5,8,10,1,
5,3,10,1,
5,3,10,0,1,
5,3,8,0,1,
0,3,8,0,1,
0,3,8,0,
0,3,8,10,0,
0,3,10,0,1,
0,3,10,1,
0,5,10,1,
0,5,8,10,1,
1,5,8,10,1,
1,5,8,1,
1,5,8,1,
1,5,1,
1,5,1,
# bar 4
1,5,1,
1,5,1,
1,5,1,
1,5,1,
1,5,1,
1,5,1,
1,5,0,1,
1,5,0,1,
1,5,0,1,
1,5,10,1,
1,5,10,1,
1,6,10,1,
1,6,10,0,1,
1,6,8,0,1,
3,6,8,0,1,
3,6,8,0,
3,6,8,10,0,
3,6,10,0,1,
3,6,10,1,
3,8,10,1,
3,8,10,1,
3,8,10,0,
5,8,10,0,
5,8,0,
5,8,0,1,
5,8,10,1,
5,8,10,1,
5,3,10,1,
5,3,10,0,1,
5,3,8,0,1,
0,3,8,0,1,
0,3,8,0,
0,3,8,10,0,
0,3,10,0,8,
0,3,10,8,
0,5,10,8,
0,5,8,10,8,
1,5,8,10,8,
1,5,8,8,
1,5,8,8,
1,5,8,
1,6,8,
3,6,8,
3,6,8,
# bar 5
3,8,8,
5,8,8,
5,8,8,
5,8,8,
5,6,8,
3,6,8,
3,6,8,
3,5,8,
3,5,5,8,
1,5,5,8,
1,5,5,8,
1,5,3,8,
1,5,3,8,
1,5,3,5,8,
1,5,1,5,8,
1,5,1,5,8,
1,5,1,5,
1,5,1,3,5,
1,5,3,5,8,
1,5,3,8,
1,5,3,8,
1,5,1,3,8,
1,5,1,3,5,
1,5,1,3,5,
1,5,1,5,
1,5,1,5,8,
1,5,1,3,8,
1,5,3,8,
1,5,3,5,8,
1,5,1,5,8,
1,5,1,5,8,
1,5,1,5,
1,5,1,3,5,
1,5,3,5,
1,5,3,
1,0,3,
1,0,1,3,
8,0,1,3,
8,0,1,3,
8,0,1,3,
8,0,8,1,3,
8,0,8,3,
8,1,8,3,
10,1,8,3,
10,1,8,3,
10,1,8,3,
# bar 6
10,1,8,
10,3,8,
0,3,8,
0,3,8,
0,3,
0,
8,0,
8,0,8,
8,5,8,
8,5,5,
1,5,5,
1,5,5,8,
1,5,3,8,
1,5,3,8,
1,5,3,5,
1,5,1,5,
1,5,1,5,
1,5,1,3,
1,5,3,8,
1,6,3,8,
1,6,1,8,
1,6,1,5,
3,6,1,5,
3,6,5,8,
3,6,3,8,
3,6,3,5,8,
3,8,3,5,8,
3,8,3,5,
3,8,1,5,
5,8,1,5,
5,8,1,3,5,
5,8,3,5,10,
5,1,3,5,10,
5,1,1,5,10,
6,1,1,5,10,
6,1,5,10,
6,0,5,10,
8,0,5,10,
8,0,8,10,
8,0,6,8,10,
# bar 7
8,0,6,6,10,
8,1,6,6,10,
10,1,6,6,10,
10,1,6,5,10,
10,1,6,5,
10,1,6,10,
10,6,10,
6,10,6,10,
6,10,6,6,10,
6,3,6,6,10,
6,3,6,3,10,
0,3,6,3,10,
0,3,3,6,10,
0,3,1,6,10,
0,3,1,6,10,
0,3,1,3,10,
0,3,0,3,10,
0,3,0,3,10,
0,3,0,1,10,
0,3,1,6,10,
0,5,1,6,10,
0,5,0,6,10,
0,5,0,3,10,
1,5,0,3,10,
1,5,3,6,10,
1,5,1,6,10,
1,5,1,3,6,
1,6,1,3,6,
1,6,1,3,
1,6,0,3,
3,6,0,3,
3,6,0,1,3,
3,6,1,3,8,
3,0,1,3,8,
3,0,0,3,8,
5,0,0,3,8,
5,0,3,8,
5,10,3,8,
6,10,3,8,
6,10,6,8,
6,10,5,6,8,
# bar 8
6,10,5,5,8,
6,0,5,5,8,
8,0,5,5,8,
8,0,5,3,8,
8,0,5,3,
8,0,5,8,
8,5,8,
5,8,5,8,
5,8,5,5,8,
5,1,5,5,8,
5,1,5,1,8,
10,1,5,1,8,
10,1,1,5,8,
10,1,0,5,8,
10,1,0,5,8,
10,1,0,1,8,
10,1,10,1,8,
10,1,10,1,8,
10,1,10,0,8,
10,1,0,5,8,
10,3,0,5,8,
10,3,10,5,8,
10,3,10,1,8,
0,3,10,1,8,
0,3,1,5,8,
0,3,0,5,8,
0,3,0,1,5,
0,5,0,1,5,
0,5,0,1,
0,5,10,1,
1,5,10,1,
1,5,10,0,1,
1,5,0,1,6,
1,10,0,1,6,
1,10,10,1,6,
3,10,10,1,6,
3,10,1,6,
3,8,1,6,
5,8,1,6,
5,8,5,6,
5,8,3,5,6,
# bar 9
5,8,3,3,6,
5,10,3,3,6,
6,10,3,3,6,
6,10,3,1,6,
6,10,3,1,
6,10,3,6,
6,3,6,
3,6,3,6,
3,6,3,3,6,
3,0,3,3,6,
3,0,3,1,6,
8,0,3,1,6,
8,0,1,3,6,
8,0,0,3,6,
8,5,0,3,6,
8,5,0,1,6,
8,5,1,6,
1,5,1,6,
1,5,1,5,
1,5,0,1,5,
1,5,0,3,5,
1,5,0,3,
1,3,0,3,
1,3,1,3,
1,3,1,3,5,
0,3,1,3,5,
0,3,1,5,
0,3,3,5,
0,3,3,5,6,
0,3,3,6,
0,0,3,6,
0,0,5,6,
0,0,5,6,8,
8,0,5,6,8,
8,0,5,8,
8,0,6,8,
8,0,6,8,
8,0,6,10,
8,8,6,10,
8,8,6,8,10,
1,8,6,8,10,
1,8,6,8,
1,8,6,8,
1,8,6,
3,8,6,
3,8,5,6,
3,8,5,6,
# bar 10
3,8,6,
3,8,3,6,
5,8,3,6,
5,8,3,5,6,
5,8,3,5,6,
5,8,5,6,
5,8,5,6,
5,8,5,
5,8,5,
5,8,3,5,
5,8,3,5,6,
5,8,3,6,
0,8,3,6,
0,8,3,6,
0,8,3,5,6,
0,8,3,5,6,
0,8,5,6,
0,8,5,6,
0,8,5,6,
1,8,5,6,
1,8,6,
1,8,6,
1,8,6,
3,8,6,
3,8,5,6,
3,8,5,6,
3,8,6,
3,8,3,6,
5,8,3,6,
5,8,3,5,6,
5,8,3,5,6,
5,8,5,6,
5,8,5,6,
5,8,5,
5,8,5,
5,8,3,5,
5,8,3,5,6,
5,8,3,6,
0,8,3,6,
0,8,3,6,
0,8,3,5,6,
0,8,3,5,6,
0,8,5,6,
0,8,5,6,
0,8,5,6,
1,8,5,6,
1,8,6,
1,8,6,
1,8,6,
3,8,6,
3,8,5,6,
3,8,5,6,
# bar 11
5,8,5,6,
5,8,5,6,
5,8,5,6,
5,8,5,6,
5,8,5,
5,6,5,
3,6,5,
3,6,5,
3,6,5,8,
3,5,5,8,
3,5,5,
1,5,5,
1,5,5,
1,5,5,8,
1,5,8,
1,5,8,
1,6,8,
1,6,8,
3,6,8,
3,6,11,8,
3,8,11,8,
5,8,11,8,
5,8,11,8,
5,8,11,
5,5,11,
1,5,11,
1,5,10,11,
1,1,10,11,
1,1,8,11,
6,1,8,11,
6,1,8,10,11,
6,1,6,10,11,
6,1,6,10,
6,0,6,10,
6,0,6,8,10,
8,0,6,8,10,
8,0,6,8,
8,0,6,8,
8,0,6,8,
# bar 12
8,0,6,
8,1,6,
10,1,6,
10,1,6,
10,1,
10,
6,10,
6,10,10,
6,6,10,
3,6,10,
3,6,10,
3,6,10,
3,8,10,
5,8,10,
5,8,1,10,
5,10,1,10,
7,10,1,10,
7,10,1,10,
7,10,1,
7,6,1,
3,6,1,
3,6,0,1,
3,3,0,1,
3,3,10,1,
8,3,10,1,
8,3,10,0,1,
8,3,8,0,1,
8,3,8,0,
8,1,8,0,
8,1,8,10,0,
10,1,8,10,0,
10,1,8,10,
10,1,8,10,
10,1,8,10,
# bar 13
10,1,8,
10,3,8,
0,3,8,
0,3,8,
0,3,8,3,
0,3,3,
0,3,
8,0,3,
8,0,3,
8,0,3,4,
8,0,3,4,
8,8,3,4,
8,8,3,
1,8,3,
1,8,3,4,
1,8,1,3,4,
1,8,1,4,
1,6,1,4,
1,6,1,3,4,
1,6,0,3,4,
3,6,0,3,4,
3,6,0,3,
3,6,0,1,3,
3,6,1,3,
3,6,1,
3,8,1,
3,8,0,1,
3,8,0,1,3,
4,8,0,1,3,
4,8,0,3,
4,8,0,1,3,
4,8,0,1,4,
4,8,1,4,
4,4,1,4,
4,4,1,3,4,
4,4,1,3,6,
1,4,1,3,6,
1,4,3,6,
1,4,3,4,6,
1,4,3,4,8,
1,4,4,8,
1,3,4,8,
1,3,4,6,8,
0,3,4,6,8,
0,3,6,8,
0,3,6,8,
0,3,8,
8,3,8,
8,3,8,
# bar 14
10,3,8,
10,3,8,
10,3,8,
10,3,8,
0,3,8,
0,3,4,8,
0,8,4,8,
0,8,3,8,
1,8,3,8,
1,8,3,4,8,
1,8,1,4,8,
1,8,1,4,
1,6,1,4,
1,6,1,3,4,
1,6,0,3,4,
3,6,0,3,4,
3,6,0,3,
3,6,0,1,3,
3,6,1,3,
3,6,1,
3,8,1,
3,8,0,1,
3,8,0,1,3,
4,8,0,1,3,
4,8,0,3,
4,8,0,1,3,
4,8,0,1,4,
4,8,1,4,
4,4,1,4,
4,4,1,3,4,
4,4,1,3,6,
1,4,1,3,6,
1,4,3,6,
1,4,3,4,6,
1,4,3,4,8,
1,4,4,8,
1,3,4,8,
1,3,4,6,8,
0,3,4,6,8,
0,3,6,8,
0,3,6,8,
0,3,8,
0,1,8,
10,1,8,
# bar 15
10,0,8,
8,0,8,
8,0,8,1,
8,8,8,1,
5,8,8,1,
5,8,8,1,
5,6,8,8,1,
5,6,8,1,
5,6,1,
6,6,1,
6,6,1,
6,6,10,1,
6,6,10,
6,6,10,
6,10,
6,10,
5,6,10,
5,10,
5,10,
5,5,10,
5,5,10,
5,5,8,10,
5,5,8,
5,5,8,
5,8,
5,8,
3,5,8,
3,8,
3,8,
3,3,8,
3,3,8,
3,3,6,8,
3,3,6,
3,3,6,
3,6,
3,6,
1,3,6,
# bar 16
1,6,
1,6,
1,1,6,
1,1,6,
1,1,5,6,
1,1,5,
1,1,5,
1,5,
1,5,
0,1,5,
0,5,
0,5,
0,0,5,
0,0,5,
0,0,3,5,
0,0,3,
0,0,3,
0,3,
0,3,
10,0,3,
10,3,
10,3,
10,10,3,
10,10,3,
10,10,1,3,
10,10,1,
10,10,1,
10,1,
10,1,
8,10,1,
8,1,
8,0,1,
8,8,0,1,
8,8,0,1,
8,8,0,
8,8,1,
10,8,1,
10,8,1,
# bar 17
10,8,3,
0,8,3,
0,8,3,
0,8,3,3,
0,3,3,
0,0,3,
8,0,3,
8,0,3,8,
8,0,5,8,
8,0,3,5,8,
8,5,3,5,8,
8,5,3,8,
1,5,3,8,
1,5,3,8,
1,5,1,3,8,
1,5,1,5,8,
1,6,1,5,8,
1,6,1,5,6,
3,6,1,5,6,
3,6,1,3,6,
3,6,1,3,5,
3,6,3,5,
3,6,1,5,
3,8,1,5,
5,8,1,5,
5,8,1,
5,8,1,10,
5,8,10,
5,3,10,
0,3,10,
0,3,6,10,
0,3,6,8,
0,3,6,8,10,
0,5,6,8,10,
0,5,6,10,
1,5,6,10,
1,5,5,6,10,
1,5,5,10,
1,5,5,8,
1,6,5,8,
1,6,3,5,8,
3,6,3,5,8,
3,6,3,5,6,
3,6,1,5,6,
3,6,1,6,
# bar 18
3,6,1,5,
3,8,1,5,
5,8,1,5,
5,8,5,
5,8,3,5,
5,8,3,
5,8,3,
0,8,3,
0,8,3,8,
0,8,5,8,
0,8,3,5,8,
0,5,3,5,8,
0,5,3,8,
1,5,3,8,
1,5,3,8,
1,5,1,3,8,
1,5,1,5,8,
1,6,1,5,8,
1,6,1,5,6,
3,6,1,5,6,
3,6,1,3,6,
3,6,1,3,5,
3,6,3,5,
3,6,1,5,
3,8,1,5,
5,8,1,5,
5,8,1,
5,8,1,6,
5,8,6,
5,8,6,
0,8,6,
0,8,3,6,
0,8,3,5,
0,8,3,5,6,
0,8,3,5,6,
0,8,3,6,
1,8,3,6,
1,8,3,5,6,
1,8,1,5,6,
1,8,1,5,
1,10,1,5,
1,10,1,3,
6,10,1,3,
6,10,0,1,3,
6,10,0,1,
6,10,0,1,
# bar 19
6,10,1,
6,3,10,1,
8,3,10,1,
8,3,10,
8,3,10,0,
8,3,0,
8,8,0,
8,8,0,
8,8,0,
8,8,0,1,
8,8,0,1,3,
8,8,0,1,3,
1,8,0,1,3,
1,8,1,3,
1,8,1,5,
1,6,1,5,
3,6,1,5,
3,6,1,5,
3,8,1,5,
5,8,1,5,
5,8,5,
5,8,5,1,
5,8,1,
5,5,1,
1,5,1,
1,5,1,
1,5,0,1,
1,5,5,0,1,
1,8,5,0,1,
1,8,5,10,1,
8,8,5,10,1,
8,8,5,10,0,
8,8,5,8,0,
8,8,3,8,0,
8,1,3,8,0,
8,1,3,8,10,
10,1,3,8,10,
10,1,1,8,10,
10,1,1,8,
10,1,1,8,
# bar 20
10,1,0,8,
10,3,0,8,
0,3,0,8,
0,3,0,
0,3,0,6,
0,3,6,
0,0,6,
8,0,6,
8,0,6,
8,0,5,6,
8,0,0,5,6,
8,5,0,5,6,
8,5,0,3,6,
1,5,0,3,6,
1,5,0,3,5,
1,5,0,1,5,
1,5,1,5,8,
1,6,1,5,8,
1,6,1,3,8,
3,6,1,3,8,
3,6,1,3,6,
3,6,1,6,
3,6,1,6,
3,6,1,5,
3,8,1,5,
5,8,1,5,
5,8,5,
5,8,5,6,
5,8,6,
5,8,6,
0,8,6,
0,8,6,
0,8,5,6,
0,8,3,5,6,
0,8,3,5,6,
0,8,3,6,
1,8,3,6,
1,8,3,5,
1,8,1,3,5,
1,8,1,5,
1,10,1,5,
1,10,1,3,
6,10,1,3,
6,10,0,1,3,
6,10,0,1,
6,10,0,1,
