# Supplementary material for: Fingerprints, barcode sequences and quasi-phylogenies–Tools for analysing polyphonic music
Source: PLoS One. 2023 Mar 2;18(3):e0280478. doi: 10.1371/journal.pone.0280478 (PMC9980773; doi:10.1371/journal.pone.0280478)
Supplement: S7 Fig — Alignments of A. Individual (‘compositions’) and B. Combined (‘composers’) Barcode Sequence files (*.fas) of the examined music compositional works from the Baroque, Viennese School and the Romantic era. (ZIP) [file pone.0280478.s007.zip]

Archive with 2 entries (2 files):
- S7_Alignment-files/S7A_Alignment_compositions.fas
- S7_Alignment-files/S7B_Alignment_composers.fas
